# Supplementary material for: Prediction of adjuvant chemotherapy response in triple negative breast cancer with discovery and targeted proteomics
Source: PLoS One. 2017 Jun 8;12(6):e0178296. doi: 10.1371/journal.pone.0178296 (PMC5464546; doi:10.1371/journal.pone.0178296)
Supplement: S1 Table — (TXT) [file pone.0178296.s002.txt]

LFQ intensity TNBC_10	LFQ intensity TNBC_107	LFQ intensity TNBC_108	LFQ intensity TNBC_111	LFQ intensity TNBC_12	LFQ intensity TNBC_153	LFQ intensity TNBC_178	LFQ intensity TNBC_188	LFQ intensity TNBC_203	LFQ intensity TNBC_21	LFQ intensity TNBC_214	LFQ intensity TNBC_218	LFQ intensity TNBC_222	LFQ intensity TNBC_227	LFQ intensity TNBC_24	LFQ intensity TNBC_27	LFQ intensity TNBC_31	LFQ intensity TNBC_35	LFQ intensity TNBC_37	LFQ intensity TNBC_38	LFQ intensity TNBC_62	LFQ intensity TNBC_65	LFQ intensity TNBC_93	LFQ intensity TNBC_95	LFQ intensity TNBC_97	LFQ intensity TNBC_98	Only identified by site	Reverse	Contaminant	Protein IDs	Majority protein IDs	Protein names	Gene names	Proteins
21766000	34946000	17560000	70119000	27177000	10237000	15699000	15116000	8488600	24967000	12653000	17657000	23440000	12912000	30789000	91277000	72585000	59859000	37400000	46562000	42269000	43355000	48414000	33784000	51168000	16315000								1
0	0	0	0	0	0	0	0	0	0	0	0	0	0	0	0	0	0	0	0	0	0	0	0	0	0				A0AV96;A0AV96-2;B7Z8Z7;D6R9D6;D6RBS9;D6REZ6;D6R9M7;D6RFL5;D6RA49;D6RBP6;D6RCT1	A0AV96;A0AV96-2;B7Z8Z7;D6R9D6;D6RBS9;D6REZ6;D6R9M7;D6RFL5;D6RA49;D6RBP6;D6RCT1	RNA-binding protein 47	RBM47	11
0	0	0	0	0	0	0	0	0	0	0	0	0	0	0	0	0	0	0	1180200	0	0	0	0	0	0				A0FGR8-2;H7BXI1;A0FGR8-6;A0FGR8;A0FGR8-5;F2Z3K9;A6NFV7;A0FGR8-4;C9JGI7	A0FGR8-2;H7BXI1;A0FGR8-6;A0FGR8;A0FGR8-5;F2Z3K9;A6NFV7	Extended synaptotagmin-2	ESYT2	9
403570	0	320520	0	120840	1018500	1092000	825270	503940	0	701180	1110200	483220	446850	0	0	89889	113390	1078300	668150	131310	162330	1397900	683280	0	392800				P41221;A0FKN4	P41221;A0FKN4	Protein Wnt-5a	WNT5A	2
0	0	0	0	0	0	0	0	235870	0	0	0	0	347440	0	0	0	0	0	165690	0	0	0	0	0	0				A0MZ66-3;A0MZ66;A0MZ66-6;A0MZ66-5;A0MZ66-4;B7Z7Z9;A0MZ66-7	A0MZ66-3;A0MZ66;A0MZ66-6;A0MZ66-5;A0MZ66-4;B7Z7Z9;A0MZ66-7	Shootin-1	KIAA1598	7
0	0	115430	0	0	0	0	0	0	0	0	0	0	25044	0	0	0	0	0	188730	0	0	0	0	0	0				Q3KQU3;D3DPS3;Q3KQU3-4;Q3KQU3-2;Q3KQU3-3;A1L1B7	Q3KQU3;D3DPS3;Q3KQU3-4;Q3KQU3-2;Q3KQU3-3;A1L1B7	MAP7 domain-containing protein 1	MAP7D1;RPRC1	6
0	0	0	0	0	0	0	0	0	0	0	0	0	0	0	0	0	0	0	0	0	0	0	0	0	0				A1L4H1	A1L4H1	Soluble scavenger receptor cysteine-rich domain-containing protein SSC5D	SSC5D	1
1949300	3208400	3333600	0	3400300	1986700	2358900	1929500	2935100	5225100	5154900	2619900	2586200	4517100	1794300	1554300	1300000	1176600	1354000	5282300	2265300	1659500	2511600	3293700	2896200	2947800				A2A274;Q99798;F5H2A5;B4DEC3;B4DW08	A2A274;Q99798;F5H2A5;B4DEC3;B4DW08	Aconitate hydratase, mitochondrial	ACO2	5
0	0	0	0	0	0	0	0	0	0	0	0	0	665940	0	1611200	1091100	0	313520	107150	0	0	51288	95100	90704	73944				Q9BY32;A2A2N2;Q9BY32-2	Q9BY32;A2A2N2;Q9BY32-2	Inosine triphosphate pyrophosphatase	ITPA	3
0	0	0	0	0	0	0	0	0	0	0	0	0	0	0	0	0	0	0	269090	0	0	0	0	0	175570				A2A2Q9;Q9Y312	A2A2Q9;Q9Y312	Uncharacterized protein C20orf4	C20orf4	2
993760	1048400	1014900	0	0	0	1259600	2987000	4086500	0	1558700	0	1862300	1225600	1955100	1282300	480810	0	263680	1037400	0	0	0	754940	499340	739110				O15533-3;A2AB90;A2ABB9;A8MUD0;D3YTI9;O15533;G5E9H8;O15533-2;E7EV64;E9PGM2;F8VS90;G3V0I4;Q6P1N7;A2AB92;Q5HYV0	O15533-3;A2AB90;A2ABB9;A8MUD0;D3YTI9;O15533;G5E9H8;O15533-2;E7EV64;E9PGM2;F8VS90	Tapasin	TAPBP	15
0	0	0	0	0	0	0	0	86826	124050	0	0	0	159920	0	0	0	0	0	185990	0	0	0	0	0	0				B4DYX9;P18615;E9PCL7;B4DUN1;A2ABK1;A2ABK2;E9PD43;A2ABK3;A2ABK4	B4DYX9;P18615;E9PCL7;B4DUN1;A2ABK1;A2ABK2;E9PD43;A2ABK3;A2ABK4	Negative elongation factor E	RDBP	9
940930	2999200	3836600	0	851490	2989500	4368100	2775800	2757500	767090	3156800	3763900	1580400	1367600	618240	988760	908980	725070	1334900	330100	0	451670	1927700	2523700	1496600	2495100				P28065;P28065-2;A2ACR1;B0V0T3;A2ACR0;B0V0T2;A2ACQ9;B0V060;B4DZW2	P28065;P28065-2;A2ACR1;B0V0T3;A2ACR0	Proteasome subunit beta type-9;Proteasome subunit beta type	PSMB9	9
447110	240570	1550400	0	0	268370	1213800	594570	0	0	0	275940	0	0	0	263910	0	0	0	0	0	0	0	0	0	840150				E7EVL9;A2BF36;F8VVD9;F8VV92	E7EVL9;A2BF36;F8VVD9;F8VV92		HLA-DQB1	4
0	0	0	0	0	0	0	0	0	0	0	0	0	199610	0	0	0	0	0	0	0	0	240600	0	0	404770				P29372;P29372-2;Q5J9I4;G5E9E2;A2IDA3	P29372;P29372-2;Q5J9I4;G5E9E2;A2IDA3	DNA-3-methyladenine glycosylase	MPG;PIG16	5
0	0	0	0	0	0	0	151440	0	0	0	0	0	0	0	0	0	0	0	0	0	0	141940	0	0	199890				Q13084;Q4TT38;A2IDC6	Q13084;Q4TT38;A2IDC6	39S ribosomal protein L28, mitochondrial	MRPL28	3
0	0	374530	0	0	0	679970	0	288640	0	776570	0	0	0	0	0	0	0	0	0	0	0	0	0	0	0				A4D1E9;A4D1E9-2;C9JEQ8;C9JNI1;C9J8R7	A4D1E9;A4D1E9-2;C9JEQ8;C9JNI1;C9J8R7	GTP-binding protein 10	GTPBP10	5
0	0	0	0	784930	1012500	0	0	0	587580	0	808460	0	0	0	0	0	0	0	0	0	0	0	0	0	0				A4D1F6;C9K0I1	A4D1F6;C9K0I1	Leucine-rich repeat and death domain-containing protein 1	LRRD1	2
0	0	0	0	0	0	0	0	295330	0	0	0	0	0	0	0	0	0	0	0	0	0	0	0	0	0				A4D1S0;A4D1S0-2	A4D1S0;A4D1S0-2	Killer cell lectin-like receptor subfamily G member 2	KLRG2	2
0	0	0	0	0	0	0	0	0	0	0	0	0	0	0	0	0	0	0	0	0	0	0	0	0	0				A4D1W8;Q9UM22;Q9UM22-2	A4D1W8;Q9UM22;Q9UM22-2	Mammalian ependymin-related protein 1	UCC1;EPDR1	3
0	0	0	0	0	129160	0	0	61133	0	0	0	414960	368290	0	0	0	0	296810	0	0	0	0	0	0	243450				O15027-5;O15027;O15027-3;O15027-4;O15027-2;A4QN19;C9JVR0;H0Y5S1;Q8N9G1;F6VLX6	O15027-5;O15027;O15027-3;O15027-4;O15027-2;A4QN19;C9JVR0;H0Y5S1;Q8N9G1;F6VLX6	Protein transport protein Sec16A	SEC16A	10
0	0	0	0	0	0	0	0	0	0	0	0	337380	355450	0	0	0	0	0	704500	0	0	0	247650	235070	227530				P56192;A6NC17;B3KVK7;H0YIP0	P56192;A6NC17;B3KVK7	Methionine--tRNA ligase, cytoplasmic	MARS	4
0	830950	0	0	0	0	0	0	0	0	0	163740	253270	0	0	0	0	0	137510	0	0	0	0	312270	0	0				P02753;A6NCP9;Q5VY30	P02753;A6NCP9;Q5VY30	Retinol-binding protein 4;Plasma retinol-binding protein(1-182);Plasma retinol-binding protein(1-181);Plasma retinol-binding protein(1-179);Plasma retinol-binding protein(1-176)	RBP4	3
347250	1691800	335990	3334900	1079100	0	499770	536530	0	503760	601290	351740	352460	0	141920	0	496510	431840	414540	1092000	629240	1221600	294490	502500	325300	510260				A6NCZ6;Q9BWM7	A6NCZ6;Q9BWM7	Sideroflexin-3	SFXN3	2
1181600	1190000	582700	0	1751300	1985600	3510300	2193500	3933300	4498600	2039800	1975600	3507800	0	0	0	0	0	2045800	1194200	0	0	3752900	101100	2430700	1908100				A6ND91	A6ND91	Putative L-aspartate dehydrogenase	ASPDH	1
0	0	32643	0	0	0	0	0	0	0	0	0	0	0	0	0	0	0	0	0	0	0	0	0	0	0				A6NDG6	A6NDG6	Phosphoglycolate phosphatase	PGP	1
0	387600	579860	0	521900	347070	0	780960	368070	388170	183910	384020	652070	409160	1140200	1309100	740010	1067400	457500	452290	758470	543810	270690	547360	590170	444300				O43617;A6NDN0;A6NKE1	O43617;A6NDN0;A6NKE1	Trafficking protein particle complex subunit 3	TRAPPC3	3
0	0	118560	0	0	0	0	0	0	0	0	0	0	0	0	0	0	0	0	381680	0	0	0	0	0	411440				O14734;A6NDT2;E9PJN0;H7C5A7;E9PRD4;E9PIS4;G5E995;E9PMC4;Q9BR14;H0Y698	O14734;A6NDT2;E9PJN0;H7C5A7;E9PRD4;E9PIS4;G5E995;E9PMC4;Q9BR14;H0Y698	Acyl-coenzyme A thioesterase 8	ACOT8	10
0	0	0	0	0	0	0	0	0	0	0	0	0	0	0	0	0	0	0	2384200	0	0	0	0	0	0				Q86X29;E9PHD4;A6NDW3;B4DKL4;Q86X29-3;Q86X29-2	Q86X29;E9PHD4;A6NDW3;B4DKL4;Q86X29-3;Q86X29-2	Lipolysis-stimulated lipoprotein receptor	LSR	6
640600	2099200	2923500	0	458830	4257500	3353900	4502900	2489500	311640	3920200	4295400	3583600	4562300	0	642790	0	158790	3431800	3624600	0	262550	2800900	1727900	3228600	2487600				O14579;A6NE29;F5H1E1;O14579-2	O14579;A6NE29;F5H1E1;O14579-2	Coatomer subunit epsilon	COPE	4
0	0	0	0	0	0	0	186110	367820	228610	581280	223870	584990	224220	501770	0	0	235800	270590	376640	0	0	0	0	278790	0				A6NFN2;Q8IZP0;H7BXI6;F8WA56;Q8IZP0-9;Q8IZP0-6;Q8IZP0-5;Q8IZP0-3;Q8IZP0-4;Q8IZP0-2;F8WA55;Q8IZP0-7;F5H1G9;Q8IZP0-8;Q8IZP0-10;Q8IZP0-11	A6NFN2;Q8IZP0;H7BXI6;F8WA56;Q8IZP0-9;Q8IZP0-6;Q8IZP0-5;Q8IZP0-3;Q8IZP0-4;Q8IZP0-2;F8WA55;Q8IZP0-7;F5H1G9;Q8IZP0-8;Q8IZP0-10;Q8IZP0-11	Abl interactor 1	ABI1	16
0	301150	110210	0	326790	0	0	170340	0	255310	229290	0	302970	0	0	557750	382250	0	0	134670	376780	0	202800	164050	241130	331710				Q92599;F8W8I8;F6W7K9;A6NFQ9;C9J9B6;A6NMH6;Q92599-2;Q92599-3;C9JV02;C9J4G8;H7C604	Q92599;F8W8I8;F6W7K9;A6NFQ9;C9J9B6;A6NMH6;Q92599-2	Septin-8	SEPT8	11
0	0	0	0	0	0	0	0	0	0	0	0	0	0	0	0	0	0	0	0	0	0	0	0	0	0				Q969T9;A6NG10	Q969T9;A6NG10	WW domain-binding protein 2	WBP2	2
0	0	0	0	0	0	0	0	0	0	0	0	0	0	0	0	0	0	0	0	0	0	0	0	0	0				P09871;A6NG18;F8WCZ6	P09871;A6NG18;F8WCZ6	Complement C1s subcomponent;Complement C1s subcomponent heavy chain;Complement C1s subcomponent light chain	C1S	3
199610	399450	392280	0	0	0	0	522300	0	0	140690	177590	0	1464800	138580	0	0	0	646710	214820	0	0	507630	0	711140	211250				A6NG51;Q13813-2;Q13813;F8W7K3;Q13813-3;B4DGT1;A6NN88	A6NG51;Q13813-2;Q13813;F8W7K3;Q13813-3	Spectrin alpha chain, brain	SPTAN1	7
0	203740	229350	0	293680	0	0	0	0	0	0	0	0	0	122970	902920	837140	890390	264710	213240	0	0	278980	0	258420	458990				A8MYK1;A8MVT4;A6NJD9;A6NGQ5;Q16540;H7C2P7	A8MYK1;A8MVT4;A6NJD9;A6NGQ5;Q16540;H7C2P7	39S ribosomal protein L23, mitochondrial	MRPL23	6
169630	285670	0	0	0	283350	270890	285450	0	149890	0	0	0	0	0	0	0	0	0	331720	856950	233400	0	0	1288400	261830				P19440;P36268;A6NGU5;B5MCK8;P36268-2;B5MC34;B7WND7;B5MCB2;B5MD39;P19440-3;B5MC36;Q14390;E7ET76;P19440-2;E7ETR7	P19440;P36268;A6NGU5;B5MCK8;P36268-2;B5MC34;B7WND7;B5MCB2;B5MD39;P19440-3;B5MC36;Q14390	Gamma-glutamyltranspeptidase 1;Gamma-glutamyltranspeptidase 1 heavy chain;Gamma-glutamyltranspeptidase 1 light chain;Gamma-glutamyltranspeptidase 2;Gamma-glutamyltranspeptidase 2 heavy chain;Gamma-glutamyltranspeptidase 2 light chain;Putative gamma-glutamyltranspeptidase 3;Putative gamma-glutamyltranspeptidase 3 heavy chain;Putative gamma-glutamyltranspeptidase 3 light chain;Putative gamma-glutam…	GGT1;GGT2;GGT3P;GGTLC2;GGTLC3	15
0	0	0	0	0	0	0	0	0	0	0	0	0	0	0	0	0	0	0	0	0	143290	0	0	0	0				A6NHF2;B4DLJ9;P43251;F8W1Q3;C9JSN9	A6NHF2;B4DLJ9;P43251;F8W1Q3;C9JSN9	Biotinidase	BTD	5
0	0	0	0	0	0	0	0	0	0	0	0	0	0	0	0	0	0	0	0	0	0	0	0	0	252240				A6NHZ5	A6NHZ5	Leucine-rich repeat-containing protein 14B	LRRC14B	1
0	0	649500	0	606230	418050	198070	497750	366110	839150	335830	281990	452990	459660	946250	0	285560	1026900	470840	458430	0	0	563780	625680	0	466330				Q5JWF2;Q5JWF2-2;A6NI00;P63092;P63092-2;P63092-3	Q5JWF2;Q5JWF2-2;A6NI00;P63092;P63092-2;P63092-3	Guanine nucleotide-binding protein G(s) subunit alpha isoforms XLas;Guanine nucleotide-binding protein G(s) subunit alpha isoforms short	GNAS	6
0	0	0	0	0	0	0	0	0	0	0	0	0	0	0	0	0	0	0	0	0	0	85498	0	0	0				A6NIV8;P48788	A6NIV8;P48788	Troponin I, fast skeletal muscle	TNNI2	2
612970	317780	157540	446440	796830	538000	349610	627620	159000	802440	200260	429700	370450	302700	882890	677190	840570	840940	73088	0	825160	437020	186780	130650	1132100	425300				P14209;A6NIW1	P14209;A6NIW1	CD99 antigen	CD99	2
0	0	395570	0	0	0	0	0	556390	0	0	0	0	0	144610	0	0	0	294420	1097500	0	0	0	0	0	236490				C9JS35;Q92890-1;Q92890;A6NJ11;A8MW31;C9IZG3;C9J6N9	C9JS35;Q92890-1;Q92890;A6NJ11;A8MW31;C9IZG3;C9J6N9	Ubiquitin fusion degradation protein 1 homolog	UFD1L	7
0	0	0	957070	0	0	288030	0	1009700	0	246570	0	0	0	0	0	0	0	0	0	0	0	254910	0	226410	0				A6NJF5;Q9UI36;Q9UI36-2;D0FY35;Q9UI36-3;D0FY36;Q9UI36-4	A6NJF5;Q9UI36;Q9UI36-2;D0FY35;Q9UI36-3;D0FY36;Q9UI36-4	Dachshund homolog 1	DACH1	7
0	614380	185840	0	0	696790	0	0	0	0	0	275870	0	0	0	520450	351650	0	202440	0	0	0	0	335200	486770	177680				A6NJW4	A6NJW4	Leucine-rich repeat-containing protein 3C	LRRC3C	1
964590	770800	388190	0	3309300	922310	930810	2121800	2579600	1885400	570950	813680	1925300	3844900	3952100	1682600	0	1032900	2255100	1408500	7872200	0	1356800	1014100	614960	1254700				Q9H4A4;A6NKB8;C9JMZ3	Q9H4A4;A6NKB8	Aminopeptidase B	RNPEP	3
591620	1021200	1024100	0	630450	0	423430	986930	1992000	924290	302220	496590	340400	429610	467290	1159400	839220	2339300	1001500	0	723550	288320	1587300	586890	926410	613160				Q9H4G4;A6NKU3;Q5VZR0	Q9H4G4;A6NKU3;Q5VZR0	Golgi-associated plant pathogenesis-related protein 1	GLIPR2	3
7123200	8899800	2889400	0	7621300	8112000	2809500	2410100	608440	7694200	388010	9227200	6812200	1348500	3983500	13699000	9020100	7996900	1379500	91825	9524700	24895000	4680600	3059500	1706400	5612100				P21810;A6NLG9;C9JKG1	P21810;A6NLG9	Biglycan	BGN	3
242760	0	0	0	516430	490410	0	440950	641390	201700	350630	0	1164100	595350	281550	0	0	190490	468000	617420	525100	0	520150	0	564410	695080				P22307;C9JC79;A6NM69;B4DHP6;P22307-2;E9PLD1;P22307-3;E1B6W5;H0YF61;H0YD06;F2Z3J1	P22307;C9JC79;A6NM69;B4DHP6;P22307-2	Non-specific lipid-transfer protein	SCP2	11
0	0	221500	0	0	670530	0	298860	290710	439110	344540	0	0	1230500	0	0	0	0	266870	397650	0	0	224620	0	0	0				P41227;A6NM98	P41227;A6NM98	N-alpha-acetyltransferase 10	NAA10	2
0	0	240840	0	333770	0	0	0	0	0	0	0	0	0	1295100	0	706190	381330	0	0	0	0	0	0	0	0				Q86TS9;G3XCN9;A6NMQ8;G3V3U6	Q86TS9;G3XCN9;A6NMQ8;G3V3U6	39S ribosomal protein L52, mitochondrial	MRPL52	4
0	0	0	0	0	0	0	0	0	0	0	0	0	0	0	0	0	0	0	0	0	0	309500	0	0	0				F8WCM3;P45378;P45378-3;A6NN42;P45378-2;P45378-6;P45378-7;P45378-5;F8WA37;H9KVA2;A6NE78;P45378-4;C9JZN9;C9JCA5;F5H276	F8WCM3;P45378;P45378-3;A6NN42;P45378-2;P45378-6;P45378-7;P45378-5;F8WA37;H9KVA2;A6NE78;P45378-4;C9JZN9;C9JCA5	Troponin T, fast skeletal muscle	TNNT3	15
2379000	747590	6002000	0	2125700	2557500	2051200	3210500	3711400	2045200	2206100	3164100	2256700	4435200	1122000	961680	793410	1438300	2811000	4554100	1183400	3288700	4999800	2155800	4109100	4752200				Q16629;C9JAB2;G5E9M3;A6NNE8;Q16629-2;Q16629-3	Q16629;C9JAB2;G5E9M3;A6NNE8;Q16629-2;Q16629-3	Serine/arginine-rich splicing factor 7	SRSF7	6
1066500	312910	1434300	0	22119000	0	1198300	762620	0	0	0	1200100	0	362230	0	0	21893000	0	0	294960	0	349080	0	333730	363360	1203700				A6NNL5	A6NNL5	Uncharacterized protein C15orf61	C15orf61	1
0	0	247270	0	0	0	0	0	0	0	0	0	0	0	0	0	0	0	0	0	0	0	241510	225360	237760	0				A6NNT2	A6NNT2	Putative uncharacterized protein C16orf96	C16orf96	1
0	0	346430	0	0	96137	0	0	143880	0	0	74932	148940	555800	527590	607520	0	3009200	474440	449980	0	0	0	0	0	326990				O00762;G3XAB7;A6NP33	O00762;G3XAB7;A6NP33	Ubiquitin-conjugating enzyme E2 C	UBE2C	3
166890	0	247230	0	203280	0	0	0	253880	0	0	0	0	345810	0	0	0	0	203700	0	128080	199220	0	0	0	0				O60831;A6NP52	O60831;A6NP52	PRA1 family protein 2	PRAF2	2
577520	424010	878120	0	752300	789850	0	884190	504590	330990	457740	335210	509670	1254300	255110	0	0	251060	840240	915530	727820	358590	469960	858060	393450	1026100				Q15257;A6PVN5;Q15257-2;Q15257-3;Q15257-4;Q68CR8;B4DZF8;Q5T948;Q5T949;B7ZBQ0;A6PVN9;H0Y6E5;A6PVN6;B4DDQ6;B7ZBP7;B7ZBP9	Q15257;A6PVN5;Q15257-2;Q15257-3;Q15257-4;Q68CR8;B4DZF8;Q5T948;Q5T949	Serine/threonine-protein phosphatase 2A activator	PPP2R4;DKFZp781M17165	16
0	0	0	0	0	0	0	0	0	0	0	0	0	0	0	0	0	0	0	0	0	0	0	0	0	0				O15247;E9PGQ2;A6PVS0	O15247;E9PGQ2;A6PVS0	Chloride intracellular channel protein 2	CLIC2	3
0	0	0	0	0	0	0	0	0	0	0	0	0	0	0	0	0	319420	0	0	0	0	0	0	0	0				A6XGN0	A6XGN0		CTCFL	1
0	0	0	0	0	0	0	0	0	0	737360	0	0	454050	0	0	0	0	0	1094000	0	0	0	0	0	621020				P13727;A6XMW0	P13727;A6XMW0	Bone marrow proteoglycan;Eosinophil granule major basic protein	PRG2	2
322130	1318600	715530	0	293120	628350	1487200	646680	1138700	301200	1278000	738210	1002400	627930	212510	0	0	221620	625500	1524400	475830	0	683370	235180	950540	784230				A7MAP0;Q9ULV4;B4E3S0;H0YHL7;F8VVB7;F8VTT6;F8VRE9;F8VSA4;F8VUX3;F8W1H8;F8VV53	A7MAP0;Q9ULV4;B4E3S0;H0YHL7	Coronin-1C	CORO1C	11
0	0	0	0	0	0	0	322930	106970	235110	105490	0	93169	229830	0	0	0	0	0	772180	0	0	0	0	0	0				A7YIJ8;P35241;H7BZI4;F5H1A7;A7YIK0;E9PNV3;E9PQ82;A7YIK3;H0YE16	A7YIJ8;P35241;H7BZI4;F5H1A7	Radixin	RDX	9
1849600	1460600	2352900	0	1393000	1918100	2605300	2590400	796240	2648900	2835700	1376100	2314600	2819200	2860800	3669000	3222400	3249100	3610600	2001000	5568700	3494300	2169700	1702000	2859500	2005800				P28482;A8CZ64;B4DHN0	P28482;A8CZ64;B4DHN0	Mitogen-activated protein kinase 1	MAPK1	3
0	513790	294210	0	0	210630	608860	379160	307410	184710	101790	378890	217000	178560	115720	0	0	0	289700	189780	174840	0	118370	239590	309850	321880				E9PEQ4;F5H4R9;P50570;A8K1B6;P50570-2;C9JXE5;Q9UQ16-4;Q9UQ16;Q9UQ16-3;Q9UQ16-2;E5RHK8;Q6P2G1;H3BLY9;E5RIK2	E9PEQ4;F5H4R9;P50570;A8K1B6;P50570-2;C9JXE5;Q9UQ16-4;Q9UQ16;Q9UQ16-3;Q9UQ16-2;E5RHK8;Q6P2G1;H3BLY9	Dynamin-2;Dynamin-3	DNM2;DNM3	14
0	0	302580	0	0	0	0	0	331880	307080	248250	0	0	714930	551060	0	264930	1541600	0	1373100	427790	0	0	0	0	384140				Q8WWM7-3;Q8WWM7;Q63ZY4;Q8WWM7-2;A8K1R6;Q8WWM7-4;Q8WWM7-5;Q8WWM7-6;H3BUF6;C9JXV8;Q8WWM7-7	Q8WWM7-3;Q8WWM7;Q63ZY4;Q8WWM7-2;A8K1R6;Q8WWM7-4;Q8WWM7-5;Q8WWM7-6;H3BUF6;C9JXV8;Q8WWM7-7	Ataxin-2-like protein	ATXN2L	11
0	0	107300	0	0	0	0	190310	215200	0	133930	0	0	151830	0	0	0	0	0	0	0	0	0	0	0	106930				P08631;H0Y3C5;P08631-4;P07948;A8K4G3;P08631-2;P08631-3;P07948-2	P08631;H0Y3C5;P08631-4;P07948;A8K4G3;P08631-2;P08631-3;P07948-2	Tyrosine-protein kinase HCK;Tyrosine-protein kinase Lyn	HCK;LYN	8
257820	0	108740	0	0	199150	242320	387950	85546	482530	466670	188430	0	196730	0	0	0	0	109470	786310	0	0	409610	94902	0	102860				O14908;A8K4I3	O14908;A8K4I3	PDZ domain-containing protein GIPC1	GIPC1	2
0	989690	205450	1637500	917620	0	0	0	0	0	0	0	0	0	0	0	244170	0	871970	0	0	1108600	0	594950	0	112150				A8K855;A8K855-2	A8K855;A8K855-2	EF-hand calcium-binding domain-containing protein 7	EFCAB7	2
0	0	0	0	0	0	0	0	0	0	0	0	0	0	0	0	0	0	0	0	0	0	0	0	0	0				F5H2S7;Q13561-2;Q13561-3;Q13561;F5H223;F8WAG8;F8W1I6;A8K8J9;F8VW18;H0YI98;F8VX93;H0YHL1	F5H2S7;Q13561-2;Q13561-3;Q13561;F5H223;F8WAG8;F8W1I6;A8K8J9;F8VW18;H0YI98;F8VX93;H0YHL1	Dynactin subunit 2	DCTN2	12
0	0	0	0	0	0	0	0	0	0	0	0	0	0	0	0	0	0	0	0	0	0	0	0	0	0				Q9Y2J2;F5GX05;Q9Y2J2-2;A8K968;F5H7W5;E7EUF8	Q9Y2J2;F5GX05;Q9Y2J2-2;A8K968;F5H7W5;E7EUF8	Band 4.1-like protein 3	EPB41L3	6
0	193790	188710	0	0	0	0	0	0	192460	182220	0	0	126310	0	0	154340	173400	0	0	0	0	0	0	125080	182380				A8KAH5;P53990-4;P53990;P53990-3;F5H6Z7;P53990-2;H3BUI0;H0YF80;H3BMU1;F5H681;H3BVH9;H3BQF7	A8KAH5;P53990-4;P53990;P53990-3;F5H6Z7;P53990-2;H3BUI0;H0YF80;H3BMU1;F5H681	IST1 homolog	IST1	12
582810	0	0	0	220990	0	0	310690	264840	128300	280420	0	341790	402190	0	0	0	0	0	0	0	0	0	0	0	0				Q15413;A8MPV7;F8WD27;Q15413-2;Q15413-3;C9K0H7	Q15413;A8MPV7;F8WD27;Q15413-2;Q15413-3;C9K0H7	Ryanodine receptor 3	RYR3	6
0	0	0	0	0	0	0	0	0	0	0	0	46377	118450	0	0	0	0	0	0	0	0	0	0	0	0				P55196-5;A8MQ02;P55196;P55196-1;C9JX92;P55196-3;Q5TIG5;C9IYT9;P55196-6;P55196-2;H0Y7R8	P55196-5;A8MQ02;P55196;P55196-1;C9JX92;P55196-3;Q5TIG5;C9IYT9;P55196-6;P55196-2;H0Y7R8	Afadin	MLLT4	11
0	0	0	0	0	0	0	0	109190	0	0	0	0	107800	0	0	0	0	0	511810	0	0	0	0	0	181070				Q9UIC8-2;A8MQ43;Q9UIC8;Q9UIC8-3	Q9UIC8-2;A8MQ43;Q9UIC8;Q9UIC8-3	Leucine carboxyl methyltransferase 1	LCMT1	4
0	0	153020	0	0	0	0	0	145700	0	65107	0	0	38333	27795	0	0	0	0	337690	0	0	0	0	0	198140				Q06787-7;Q06787-4;Q06787-2;G3V0J0;Q06787-6;A8MQB8;Q06787;Q06787-3;G8JL90;Q06787-5;Q06787-8;F8W871;G8JLE9;Q8IXW7	Q06787-7;Q06787-4;Q06787-2;G3V0J0;Q06787-6;A8MQB8;Q06787;Q06787-3;G8JL90;Q06787-5;Q06787-8;F8W871	Fragile X mental retardation protein 1	FMR1	14
0	0	0	0	0	0	0	0	0	0	0	0	0	0	0	0	0	0	0	0	0	0	0	0	0	0				A8MRB1;P04271	A8MRB1;P04271	Protein S100-B	S100B	2
325360	128830	129200	0	438160	172010	0	0	159210	358260	152940	238540	360170	0	601780	505000	0	604330	201400	478760	282160	219410	247770	154550	291910	174680				Q8NC56;A8MS91;D6RBV0;H7C2Z0;E7EVT2;H0Y9B7	Q8NC56;A8MS91;D6RBV0	LEM domain-containing protein 2	LEMD2	6
746450	0	972290	58220000	18692000	356960	718840	499740	639270	1658300	830720	891220	3099700	222440	2646600	3630000	15759000	3100100	917650	133680	1084700	5348200	1003100	0	412800	1009400				Q2PPJ7;Q2PPJ7-2;Q2PPJ7-3;A8MSM5;H7C1F9	Q2PPJ7;Q2PPJ7-2;Q2PPJ7-3;A8MSM5;H7C1F9	Ral GTPase-activating protein subunit alpha-2	RALGAPA2	5
0	0	0	0	0	0	0	0	0	0	0	0	0	0	0	0	0	0	0	0	0	0	0	0	0	0				C9JMF6;A8MT71;A8MZ17;Q9NS26;Q9NY87	C9JMF6;A8MT71;A8MZ17;Q9NS26;Q9NY87	Sperm protein associated with the nucleus on the X chromosome A;Sperm protein associated with the nucleus on the X chromosome C	SPANXC;SPANXA1	5
0	0	176470	0	0	361880	0	460510	0	0	0	478880	0	988400	0	0	0	0	217660	95694	0	0	0	0	0	188440				P55735;E9PHR5;A8MWR8;A8MTC1;E7ERC8;A8MTA5;A8MV37;A8MXL6	P55735;E9PHR5;A8MWR8;A8MTC1;E7ERC8;A8MTA5;A8MV37;A8MXL6	Protein SEC13 homolog	SEC13	8
0	0	657180	0	402340	435290	0	350700	538920	290980	347570	552840	0	590130	176390	0	0	192380	401180	297900	0	0	469090	347520	212930	803970				H0Y3M2;E1P660;O43670;O43670-2;A8MTG3;O43670-3	H0Y3M2;E1P660;O43670;O43670-2;A8MTG3;O43670-3	Zinc finger protein 207	ZNF207	6
894700	3568100	3729700	1223200	6892400	2646300	6154800	758650	1718000	3155900	1405700	3311700	3296900	2173300	7737500	4358700	4885800	5036300	1951200	3338400	1943700	2853500	3180500	2626200	1923000	2977700				P30626;A8MTH6;B4DKK2;C9J0K6;B4DHQ6	P30626;A8MTH6;B4DKK2;C9J0K6	Sorcin	SRI	5
0	0	0	1282000	0	0	0	311010	0	0	321620	0	0	106050	0	0	0	0	0	0	0	0	0	0	0	0				P53041;B4DDZ8;H0YDU8;A8MU39;E7EU14	P53041;B4DDZ8;H0YDU8;A8MU39	Serine/threonine-protein phosphatase 5;Serine/threonine-protein phosphatase	PPP5C	5
81546	1833600	1075000	0	165660	901050	1446000	812830	168600	151290	1118000	1398700	437560	245050	218000	0	461700	0	316100	2566700	182050	0	0	1540100	1346900	1217100				P68366;A8MUB1;C9J2C0;Q9NY65;C9JJQ8;C9JQ00;C9JEV8;C9JDS9;C9JDL2;Q9H853	P68366;A8MUB1;C9J2C0;Q9NY65	Tubulin alpha-4A chain;Tubulin alpha-8 chain	TUBA4A;TUBA8	10
0	0	0	0	0	0	0	0	184730	0	0	0	0	0	0	0	0	0	0	0	0	0	0	174870	0	0				A8MUW5;Q52LJ0	A8MUW5;Q52LJ0	Protein FAM98B	FAM98B	2
1348300	0	774490	0	0	0	0	0	693450	0	263810	0	0	384900	0	2418800	0	716920	0	347300	0	2308200	770360	179440	0	193900				A8MV58;Q16643;Q16643-2;D6R9W4;D6R9Q9;F8W9Z3;D6RFI1;D6RCR4	A8MV58;Q16643;Q16643-2;D6R9W4	Drebrin	DBN1	8
4890000	5482400	6461900	0	5504300	5397500	4974600	4810400	8460200	7023600	9579000	4353900	4897300	6524600	2555800	3619900	2861600	3945300	4229700	3937600	5217400	3446900	3595100	5014400	5190300	5600800				A8MVA9;O75083;O75083-3;D6RD66;B4DY05;H7C4D6	A8MVA9;O75083;O75083-3;D6RD66	WD repeat-containing protein 1	WDR1	6
0	0	0	0	0	0	0	282530	0	0	251440	0	285240	551820	0	0	0	0	0	0	0	0	0	0	0	553750				P42574;A8MVM1;C9JXR7	P42574;A8MVM1;C9JXR7	Caspase-3;Caspase-3 subunit p17;Caspase-3 subunit p12	CASP3	3
0	0	0	0	1232000	0	0	0	0	0	0	488250	0	0	0	0	108030	0	0	0	0	0	0	1583300	487640	356000				A8MVM2;P55083	A8MVM2;P55083	Microfibril-associated glycoprotein 4	MFAP4	2
0	0	0	0	0	0	0	687090	338020	0	0	286380	0	0	0	0	0	301230	0	0	0	503710	777080	0	225190	0				Q9Y6Y0;A8MVR0	Q9Y6Y0;A8MVR0	Influenza virus NS1A-binding protein	IVNS1ABP	2
0	0	130150	0	0	0	0	0	0	0	0	0	0	0	0	0	0	0	0	0	0	0	0	0	0	0				Q5TCY1;A8MVT3;Q5TCY1-2	Q5TCY1;A8MVT3;Q5TCY1-2	Tau-tubulin kinase 1	TTBK1	3
0	0	0	0	0	0	0	0	0	0	0	0	0	0	0	0	0	0	0	0	0	0	0	0	0	0				Q5SPT7;A8MVU7;E7EN49;E7EQ21;E7EQP4;E7EWC3;F8W0J9;Q6ZUW0;D0EV57;B4DT81;F6R3U9;F6RUR5;B7Z760;F8VTQ8;H0Y4C2;H0Y5J2;H0Y5Q6;H0Y7Q7;H0Y7W0;H0Y805;P30511-3;C9JEI0;H7C612;P30511;E9PGX5;H0Y842	Q5SPT7;A8MVU7;E7EN49;E7EQ21;E7EQP4;E7EWC3;F8W0J9;Q6ZUW0;D0EV57;B4DT81;F6R3U9;F6RUR5;B7Z760;F8VTQ8;H0Y4C2;H0Y5J2;H0Y5Q6;H0Y7Q7;H0Y7W0;H0Y805;P30511-3;C9JEI0;H7C612;P30511;E9PGX5;H0Y842	HLA class I histocompatibility antigen, alpha chain F	HLA-F	26
0	0	0	0	54361	37711	0	0	26664	86193	28825	0	0	52171	0	0	0	0	0	0	0	0	0	0	0	0				P49354;P49354-2;A8MVX8	P49354;P49354-2;A8MVX8	Protein farnesyltransferase/geranylgeranyltransferase type-1 subunit alpha	FNTA	3
323390	414820	692060	0	399160	0	0	466890	703430	566400	609520	366280	779760	965450	515280	0	153730	0	427130	963090	0	0	335430	492570	644930	471690				O15371;A8MWD3;B4DVY1;B0QYA4;B0QYA5;B0QYA3	O15371;A8MWD3;B4DVY1;B0QYA4	Eukaryotic translation initiation factor 3 subunit D	EIF3D	6
2541300	1911100	2313200	0	2093200	4518900	3287400	3459700	1611300	3726900	2033500	2147800	2163600	1327500	6036700	6633300	6536100	2779500	4444200	1258200	5826600	1767300	3229100	2380400	2097400	2943000				A8MWD9;P62308;C9JVQ0;F5H5R7;F5H013;Q49AN9	A8MWD9;P62308;C9JVQ0;F5H5R7	Small nuclear ribonucleoprotein G-like protein;Small nuclear ribonucleoprotein G	SNRPG	6
0	0	0	0	0	0	0	0	0	0	0	0	0	0	626800	0	0	0	0	0	2266600	0	0	0	0	0				A8MWX0;Q96HR9	A8MWX0;Q96HR9	Receptor expression-enhancing protein 6	REEP6	2
0	0	236970	0	233580	0	200250	232310	198310	337250	126930	0	0	239000	421740	431960	428630	458150	253090	0	0	0	0	145590	206520	0				Q14203;A8MY36;A8MWX9;E7EX90;E7EUR0;E9PGE1;E9PFS5;Q6AWB1;Q14203-2;G5E9H4;C9JJD0;C9JJN7;C9JTE5;C9JZA4;C9J1B7;C9JUI8	Q14203;A8MY36;A8MWX9;E7EX90;E7EUR0;E9PGE1;E9PFS5;Q6AWB1;Q14203-2;G5E9H4;C9JJD0;C9JJN7;C9JTE5;C9JZA4;C9J1B7;C9JUI8	Dynactin subunit 1	DCTN1;DKFZp686E0752	16
0	0	170480	0	0	0	226470	0	205930	0	229280	138110	254660	157640	0	0	0	0	0	157690	0	0	0	0	0	0				A8MX97;Q13492;F8VPG7;Q13492-2;Q13492-3;E9PK13;E9PJT1;E9PN05	A8MX97;Q13492;F8VPG7;Q13492-2;Q13492-3;E9PK13;E9PJT1	Phosphatidylinositol-binding clathrin assembly protein	PICALM	8
5464900	682000	4065900	0	7094900	2531400	2111100	1119300	5977400	3143300	1713700	3698200	3035600	5431700	8795400	8143400	10022000	11325000	2331100	7695700	11691000	524180	1441900	3819600	3631700	10190000				A8MXP9;P43243;D6REM6;D6R991;H0Y8T4;P43243-2;B3KM87;D6R8Z5;D6REK4;D6RCM3;D6RBS2;D6R9F3;D6RB45;Q68E03;D6RIA2;D6RE02;D6RBK5;D6RBI2;D6RAY2;D6RAM9	A8MXP9;P43243;D6REM6;D6R991	Matrin-3	MATR3	20
0	0	0	0	0	0	0	0	0	0	0	0	0	0	0	0	0	0	0	89811	0	0	0	0	0	0				Q9Y608;A8MXR0;Q9Y608-4;Q9Y608-2;C9JSU1	Q9Y608;A8MXR0;Q9Y608-4;Q9Y608-2;C9JSU1	Leucine-rich repeat flightless-interacting protein 2	LRRFIP2	5
0	0	146360	0	0	0	0	0	0	0	0	145470	0	181570	0	0	0	0	0	979090	0	0	0	0	197320	0				A8MXV4	A8MXV4	Nucleoside diphosphate-linked moiety X motif 19, mitochondrial	NUDT19	1
0	339900	201320	4157400	847360	0	0	551810	915080	0	482450	0	0	452630	150710	0	0	0	449930	2268000	0	0	390930	613510	0	389410				O75880;A8MY34	O75880;A8MY34	Protein SCO1 homolog, mitochondrial	SCO1	2
0	0	0	0	0	0	0	0	0	0	0	0	0	0	271240	0	0	0	0	0	0	0	0	0	0	0				O14874;A8MY43;Q96G95;E9PF13;H3BS02;H3BTL2	O14874;A8MY43;Q96G95;E9PF13;H3BS02;H3BTL2	[3-methyl-2-oxobutanoate dehydrogenase [lipoamide]] kinase, mitochondrial	BCKDK	6
0	703310	0	0	2147300	0	0	0	0	0	0	0	0	0	0	0	0	0	0	0	0	0	0	1051000	0	0				A8MYN8	A8MYN8	Putative ankyrin repeat domain-containing protein ENSP00000383090		1
0	0	851070	0	1060100	0	315300	578370	753210	1420000	961210	573450	291720	2517400	227260	0	501310	452180	0	636370	0	0	0	363100	349320	1405600				A8MZ22;F5HFY4;Q99733;C9JZI7;C9J6D1;E9PKT8;E9PNJ7;E9PS34;E9PJJ2;E9PNW0;A8MXH2;E9PP22;E9PKI2;C9J1B1;H0YCI4	A8MZ22;F5HFY4;Q99733;C9JZI7;C9J6D1;E9PKT8;E9PNJ7;E9PS34;E9PJJ2;E9PNW0;A8MXH2;E9PP22;E9PKI2	Nucleosome assembly protein 1-like 4	NAP1L4;NAP1L4b	15
0	951950	355210	0	0	0	0	0	0	268680	0	0	0	0	0	0	0	0	407620	0	0	0	244240	309330	414050	536260				D6RGV5;D6RIE3;A8MZ71;P14406;D6R9C3	D6RGV5;D6RIE3;A8MZ71;P14406	Cytochrome c oxidase subunit 7A2, mitochondrial	COX7A2	5
6897800	6296900	9275100	2740400	5511100	3114700	9196000	5160000	13998000	2991500	5257800	4014800	6764600	3099600	3992900	1308000	2263700	3490600	1422500	2173300	3007500	1207500	1783300	4136600	2169800	4210100				C9JE52;A8MZ76;Q9UL46;H0YM70	C9JE52;A8MZ76;Q9UL46;H0YM70	Proteasome activator complex subunit 2	PSME2	4
619640	841320	0	0	1635200	1351000	0	0	1467600	3219300	2044300	1012900	2135300	1028100	2057300	1037600	2251300	1751600	1336900	0	1847700	1418000	0	687190	0	0				A8MZ97	A8MZ97	Uncharacterized protein C2orf74	C2orf74	1
0	0	0	0	0	0	0	0	0	0	0	0	0	0	0	0	0	0	0	0	0	0	0	0	0	0				C9JI13;O75909-4;O75909;G3V5E1;A8MZK4;O75909-1	C9JI13;O75909-4;O75909;G3V5E1;A8MZK4;O75909-1	Cyclin-K	CCNK	6
0	0	0	0	0	0	0	0	0	0	0	0	0	0	0	0	0	0	0	0	0	0	0	0	0	0				E7EQB3;Q9BSV6;A9C4B9;B0V3J0	E7EQB3;Q9BSV6;A9C4B9;B0V3J0	tRNA-splicing endonuclease subunit Sen34	TSEN34	4
1731300	0	1158800	0	0	0	3174100	0	2066200	0	471530	0	0	1023500	0	0	0	0	324060	953320	0	0	0	728930	592890	0				A9R9N7;H3BM16;P01892;F8VU18;A9R9N8;H3BM09;E7EW36;E7ENA7;E7EP64;P30511-2;F6PQC2	A9R9N7;H3BM16;P01892;F8VU18;A9R9N8;H3BM09	HLA class I histocompatibility antigen, A-2 alpha chain	HLA-A	11
0	0	219600	0	0	329400	0	0	0	0	0	0	0	334400	0	0	0	0	269530	284280	467510	0	283790	238820	0	0				E9PCT1;A9Z1X7;Q8IYB3;Q8IYB3-2	E9PCT1;A9Z1X7;Q8IYB3;Q8IYB3-2	Serine/arginine repetitive matrix protein 1	SRRM1	4
0	0	0	0	0	0	0	114410	0	125250	97310	0	125970	0	0	0	0	0	0	92491	0	0	0	0	138410	0				B0QY89;Q9Y262;G8JLH4;B0QY90;B3KNG0;H0Y7E6	B0QY89;Q9Y262;G8JLH4;B0QY90;B3KNG0	Eukaryotic translation initiation factor 3 subunit L	EIF3EIP;EIF3L	6
813340	258080	4152000	0	1649500	1447200	0	784610	2049100	2423500	885110	1627400	999650	948640	1380400	426980	712390	0	1654100	2577400	0	0	165290	2247800	960170	5065400				Q01844-5;Q01844;Q01844-3;B0QYK0;B0QYK1;C9JGE3;Q01844-2;H7BY36;Q01844-4;F8WC90	Q01844-5;Q01844;Q01844-3;B0QYK0;B0QYK1;C9JGE3;Q01844-2;H7BY36	RNA-binding protein EWS	EWSR1	10
84123	185760	0	0	0	0	327180	0	0	0	0	0	162740	0	0	0	0	0	0	188680	0	0	0	0	0	0				P46060;B0QYT4;B0QYT5;B0QYT6	P46060;B0QYT4;B0QYT5;B0QYT6	Ran GTPase-activating protein 1	RANGAP1	4
265990	133570	123860	0	0	0	305800	0	232490	0	769540	374270	453070	416350	0	0	0	0	110660	393130	65654	0	229750	0	466080	85834				Q9NP61;E9PB03;C9JZR4;F5GYF6;B0QYV8	Q9NP61;E9PB03;C9JZR4;F5GYF6;B0QYV8	ADP-ribosylation factor GTPase-activating protein 3	ARFGAP3	5
0	0	0	0	281940	0	0	209180	305210	322660	430450	0	0	297840	0	0	0	0	0	0	0	0	0	230440	361320	0				B0S7P1;P25440-2;H0Y5T9;H0Y6K2;P25440;F8VXF8;Q658Y7;B0V073;H0Y602;B0V072;H0Y665;H0YAU3	B0S7P1;P25440-2;H0Y5T9;H0Y6K2;P25440;F8VXF8;Q658Y7;B0V073;H0Y602;B0V072;H0Y665;H0YAU3	Bromodomain-containing protein 2	BRD2;DKFZp313H139	12
0	0	475950	0	0	0	0	0	0	0	0	0	0	0	0	0	0	2002000	0	978910	1216900	1116700	619640	0	266460	412750				B0S872;G3XAH1;E7ENW0;E7ERI7;B0UYY2	B0S872;G3XAH1;E7ENW0;E7ERI7;B0UYY2		PPT2	5
0	0	0	0	0	0	0	0	0	0	0	0	0	0	0	0	0	0	0	938130	0	0	0	0	0	0				O75955;B4DVY7;B0V109;F8VSI6;B0S8A9;H0Y4S3	O75955;B4DVY7;B0V109;F8VSI6;B0S8A9	Flotillin-1	FLOT1	6
0	0	681900	0	657140	0	0	471590	244400	0	189470	0	435710	347560	361390	0	0	0	287880	0	126280	0	811430	228730	401150	908570				Q14657;B0S8I7	Q14657;B0S8I7	L antigen family member 3	LAGE3	2
0	543780	0	0	0	0	0	0	223170	200700	0	0	0	0	131880	0	234460	0	0	0	0	322710	0	0	0	0				B4E1Z4;E7EVA3;P00751;P00751-2;B0UXW4;E7ETN3;C9JRT3	B4E1Z4;E7EVA3;P00751;P00751-2;B0UXW4;E7ETN3	Complement factor B;Complement factor B Ba fragment;Complement factor B Bb fragment	CFB	7
0	886170	1170600	0	0	321510	470290	1316800	1000100	0	501210	0	529320	0	0	0	0	75636	0	0	0	0	284840	524020	283390	0				B0UY15;E7ETS5;B0UY14;B0UY12;Q29963;Q29865;P30499;H0Y6Q7;E9PIT7;E9PM73;F8W9Z8;E9PRQ9;E7ENN9;F8VPA9;P13747;Q6DU44;E9PH75	B0UY15;E7ETS5;B0UY14;B0UY12;Q29963;Q29865;P30499;H0Y6Q7;E9PIT7	HLA class I histocompatibility antigen, Cw-6 alpha chain;HLA class I histocompatibility antigen, Cw-18 alpha chain;HLA class I histocompatibility antigen, Cw-1 alpha chain	HLA-C	17
0	0	0	0	0	0	0	0	0	0	0	0	0	0	0	0	0	0	0	0	0	0	0	0	0	0				P22105;E7EPZ9;E7EPQ1;E7EU03;E7EWZ8;P22105-3;B0UYX3;B0V046;G5E9A9;E7EW42;B0UYQ5;Q9NPK8;H0Y3W5;H0Y6M7;P22105-2;Q16473	P22105;E7EPZ9;E7EPQ1;E7EU03;E7EWZ8;P22105-3;B0UYX3;B0V046;G5E9A9;E7EW42;B0UYQ5;Q9NPK8	Tenascin-X	TNXB;dJ34F7.1	16
0	0	0	0	0	0	0	0	0	0	0	0	0	0	0	0	0	0	0	0	0	0	0	0	0	179240				Q96KQ7;B0UZY3;Q96KQ7-2;Q96KQ7-3	Q96KQ7;B0UZY3;Q96KQ7-2;Q96KQ7-3	Histone-lysine N-methyltransferase EHMT2	EHMT2	4
1943600	1404900	1522700	0	890430	985370	1190400	1798000	1791800	1087500	2338000	1612800	2008800	1787700	799280	462120	740480	862110	2313800	2791400	887180	986480	1033400	1177400	2467000	1331800				B0V043;P26640;H0Y4A6;E7EVJ6;Q5SP20;A2ABF4;B0V044;B4DZ61;H0Y3X9	B0V043;P26640;H0Y4A6;E7EVJ6	Valine--tRNA ligase	VARS	9
0	1396800	1145400	0	643110	720890	928330	1796200	1072400	1059100	1924100	353050	571120	1104900	834140	0	1031400	0	1111000	1681500	333140	0	579990	527290	464250	1217600				B0YIW6;P48444;E9PEU4;Q6P1Q5;E9PK34	B0YIW6;P48444;E9PEU4;Q6P1Q5	Coatomer subunit delta	ARCN1	5
568520	1382800	2952300	0	717780	996080	895170	1793600	1067900	511470	994490	1219500	488710	1291900	629470	0	572980	0	413870	719540	0	0	534410	903700	268090	1466000				P15153;B1AH80;B1AH77;B1AH78	P15153;B1AH80;B1AH77;B1AH78	Ras-related C3 botulinum toxin substrate 2	RAC2	4
526250	304160	256300	0	531650	512330	483820	551460	539190	977710	1107000	245340	313360	551450	1598000	2367500	1917500	729420	526850	661440	554180	114320	507180	603610	330570	287000				P30536;B1AH87	P30536;B1AH87	Translocator protein	TSPO	2
170670	0	527600	0	0	1219500	1389100	0	0	0	1009600	1673100	209520	0	108970	374190	275060	132650	1064900	694360	170220	0	901390	817080	778660	349020				Q14166;B1AH89;E9PGR8	Q14166;B1AH89	Tubulin--tyrosine ligase-like protein 12	TTLL12	3
0	264910	0	0	0	554880	0	0	0	0	0	0	0	0	0	0	0	0	0	0	0	0	276990	0	243700	0				B1AHL2;P23142-4	B1AHL2;P23142-4		FBLN1	2
217040	0	0	0	0	0	0	0	0	0	0	0	0	0	0	0	0	0	0	0	0	0	0	0	0	0				Q9UBK9;B1AJQ0	Q9UBK9;B1AJQ0	Protein UXT	UXT	2
0	0	0	0	0	0	0	0	0	0	0	0	0	0	0	0	0	0	0	0	0	0	0	0	0	0				E9PBB7;Q86Y82;B1AJQ6	E9PBB7;Q86Y82;B1AJQ6	Syntaxin-12	STX12	3
0	317430	376420	0	255120	297540	420740	322010	185980	337010	337390	254350	529410	464490	173260	0	0	0	245870	410500	0	0	465740	198830	1010300	495700				O75832;B1AJY7;B1AJY5	O75832;B1AJY7;B1AJY5	26S proteasome non-ATPase regulatory subunit 10	PSMD10	3
0	0	214580	0	113840	0	0	0	0	0	0	0	0	0	211970	0	0	0	301780	1103700	118330	0	1043900	0	0	648880				B1AK40;Q6P587-2;Q6P587	B1AK40;Q6P587-2;Q6P587	Acylpyruvase FAHD1, mitochondrial	FAHD1	3
2285100	3715600	5698800	0	5213400	3414000	3433300	5534700	4734200	8799600	4641500	3171300	3509500	6370900	4017500	1272300	3656100	2349800	2238600	3872300	4058000	2415700	2162300	3956000	3679400	3843500				E7EQ40;B1AK88;P47756-2;B1AK87;B1AK85;F6USW4;F6Q0E3	E7EQ40;B1AK88;P47756-2;B1AK87		CAPZB	7
861950	3555700	1163200	0	722320	1041300	2067000	1942300	0	0	916380	660520	0	470390	295300	799780	0	0	335370	509970	412810	1079100	2028700	764510	1730000	1013500				F8W755;B1AKC7;Q9UJF2;H0Y638	F8W755;B1AKC7;Q9UJF2;H0Y638	Ras GTPase-activating protein nGAP	RASAL2	4
0	469460	256890	0	0	0	0	0	0	157170	0	0	0	0	0	0	259500	0	269050	192190	0	511880	0	345970	0	225150				P08603;Q03591;B1AKG0	P08603;Q03591;B1AKG0	Complement factor H;Complement factor H-related protein 1	CFH;CFHR1	3
675120	0	121110	0	471930	521380	250870	559990	229080	776750	134620	0	872230	308170	0	0	0	0	200220	192640	0	0	289650	318630	330040	0				B1AKK2;O94760;B4DGT0;B4DYP1;Q5HYC8	B1AKK2;O94760	N(G),N(G)-dimethylarginine dimethylaminohydrolase 1	DDAH1	5
0	766630	863480	3366400	0	736550	305040	1827700	0	363790	593770	539910	267160	547970	71779	0	103720	0	371570	202250	0	0	956100	415050	349540	375130				B1AKZ4;Q15121;B1AKZ5	B1AKZ4;Q15121;B1AKZ5	Astrocytic phosphoprotein PEA-15	PEA15	3
12107000	7307400	2423400	0	22794000	9526900	5081600	4466100	2841200	13109000	88770	13792000	821940	277140	5460700	25652000	2537100	3355800	1756400	0	19382000	40439000	24540000	2306900	1506100	22040000			+	B1ALD8;Q15063;CON__Q2KJC7	B1ALD8;Q15063;CON__Q2KJC7	Periostin	POSTN	3
0	0	0	0	0	0	0	0	0	0	0	0	0	365380	0	0	0	0	0	0	0	0	0	0	0	367290				E7ETH8;F5H1J5;Q14141;B1AMS2;Q14141-4;Q14141-2;B4E049;F8W8Q8;Q14141-3	E7ETH8;F5H1J5;Q14141;B1AMS2;Q14141-4;Q14141-2;B4E049	Septin-6	SEPT6	9
0	285690	514500	0	495570	535970	280050	878660	0	759470	0	269470	321120	529200	1484500	0	376030	588040	1204900	149590	0	0	1151000	366450	569840	315200				B1ANH2;B1ANH1;B1ANG9;B1ANH0;B1ANH5;Q16774;F5GXL9;E9PEG7;B1ANH3;B1ANH6	B1ANH2;B1ANH1;B1ANG9;B1ANH0;B1ANH5;Q16774;F5GXL9;E9PEG7;B1ANH3;B1ANH6	Guanylate kinase	GUK1	10
0	0	0	0	0	0	0	0	0	0	0	0	0	0	0	0	0	0	0	0	0	0	0	246810	0	0				P05186;B7Z4Y6;P05186-2;B1ANL0	P05186;B7Z4Y6;P05186-2;B1ANL0	Alkaline phosphatase, tissue-nonspecific isozyme;Alkaline phosphatase	ALPL	4
0	0	252100	0	0	0	0	0	0	193060	413620	0	0	578090	0	0	0	0	0	618620	0	0	0	0	0	0				Q13310-3;Q13310;Q13310-2;B1ANR0;B1ANR1;H0Y5F5;H0YEU6	Q13310-3;Q13310;Q13310-2;B1ANR0;B1ANR1	Polyadenylate-binding protein 4	PABPC4	7
0	0	203860	0	0	0	0	0	0	0	0	0	0	124450	0	0	0	0	0	0	0	0	141650	0	0	146410				Q5SRD1;O14925;B1APJ0;E9PB91;E7EP42	Q5SRD1;O14925;B1APJ0;E9PB91;E7EP42	Putative mitochondrial import inner membrane translocase subunit Tim23B;Mitochondrial import inner membrane translocase subunit Tim23	TIMM23B;TIMM23	5
0	273860	337740	0	0	0	0	0	0	0	0	0	0	316740	0	0	0	0	0	0	0	0	413160	448570	0	426210				Q9NWV4;B1ARP7;D3DQ38	Q9NWV4;B1ARP7;D3DQ38	UPF0587 protein C1orf123	C1orf123	3
0	124040	197040	0	0	0	0	0	0	0	0	0	0	0	0	0	0	0	0	274730	0	0	0	0	0	0				P42566;B1AUU8;P42566-2;H7BYP0	P42566;B1AUU8;P42566-2;H7BYP0	Epidermal growth factor receptor substrate 15	EPS15	4
282670	0	1038900	0	0	0	2498600	751070	5451400	974420	1331200	0	1838500	1477500	987250	745710	0	1643700	280030	1801600	0	0	0	568420	839350	387170				B1AZV3;Q03518;F5H648	B1AZV3;Q03518;F5H648	Antigen peptide transporter 1	TAP1	3
0	193020	414360	0	0	210510	0	238060	908140	125580	305820	377730	435570	1050900	463580	0	560780	634840	354610	1320900	398740	0	291070	383720	282300	386780				Q16881;Q16881-6;E7EW10;Q16881-3;E7ESI6;E9PNQ6;Q16881-4;B7Z2S5;Q16881-2;E2QRB9;Q16881-5;B2R5P6;E9PIR7;E9PKD3;E9PMY9;F5H780;E9PIZ5;E9PKI4;E9PLT3;E9PQI3	Q16881;Q16881-6;E7EW10;Q16881-3;E7ESI6;E9PNQ6;Q16881-4;B7Z2S5;Q16881-2;E2QRB9;Q16881-5;B2R5P6;E9PIR7;E9PKD3;E9PMY9;F5H780;E9PIZ5;E9PKI4;E9PLT3;E9PQI3	Thioredoxin reductase 1, cytoplasmic	TXNRD1	20
0	566090	1088100	0	532390	1855400	475710	271550	2673700	2533400	5667000	512860	2145300	2196700	0	0	2380900	0	917080	518290	618660	0	1162300	1409200	1312000	979740				B2R6S5;P30085;E9PGI8;E7EVE6;Q5T0D2	B2R6S5;P30085;E9PGI8;E7EVE6;Q5T0D2	UMP-CMP kinase	CMPK;CMPK1	5
0	395050	515240	0	0	0	0	0	0	0	0	0	0	0	392550	325160	288700	347950	0	426630	556970	426170	515060	410310	569620	512780				P22694-2;P22694-9;C9JK39;P22694-6;P22694-7;P22694-5;B2RB89;P22694;P22694-3;P22694-4;F8W831;P17612;P22612;P17612-2;B1APG4;B1APG3;P22694-8;B1APF9;B1APF8;B1APG2;B1APG0;B1APG1;B1APF7;B1APF6	P22694-2;P22694-9;C9JK39;P22694-6;P22694-7;P22694-5;B2RB89;P22694;P22694-3;P22694-4;F8W831;P17612;P22612;P17612-2;B1APG4;B1APG3;P22694-8;B1APF9;B1APF8;B1APG2;B1APG0;B1APG1;B1APF7;B1APF6	cAMP-dependent protein kinase catalytic subunit beta;cAMP-dependent protein kinase catalytic subunit alpha;cAMP-dependent protein kinase catalytic subunit gamma	PRKACB;PRKACA;PRKACG	24
1879300	9055800	3531000	0	1883100	3911400	2611100	3833700	3344200	1609100	2767300	4946400	2289600	4495200	1174100	605830	586170	993400	2962500	2772200	1690700	1638100	993550	2281500	4517400	1479600				Q8NBS9;Q86UY0;B2RDM2	Q8NBS9;Q86UY0;B2RDM2	Thioredoxin domain-containing protein 5	TXNDC5	3
43031000	23605000	42379000	11394000	42888000	32191000	31882000	40490000	33716000	35981000	33461000	28531000	25633000	58580000	31834000	25252000	17869000	25518000	40706000	27851000	37956000	54169000	61663000	37421000	29017000	30088000				B2RDW1;P62979;P0CG48;F5H041;F5H7K6;Q96C32;P0CG47;F5GXK7;F5H747;F5H388;B4DV12;F5H7Y5;F5H265;F5H2Z3;F5GYU3;F5H6Q2;F5H4D8;F5GYX6;F5GZ39	B2RDW1;P62979;P0CG48;F5H041;F5H7K6;Q96C32;P0CG47;F5GXK7;F5H747;F5H388;B4DV12;F5H7Y5;F5H265;F5H2Z3;F5GYU3;F5H6Q2;F5H4D8;F5GYX6;F5GZ39	Ubiquitin-40S ribosomal protein S27a;Ubiquitin;40S ribosomal protein S27a;Polyubiquitin-C;Ubiquitin;Polyubiquitin-B;Ubiquitin	RPS27A;UBC;UBB	19
0	428420	0	0	0	0	0	246260	215430	0	0	306330	276980	2604200	278480	476550	0	124070	253340	0	1226200	537070	224350	551580	1790100	0				B2ZZ89;Q01082;D6W5C0;Q01082-2;Q01082-3;F8W6C1	B2ZZ89;Q01082;D6W5C0;Q01082-2;Q01082-3	Spectrin beta chain, brain 1	SPTBN1	6
84679	0	807500	0	1543800	565960	0	0	0	1348600	689720	628450	562940	452060	941160	0	90912	0	476210	1022900	0	0	277830	0	120180	533070				Q9UBE0;B3KNJ4;G3XAK6;F5GXX7;B4DY66	Q9UBE0;B3KNJ4;G3XAK6;F5GXX7	SUMO-activating enzyme subunit 1	SAE1	5
114030	0	535100	0	0	428730	0	346280	828220	78418	936870	0	320430	542230	0	0	0	0	245670	273400	0	0	284190	569980	378070	491250				P55209;F5H4R6;F8W0J6;B3KNT8;F8VY35;F8W020;H0YIV4;F5H1X5;F8W543;F8VUX1;F8VXI6;H0YH88;F8VVB5	P55209;F5H4R6;F8W0J6;B3KNT8;F8VY35;F8W020;H0YIV4;F5H1X5;F8W543;F8VUX1;F8VXI6;H0YH88;F8VVB5	Nucleosome assembly protein 1-like 1	NAP1L1	13
11836000	28721000	14521000	0	16229000	14121000	42468000	17273000	34555000	21597000	27721000	18929000	35027000	30964000	24923000	27998000	23965000	20195000	23159000	58903000	18317000	15274000	15176000	15832000	29492000	14983000				P30101;G5EA52;B3KQT9;F5H119	P30101;G5EA52;B3KQT9;F5H119	Protein disulfide-isomerase A3	PDIA3	4
0	0	0	0	0	0	0	0	0	0	0	0	0	0	0	0	0	0	0	480640	0	0	0	0	0	136690				O75746;B3KR64	O75746;B3KR64	Calcium-binding mitochondrial carrier protein Aralar1	SLC25A12	2
229470	297880	124220	0	262160	201970	0	391960	239590	0	0	242870	212370	0	902560	1004200	695990	685580	296690	0	341820	579800	341580	0	273380	194460				F5GXJ1;O75251;B3KRI2;F5H5N1;F5GX93;F5H350;F5H273;C9JKS5	F5GXJ1;O75251;B3KRI2;F5H5N1;F5GX93;F5H350;F5H273	NADH dehydrogenase [ubiquinone] iron-sulfur protein 7, mitochondrial	NDUFS7	8
595120	83719	348630	0	637780	383500	0	241980	383930	974790	407470	350800	597400	719390	1285200	448460	618190	686310	318850	560170	655170	180470	392510	148140	333770	387960				Q92769;Q13547;Q6IT96;B3KRS5;Q5TEE2;H3BM24;E5RFP9;E5RG37;E5RH52;E5RHE7;E5RGV4;E5RJ04;E5RFI6;E5RK19	Q92769;Q13547;Q6IT96;B3KRS5;Q5TEE2;H3BM24;E5RFP9;E5RG37;E5RH52;E5RHE7;E5RGV4;E5RJ04;E5RFI6;E5RK19	Histone deacetylase 2;Histone deacetylase 1;Histone deacetylase	HDAC2;HDAC1	14
0	2666500	0	0	397580	364280	224460	0	347610	224750	0	145190	249030	0	0	1072500	761400	2586400	156820	127400	4549100	3537900	135330	4044800	207820	298240				Q6NZI2;B3KRY5;Q6NZI2-2;Q6NZI2-3	Q6NZI2;B3KRY5;Q6NZI2-2;Q6NZI2-3	Polymerase I and transcript release factor	PTRF	4
0	0	0	0	0	0	0	0	0	0	0	0	0	0	0	0	0	0	0	589140	0	0	0	0	0	0				P17936;B3KRZ1;F5H4S6;B3KWK7;B3KTS0;H0Y5K2;H0Y485;C9JMX4	P17936;B3KRZ1;F5H4S6;B3KWK7;B3KTS0;H0Y5K2;H0Y485;C9JMX4	Insulin-like growth factor-binding protein 3	IGFBP3	8
0	526540	982220	0	0	630830	804730	1730900	1154100	171620	1629000	1319600	976650	746910	144870	0	243610	330510	1103200	551840	0	1127100	756950	1103000	657020	582160				B3KSH1;O00303;B4DMT5;H0YDT6;E9PQV8	B3KSH1;O00303;B4DMT5	Eukaryotic translation initiation factor 3 subunit F	EIF3F	5
0	0	0	0	0	0	0	0	0	0	0	0	0	0	0	0	0	0	0	0	0	0	0	0	0	229920				H0Y3X6;Q9H3P2;B3KSP0;Q9H3P2-7	H0Y3X6;Q9H3P2;B3KSP0;Q9H3P2-7	Negative elongation factor A	WHSC2	4
0	0	0	0	0	0	0	0	0	0	0	0	0	0	0	0	0	0	0	0	0	0	0	0	0	0				P57737;P57737-2;B3KSY4;E7EP81	P57737;P57737-2;B3KSY4	Coronin-7	CORO7	4
0	0	0	0	0	0	0	0	0	0	0	0	0	0	0	0	0	0	0	405550	0	0	0	91965	0	76838				B3KTC7;P49959;F8W7U8;P49959-2;F5GXT0	B3KTC7;P49959;F8W7U8;P49959-2	Double-strand break repair protein MRE11A	MRE11A	5
262530	4804100	4450600	0	746950	758280	3742900	0	7747100	1966800	5979600	623660	524820	2876600	387400	0	0	0	1307200	472000	0	0	1382700	3225500	0	1376400				P04179;B3KUK2;F5GYZ5;F5H4R2;P04179-2;F5H3C5;B4E3K9;G8JLJ2;F5GXZ9;G5E9P6	P04179;B3KUK2;F5GYZ5;F5H4R2;P04179-2;F5H3C5;B4E3K9;G8JLJ2	Superoxide dismutase [Mn], mitochondrial;Superoxide dismutase	SOD2	10
0	0	295600	0	0	0	0	0	0	0	0	0	0	0	0	0	0	0	0	0	0	0	0	0	0	253300				Q9H3Q1;B3KUS7	Q9H3Q1;B3KUS7	Cdc42 effector protein 4	CDC42EP4	2
0	0	0	0	0	0	0	0	0	0	0	0	0	0	0	0	0	0	0	0	0	0	0	0	0	0				Q9Y600-3;Q9Y600;B3KV52;Q9Y602;E9PFW9;B4DL84;C9JTU8;H3BTP4;Q9Y600-2;H3BQ59;F8VV11;F8WCW3	Q9Y600-3;Q9Y600;B3KV52;Q9Y602;E9PFW9;B4DL84;C9JTU8;H3BTP4;Q9Y600-2;H3BQ59;F8VV11;F8WCW3	Cysteine sulfinic acid decarboxylase	CSAD	12
1070200	740580	1708400	0	655620	1333300	772240	2066000	1274700	1482000	876150	788290	493780	1000400	1877200	375800	1483000	1525700	819120	481050	663330	789480	1628800	824410	995630	1777200				P14678-3;E7ENP4;B3KVR1;P14678;P63162;P14678-2;E7ERB2	P14678-3;E7ENP4;B3KVR1;P14678;P63162;P14678-2;E7ERB2	Small nuclear ribonucleoprotein-associated proteins B and B;Small nuclear ribonucleoprotein-associated protein N	SNRPB;SNRPN	7
0	0	0	0	0	0	0	0	0	0	0	0	0	124390	0	0	0	0	0	0	0	0	0	0	0	0				Q5VYK3;B3KXF2	Q5VYK3;B3KXF2	Proteasome-associated protein ECM29 homolog	ECM29;KIAA0368	2
0	0	0	0	0	0	0	0	0	0	0	0	0	86191	0	0	0	0	0	771540	0	0	0	0	0	0				P36776;B3KXS5;F5GZ27	P36776;B3KXS5;F5GZ27	Lon protease homolog, mitochondrial;Lon protease homolog	LONP1	3
0	0	63886	0	0	0	0	0	43903	0	47258	0	0	0	0	0	0	106510	0	44398	0	0	53951	54408	0	62017				O14983;O14983-2;B3KY17;Q8N3X5;H3BUT9	O14983;O14983-2;B3KY17;Q8N3X5	Sarcoplasmic/endoplasmic reticulum calcium ATPase 1	ATP2A1	5
0	0	0	0	0	0	0	0	0	0	0	0	0	0	0	0	0	0	0	0	0	0	0	235780	0	0				B3KY94;O14735;H3BTV1;H3BUR9;H3BTJ7;H3BMA0	B3KY94;O14735;H3BTV1;H3BUR9;H3BTJ7;H3BMA0	CDP-diacylglycerol--inositol 3-phosphatidyltransferase	CDIPT	6
0	0	0	0	0	0	0	0	0	0	0	0	0	0	0	0	0	0	0	70715	0	0	0	0	0	0				B3KYA7;Q13188;Q13043;Q13043-2;E5RFQ9	B3KYA7;Q13188	Serine/threonine-protein kinase 3;Serine/threonine-protein kinase 3 36kDa subunit;Serine/threonine-protein kinase 3 20kDa subunit	STK3	5
0	0	543900	0	0	0	0	0	585300	0	371400	0	0	0	0	0	0	0	709560	675000	0	0	372660	222580	0	246240				B7Z7Q0;P48739-2;C9JW90;P48739;B3KYB6;B3KYB7	B7Z7Q0;P48739-2;C9JW90;P48739;B3KYB6;B3KYB7	Phosphatidylinositol transfer protein beta isoform	PITPNB	6
3312400	1044800	931730	0	4343600	2400500	1606100	958690	1096500	3448600	1113000	1510300	1664100	2957200	5761700	5508200	2464800	9809500	1494200	1268200	3992400	2132600	1561900	1598800	1440500	2418300				B4DDB6;P51991-2;E7ERJ4;E7EWI9	B4DDB6;P51991-2;E7ERJ4;E7EWI9		HNRPA3;HNRNPA3	4
464460	232490	424340	0	0	600460	381140	414120	374600	882990	0	385870	651040	430700	1422700	0	0	575850	482570	246560	794950	0	496810	327570	223810	575800				Q15185;B4DP11;B4DP21;B4DDC6	Q15185;B4DP11;B4DP21;B4DDC6	Prostaglandin E synthase 3	PTGES3	4
0	0	251450	0	0	0	0	0	0	0	0	0	0	0	0	0	0	0	0	0	0	0	0	124820	0	0				P12081;D6REN6;B4DY73;B4DDD8;B4E1C5;F5GZR5;E7ETE2;D6RF05	P12081;D6REN6;B4DY73;B4DDD8;B4E1C5;F5GZR5;E7ETE2;D6RF05	Histidine--tRNA ligase, cytoplasmic	HARS	8
2749200	1002700	366700	0	1264000	1059700	1003600	0	345270	1797300	334280	1636700	2309800	0	1229100	0	0	0	766090	545830	4657500	1963300	871960	217940	864160	1121700				B4DUT8;Q99439;B4DDF4;Q99439-2;E7ENR3;H3BQH0;H3BVI6;H3BTZ5;H3BQR6	B4DUT8;Q99439;B4DDF4;Q99439-2;E7ENR3	Calponin-2	CNN2	9
240900	0	773290	0	249300	0	424090	0	646810	592450	1007200	1757800	1097000	1326900	106030	0	558570	102000	378860	1218400	239740	0	189870	546740	1058300	347100				Q99613;H3BRV0;B4DVQ5;B4DDN4;B4DVU3;B4DRU0;B5ME19;F5H4V1;F5GZC5;F5H1I1;C9J1F3;C9JJ55;F5GZ22;H3BPE4	Q99613;H3BRV0;B4DVQ5;B4DDN4;B4DVU3;B4DRU0;B5ME19;F5H4V1;F5GZC5;F5H1I1;C9J1F3;C9JJ55;F5GZ22	Eukaryotic translation initiation factor 3 subunit C	EIF3C;EIF3CL	14
0	0	0	0	174940	0	0	0	0	193490	0	0	0	0	120030	0	208030	168560	0	0	194750	0	0	0	0	0				Q8TC12;Q8TC12-2;B4DDW0;H0YJ46;G3V2G6;H0YIZ8	Q8TC12;Q8TC12-2;B4DDW0;H0YJ46;G3V2G6;H0YIZ8	Retinol dehydrogenase 11	RDH11	6
0	1899300	554800	1388700	1533600	0	0	0	0	0	294340	0	0	592560	0	0	0	0	405140	484950	2124900	7208300	1486600	544200	547270	547850				P49821;G3V0I5;P49821-2;B4DE93;E7ETQ4;E9PMX3;E9PQP1;E9PLC6;E9PJL9	P49821;G3V0I5;P49821-2;B4DE93;E7ETQ4;E9PMX3;E9PQP1;E9PLC6;E9PJL9	NADH dehydrogenase [ubiquinone] flavoprotein 1, mitochondrial	NDUFV1	9
0	0	0	0	0	0	0	0	0	0	0	0	0	71276	0	106120	89656	0	0	0	0	93214	0	0	0	0				H7BZR0;P18887;F5H8D7;B4DEB2	H7BZR0;P18887;F5H8D7;B4DEB2	DNA repair protein XRCC1	XRCC1	4
0	249960	609930	0	536950	0	623150	1191700	791840	428630	1203900	517400	481820	552970	151270	0	142220	194790	507400	1639500	0	0	390450	534780	1165300	396790				B4DEG8;P26639;G3XAN9;E7ERI3;D6RDJ6;D6R9F8;D6RCA5;D6RCS6;D6RHV7;D6RJ97	B4DEG8;P26639;G3XAN9;E7ERI3	Threonine--tRNA ligase, cytoplasmic	TARS	10
0	0	287870	0	0	312830	0	0	512680	0	347390	313320	0	286040	0	0	0	0	491270	0	0	0	680610	0	0	399660				B4DKT0;Q9H8Y8;B4DEI4;Q9H8Y8-2	B4DKT0;Q9H8Y8;B4DEI4;Q9H8Y8-2	Golgi reassembly-stacking protein 2	GORASP2	4
0	0	0	0	0	0	0	0	0	0	0	0	0	0	0	0	0	0	0	138570	0	0	0	0	0	0				Q9P2J5;B4DER1;F5H698;B4DJ10;Q2TU79;E7EN15;F5H2Z9	Q9P2J5;B4DER1;F5H698;B4DJ10	Leucine--tRNA ligase, cytoplasmic	LARS	7
0	0	0	0	0	0	0	0	0	0	0	0	0	0	0	0	0	0	0	0	0	0	0	160270	0	0				Q8N0W3-2;Q8N0W3;B4DEU5	Q8N0W3-2;Q8N0W3;B4DEU5	L-fucose kinase	FUK	3
0	0	0	0	0	0	0	0	0	0	0	0	0	0	0	0	0	0	0	247740	0	0	0	0	0	0				P21397;B4DF46	P21397;B4DF46	Amine oxidase [flavin-containing] A	MAOA	2
530310	330320	281490	0	428400	225270	452720	288700	314540	467190	935050	468610	422440	1115600	1688800	1585600	1028500	1022500	1572200	0	578450	0	0	0	925670	165020				Q9BY44;F8WAE5;B4DQ14;B4DF96;Q9BY44-2;C9IZE1;F8WAT3;F8WF18;H7C5R5	Q9BY44;F8WAE5;B4DQ14;B4DF96;Q9BY44-2;C9IZE1;F8WAT3;F8WF18	Eukaryotic translation initiation factor 2A	EIF2A	9
0	0	0	0	535480	0	0	0	413730	0	260260	0	0	364570	278990	0	127630	0	344930	404190	285080	499250	0	214430	413980	371330				P46459;F5H2E1;B4DFA2	P46459;F5H2E1;B4DFA2	Vesicle-fusing ATPase	NSF	3
0	0	0	0	0	0	0	0	0	0	0	0	0	97560	0	0	0	0	90538	0	0	0	227480	0	0	101130				B4DFL0;O60936;O60936-2;H3BUN4;H3BQJ5;H3BUP2;H3BM67	B4DFL0;O60936;O60936-2;H3BUN4;H3BQJ5;H3BUP2;H3BM67	Nucleolar protein 3	NOL3	7
456560	10800000	3078900	0	3402000	15020000	2422800	4096100	7685400	3983100	7079900	3662400	6547400	6538200	1616400	0	399480	568990	2209400	2484200	1148100	548020	2177200	2045300	8215100	6093000				P48735;B4DFL2;B4DSZ6;H0YL11	P48735;B4DFL2;B4DSZ6	Isocitrate dehydrogenase [NADP], mitochondrial;Isocitrate dehydrogenase [NADP]	IDH2	4
0	0	0	0	0	0	455680	0	0	0	0	0	349920	618150	549350	1136300	914630	685620	283700	171410	0	0	163950	0	0	378020				Q9BXR0;B4DFM7	Q9BXR0;B4DFM7	Queuine tRNA-ribosyltransferase	QTRT1	2
3340200	3032100	4898800	1011800	2521500	4742000	5096500	4560200	2066200	2246400	2826300	5205000	3972800	3337600	2280500	4147300	1559200	996390	6144800	3944600	3111100	5273500	4553900	3073000	5278200	4466400				B1AKR6;H3BQI1;B4DFR2;Q8TF09;Q9NP97;Q7Z4M1;Q9NP97-2;H3BPA0;H3BNG9	B1AKR6;H3BQI1;B4DFR2;Q8TF09;Q9NP97	Dynein light chain roadblock-type 2;Dynein light chain roadblock-type 1	DYNLRB1;DYNLRB2	9
0	543570	110470	0	0	0	0	0	104290	251010	622800	0	0	265490	144630	0	0	0	1585000	936490	651830	1030000	248820	588910	473170	329360				Q96S97;B4DG42;C9JC07;C9J5M0;C9JZL8;C9JJV6	Q96S97;B4DG42;C9JC07;C9J5M0;C9JZL8;C9JJV6	Myeloid-associated differentiation marker	MYADM	6
607880	0	0	0	346490	0	0	0	0	125240	0	1343500	711300	319050	0	0	232510	0	0	2223900	188040	0	266770	0	0	0				P13797;B4DGB4;F8W8D8;B7Z6M1;B4DI60;H7C4N2	P13797;B4DGB4;F8W8D8;B7Z6M1;B4DI60	Plastin-3	PLS3	6
0	0	0	0	0	0	0	0	0	0	0	0	0	0	0	0	0	0	0	0	0	0	0	0	0	0				F8W8D1;O00429-6;O00429;O00429-2;G8JLD5;O00429-3;O00429-5;O00429-4;B4DGC9	F8W8D1;O00429-6;O00429;O00429-2;G8JLD5;O00429-3;O00429-5;O00429-4;B4DGC9	Dynamin-1-like protein	DNM1L	9
217850	515380	273400	0	132550	0	0	0	0	75809	0	248330	0	131790	0	0	0	0	0	0	0	0	0	169360	122390	112850				P48426;B4DGX2;H7BXS3;E9PCB2;Q5JUT3	P48426;B4DGX2;H7BXS3;E9PCB2;Q5JUT3	Phosphatidylinositol-5-phosphate 4-kinase type-2 alpha	PIP4K2A;PIP5K2A	5
0	277820	323360	0	0	0	0	0	258280	0	0	0	224030	0	0	0	312460	0	0	283760	503610	0	0	0	0	0				Q9H479;B4DH12;B3KNR9	Q9H479;B4DH12	Fructosamine-3-kinase	FN3K	3
703810	132980	453970	0	1355500	463840	543530	269230	403420	813300	661400	468350	769180	498730	1227500	1531300	1702400	1721300	565280	958400	0	0	869830	396550	97790	210060				C9JPG0;Q12765;B4DIP5;B4DH22;C9K052	C9JPG0;Q12765;B4DIP5;B4DH22	Secernin-1	SCRN1	5
0	0	0	4121700	0	0	0	172390	0	0	96287	0	0	0	0	0	300110	0	173920	2720400	0	0	0	0	0	165150				Q70I54;B4DH47;E7EMK2;O76041	Q70I54;B4DH47		LNEBL;NEBL	4
18747000	7362900	0	25796000	16521000	10219000	6108500	2258700	0	10672000	0	5020100	9876200	8512500	15730000	32370000	34651000	13443000	0	0	39274000	34267000	0	0	0	0				Q86XI2-2;Q86XI2;H0Y6U5;E7EUH9;F5H7R2;B4DHE5	Q86XI2-2;Q86XI2;H0Y6U5;E7EUH9;F5H7R2;B4DHE5	Condensin-2 complex subunit G2	NCAPG2	6
0	0	0	0	0	0	0	0	0	0	0	0	0	0	0	0	0	0	0	0	0	0	0	0	0	0				B4DHP1	B4DHP1		OVGP1	1
0	0	0	0	0	0	0	0	100070	0	0	0	0	0	570150	0	283890	0	0	334790	361640	1967600	0	327000	249430	779270				B4DHX5;E7EQC1;P22570-2;P22570;B7Z7G2;B4DQQ4;G3V0F2	B4DHX5;E7EQC1;P22570-2;P22570;B7Z7G2;B4DQQ4;G3V0F2	NADPH:adrenodoxin oxidoreductase, mitochondrial	FDXR	7
421790	582440	1115500	0	208450	166770	311120	984110	2763500	301400	1602800	1122700	859890	956570	1409200	0	2315000	1836500	364880	1017500	1019700	0	1625700	996420	875370	1661100				P20073;P20073-2;B4DHY4;B4DT77	P20073;P20073-2;B4DHY4;B4DT77	Annexin A7;Annexin	ANXA7	4
145340	0	286590	0	0	0	0	0	697600	0	0	0	0	0	0	0	0	0	174460	0	0	0	0	0	698760	199440				Q9Y2J8;B4DIU3;Q96DA7	Q9Y2J8;B4DIU3;Q96DA7	Protein-arginine deiminase type-2	PADI2	3
0	0	100230	0	0	224260	0	0	0	0	0	0	0	0	591230	0	0	0	0	0	0	0	163550	0	0	68671				F8WCZ3;B4DJ47;Q96NT0;B8ZZ99	F8WCZ3;B4DJ47;Q96NT0;B8ZZ99	Coiled-coil domain-containing protein 115	CCDC115	4
0	0	221980	0	0	270610	0	276640	397890	0	373930	356410	241450	358470	203080	0	248440	0	0	427040	0	0	214080	249400	0	247520				Q9UNM6-2;Q9UNM6;B4DJ66;E9PL38;H0YD73	Q9UNM6-2;Q9UNM6;B4DJ66	26S proteasome non-ATPase regulatory subunit 13	PSMD13	5
466060	364460	657100	0	567310	0	248310	1393200	577310	1195800	647540	475770	0	678480	168230	0	0	0	468670	1091600	2291500	0	465910	477810	637700	578750				P28331-2;P28331;E7ENF3;P28331-4;P28331-3;B4DJ81	P28331-2;P28331;E7ENF3;P28331-4;P28331-3;B4DJ81	NADH-ubiquinone oxidoreductase 75 kDa subunit, mitochondrial	NDUFS1	6
0	463880	645390	0	84160	0	0	0	433590	0	0	425720	308680	180260	0	0	0	0	0	217410	0	0	0	650210	421240	388400				P20339;B4DJA5	P20339;B4DJA5	Ras-related protein Rab-5A	RAB5A	2
2985500	3529000	4944900	0	4315900	6477600	5227500	6239800	3624400	3414000	3977600	6426000	2675700	2736100	5059300	2248800	1523700	2942000	7083800	3043600	2744300	3685900	7272900	3154400	5607600	6916000				H3BRC1;P62318;B4DJP7	H3BRC1;P62318;B4DJP7	Small nuclear ribonucleoprotein Sm D3	SNRPD3	3
2250100	4053900	3593500	6102100	4060400	5152400	3690200	5024500	7261600	8800700	3398100	4263200	6782600	7627500	3350700	3478600	3008500	2625000	2524500	9513700	1992900	1961600	6861200	5374700	3574500	5489700				O75390;B4DJV2;H0YH82;F8W1S4;F8VPA1;F8VPF9;F8W4S1;F8VTT8;F8VX68;F8VRP1;H0YIC4;F8VX07;F8VZK9;F8W642;F8VR34;F8VRI6;F8VU34;F8VVF6	O75390;B4DJV2;H0YH82;F8W1S4;F8VPA1;F8VPF9	Citrate synthase, mitochondrial;Citrate synthase	CS	18
0	0	0	0	0	0	0	0	0	0	0	0	0	0	174310	0	0	0	139430	693910	0	0	188880	281250	0	292370				Q15029;B4DK30	Q15029;B4DK30	116 kDa U5 small nuclear ribonucleoprotein component	EFTUD2	2
0	481910	594220	0	0	977790	0	0	0	0	0	0	0	529190	168360	0	272520	428330	636380	460090	979870	0	233960	396430	780590	511060				Q92947;B4DK85;Q92947-2;B4DQF2	Q92947;B4DK85	Glutaryl-CoA dehydrogenase, mitochondrial	GCDH	4
0	0	0	0	451890	893760	0	0	0	0	0	1107300	0	0	0	0	0	0	0	0	0	811080	1833000	0	0	559620				P49747;E9PFW4;G3XAP6;B4DKJ3;CON__ENSEMBL:ENSBTAP00000006074;P35443;E7ES19	P49747;E9PFW4;G3XAP6;B4DKJ3	Cartilage oligomeric matrix protein	COMP	7
5541200	3971900	4153700	0	4984700	2534300	2355200	5531300	7843800	5905600	3660700	2139600	4225800	6015300	3749500	3160000	3211000	5364200	2849600	5487100	3019200	3781700	4852600	2954500	2663500	6744000				P45880-1;P45880;P45880-2;B4DKM5;Q5JSD1;Q5JSD2	P45880-1;P45880;P45880-2;B4DKM5	Voltage-dependent anion-selective channel protein 2	VDAC2	6
0	0	0	0	0	0	0	0	0	0	172880	0	0	0	0	0	0	0	276260	368360	0	0	0	0	0	0				C9JA08;Q96D46;F5GYG3;B4DKU1	C9JA08;Q96D46;F5GYG3;B4DKU1	60S ribosomal export protein NMD3	NMD3	4
0	0	0	0	0	0	0	0	0	0	0	0	0	0	0	0	0	0	0	0	0	0	0	0	0	0				P52630;G3V2M6;G3V268;B4DLC8;G3V4F3	P52630;G3V2M6;G3V268;B4DLC8;G3V4F3	Signal transducer and activator of transcription 2	STAT2	5
0	37455	0	0	0	0	0	0	0	240530	669480	0	143720	142350	0	0	0	0	75002	113880	0	0	0	79090	0	97500				Q8N357;B4DLH2;E7ET27	Q8N357;B4DLH2;E7ET27	Transmembrane protein C2orf18	C2orf18	3
0	531630	3026500	0	6034400	3206000	3129900	2012500	3388000	1143500	1595700	2404100	4549300	2574800	2743400	1451600	1417400	3686900	4842500	4278700	5283600	2485700	4327300	1364400	1479500	5064700				B4DLH4;Q9H910;A6NGP5;Q9H910-2;H3BU16;B4DL85;H3BMV3;H3BTV5;H3BMT0;B4E1P3;H3BMM8;H3BS08	B4DLH4;Q9H910;A6NGP5;Q9H910-2;H3BU16;B4DL85;H3BMV3	Hematological and neurological expressed 1-like protein	HN1L	12
0	478670	540730	0	508880	289950	319270	0	238030	0	280520	0	0	0	402080	971840	563240	353460	588890	149250	1178400	0	906770	383890	663720	632550				Q14956;Q14956-2;F5GY20;F6SKP1;B4DLL8;Q96F58	Q14956;Q14956-2;F5GY20;F6SKP1;B4DLL8	Transmembrane glycoprotein NMB	GPNMB	6
0	138080	294760	0	0	0	0	2187500	0	85501	531640	215670	205550	366410	1700400	541600	390130	523960	182090	1796700	0	0	0	179520	0	1059700				B4DLN1;Q9UBX3-2;Q9UBX3;B4E1E9;F8W9G5	B4DLN1		SLC25A10	5
0	1538300	0	0	3769000	200670	0	2605700	563000	239130	339820	201600	256260	0	723420	0	999030	3620400	787570	596530	217390	0	806420	0	243610	617460				P15559;P15559-2;B4DLR8;H3BRK3;H3BNV2	P15559;P15559-2;B4DLR8;H3BRK3;H3BNV2	NAD(P)H dehydrogenase [quinone] 1	NQO1	5
0	0	0	0	0	0	0	0	0	0	0	0	0	0	0	0	0	0	0	0	0	0	0	0	0	0				Q9UPN7;B4DLT9	Q9UPN7;B4DLT9	Serine/threonine-protein phosphatase 6 regulatory subunit 1	PPP6R1	2
0	635360	845740	0	0	866300	892950	894530	682120	2270200	1023700	906690	1019200	645650	0	0	0	0	0	0	0	0	964230	0	764100	983040				Q6P9B6;F5GWS3;B4DM09	Q6P9B6;F5GWS3;B4DM09	TLD domain-containing protein KIAA1609	KIAA1609	3
337100	212310	276860	0	456900	238610	0	168650	366260	645470	251200	283720	399160	595030	569560	0	595720	0	214990	676400	388200	0	0	313780	219650	353290				Q92499;B4DPN6;B4DME8	Q92499;B4DPN6;B4DME8	ATP-dependent RNA helicase DDX1	DDX1	3
0	0	0	0	0	0	0	0	0	0	0	0	0	0	0	0	0	0	0	0	0	0	71664	91021	0	0				Q2TAA2;H7C5G1;B4DMV3	Q2TAA2;H7C5G1;B4DMV3	Isoamyl acetate-hydrolyzing esterase 1 homolog	IAH1	3
0	0	0	0	0	0	0	0	0	0	0	0	0	0	0	0	0	0	0	0	0	0	0	0	0	0				B4DMW1	B4DMW1		NISCH	1
0	0	0	0	0	0	0	0	0	0	0	0	0	0	0	0	0	0	0	0	0	0	0	0	0	0				P52823;B4DN22	P52823;B4DN22	Stanniocalcin-1	STC1	2
0	482740	338580	0	0	506290	0	627300	0	0	979340	0	0	0	0	0	0	0	0	162580	0	0	0	0	447240	688030				P00750;P00750-3;E7ESF4;B4DN26;B4DNJ1;P00750-4	P00750;P00750-3;E7ESF4;B4DN26;B4DNJ1;P00750-4	Tissue-type plasminogen activator;Tissue-type plasminogen activator chain A;Tissue-type plasminogen activator chain B	PLAT	6
0	0	141830	0	0	0	0	0	0	0	0	0	0	0	0	0	0	0	0	0	0	0	0	147950	0	114260				Q96GC5;B4DN34;F5H702;F5H8D0	Q96GC5;B4DN34;F5H702;F5H8D0	39S ribosomal protein L48, mitochondrial	MRPL48	4
0	0	0	0	0	0	0	0	0	0	0	0	0	0	0	0	0	0	0	0	0	0	0	0	0	55917				P36269-3;P36269;P36269-2;B4DND4;E7EUG3	P36269-3;P36269;P36269-2;B4DND4;E7EUG3	Gamma-glutamyltransferase 5;Gamma-glutamyltransferase 5 heavy chain;Gamma-glutamyltransferase 5 light chain	GGT5	5
143840	0	123200	0	0	0	0	0	288590	0	0	420030	0	417300	0	0	0	0	119050	286660	0	0	0	451870	164820	113530				B4DNJ6;Q9Y3F4;B0AZV0	B4DNJ6;Q9Y3F4	Serine-threonine kinase receptor-associated protein	STRAP	3
2080000	4603900	3753800	5937200	6525100	2690800	1848600	5707300	2983100	878710	1156700	2792300	1963500	1790700	1407000	625460	616610	941930	2860000	1347400	1026400	1468000	6084700	11182000	3761400	16609000				Q96IU4;B4DNR3;F8W9U3;B4DQI4;Q96IU4-2	Q96IU4;B4DNR3;F8W9U3;B4DQI4	Abhydrolase domain-containing protein 14B	ABHD14B	5
0	258040	0	0	0	0	0	0	0	0	0	0	0	0	0	0	0	0	0	0	0	0	350290	842540	1139700	0				H0Y8K2;B4E220;P29972;B4DNW4;E7EM69;F5GY19;E9PC21;F8W6T5	H0Y8K2;B4E220;P29972;B4DNW4;E7EM69;F5GY19;E9PC21;F8W6T5	Aquaporin-1	AQP1	8
0	0	0	0	0	0	0	0	0	0	0	0	0	0	0	0	0	0	0	0	0	0	0	0	0	0				Q14558-2;Q14558;B4DP31;C9J168;C9JUN4	Q14558-2;Q14558;B4DP31;C9J168;C9JUN4	Phosphoribosyl pyrophosphate synthase-associated protein 1	PRPSAP1	5
0	0	0	0	0	0	0	0	0	0	0	0	0	0	0	0	0	0	0	0	0	0	0	0	0	0				E9PDW4;Q13621;Q13621-3;B4DPF4;Q8IUN5;H0YNW0;H0YKV3	E9PDW4;Q13621;Q13621-3;B4DPF4;Q8IUN5;H0YNW0;H0YKV3	Solute carrier family 12 member 1	SLC12A1	7
1165600	1285400	1300500	2001000	1729500	1079600	1058900	892530	736510	2190600	766080	1094100	1147200	919010	1664300	2268400	1754200	1533200	1163500	0	2190600	2428000	1497400	1491900	957290	962750				D3DNU8;P01042-2;B4DPP8;C9JEX1;P01042;CON__P01044-1;CON__Q2KJ62;CON__P01045-1	D3DNU8;P01042-2;B4DPP8;C9JEX1;P01042	Kininogen-1;Kininogen-1 heavy chain;T-kinin;Bradykinin;Lysyl-bradykinin;Kininogen-1 light chain;Low molecular weight growth-promoting factor	KNG1	8
0	1731400	2948800	0	0	0	0	0	0	0	0	0	0	0	0	0	0	0	0	0	0	2167500	0	0	2963800	1785500				B4DPQ7;E7END6;P04070;E7ENR9;E7EVH6;E7EU72	B4DPQ7;E7END6;P04070;E7ENR9;E7EVH6;E7EU72	Vitamin K-dependent protein C;Vitamin K-dependent protein C light chain;Vitamin K-dependent protein C heavy chain;Activation peptide	PROC	6
0	0	0	0	301980	0	0	0	0	0	0	0	437830	0	0	0	0	0	0	0	0	0	0	0	419800	229140				P45954;B4DQ51	P45954;B4DQ51	Short/branched chain specific acyl-CoA dehydrogenase, mitochondrial	ACADSB	2
0	0	0	0	0	0	0	0	0	0	0	0	0	0	0	0	0	0	0	129270	0	0	0	0	0	0				O95249;E9PCW1;B4DQA8;G5E9T8;Q96QI9	O95249;E9PCW1;B4DQA8;G5E9T8;Q96QI9	Golgi SNAP receptor complex member 1	GOSR1	5
378730	0	412550	0	0	0	0	0	447160	229710	0	0	219160	0	0	0	0	0	0	1294600	0	0	0	0	0	0				Q13595;B4DUA9;B4DQI6;Q13595-2	Q13595;B4DUA9;B4DQI6;Q13595-2	Transformer-2 protein homolog alpha	TRA2A	4
512640	8207800	3495000	908190	861680	2140200	3023200	3269300	2005900	1007400	2135200	3266000	1234700	765950	833050	2021400	1415900	969720	1591500	1635400	790070	786320	2305300	3567000	3157200	3363200				P61224;P62834;B4DQI8;B4DW94;A6NIZ1;F5H7Y6;E7ESV4;F5GX62;B4DW74;F5H147;F5GYB5;F5H004;F5H6R7;F5GZG1;B7ZB78;F5H823;F5H500;F5H0B7;F5H491;F5GWU8;F5H077;F5GYH7;F5H4H0;F8WBC0	P61224;P62834;B4DQI8;B4DW94;A6NIZ1;F5H7Y6;E7ESV4;F5GX62;B4DW74;F5H147;F5GYB5;F5H004;F5H6R7;F5GZG1;B7ZB78;F5H823	Ras-related protein Rap-1b;Ras-related protein Rap-1A;Ras-related protein Rap-1b-like protein	RAP1B;RAP1A	24
0	1578400	2243300	0	1313900	1468500	934820	1314600	3587900	1835800	1376500	754960	1891100	1724200	1210700	0	584040	595410	1288300	1524700	956480	0	0	1790900	2377200	1444500				P52209;B4DQJ8;F5H7U0;F5H0L3;B4DV68	P52209;B4DQJ8;F5H7U0	6-phosphogluconate dehydrogenase, decarboxylating	PGD	5
0	0	0	0	0	0	0	0	0	0	0	0	0	0	0	0	0	0	0	0	0	0	0	0	0	0				Q8IW45;Q8IW45-4;B4DQR1;Q8IW45-3	Q8IW45;Q8IW45-4;B4DQR1;Q8IW45-3	ATP-dependent (S)-NAD(P)H-hydrate dehydratase	CARKD	4
0	0	0	0	0	0	0	0	0	0	0	0	0	0	0	0	0	0	0	0	0	0	0	0	0	0				Q9P000;E9PJ95;B4DQW0;Q9P000-2	Q9P000;E9PJ95;B4DQW0;Q9P000-2	COMM domain-containing protein 9	COMMD9	4
0	0	0	0	0	0	0	0	0	0	0	0	0	0	0	0	0	0	0	0	0	0	0	0	0	0				P17812;B4DR64	P17812;B4DR64	CTP synthase 1	CTPS	2
0	193510	0	0	0	0	0	0	281620	193110	178910	0	0	201080	626510	0	502550	0	341770	276610	0	0	0	0	0	88056				B4DR87;Q02809;E7EWK8	B4DR87;Q02809;E7EWK8	Procollagen-lysine,2-oxoglutarate 5-dioxygenase 1	PLOD1	3
0	0	51761	0	0	0	0	0	0	0	0	0	0	0	0	0	0	0	0	79835	0	0	0	0	0	0				O15498;B4DR94	O15498;B4DR94	Synaptobrevin homolog YKT6	YKT6	2
0	0	281590	0	0	0	0	0	203270	0	125010	0	0	384140	0	0	0	0	180030	0	0	0	127570	0	0	116730				B4DRY3;Q7L9L4;Q9H8S9;H7BZ12;Q9H8S9-2;D6RCK3	B4DRY3;Q7L9L4;Q9H8S9;H7BZ12;Q9H8S9-2;D6RCK3	MOB kinase activator 1B;MOB kinase activator 1A	MOB1B;MOB1A	6
1499000	689500	1184900	0	1634900	1533000	1036200	1258300	2026400	3006600	929560	1870900	1270200	2403700	1270000	2363600	1128500	1759500	1221800	2540200	1023800	2314000	880690	691360	1403000	2413800				E7EX17;P23588;E7EPC9;B4DS13;F8VX11;F8VP89;F8VSC7;F8W0K0;F8VYE9;F8VRU1	E7EX17;P23588;E7EPC9;B4DS13	Eukaryotic translation initiation factor 4B	EIF4B	10
3300400	2555700	2107800	0	11044000	2795900	9496900	4470800	2253600	3722900	2927600	5522200	2941200	2658900	1809400	4210100	709490	1252200	3314300	2564500	4573900	3637500	4178800	5044700	4340300	10851000				O14773;B5MDC1;B4DSE2;O14773-2	O14773;B5MDC1;B4DSE2;O14773-2	Tripeptidyl-peptidase 1	TPP1	4
0	0	0	0	0	0	0	0	0	0	0	0	0	0	0	0	0	0	0	0	0	0	0	0	0	0				O15297;Q8IVR6;B4DSJ4	O15297;Q8IVR6;B4DSJ4	Protein phosphatase 1D	PPM1D	3
0	0	202900	0	0	0	0	0	0	0	0	0	0	0	0	0	0	0	0	0	0	0	0	294420	0	0				D3YTG3;H0Y897;Q7Z7G0;B4DSV9;D3YTD6;Q7Z7G0-4;Q7Z7G0-3;Q7Z7G0-2	D3YTG3;H0Y897;Q7Z7G0;B4DSV9;D3YTD6;Q7Z7G0-4;Q7Z7G0-3;Q7Z7G0-2	Target of Nesh-SH3	ABI3BP	8
9308200	10137000	9277800	4106000	9789300	13103000	10340000	12488000	9411600	12193000	13101000	10798000	11748000	9911900	16344000	9228400	10112000	12259000	13327000	10865000	10709000	10220000	10384000	7900500	11169000	8377500				Q15907;P62491;H3BSC1;B4DT13;H3BMH2;B4DQU5	Q15907;P62491;H3BSC1;B4DT13;H3BMH2	Ras-related protein Rab-11B;Ras-related protein Rab-11A	RAB11B;RAB11A	6
0	0	0	0	0	0	0	0	0	101250	136760	0	0	0	0	0	0	0	0	347000	0	0	0	0	0	0				Q8NCA5;Q8NCA5-2;B4DT23;E9PH82	Q8NCA5;Q8NCA5-2;B4DT23;E9PH82	Protein FAM98A	FAM98A	4
0	0	0	0	282610	200510	0	0	0	0	0	0	464930	329790	0	0	0	0	0	0	0	0	0	0	0	0				Q9UBF9;B4DT68;Q9UBF9-2	Q9UBF9;B4DT68;Q9UBF9-2	Myotilin	MYOT	3
178580	1083400	1119000	0	393720	923230	572290	1367200	1893100	1843100	2203700	1359600	1208900	1727100	846080	0	1068200	71090	676400	1939300	1598300	0	633500	1058900	1150700	489060				P09622;E9PEX6;B4DT69;F5H4I0;B4DHG0;F2Z2E3;F8WDM5	P09622;E9PEX6;B4DT69;F5H4I0;B4DHG0	Dihydrolipoyl dehydrogenase, mitochondrial;Dihydrolipoyl dehydrogenase	DLD	7
3143500	4670800	5486200	1107300	3321700	2215600	1595300	664060	227290	4429700	842940	1621600	1316900	933870	18943000	43742000	15173000	28336000	0	0	21472000	6407300	8133200	4248600	0	0				B4DTE4;Q9BVG3	B4DTE4;Q9BVG3	Tripartite motif-containing protein 62	TRIM62	2
376610	347600	447750	0	603500	392870	0	854990	0	551250	434870	0	227350	401070	484530	0	648700	492130	208110	299270	290290	0	1058400	203140	473110	455370				F6S8M0;P15586;B4DYH8;H7C3P4;B4DTT0;H0YFA9;F5H260;F5H4C6	F6S8M0;P15586;B4DYH8;H7C3P4;B4DTT0;H0YFA9;F5H260	N-acetylglucosamine-6-sulfatase	GNS	8
22505000	11601000	14776000	562120	23554000	14399000	38465000	10989000	18577000	25657000	27965000	13316000	17485000	11064000	4983600	12889000	14286000	11402000	16382000	9526500	31459000	8552900	16469000	10002000	11545000	14728000				P40121;B4DU58;B8ZZS7;E7ENU9;B8ZZL6;H7C0X8	P40121;B4DU58;B8ZZS7;E7ENU9;B8ZZL6	Macrophage-capping protein	CAPG	6
417630	0	405180	1259800	410110	0	301550	0	274710	0	311820	366410	409550	485960	879440	948880	229280	331590	629310	433490	262470	657670	136770	291210	362370	661290				E7EWR4;P33240;P33240-2;B4DUD5;E9PID8;Q9H0L4	E7EWR4;P33240;P33240-2;B4DUD5;E9PID8;Q9H0L4	Cleavage stimulation factor subunit 2;Cleavage stimulation factor subunit 2 tau variant	CSTF2;CSTF2T	6
0	0	273610	0	0	0	0	0	0	0	0	0	0	615330	0	0	0	183230	505440	568410	0	666160	486130	374630	565790	0				O75822;F5H425;B4DUI3	O75822;F5H425;B4DUI3	Eukaryotic translation initiation factor 3 subunit J	EIF3J	3
0	0	0	0	0	0	0	0	0	0	0	0	0	0	0	0	0	0	0	0	0	0	0	0	0	0				Q9Y235;B4DUL0	Q9Y235;B4DUL0	Probable C->U-editing enzyme APOBEC-2	APOBEC2	2
133490	362120	215280	0	0	0	0	706100	293280	390100	315280	429630	286620	0	1001300	383490	576730	577480	426530	274850	0	0	0	211940	445420	241550				O95861;B4DUS9;O95861-2;C9JI50;A6NF51;B4DPS5;F8W1J0;F8VZG4;F8VVW8;F8VRY7	O95861;B4DUS9;O95861-2;C9JI50;A6NF51;B4DPS5;F8W1J0;F8VZG4	3(2),5-bisphosphate nucleotidase 1	BPNT1	10
0	0	141890	0	0	0	0	275290	553760	328870	860620	290490	0	418440	190790	0	878340	0	660940	224590	0	0	203750	156810	265530	443920				P49915;B4DUT7;F8W720	P49915;B4DUT7;F8W720	GMP synthase [glutamine-hydrolyzing]	GMPS	3
0	0	0	0	0	0	0	241140	204620	0	774420	397450	435440	381260	0	0	654500	0	322620	0	0	0	353950	0	545080	317340				P50579;B4DUX5;G3V1U3;F8VQZ7;G3XA91;F8VRR3;F8VSC4;F8VY03	P50579;B4DUX5;G3V1U3;F8VQZ7;G3XA91;F8VRR3;F8VSC4	Methionine aminopeptidase 2;Methionine aminopeptidase	METAP2	8
1158700	3316700	5279700	0	2504900	2815400	6210500	1839100	5723500	312490	4178600	4947300	4980500	2448400	14262000	877320	2572400	1147400	1616400	5222900	285420	359740	2339200	4613500	5406700	3704100				Q08380;B4DVE1;E7EW56;B4DI70	Q08380;B4DVE1;E7EW56;B4DI70	Galectin-3-binding protein	LGALS3BP	4
896200	765560	1465400	0	536450	1012200	1267700	2564800	3211800	2343200	1693200	1302900	2598900	1581400	1526700	280840	2956500	858340	834490	2750400	1271100	285620	1414700	1921300	857880	1027500				P50995;B4DVE7;E9PDK5;E9PDS7;H0Y6E1;Q5T0G9	P50995;B4DVE7;E9PDK5	Annexin A11;Annexin	ANXA11	6
0	0	0	0	0	0	0	0	0	0	0	0	0	0	0	0	0	0	0	0	0	0	0	0	0	0				Q9GZM7;Q9GZM7-3;B4DVG5;Q9GZM7-2	Q9GZM7;Q9GZM7-3;B4DVG5;Q9GZM7-2	Tubulointerstitial nephritis antigen-like	TINAGL1	4
0	0	0	0	0	0	0	0	0	0	0	0	0	0	0	0	0	0	0	0	0	0	0	0	0	0				B4DW52	B4DW52		ACTB	1
202500	139470	54025	0	318750	201200	82652	0	0	276190	0	0	0	0	0	1404400	0	208890	0	58476	0	312530	406500	242320	151950	359840				Q12805;Q12805-3;Q12805-4;Q12805-2;B4DW75;E9PGL6;Q580Q6	Q12805;Q12805-3;Q12805-4;Q12805-2;B4DW75;E9PGL6	EGF-containing fibulin-like extracellular matrix protein 1	EFEMP1	7
0	345060	0	1881800	0	0	0	0	0	0	0	0	0	0	0	769540	0	340270	316330	0	696700	640170	0	693250	370690	191430				Q53TN4;B4DWD7	Q53TN4;B4DWD7	Cytochrome b reductase 1	CYBRD1	2
0	0	0	0	0	0	0	0	0	0	0	0	0	0	0	0	0	0	0	0	0	0	0	0	0	80913				P08253;E9PE45;B4DWH3;H3BR66;H3BV48	P08253;E9PE45;B4DWH3;H3BR66;H3BV48	72 kDa type IV collagenase;PEX	MMP2	5
0	0	0	0	0	0	0	0	0	0	0	0	0	0	0	0	0	0	0	0	0	0	0	0	0	0				P15313;C9JL73;B4DWH7;C9JNS9;C9J5E3;C9JZ02	P15313;C9JL73;B4DWH7	V-type proton ATPase subunit B, kidney isoform	ATP6V1B1	6
0	0	211070	0	0	0	0	0	147620	0	133830	0	123090	308640	0	0	0	0	0	115880	0	0	129570	0	115620	273860				P47897;B4DWJ2;B4DNN3;H7C0R3;C9J165;B7Z840;C9JSG9	P47897;B4DWJ2;B4DNN3;H7C0R3	Glutamine--tRNA ligase	QARS	7
0	577020	1431400	0	300830	730390	747900	302180	254170	0	171330	212790	0	814710	506910	303170	0	329890	304070	130710	0	0	0	824420	523180	619560				Q9NUV9;B4DWN0;Q8TES8;Q6P9H5;C9JPL9	Q9NUV9;B4DWN0	GTPase IMAP family member 4	GIMAP4	5
202110	435710	727970	0	325900	0	194870	216510	455480	324900	375570	162820	0	0	0	0	0	0	0	509700	304170	0	243820	260260	175690	321470				Q12907;D6RBV2;D6RDX1;B4DWN1;D6RIU4	Q12907;D6RBV2;D6RDX1;B4DWN1;D6RIU4	Vesicular integral-membrane protein VIP36	LMAN2	5
0	0	0	0	0	0	0	0	0	0	0	0	0	0	0	0	0	0	0	0	0	0	0	0	0	0				Q15758;E9PC01;B4DWS4	Q15758;E9PC01;B4DWS4	Neutral amino acid transporter B(0)	SLC1A5	3
0	93539	0	0	0	0	0	0	0	0	0	0	0	0	0	0	0	0	111240	887110	0	0	0	0	0	92237				Q9HAV7;B4DWV5	Q9HAV7;B4DWV5	GrpE protein homolog 1, mitochondrial;GrpE protein homolog	GRPEL1	2
0	0	0	0	0	0	0	0	0	0	0	0	0	0	0	0	0	0	0	0	0	0	0	0	0	0				P40616;B4DWW1;B4DZG7;F8W1Z8	P40616;B4DWW1;B4DZG7;F8W1Z8	ADP-ribosylation factor-like protein 1	ARL1	4
99599	0	247450	0	342900	0	0	291790	99236	0	124530	0	382480	250140	0	895650	0	969360	475830	449970	675510	0	288720	226470	302990	353740				P25685;B4DX52	P25685;B4DX52	DnaJ homolog subfamily B member 1	DNAJB1	2
1753800	2398400	1611300	0	0	0	1504500	4309200	0	0	974150	1296300	1199400	0	0	0	0	0	0	671710	0	0	0	987250	789730	943910				P61163;B4DXP9;F5H3I4	P61163;B4DXP9;F5H3I4	Alpha-centractin	ACTR1A	3
0	0	0	0	0	0	0	0	235720	0	0	0	0	0	157090	0	162700	199360	0	245350	0	0	0	0	0	0				Q9BZE4;B7Z7A3;B4DY13	Q9BZE4;B7Z7A3;B4DY13	Nucleolar GTP-binding protein 1	GTPBP4	3
0	0	365820	0	0	0	0	0	0	0	0	0	0	351690	0	0	0	0	0	307760	0	0	769010	236510	265450	561210				Q8NFH5;B4DYB4;F8WEL4;F8WCF5;C9IYQ7;C9JIY9	Q8NFH5;B4DYB4;F8WEL4;F8WCF5;C9IYQ7	Nucleoporin NUP53	NUP35	6
0	0	0	3166300	0	0	0	685500	380370	0	0	0	0	416920	0	0	0	0	0	0	0	0	0	0	0	0				P48163;B4DZ70;F5H4W0;H0YGB9	P48163;B4DZ70	NADP-dependent malic enzyme;Malic enzyme	ME1	4
1362400	0	938310	0	1514500	586320	267120	244020	373840	1393400	217730	810170	568100	830700	830070	2414900	3163700	2839900	351280	838920	1313500	282640	454490	263090	1144600	1520000				Q9H0D6;B4DZC3;Q9H0D6-2	Q9H0D6;B4DZC3;Q9H0D6-2	5-3 exoribonuclease 2	XRN2	3
212150	211200	366390	0	255020	439310	181020	535770	245740	840840	990550	647760	711220	1347000	376720	0	309940	429220	286550	1436400	606530	0	0	192990	444750	517060				P35606;B4DZI8;D6R997;H0Y938;H0YAC7;D6RBT6;D6RBG7;D6RCL6;D6RBZ7	P35606;B4DZI8	Coatomer subunit beta	COPB2	9
0	0	187970	0	359170	0	0	624650	379460	230230	459370	0	0	946920	98274	0	0	0	440100	445300	0	0	0	0	349700	1153700				Q16401;B4DZM8;F2Z3J2;Q4VXH0	Q16401;B4DZM8	26S proteasome non-ATPase regulatory subunit 5	PSMD5	4
0	0	0	0	0	0	0	0	131590	0	158690	0	0	0	0	108760	0	0	0	103200	0	0	149040	0	0	0				O43237;B4DZP4	O43237;B4DZP4	Cytoplasmic dynein 1 light intermediate chain 2	DYNC1LI2	2
0	75646	0	0	243100	0	0	132420	104940	212320	0	0	0	152000	0	0	0	0	0	123640	0	0	0	90249	0	198080				Q96DB5;B4DZW6;E7EVI2;E5RH53;H0YB83;H0YB03;H0YBD9;H0YC67;H0YC27;E5RGC8	Q96DB5;B4DZW6;E7EVI2;E5RH53;H0YB83;H0YB03;H0YBD9;H0YC67;H0YC27;E5RGC8	Regulator of microtubule dynamics protein 1	FAM82B	10
0	0	0	0	0	0	0	0	0	0	0	0	0	0	0	0	0	0	0	0	0	0	0	0	0	0				Q53G44;B4E019	Q53G44;B4E019	Interferon-induced protein 44-like	IFI44L	2
567650	433410	180640	0	966500	634230	535170	576000	235630	844500	837670	482730	404630	448730	880290	759110	1706000	204950	367110	828010	715630	483460	484280	455880	361140	380390				B4E040;P11234;Q6ZS74;C9J6B1;C9JQB3;C9JYR1;C9JPE8;F8WEQ6	B4E040;P11234;Q6ZS74;C9J6B1;C9JQB3	Ras-related protein Ral-B	RALB	8
3853600	0	1861200	0	6602500	265120	274230	754530	426610	5311600	377460	185030	724340	1522000	7196300	8404400	5245900	5901600	1471100	638230	4344200	7489500	897120	514150	0	1310000				Q8NCX0;F5H6M2;B4E060	Q8NCX0;F5H6M2;B4E060	Coiled-coil domain-containing protein 150	CCDC150	3
0	0	235730	0	0	0	0	0	0	0	406640	0	0	366490	0	0	0	0	0	0	0	0	0	0	0	172140				Q04206;Q04206-4;Q04206-3;Q04206-2;B4E082;E9PKH5;Q2TAM5	Q04206;Q04206-4;Q04206-3;Q04206-2;B4E082;E9PKH5;Q2TAM5	Transcription factor p65	RELA	7
0	0	0	0	0	0	258980	0	0	0	0	0	324410	0	0	0	0	0	0	819430	0	0	0	0	0	0				P26006;B4E0H8;P26006-1;H0YA49;D6R9X8	P26006;B4E0H8;P26006-1	Integrin alpha-3;Integrin alpha-3 heavy chain;Integrin alpha-3 light chain	ITGA3	5
0	0	0	0	0	0	0	0	86898	0	93839	0	0	525540	0	0	0	0	0	0	0	0	0	0	0	0				Q15629;B4E0K2;G3XAN4;E5RFP8	Q15629;B4E0K2;G3XAN4	Translocating chain-associated membrane protein 1	TRAM1	4
0	0	103160	0	0	0	0	0	0	0	0	0	0	0	0	0	0	0	0	132250	0	0	0	0	0	120940				Q16539;Q16539-2;B4E0K5;Q16539-4;Q16539-3;B5TY33;E7EX54	Q16539;Q16539-2;B4E0K5;Q16539-4;Q16539-3;B5TY33;E7EX54	Mitogen-activated protein kinase 14	MAPK14	7
698280	660350	987050	0	0	1241000	525350	1612100	341650	432830	646540	1106300	603490	274050	150940	0	123710	0	1429400	1056600	504240	0	3220700	239950	503800	679790				O00754;G5E928;B4E0K9	O00754;G5E928;B4E0K9	Lysosomal alpha-mannosidase;Lysosomal alpha-mannosidase A peptide;Lysosomal alpha-mannosidase B peptide;Lysosomal alpha-mannosidase C peptide;Lysosomal alpha-mannosidase D peptide;Lysosomal alpha-mannosidase E peptide	MAN2B1	3
0	0	211370	0	0	481490	0	806440	486760	0	376060	350830	394190	0	1206400	0	0	317980	350320	526260	0	0	747790	539720	612530	1498500				Q9NVS9;B4E0V0;B4E1D7;B4E152	Q9NVS9;B4E0V0;B4E1D7;B4E152	Pyridoxine-5-phosphate oxidase	PNPO	4
5512600	1930300	9035300	2616200	7910500	4422400	499050	1815400	5386000	9157800	2471300	3757700	3706500	5586500	3264100	3425700	1727400	7608200	5540700	4325400	3871900	4338800	3429300	4298600	6231000	8974900				Q96AE4;B4E0X8;B4DT31;E9PEB5;F8W7W2;Q96AE4-2;C9JSZ1	Q96AE4;B4E0X8;B4DT31;E9PEB5;F8W7W2;Q96AE4-2	Far upstream element-binding protein 1	FUBP1	7
0	245840	0	0	0	0	0	0	0	613020	103050	0	0	0	0	0	157470	0	0	284640	0	0	0	847320	0	0				P08697;B4E1B7;C9JPV4;C9JMH6	P08697;B4E1B7;C9JPV4	Alpha-2-antiplasmin	SERPINF2	4
720870	1032800	0	507670	134310	0	0	0	0	0	223960	426360	0	0	1911100	1479100	4732900	1479900	146090	0	0	1466600	311500	377720	364040	230270				E9PGN7;B4E1F0;P05155;H9KV48;B4E1H2	E9PGN7;B4E1F0;P05155;H9KV48;B4E1H2	Plasma protease C1 inhibitor	SERPING1	5
0	0	0	0	0	0	293380	0	0	0	0	0	205350	0	0	0	0	0	0	0	0	0	0	787400	0	0				P02750;B4E1I8	P02750;B4E1I8	Leucine-rich alpha-2-glycoprotein	LRG1	2
0	0	0	0	0	0	0	117440	96848	0	0	0	0	281960	0	0	0	0	0	0	0	0	0	0	0	0				Q96AQ6;Q96AQ6-2;Q96AQ6-3;F5H2F6;B4E1J0;F5H6Z1	Q96AQ6;Q96AQ6-2;Q96AQ6-3;F5H2F6;B4E1J0;F5H6Z1	Pre-B-cell leukemia transcription factor-interacting protein 1	PBXIP1	6
477280	500120	1286400	0	161840	370810	1223800	3138700	7086600	1557800	453840	226560	387960	2866700	289580	0	348740	0	195530	1763500	0	0	2177100	1029000	363510	5659700				Q9UJZ1;B4E1K7;F2Z2I8	Q9UJZ1;B4E1K7	Stomatin-like protein 2	STOML2	3
0	0	0	0	0	0	0	0	0	0	0	0	0	164660	0	0	0	0	0	128910	0	0	0	0	0	46421				P31431;B4E1S6	P31431;B4E1S6	Syndecan-4;Syndecan	SDC4	2
3092800	3896000	8013700	0	2969200	8267600	7917100	9164900	8044700	2100400	4515500	9063600	3541500	3432500	2851900	3231200	1881700	5677000	5464300	5844100	2428600	2350800	5532200	4153600	9206800	9425600				P84103;B4E241	P84103;B4E241	Serine/arginine-rich splicing factor 3	SRSF3;SFRS3	2
0	0	0	0	0	0	0	0	266940	436700	0	0	0	0	517470	661090	231670	899270	0	376150	604000	0	418280	0	261030	279790				B4E273;P53367;P53367-2;B4DS69	B4E273;P53367;P53367-2;B4DS69	Arfaptin-1	ARFIP1	4
158910	0	0	0	0	0	0	0	0	0	0	0	0	84103	0	0	0	0	0	157410	0	0	0	0	0	0				Q8TB72;Q8TB72-3;B4E2B6;Q8TB72-2	Q8TB72;Q8TB72-3;B4E2B6;Q8TB72-2	Pumilio homolog 2	PUM2	4
0	0	0	0	0	0	0	0	192320	0	269600	0	0	0	0	0	0	526700	424710	906470	0	0	430230	0	365740	838910				P35221-2;F6XBD8;P35221;B4E2G8;G3XAM7;F8W845;F5GXI1;Q8N1C0;P26232;P26232-5;P26232-2;P26232-3;P26232-6;P26232-4;E5RIB1;E5RIC3;E5RJ41;E5RG03;E5RGY6;E5RGY7;E5RHV7;E5RIE0;E5RJL0;E5RFM3;E5RIT8;E5RJZ2	P35221-2;F6XBD8;P35221;B4E2G8;G3XAM7;F8W845;F5GXI1;Q8N1C0	Catenin alpha-1	CTNNA1	26
0	0	260040	0	0	0	0	106880	0	0	0	0	0	252890	0	0	494680	1105600	0	524840	0	0	125900	0	0	154750				Q96CS3;B4E2M8	Q96CS3;B4E2M8	FAS-associated factor 2	FAF2	2
772030	1175200	634700	0	369660	0	421420	904650	957980	250940	1194400	668330	673200	647440	47980	0	0	0	1219300	521270	119910	174910	168520	745280	962710	328760				B4E2P2;Q9UNL2;C9JA28;C9J365	B4E2P2;Q9UNL2;C9JA28	Translocon-associated protein subunit gamma	SSR3	4
3156200	7090000	1946800	19791000	4020800	1048600	3283100	1703600	2337500	4056000	4053300	1354300	2176900	1244500	1960600	5275600	14597000	4523300	2736000	3897800	5067600	4692800	1393200	6511200	3103100	4460000				P27105;B4E2V5;B1AM77;E7EQ93	P27105;B4E2V5	Erythrocyte band 7 integral membrane protein	STOM	4
864320	2779900	2008300	0	2162900	600630	1220300	6985700	3582600	2572900	2731500	1282600	1679500	4857800	2351700	0	3436200	2055300	2419600	8048900	2029200	688270	1550700	2750400	2054000	2878200				P55084;B4E2W0;F5GZQ3;D6W539;B5MD38;C9JE81;C9JEY0;C9K0M0	P55084;B4E2W0;F5GZQ3;D6W539;B5MD38	Trifunctional enzyme subunit beta, mitochondrial;3-ketoacyl-CoA thiolase	HADHB	8
0	627920	406440	0	0	0	0	373090	230740	0	435490	0	53098	82246	0	0	144510	80965	342370	231720	0	0	0	0	423300	0				P08195-4;F5H4J7;P08195;F5GZS6;P08195-3;P08195-2;B4E2Z3;F5GZI0;H0YFS2;F5H0E2;F5H867;H0YFX4	P08195-4;F5H4J7;P08195;F5GZS6;P08195-3;P08195-2;B4E2Z3;F5GZI0	4F2 cell-surface antigen heavy chain	SLC3A2	12
0	0	448830	0	0	0	0	0	0	0	204740	800350	0	0	1359600	362500	0	588170	158410	290400	0	0	0	199590	999530	608120				C9JEJ2;P49585;B4E322;C9J050;Q9Y5K3;E9PD84;Q9Y5K3-3;Q9Y5K3-2;D3DXB2;H7C1T3;C9J2E1;F2Z2B1;H7BZN1;F8WAZ5;C9JPY0;C9JVS0	C9JEJ2;P49585;B4E322;C9J050;Q9Y5K3;E9PD84;Q9Y5K3-3;Q9Y5K3-2;D3DXB2;H7C1T3	Choline-phosphate cytidylyltransferase A;Choline-phosphate cytidylyltransferase B	PCYT1A;PCYT1B;hCG_2002711	16
0	0	314780	0	0	0	226250	231750	449830	405960	235050	300900	0	976270	267400	0	163890	0	180930	276860	278420	0	187240	311170	272090	268330				O60256;E7EMY2;B7ZKZ1;B4E329;E7EPA1	O60256;E7EMY2;B7ZKZ1;B4E329;E7EPA1	Phosphoribosyl pyrophosphate synthase-associated protein 2	PRPSAP2	5
0	0	0	0	0	0	0	0	0	0	0	194860	0	0	308360	0	309610	289500	632150	2525700	0	0	0	198250	0	136000				B5MBZ0;Q9HC35;B5MCW9;F2Z2U0;F2Z2B5	B5MBZ0;Q9HC35;B5MCW9;F2Z2U0	Echinoderm microtubule-associated protein-like 4	EML4	5
0	275240	323130	0	0	0	0	0	415140	0	181860	0	0	0	456310	667330	390560	637360	414320	165640	483510	437780	351270	115590	256590	302000				B5MC40;Q86YP4;Q86YP4-2;Q8WXI9;B4DKZ7;F5H7D9;H7C3H1	B5MC40;Q86YP4;Q86YP4-2;Q8WXI9;B4DKZ7;F5H7D9;H7C3H1	Transcriptional repressor p66-alpha;Transcriptional repressor p66-beta	GATAD2A;GATAD2B	7
0	0	0	0	0	0	0	321150	321180	213560	223950	0	144490	332920	0	0	0	0	0	1208300	0	0	0	0	196460	0				B5MCA4;P16422	B5MCA4;P16422	Epithelial cell adhesion molecule	EPCAM	2
0	0	0	0	0	0	0	131220	0	0	0	0	0	0	189300	0	0	0	0	0	0	0	95369	0	0	0				B5MCC9;B5MCP5;Q99674	B5MCC9;B5MCP5;Q99674	Cell growth regulator with EF hand domain protein 1	CGREF1	3
670900	853410	304380	145820	716470	637180	450040	219310	194020	716230	335980	403350	195120	145990	2464600	0	0	0	528520	0	0	0	520220	799600	1061600	265600				P84101;B5MCG1;B9A026;A6NL45;F8WBV6;B8ZZY7;C9JQZ0;B9A031;F8WBN3	P84101;B5MCG1;B9A026;A6NL45;F8WBV6;B8ZZY7;C9JQZ0;B9A031;F8WBN3	Small EDRK-rich factor 2	SERF2	9
0	0	0	0	0	0	0	0	0	0	0	0	0	0	0	0	0	0	0	0	0	0	0	0	0	0				P0CG29;P0CG30;B5MCL2;Q6ICJ4	P0CG29;P0CG30;B5MCL2;Q6ICJ4	Glutathione S-transferase theta-2;Glutathione S-transferase theta-2B	GSTT2;GSTT2B;Em:AP000351.3	4
0	0	0	0	453740	0	1314000	0	0	0	972640	0	0	0	0	0	0	0	0	347230	0	0	0	0	0	0				Q8NHH9;Q8NHH9-2;Q8NHH9-4;B7Z7X8;B5MCN0;Q8NHH9-3;H7C3A2;C9JQQ5	Q8NHH9;Q8NHH9-2;Q8NHH9-4;B7Z7X8;B5MCN0;Q8NHH9-3;H7C3A2;C9JQQ5	Atlastin-2	ATL2	8
5415300	12342000	9772400	0	3630100	6403900	11901000	16519000	9960700	3706800	26365000	14213000	11248000	14277000	1827000	3740800	2839400	2346100	10992000	26222000	4458000	3518300	20738000	6196100	6155300	5147200				Q15084-2;B5MCQ5;F8WA83;Q15084;B7Z254	Q15084-2;B5MCQ5;F8WA83;Q15084;B7Z254	Protein disulfide-isomerase A6	PDIA6	5
629870	378990	658880	0	0	562260	701670	0	0	374200	266190	525250	0	0	433550	0	0	280570	592480	484410	761340	0	353680	518680	970220	0				P49593;B7Z2C3;B5MCT7;A8MX49;C9J2F3	P49593;B7Z2C3;B5MCT7	Protein phosphatase 1F	PPM1F	5
1667700	551790	0	2805900	817340	372350	260340	0	0	548950	0	0	474850	0	477650	3627900	0	0	0	0	1849400	2503600	0	0	1085900	66451				Q3ZCT8;B5MCZ4;Q3ZCT8-2	Q3ZCT8;B5MCZ4;Q3ZCT8-2	Kelch repeat and BTB domain-containing protein 12	KBTBD12	3
0	0	838660	0	0	0	0	0	0	0	0	0	0	0	224510	0	0	309470	155280	0	0	233080	219840	0	247580	655570				E9PCS5;P83916;B5MD17;C9JWS9	E9PCS5;P83916;B5MD17;C9JWS9	Chromobox protein homolog 1	CBX1	4
10150000	8941300	11170000	3352700	11729000	11315000	10917000	10750000	9297300	22826000	10174000	9426100	10232000	12508000	23205000	12618000	21044000	23577000	8926100	10033000	10567000	6869200	7992400	7667800	12699000	9662300				B5MDF5;P62826;F5H018;H0YFC6;B4DV51	B5MDF5;P62826;F5H018;H0YFC6	GTP-binding nuclear protein Ran	RAN	5
230710	0	0	0	0	0	0	214640	0	217880	0	943520	153040	0	153080	0	580750	231850	0	0	149370	210470	0	159800	834690	106120				B5MDX4;Q9Y646;E5RJA8;E5RJP8;E5RJZ7;E5RH35	B5MDX4;Q9Y646	Plasma glutamate carboxypeptidase	PGCP	6
197350	0	1337900	0	630830	1510600	0	459950	0	0	688030	408410	0	963430	168490	0	0	0	1017500	1447500	0	0	926030	2571700	1234800	1653000				Q53EL6;B5ME91;Q5VZS7	Q53EL6;B5ME91;Q5VZS7	Programmed cell death protein 4	PDCD4	3
0	0	0	0	0	0	0	0	0	0	0	0	0	0	0	0	0	0	0	120960	0	0	0	69785	0	0				Q9Y520-7;Q9Y520;E9PF21;Q9Y520-5;E7EPN9;Q9Y520-4;B7WNZ6;Q9Y520-6;Q9Y520-3;Q9Y520-2;H0Y877	Q9Y520-7;Q9Y520;E9PF21;Q9Y520-5;E7EPN9;Q9Y520-4;B7WNZ6;Q9Y520-6;Q9Y520-3;Q9Y520-2;H0Y877	Protein PRRC2C	PRRC2C	11
0	0	0	0	0	0	0	0	0	0	0	0	0	0	0	0	0	0	0	0	0	0	0	0	0	0				B7WPC8;P78358;P78358-2	B7WPC8;P78358;P78358-2	Cancer/testis antigen 1	CTAG1A	3
989930	1219200	1773200	0	1519200	1820600	1091200	1243500	1485600	1511500	1239100	1188600	774810	1197200	1993100	426880	1171100	1951900	1838100	763480	1378000	2033200	3241700	549450	1160800	2354300				B7WPD3;Q15370;B8ZZU8	B7WPD3;Q15370;B8ZZU8	Transcription elongation factor B polypeptide 2	TCEB2	3
0	0	0	0	0	0	0	0	0	0	0	0	0	0	0	0	0	0	0	0	0	0	0	0	0	0				P40123;E9PDI2;B7Z1C4;E9PDI0;B7Z385	P40123;E9PDI2;B7Z1C4;E9PDI0;B7Z385	Adenylyl cyclase-associated protein 2;Adenylyl cyclase-associated protein	CAP2	5
0	0	0	0	0	289120	0	0	335860	0	490410	0	0	959880	0	0	0	0	603270	905430	0	0	0	280400	215980	289610				Q15293;B7Z1M1;E9PJD5;E9PNT6	Q15293;B7Z1M1;E9PJD5;E9PNT6	Reticulocalbin-1	RCN1	4
0	301380	0	0	0	142930	0	0	322320	254900	236490	0	0	0	157720	0	0	0	0	276030	206160	0	0	0	197890	0				B7Z6H3;O95302;B7Z230;B7Z1U8;B7Z1G9;C9J4P8	B7Z6H3;O95302;B7Z230	Peptidyl-prolyl cis-trans isomerase FKBP9	FKBP9	6
0	230910	27966	777770	6175300	0	51986	0	0	105550	189700	1165200	1309300	0	255960	219600	150260	161360	134020	402640	0	0	313730	1143300	1493100	18594000				P27338;B7Z242;B7Z5H3	P27338;B7Z242;B7Z5H3	Amine oxidase [flavin-containing] B	MAOB	3
0	149820	335950	0	0	566040	0	0	0	0	0	301180	0	0	0	0	0	0	154060	0	0	0	409070	0	270560	88455				B7Z2A4;P18433;P18433-3;P18433-2;P18433-4;F5H7G8	B7Z2A4;P18433;P18433-3;P18433-2;P18433-4;F5H7G8	Receptor-type tyrosine-protein phosphatase alpha	PTPRA	6
0	0	210740	0	0	0	0	240620	0	0	308260	0	238700	217300	0	0	0	0	320620	485070	0	0	0	0	0	0				Q5T8D3-3;Q5T8D3-2;Q5T8D3-4;B7Z2A7;Q5T8D3;H7BYB2	Q5T8D3-3;Q5T8D3-2;Q5T8D3-4;B7Z2A7;Q5T8D3;H7BYB2	Acyl-CoA-binding domain-containing protein 5	ACBD5	6
601050	831500	1213300	0	932150	211120	351620	788910	797710	735410	370130	0	301240	521720	936190	0	0	0	777470	383080	0	0	1006600	666560	482450	1881700				B7Z2R2;E5RJU0;P14927;E5RHG9	B7Z2R2;E5RJU0;P14927;E5RHG9	Cytochrome b-c1 complex subunit 7	UQCRB	4
0	0	0	0	0	0	0	0	0	0	0	0	725590	0	286970	0	0	0	0	508980	0	0	766470	333490	0	640870				P09104;B7Z2X9;F5H0C8;F5GZ30;F5GWQ3;F5H5U1;F5H1C3	P09104;B7Z2X9;F5H0C8	Gamma-enolase;Enolase	ENO2	7
0	644830	1595300	2643500	817640	666990	697990	672740	418170	0	637620	736340	651900	0	0	0	0	0	0	0	0	0	0	414350	0	1188200				Q9UI08-2;Q9UI08;B7Z3I5;F5GX15;G3V314;H0YJN0;G3V5F7;H0YJL6;G3V535;G3V3G2;G3V2K5	Q9UI08-2;Q9UI08;B7Z3I5;F5GX15;G3V314	Ena/VASP-like protein	EVL	11
0	0	317560	0	0	0	0	0	0	0	0	0	0	0	0	0	0	0	332400	0	0	0	227100	0	0	0				Q8TE99;E9PDB7;Q8TE99-2;B7Z3R9;B7Z4T2	Q8TE99;E9PDB7;Q8TE99-2;B7Z3R9;B7Z4T2	Acid phosphatase-like protein 2	ACPL2	5
410740	433030	501120	0	0	0	0	809550	1013500	1259700	1200500	256860	460390	535120	1216100	0	348160	385310	523280	877200	804370	0	988700	1007100	1023700	645930				F5H3A1;P05023;B7Z3U6;E9PC51;B7Z2T0;F5H6J6;P13637;E9PC07;B7Z1Q9;P05023-2;H7BXX5;P50993;B1AKY9;F5GXJ7;P20648;B4DIQ8;H0Y7C1;B4DHD7	F5H3A1;P05023;B7Z3U6;E9PC51;B7Z2T0;F5H6J6;P13637;E9PC07;B7Z1Q9;P05023-2;H7BXX5	Sodium/potassium-transporting ATPase subunit alpha-1;Sodium/potassium-transporting ATPase subunit alpha-3	ATP1A1;ATP1A3	18
0	0	0	0	0	0	0	0	0	0	0	0	0	0	0	0	0	0	0	0	0	0	0	0	0	0				D6RFF8;P46926;D6R9P4;E7EVU7;D6RAY7;B7Z3X4	D6RFF8;P46926;D6R9P4;E7EVU7;D6RAY7;B7Z3X4	Glucosamine-6-phosphate isomerase 1	GNPDA1	6
0	155080	204590	0	71859	219660	459900	0	0	0	208570	0	111990	0	0	0	0	0	0	0	0	0	0	242150	248400	420580				Q13418;B7Z418;B7Z1I0;E9PNR4;E9PM54	Q13418;B7Z418;B7Z1I0	Integrin-linked protein kinase	ILK	5
247620	923840	0	8447400	396350	0	0	0	455240	312620	0	0	339050	320030	1234200	1433200	593410	525200	335570	185880	341020	656330	0	525940	828350	207490				B7Z452;P33121;P33121-2;E7EPM6;B7Z3Z9;D6RER0;H0Y9U7;H0Y9Z9;D6RG07	B7Z452;P33121;P33121-2;E7EPM6;B7Z3Z9;D6RER0	Long-chain-fatty-acid--CoA ligase 1	ACSL1	9
841290	534810	0	0	1184000	247050	0	434230	240350	1288600	613900	0	1009300	739190	0	863460	1059800	2848200	395980	3378200	1842700	660750	0	407710	391570	285190				P20810-6;P20810-7;E7ESM9;P20810-5;B7Z468;G5E9D3;F8W7E0;E9PSG1;H0YA91;H0Y944;E7EN75;D6RBR1;D6RGF7;P20810;P20810-2;B7Z574;E7EVY3;G5E946;E9PCH5;P20810-4;E7ES10;E9PDE4;P20810-3;H0Y9H6;H0Y7F0	P20810-6;P20810-7;E7ESM9;P20810-5;B7Z468;G5E9D3;F8W7E0;E9PSG1;H0YA91;H0Y944;E7EN75;D6RBR1;D6RGF7		CAST	25
1945100	1495700	1224100	0	0	1758600	2783800	958180	594710	1492200	770320	1832900	2938500	963540	1551100	3323900	1109300	3868900	3065200	1144000	5655800	1334300	1387900	600540	1475800	1917600				O00115;B7Z4K6	O00115;B7Z4K6	Deoxyribonuclease-2-alpha	DNASE2	2
0	0	0	0	0	0	0	0	0	0	0	0	0	0	0	0	0	0	0	0	0	0	0	0	0	0				G3V110;Q93045;B7Z4N6;E5RGX5;E7EVN3;E5RIR6;Q9H169-2;G5EA16;Q9H169;B7Z2Z7;H7BZ55;REV__A8MTU8;H7C182	G3V110;Q93045;B7Z4N6;E5RGX5	Stathmin;Stathmin-2	STMN2	13
0	0	0	0	0	0	0	0	0	0	0	0	0	0	0	0	0	0	0	0	0	0	0	0	0	0				Q99538;B7Z4S8;Q86TV3;Q86TV2;G3V4E4;G3V2T4;H0YJN9	Q99538;B7Z4S8;Q86TV3;Q86TV2;G3V4E4;G3V2T4;H0YJN9	Legumain	LGMN	7
3095700	8730900	1987300	4487400	6996600	348730	9108300	120030	3362300	46872000	3331600	0	3854300	369160	7006700	0	51480000	2414600	6200000	10886000	76128	699300	133710	975230	9649400	5991400				P02788;E7ER44;E7EQB2;B7Z4X2;C9JCF5;C9J0S5;E7ERT3	P02788;E7ER44;E7EQB2;B7Z4X2	Lactotransferrin;Kaliocin-1;Lactoferroxin-A;Lactoferroxin-B;Lactoferroxin-C	LTF	7
0	293850	0	0	0	0	0	0	699780	0	0	0	0	502440	0	0	0	0	238020	0	413400	0	0	0	370900	0				G3XAF6;P49961-2;P49961;B7Z599;P49961-3;Q86VV3	G3XAF6;P49961-2;P49961;B7Z599;P49961-3;Q86VV3	Ectonucleoside triphosphate diphosphohydrolase 1	ENTPD1	6
0	0	0	0	0	0	0	0	208010	0	202300	0	0	349730	0	0	0	0	0	0	0	0	0	0	0	0				P31689;F5GZ88;B7Z5C0	P31689;F5GZ88;B7Z5C0	DnaJ homolog subfamily A member 1	DNAJA1	3
589240	735350	1481500	0	1044000	1751900	1430000	2298200	3596600	1782900	2153200	1263400	922600	4242800	1055800	0	723540	806900	1576500	1398800	1348700	1352100	1488100	2221300	2191800	1411200				Q15631;E9PGT1;B7Z5D9;H7C1D4	Q15631;E9PGT1;B7Z5D9	Translin	TSN	4
0	0	0	0	0	0	0	0	115870	0	0	0	0	0	0	0	0	0	0	0	0	0	0	0	0	0				Q9NZ72;B7Z5G4	Q9NZ72;B7Z5G4	Stathmin-3;Stathmin	STMN3	2
3781900	4215900	2538100	0	0	0	835510	372840	409800	1733400	0	1650300	998700	362380	915480	5124100	2676100	2991300	1976900	0	2758500	6633800	2934000	4185400	3686600	1954900				Q9UI42;Q9UI42-2;B7Z5J4;F5H0B9	Q9UI42;Q9UI42-2;B7Z5J4;F5H0B9	Carboxypeptidase A4	CPA4	4
0	0	0	0	0	0	0	0	0	0	0	0	0	0	0	0	0	0	0	0	0	0	0	115010	0	0				Q9UKU7;B7Z5W4;Q6ZWP6;F5H2N4;B7Z7F1	Q9UKU7;B7Z5W4;Q6ZWP6;F5H2N4;B7Z7F1	Isobutyryl-CoA dehydrogenase, mitochondrial	ACAD8	5
0	60597	101590	0	0	0	0	0	0	0	0	0	0	0	0	0	0	0	0	69158	0	0	0	138070	74269	0				B7Z5Z2;P62070;B7Z6C4;E9PK85;P62070-2	B7Z5Z2;P62070;B7Z6C4;E9PK85;P62070-2	Ras-related protein R-Ras2	RRAS2	5
0	0	0	0	0	0	0	0	0	0	0	0	0	0	0	0	0	0	0	0	0	0	0	0	0	0				Q9NUJ1;B7Z6A8	Q9NUJ1;B7Z6A8	Abhydrolase domain-containing protein 10, mitochondrial	ABHD10	2
1269500	3390000	1623200	0	2942100	0	2091800	3337100	3134400	2713100	2987300	2430000	1624600	3211100	835620	860120	1313200	869990	1964500	0	1275200	0	3506500	2686500	4080200	3417900				Q16698;B7Z6B8;E5RFV2;E5RJG7;E5RJD2;E5RID6;H0YAW3	Q16698;B7Z6B8	2,4-dienoyl-CoA reductase, mitochondrial	DECR1	7
1639800	855220	1696500	0	3376500	4296400	0	1720300	0	892810	2315800	1552300	1929800	1866300	614740	548830	3235500	586130	1953900	947810	2509200	1570200	2358500	1253400	679240	2146400				B7Z6C0;P52943;H0YFA4;H0YHD8	B7Z6C0;P52943;H0YFA4	Cysteine-rich protein 2	CRIP2	4
2828100	6792100	5194100	0	3989000	10939000	4774300	6290200	8520000	3855500	5519800	9236100	8183600	5660600	2746100	4218400	4050600	773100	4681000	3644900	3337200	6041100	7645600	8388300	2258100	9530400				B7Z6Z4;G3V1V0;G8JLA2;P60660;P60660-2;F8W1R7;F8VZV5;F8VPF3;G3V1Y7;F8W180;F8VZU9;H0YI43;F8VXL3	B7Z6Z4;G3V1V0;G8JLA2;P60660;P60660-2;F8W1R7;F8VZV5;F8VPF3	Myosin light polypeptide 6	MYL6	13
0	190930	0	0	0	0	0	0	0	0	0	0	0	0	0	0	0	0	0	0	571780	0	0	0	0	0				P23141-2;P23141;E9PAU8;B7Z795;H3BQR4;Q9UKY3;Q9UKY3-2;H3BQV8	P23141-2;P23141;E9PAU8;B7Z795	Liver carboxylesterase 1	CES1	8
0	133080	0	0	0	0	0	113810	0	0	0	0	0	1816700	0	0	0	0	0	1216600	0	0	0	0	0	0				O15260;B7Z7A8;Q5T8U7;Q5T8U5;O15260-2	O15260;B7Z7A8;Q5T8U7;Q5T8U5;O15260-2	Surfeit locus protein 4	SURF4	5
0	0	0	0	0	0	0	0	0	0	0	0	0	0	0	0	0	0	0	0	111330	0	0	0	0	0				Q86YB7;Q86YB7-2;B7Z7N0	Q86YB7;Q86YB7-2;B7Z7N0	Enoyl-CoA hydratase domain-containing protein 2, mitochondrial	ECHDC2	3
0	0	0	0	0	0	0	0	0	0	0	0	0	0	0	0	0	0	0	0	0	0	0	0	0	0				Q93009;B7Z815;F5H8E5;H3BND8;B7Z7T5	Q93009;B7Z815;F5H8E5;H3BND8;B7Z7T5	Ubiquitin carboxyl-terminal hydrolase 7;Ubiquitin carboxyl-terminal hydrolase	USP7	5
0	0	0	0	0	0	0	0	0	0	0	0	0	0	0	0	0	0	0	0	0	0	0	0	0	0				B7Z839;Q8NHP7;Q8NHP7-2	B7Z839;Q8NHP7;Q8NHP7-2	Exonuclease 3-5 domain-containing protein 1	EXD1	3
0	0	0	0	0	0	0	0	0	0	0	488700	0	0	0	0	0	0	0	0	339030	0	0	0	0	0				Q13451;B7Z8G2;F5H7R1;H0Y3A5	Q13451;B7Z8G2;F5H7R1;H0Y3A5	Peptidyl-prolyl cis-trans isomerase FKBP5;Peptidyl-prolyl cis-trans isomerase	FKBP5	4
0	354180	481120	0	0	0	289090	0	226280	113710	432630	0	0	361520	125710	0	0	287140	239950	494900	0	0	0	0	337780	210540				P30419;B7Z8J4;P30419-2	P30419;B7Z8J4;P30419-2	Glycylpeptide N-tetradecanoyltransferase 1	NMT1	3
0	617970	2234800	0	0	0	0	0	0	0	0	0	0	3689500	0	0	0	0	0	0	0	0	0	3823500	0	0				B7Z9C6;Q5TCZ1;Q5TCZ1-3;H0Y507;F5GZJ6;F8WCK5;F5GZ35;Q5TCZ1-2	B7Z9C6;Q5TCZ1;Q5TCZ1-3;H0Y507;F5GZJ6;F8WCK5	SH3 and PX domain-containing protein 2A	SH3PXD2A	8
663610	4965300	1587300	0	1164200	999940	756190	1129100	1486000	4307000	1480400	3005300	3074100	1581100	2772700	3876300	2943300	2087100	1728800	5608100	1821700	1215400	1703100	1224500	1851800	2439600				P34897;B7Z9F1;B4DLV4;P34897-2;H0YIZ0;G3V2Y4;G3V5L0	P34897;B7Z9F1;B4DLV4;P34897-2;H0YIZ0;G3V2Y4	Serine hydroxymethyltransferase, mitochondrial;Serine hydroxymethyltransferase	SHMT2	7
0	0	0	0	0	0	0	0	0	0	0	0	0	0	0	0	0	0	0	0	0	0	0	0	0	0				Q5VW32;B7Z9G5;F5GXQ0	Q5VW32;B7Z9G5;F5GXQ0	BRO1 domain-containing protein BROX	BROX	3
0	0	172690	0	0	0	0	0	0	0	0	0	0	0	0	0	0	0	0	0	0	0	0	0	0	99816				O75306;B7Z9L2	O75306;B7Z9L2	NADH dehydrogenase [ubiquinone] iron-sulfur protein 2, mitochondrial	NDUFS2	2
0	0	103910	0	0	0	0	0	0	0	0	0	0	0	0	0	0	0	0	168080	0	0	108910	0	95116	63838				O15198;Q15796;Q15796-2;O15198-2;P84022;P84022-2;B7Z9Q2;H3BVD1;H3BP09;H0YL71;H0YMP2	O15198;Q15796;Q15796-2;O15198-2;P84022;P84022-2;B7Z9Q2;H3BVD1;H3BP09;H0YL71;H0YMP2	Mothers against decapentaplegic homolog 9;Mothers against decapentaplegic homolog 2;Mothers against decapentaplegic homolog 3	SMAD9;SMAD2;SMAD3	11
502150	401810	245630	0	622310	647320	0	590110	1203400	1232200	333920	359080	1247100	1704700	865180	0	0	383740	935840	1040800	0	0	520260	350540	361000	471570				F8W8S0;Q13409;Q13409-5;Q13409-2;B7ZA04;Q13409-3;Q13409-6;E7EQL5;E7EV09;E7EMU4;E7ESD3;E7EQU2;E7ETL8;E7ET01;E7ERH4;E7ERR6;E7EUM4;E9PGG1;E7EU01;O14576;O14576-2;G5E9K1;O14576-3;F5H050;E5RJ75;C9J3E7;E5RFE1	F8W8S0;Q13409;Q13409-5;Q13409-2;B7ZA04;Q13409-3;Q13409-6;E7EQL5;E7EV09;E7EMU4;E7ESD3;E7EQU2;E7ETL8;E7ET01;E7ERH4;E7ERR6;E7EUM4;E9PGG1	Cytoplasmic dynein 1 intermediate chain 2	DYNC1I2	27
0	0	0	0	221330	0	0	0	0	0	0	0	0	0	0	0	0	0	0	0	0	0	0	0	68468	549880				P55317;B7ZAP5	P55317;B7ZAP5	Hepatocyte nuclear factor 3-alpha	FOXA1	2
0	0	290530	0	0	0	0	0	0	0	0	0	0	504070	0	0	0	0	0	564890	0	0	0	351570	0	413160				F6RPD3;Q9NR46-2;B7ZC38;Q9NR46;B7ZC39;F8WFB9	F6RPD3;Q9NR46-2;B7ZC38;Q9NR46;B7ZC39;F8WFB9	Endophilin-B2	SH3GLB2	6
317490	2133600	638380	2559100	404850	534870	1274400	706290	728260	162130	533100	1116100	825850	175790	1350700	2584900	2978000	2760000	566100	264620	1178700	1404700	1603200	4402200	521690	289760				B7ZKJ8;Q14624;Q14624-2;E9PGN5;F5H194;F5GXQ1;H7C0L5	B7ZKJ8;Q14624;Q14624-2;E9PGN5;F5H194;F5GXQ1;H7C0L5	Inter-alpha-trypsin inhibitor heavy chain H4;70 kDa inter-alpha-trypsin inhibitor heavy chain H4;35 kDa inter-alpha-trypsin inhibitor heavy chain H4	ITIH4	7
0	0	352090	0	0	0	0	0	0	0	244940	0	0	393050	0	0	0	0	253620	464170	0	0	369680	206380	0	332510				Q15020;B7ZKM0;F8VV04;F5H0B8;Q15020-2;E7EMI4;F8W667;Q15020-3	Q15020;B7ZKM0;F8VV04;F5H0B8;Q15020-2	Squamous cell carcinoma antigen recognized by T-cells 3	SART3	8
95922	0	0	0	0	69544	82847	75016	0	172960	53641	63257	49936	89577	0	0	315210	0	64793	38237	0	0	0	0	0	0				B7ZKM8;O95487;O95487-2	B7ZKM8;O95487;O95487-2	Protein transport protein Sec24B	SEC24B	3
0	0	0	0	0	0	0	0	0	0	0	0	0	584140	0	0	0	0	0	0	0	0	0	0	0	0				Q6JBY9;B7ZKW8;F6T4W9	Q6JBY9;B7ZKW8;F6T4W9	CapZ-interacting protein	RCSD1	3
0	256000	0	0	356400	317890	0	442480	291080	0	351520	359740	350910	1079900	450280	0	0	0	405640	165950	770240	0	0	0	549050	780340				D6REX3;O94979-8;O94979;O94979-2;H7C2W3;O94979-4;B7ZL00;O94979-3;O94979-6;H7BXG7;O94979-7;D6RHZ5;O94979-5;H0Y8W8;H0YAF5;H0YAB3;H0Y8V7;H0Y9T9	D6REX3;O94979-8;O94979;O94979-2;H7C2W3;O94979-4;B7ZL00;O94979-3;O94979-6;H7BXG7;O94979-7;D6RHZ5;O94979-5;H0Y8W8;H0YAF5	Protein transport protein Sec31A	SEC31A	18
0	0	0	0	0	0	0	0	0	0	0	0	0	0	0	0	0	0	0	0	0	0	0	0	0	0				E7EWS6;G3XAE8;G3XAI7;F8VZY0;Q00872-2;B7ZL09;Q00872;E7ESM5;B7ZL10;F8VZE0;B7ZL02;Q00872-3;Q17RR7;G3V1V7;F5H0G9;Q14324;F8W1Z9	E7EWS6;G3XAE8;G3XAI7;F8VZY0;Q00872-2;B7ZL09;Q00872;E7ESM5;B7ZL10;F8VZE0;B7ZL02;Q00872-3;Q17RR7;G3V1V7;F5H0G9	Myosin-binding protein C, slow-type	MYBPC1	17
0	0	0	0	0	0	0	0	0	0	0	0	0	0	0	0	0	0	0	0	0	0	0	0	0	0				Q9BZ95;B7ZL11;Q9BZ95-2;C9JY66;Q9BZ95-4;Q9BZ95-3;H0YE68	Q9BZ95;B7ZL11;Q9BZ95-2;C9JY66;Q9BZ95-4;Q9BZ95-3;H0YE68	Histone-lysine N-methyltransferase NSD3	WHSC1L1	7
0	0	0	0	0	0	0	0	0	0	0	0	0	0	287690	0	0	144270	161170	290950	857060	0	0	0	0	0				B7ZLA8;F5H2Y7;Q9C0E8;Q9C0E8-2;Q9C0E8-3;F5H2Q7	B7ZLA8;F5H2Y7;Q9C0E8;Q9C0E8-2;Q9C0E8-3;F5H2Q7	Protein lunapark	KIAA1715;LNP	6
0	0	0	0	0	0	0	0	0	0	0	0	0	0	0	0	0	0	0	0	0	0	0	0	0	0				P02724;E9PD10;B8Q182;E7EQF3;B8Q185;E9PH25;Q13030	P02724;E9PD10;B8Q182;E7EQF3;B8Q185;E9PH25;Q13030	Glycophorin-A	GYPA;GPErik	7
0	0	0	0	0	168900	0	0	0	0	0	0	0	112670	0	0	0	0	166830	0	0	0	145590	0	0	21485				H7BZ14;Q9H2H8-2;Q9H2H8;B8ZZ77	H7BZ14;Q9H2H8-2;Q9H2H8;B8ZZ77	Peptidyl-prolyl cis-trans isomerase-like 3	PPIL3	4
0	0	0	0	0	0	0	0	0	0	0	0	0	0	0	0	0	206130	612010	167830	0	0	132940	0	0	0				B8ZZ87;Q6NZ67;Q6P582;H7C202;H7C173;H7BZ50	B8ZZ87;Q6NZ67;Q6P582;H7C202;H7C173;H7BZ50	Mitotic-spindle organizing protein 2B;Mitotic-spindle organizing protein 2A	MZT2B;MZT2A	6
0	313260	0	0	0	0	0	0	0	0	0	0	0	0	0	0	0	0	0	0	944720	0	0	0	0	0				Q16719;Q16719-2;B8ZZA3;F8WEP1	Q16719;Q16719-2;B8ZZA3;F8WEP1	Kynureninase	KYNU	4
0	0	0	0	0	0	0	0	0	0	0	0	0	0	0	0	0	0	0	0	0	0	59282	243840	0	0				Q96F85;B8ZZB8;Q96F85-2	Q96F85;B8ZZB8;Q96F85-2	CB1 cannabinoid receptor-interacting protein 1	CNRIP1	3
432800	108090	444380	0	592210	319310	0	290990	0	598080	0	0	0	0	381860	0	0	462940	540550	597890	491780	455770	258550	197700	258550	439330				Q53GS9;B9A018;B8ZZD1;G5E9H0;F8WC91	Q53GS9;B9A018;B8ZZD1;G5E9H0;F8WC91	U4/U6.U5 tri-snRNP-associated protein 2	USP39	5
0	0	0	0	0	0	0	0	0	0	0	0	0	0	0	0	0	0	0	0	0	0	0	0	0	0				Q8TD22;B8ZZJ6;C9JIV5;F8WBH6;H7C1S9	Q8TD22;B8ZZJ6;C9JIV5;F8WBH6;H7C1S9	Sideroflexin-5	SFXN5	5
0	0	0	0	0	234540	0	0	0	0	0	0	0	0	0	0	0	0	161750	0	0	0	0	0	0	579690				O75223;B8ZZK2;B8ZZR8;O75223-2	O75223;B8ZZK2;B8ZZR8;O75223-2	Gamma-glutamylcyclotransferase	GGCT	4
45531000	26357000	44205000	0	25076000	27824000	16333000	13590000	6575900	24366000	16742000	29708000	24007000	19947000	62024000	61239000	49619000	90580000	110480000	7772500	72145000	97120000	110710000	21883000	42217000	82765000				P06454;P06454-2;B8ZZQ6;B8ZZI3;H7C2N1;B8ZZW7;B8ZZA1;E7EVV7	P06454;P06454-2;B8ZZQ6;B8ZZI3;H7C2N1;B8ZZW7;B8ZZA1;E7EVV7	Prothymosin alpha;Thymosin alpha-1	PTMA	8
1298900	1181400	2698200	0	1610800	4335900	2295500	3784600	2258400	5681600	733310	2727100	3700100	3278600	5204900	4321100	3355300	8589300	1904700	1585200	2209300	3102000	2528300	1113600	1495200	931870				Q9UK76-2;Q9UK76;B8ZZT7;F5GY98;Q9UK76-3;F2Z3M5	Q9UK76-2;Q9UK76;B8ZZT7	Hematological and neurological expressed 1 protein	HN1	6
349320	0	498180	0	368240	272020	253620	0	0	330220	0	228290	0	0	199120	0	0	0	481980	0	0	0	258300	0	440540	404910				P13995;B9A062;B8ZZU9;F8WF89;F8WF06;Q7Z650;B4DY35	P13995;B9A062;B8ZZU9;F8WF89;F8WF06	Bifunctional methylenetetrahydrofolate dehydrogenase/cyclohydrolase, mitochondrial;NAD-dependent methylenetetrahydrofolate dehydrogenase;Methenyltetrahydrofolate cyclohydrolase	MTHFD2	7
0	502060	0	0	0	0	0	0	0	0	0	0	0	0	0	0	0	0	0	0	0	0	0	0	0	199940				B9A064	B9A064	Immunoglobulin lambda-like polypeptide 5	IGLL5	1
0	0	33184	0	0	0	0	109170	825490	0	178380	0	0	1099300	343290	419150	364990	0	0	1286700	360310	145320	110700	106780	0	39789				Q16891;F5GZ32;Q16891-2;B9A067;C9J406;F8W9I1;Q16891-3;B8ZZQ7;H7C463;B7WPJ1	Q16891;F5GZ32;Q16891-2;B9A067;C9J406;F8W9I1;Q16891-3;B8ZZQ7;H7C463	Mitochondrial inner membrane protein	IMMT	10
0	0	0	0	0	0	0	0	0	0	0	0	0	0	0	0	0	0	0	0	0	0	0	0	0	0				Q53FV1;Q9P0S3;B9A069	Q53FV1;Q9P0S3;B9A069	ORM1-like protein 2;ORM1-like protein 1	ORMDL2;ORMDL1	3
0	0	185140	0	0	0	0	0	0	0	0	0	0	0	0	0	0	0	0	214030	0	0	0	0	0	0				Q92925;Q96GM5;Q92925-2;B9EGA3;Q6STE5;Q92925-3;Q96GM5-2;Q6STE5-2;F8W9D0;F8VUB0;F8VZ70;C9JYI7;F8VW95	Q92925;Q96GM5;Q92925-2;B9EGA3;Q6STE5;Q92925-3;Q96GM5-2;Q6STE5-2;F8W9D0;F8VUB0;F8VZ70;C9JYI7;F8VW95	SWI/SNF-related matrix-associated actin-dependent regulator of chromatin subfamily D member 2;SWI/SNF-related matrix-associated actin-dependent regulator of chromatin subfamily D member 1;SWI/SNF-related matrix-associated actin-dependent regulator of chromatin subfamily D member 3	SMARCD2;SMARCD1;SMARCD3	13
2038600	1722500	632300	3310400	1504300	1388500	1101900	386350	0	0	0	1168900	984660	183470	1285500	12917000	2390200	1923200	1264400	0	1752100	5146700	578860	730620	1278100	465890				P78312;E9PFA1;P78312-2;B9EGR0;P78312-4;E7EUR8;D6RFZ4;P78312-3	P78312;E9PFA1;P78312-2;B9EGR0;P78312-4;E7EUR8;D6RFZ4;P78312-3	Protein FAM193A	FAM193A;C4orf8	8
318990	0	0	0	309520	0	69865	0	54288	335070	0	98679	114070	95416	0	0	0	0	0	0	0	0	0	0	818420	733680				Q8IXT5;B9ZVT1	Q8IXT5;B9ZVT1	RNA-binding protein 12B	RBM12B	2
0	0	0	0	0	0	0	0	0	0	0	0	0	0	0	0	0	0	0	0	0	0	0	0	0	0				Q16611;C0H5Y7	Q16611;C0H5Y7	Bcl-2 homologous antagonist/killer	BAK1	2
0	0	369390	0	0	0	0	0	0	0	0	0	0	0	0	0	0	0	0	0	0	0	306450	0	0	309380				C0JYY2;P04114;F5H109;A8MUN2	C0JYY2;P04114;F5H109;A8MUN2	Apolipoprotein B-100;Apolipoprotein B-48	APOB	4
0	0	219130	0	0	0	0	0	0	0	0	0	0	0	0	0	0	0	210650	0	0	0	0	0	0	0				Q5T653;C9IY40	Q5T653;C9IY40	39S ribosomal protein L2, mitochondrial	MRPL2	2
0	0	254540	0	0	0	0	0	0	0	0	0	0	0	0	0	0	0	627140	0	0	0	293970	0	447050	288400				P13807;P13807-2;C9IYM4	P13807;P13807-2;C9IYM4	Glycogen [starch] synthase, muscle	GYS1	3
0	0	353420	0	0	0	0	0	0	0	0	0	0	0	0	0	0	0	0	254500	110040	0	0	0	0	260230				O60832;O60832-2;C9IYT0;A8MUT5;H7C0M1;H7C2Q9;H7BZF2	O60832;O60832-2;C9IYT0;A8MUT5;H7C0M1;H7C2Q9	H/ACA ribonucleoprotein complex subunit 4	DKC1	7
0	0	0	0	0	0	0	0	0	0	0	0	0	352600	0	0	0	0	0	0	0	0	0	0	0	0				Q96RP9-2;Q96RP9;C9IZ01;F8WAU4;D3DNL3	Q96RP9-2;Q96RP9;C9IZ01;F8WAU4;D3DNL3	Elongation factor G, mitochondrial	GFM1	5
0	0	0	0	0	0	0	0	0	0	0	0	0	0	100020	0	128810	0	0	0	691800	0	0	0	163680	0				Q7L1Q6-3;Q7L1Q6-4;Q7L1Q6;Q7L1Q6-2;C9IZ80;D3DN77;C9JFN4;C9JWF5;C9J188	Q7L1Q6-3;Q7L1Q6-4;Q7L1Q6;Q7L1Q6-2;C9IZ80;D3DN77;C9JFN4;C9JWF5;C9J188	Basic leucine zipper and W2 domain-containing protein 1	BZW1;hCG_2022736	9
0	0	0	0	235610	0	0	0	131680	0	0	0	0	157810	0	0	0	0	0	0	0	0	0	0	0	0				C9IZE4;Q15008;C9J7B7;E9PHI9;C9J0E9	C9IZE4;Q15008;C9J7B7	26S proteasome non-ATPase regulatory subunit 6	PSMD6	5
0	463950	244590	0	0	0	0	314650	198860	0	457110	0	197040	135920	0	0	137270	0	365580	0	0	0	0	189660	0	154980				C9IZQ1;E9PAL7;P43307;C9J5W0;C9J3L8;F5H5Y2;P43307-2	C9IZQ1;E9PAL7;P43307;C9J5W0;C9J3L8;F5H5Y2;P43307-2	Translocon-associated protein subunit alpha	SSR1	7
0	0	427460	0	0	0	0	0	0	0	0	0	0	0	0	0	0	0	0	580120	0	0	0	0	0	0				Q9UQN3;C9J0A7;B4DJG8	Q9UQN3;C9J0A7;B4DJG8	Charged multivesicular body protein 2b	CHMP2B	3
2269600	343790	1541100	0	1458800	2152200	536230	5833400	1855600	1956900	2571500	652780	1418900	1491200	1202100	7371300	5234900	6154600	348270	984880	797080	1310100	3539900	492980	869790	1258200				D3DNI3;D3DNI2;G5E9Q6;P35080-2;C9J0J7;C9JQ45;C9J2N0	D3DNI3;D3DNI2;G5E9Q6;P35080-2;C9J0J7;C9JQ45	Profilin	PFN2	7
2382400	0	3738800	0	2441800	3767100	3481200	3006500	2551100	1826700	2880400	3675600	2418600	2429200	1360700	841310	1109300	905050	2396600	3641400	2320200	1240300	2695200	1299500	0	0				C9JD87;C9JI26;C9JI93;C9JTL3;C9JXZ3;C9J1F6;C9J6L0;C9J9U2;C9JB33;C9JTM3;P48634;P48634-3;P48634-2;C9J8K3;C9JAS0;C9JI89;C9JM53;C9JAP8;P48634-4;A6NG23;F8VVM9;F8VVQ5;F8W1J3;E7EMA1;F8WFD4;F5H662	C9JD87;C9JI26;C9JI93;C9JTL3;C9JXZ3;C9J1F6;C9J6L0;C9J9U2;C9JB33;C9JTM3;P48634;P48634-3;P48634-2	Protein PRRC2A	PRRC2A	26
106720	144030	205000	0	300580	834410	0	0	349090	255380	376220	0	628400	650680	42646	0	0	148350	537140	401320	244570	201100	0	187870	355620	184860				O43324;C9J1V9;D6RBD7;C9JLK5;H0YAL7;D6RCQ0	O43324;C9J1V9;D6RBD7;C9JLK5;H0YAL7	Eukaryotic translation elongation factor 1 epsilon-1	EEF1E1	6
0	0	232370	0	0	472960	233630	170300	0	185450	254370	158490	0	0	0	0	250980	551610	0	0	0	0	212610	190640	175580	294800				C9J2K4;Q16864	C9J2K4;Q16864	V-type proton ATPase subunit F	ATP6V1F	2
0	108070	457760	0	0	284240	0	0	1235600	228300	170960	0	203060	923740	809940	967390	710210	412870	257040	93648	180360	0	267800	102740	551790	182710				E7EQY1;Q96C01;C9J2Y4	E7EQY1;Q96C01;C9J2Y4	Protein FAM136A	FAM136A	3
0	0	0	0	0	0	0	0	0	0	0	0	0	0	0	0	0	0	0	0	0	0	0	0	0	0				Q9H098;C9JW51;C9JQ40;C9J6N5;C9J3Q3;C9JP05;C9J6Y8;C9JYP1;F8WCJ2	Q9H098;C9JW51;C9JQ40;C9J6N5;C9J3Q3;C9JP05;C9J6Y8;C9JYP1;F8WCJ2	Protein FAM107B	FAM107B	9
178680	1370800	463230	0	0	255080	204250	883210	0	0	468790	0	0	1000200	352600	173410	626950	365630	646720	417690	563120	0	348490	588260	387800	358930				C9J436;Q96M27-2;Q96M27-3;G3XAL7;Q96M27;Q96M27-5;C9JTJ7;Q96M27-4	C9J436;Q96M27-2;Q96M27-3;G3XAL7;Q96M27;Q96M27-5;C9JTJ7;Q96M27-4	Protein PRRC1	PRRC1	8
0	0	0	0	251340	0	0	532600	0	0	0	0	0	149090	0	0	0	0	0	179420	0	0	187630	0	0	0				C9J4G0;Q8IXM2;F8W038;Q8IXM2-2	C9J4G0;Q8IXM2;F8W038;Q8IXM2-2	Chromatin complexes subunit BAP18	hCG_32827;BAP18	4
0	0	0	0	0	0	0	0	0	0	0	0	0	0	0	0	0	0	45070	408840	0	0	0	0	0	0				Q9HAV4;C9J4N8;E7EQK9;H0Y9I3	Q9HAV4;C9J4N8;E7EQK9;H0Y9I3	Exportin-5	XPO5	4
0	0	475130	0	0	0	0	0	0	0	0	0	0	0	0	0	0	0	0	0	0	0	0	0	0	0			+	CON__A3EZ82;Q6E0U4;Q6E0U4-2;C9J4P6;Q6E0U4-4;Q6E0U4-6;E7EUS0;Q6E0U4-5;Q6E0U4-3;Q6E0U4-7	CON__A3EZ82;Q6E0U4;Q6E0U4-2;C9J4P6;Q6E0U4-4;Q6E0U4-6;E7EUS0;Q6E0U4-5;Q6E0U4-3;Q6E0U4-7	Dermokine	DMKN	10
0	0	270130	0	0	0	0	0	0	0	0	0	0	0	509660	0	276790	0	223570	267210	0	0	0	227720	359830	321230				Q9BUL8;C9J5C3;C9J6F3;C9JND6;C9JSA3;C9J363;H7C5M9;C9J932;F8WDF3	Q9BUL8;C9J5C3;C9J6F3;C9JND6;C9JSA3;C9J363;H7C5M9;C9J932;F8WDF3	Programmed cell death protein 10	PDCD10	9
0	136900	268020	0	0	248370	0	202230	97138	364620	154520	0	150380	579580	0	0	1243500	2196800	246620	268960	266300	0	84437	0	131310	347920				Q9GZZ1;E7EQ69;C9J5D1;F8WB80;Q9GZZ1-2;C9J5J3;B0AZT5;C9JZU6;F8WCK0	Q9GZZ1;E7EQ69;C9J5D1;F8WB80;Q9GZZ1-2;C9J5J3;B0AZT5;C9JZU6;F8WCK0	N-alpha-acetyltransferase 50	NAA50	9
0	0	0	0	0	0	0	0	0	0	131000	0	0	0	0	0	0	0	255820	0	0	0	0	0	0	0				Q9BTE6-3;Q9BTE6-2;C9J5N1;Q9BTE6;H7C1W7;H7C1K1	Q9BTE6-3;Q9BTE6-2;C9J5N1;Q9BTE6;H7C1W7;H7C1K1	Alanyl-tRNA editing protein Aarsd1	AARSD1	6
0	0	0	0	0	0	0	0	0	0	0	0	0	38127	0	0	0	0	0	0	0	0	0	0	0	0				Q8N2F6;Q8N2F6-2;Q8N2F6-3;Q8N2F6-5;Q8N2F6-4;C9J5N7;F5GX65;H7BXQ8	Q8N2F6;Q8N2F6-2;Q8N2F6-3;Q8N2F6-5;Q8N2F6-4;C9J5N7;F5GX65;H7BXQ8	Armadillo repeat-containing protein 10	ARMC10	8
0	0	0	0	0	0	0	0	0	0	0	0	0	0	0	0	0	0	0	0	0	0	0	0	0	0				H7C4X7;P05408;P05408-2;C9JNY7;C9J650	H7C4X7;P05408;P05408-2;C9JNY7;C9J650	Neuroendocrine protein 7B2;N-terminal peptide;C-terminal peptide	SCG5	5
0	0	0	0	0	0	0	0	0	0	0	0	0	0	0	0	258190	0	188860	277940	0	0	0	0	0	0				C9J6D7;O75153	C9J6D7;O75153	Protein KIAA0664	KIAA0664	2
0	0	0	0	0	0	0	0	0	0	0	0	0	0	0	0	0	0	0	0	0	0	0	0	0	0				Q99574;C9J6F7	Q99574;C9J6F7	Neuroserpin	SERPINI1	2
0	188560	128450	0	0	152800	0	0	309990	313690	223400	211710	249920	338560	0	0	0	0	163240	317720	0	0	0	108490	150780	67519				C9J6P4;Q7Z2W4;Q7Z2W4-2;Q7Z2W4-3;F5H1W0	C9J6P4;Q7Z2W4;Q7Z2W4-2;Q7Z2W4-3;F5H1W0	Zinc finger CCCH-type antiviral protein 1	ZC3HAV1	5
0	0	691420	0	94861	0	196850	1189400	587940	78955	248940	575850	0	0	0	0	0	0	0	0	0	0	181860	692250	494520	1330200				Q8WXC9;E7ESZ7;C9JGP9;O95299;C9J6X0;Q8N1B9	Q8WXC9;E7ESZ7;C9JGP9;O95299;C9J6X0;Q8N1B9	NADH dehydrogenase [ubiquinone] 1 alpha subcomplex subunit 10, mitochondrial	NDUFA10	6
0	0	148860	0	0	164890	0	291020	0	0	271840	0	0	0	0	0	0	0	0	0	0	0	504130	0	0	170550				P35080;C9J712	P35080;C9J712	Profilin-2	PFN2	2
0	128320	0	0	0	0	0	0	0	0	0	0	0	0	0	0	0	0	0	306360	0	0	0	0	0	113860				Q15125;C9JJ78;C9J719	Q15125;C9JJ78;C9J719	3-beta-hydroxysteroid-Delta(8),Delta(7)-isomerase	EBP	3
0	0	201450	88564	0	0	0	0	0	51799	0	42212	51275	688330	4186800	12107000	11272000	70172000	214020	70096	6890500	30289000	0	374570	258350	11476				C9J7K5;H0YI61;H0YI69	C9J7K5;H0YI61;H0YI69		MKRN1	3
0	0	52468	0	0	0	0	0	0	0	0	0	0	0	0	0	0	0	0	0	0	0	0	0	0	0				H3BU97;Q0VD83;C9J815;Q0VD83-3;Q0VD83-2	H3BU97;Q0VD83;C9J815;Q0VD83-3;Q0VD83-2	Apolipoprotein B receptor	APOBR	5
0	0	0	0	0	0	0	0	0	0	0	0	0	0	0	0	0	0	467660	0	0	0	0	0	0	0				Q6DN14;Q6DN14-2;Q6DN14-3;D6RA42;Q6DN14-4;H0Y9Y6;C9J882;H0Y9S8;H0Y8M9;D6R8Z9;D6RC97	Q6DN14;Q6DN14-2;Q6DN14-3;D6RA42;Q6DN14-4;H0Y9Y6;C9J882;H0Y9S8;H0Y8M9;D6R8Z9;D6RC97	Multiple C2 and transmembrane domain-containing protein 1	MCTP1	11
0	0	556070	0	0	0	0	0	0	0	0	0	0	0	0	0	0	0	0	0	0	0	725400	0	276180	0				P16220;P16220-2;C9J896;C9JBT4;F5H0V3;E7EWD7;E7EWP8;H7C3I0;B7Z7P1;H7C1R5;C9J4L5	P16220;P16220-2;C9J896;C9JBT4;F5H0V3;E7EWD7;E7EWP8;H7C3I0;B7Z7P1;H7C1R5;C9J4L5	Cyclic AMP-responsive element-binding protein 1	CREB1	11
0	187810	141380	0	0	0	0	0	207370	0	309790	0	0	130940	0	0	0	0	147210	423150	0	0	0	545250	0	310830				G3V325;C9JU26;P56134;F5H4H2;P56134-2;F8W7V3;C9JJT5;C9J8H9	G3V325;C9JU26;P56134;F5H4H2;P56134-2;F8W7V3;C9JJT5;C9J8H9	ATP synthase subunit f, mitochondrial	PTCD1;ATP5J2	8
849790	425390	1027500	0	0	667720	0	0	0	0	0	0	0	0	1118100	841830	1029100	1072200	1115200	404170	714200	708380	1020600	485360	716680	1195300				C9J8M8;Q9BRJ2	C9J8M8;Q9BRJ2	39S ribosomal protein L45, mitochondrial	MRPL45	2
0	0	77251	0	115360	0	0	0	0	77064	107220	0	0	0	0	0	0	0	0	0	0	0	126660	84874	241480	0				G5E949;P51649;C9J8Q5	G5E949;P51649;C9J8Q5	Succinate-semialdehyde dehydrogenase, mitochondrial	ALDH5A1	3
0	0	0	0	0	0	0	0	0	0	0	0	0	0	0	0	0	0	0	0	0	0	0	0	0	0				Q969P0;Q969P0-3;C9J8Z4	Q969P0;Q969P0-3;C9J8Z4	Immunoglobulin superfamily member 8	IGSF8	3
22816000	35698000	42186000	4170000	27602000	26157000	30893000	37703000	21083000	27770000	23669000	30598000	22440000	24742000	13088000	25689000	12394000	23224000	38481000	21453000	18534000	28328000	31553000	19858000	42755000	26922000				P08865;C9J9K3;A6NE09;C9JQR9	P08865;C9J9K3;A6NE09	40S ribosomal protein SA	RPSA	4
0	177140	74044	0	170810	0	0	196310	200360	148770	333160	148740	215030	0	159730	0	227210	0	0	1472700	0	224560	147200	95104	154950	347660				P18564;E9PEE8;C9JA97	P18564;E9PEE8;C9JA97	Integrin beta-6;Integrin beta	ITGB6	3
1335700	628360	295290	0	1695500	0	851890	0	0	369460	0	873960	0	0	0	0	0	267580	885190	470490	804250	1324200	519160	494630	1371600	326620				C9JNU6;Q9Y241;C9JAW5	C9JNU6;Q9Y241;C9JAW5	HIG1 domain family member 1A	HIGD1A	3
0	0	0	0	0	0	0	0	0	0	0	0	0	0	0	0	0	0	0	0	0	0	0	0	0	0				O75521;O75521-2;C9JB63;F1LLU7;F8WAW4	O75521;O75521-2;C9JB63;F1LLU7;F8WAW4	Enoyl-CoA delta isomerase 2, mitochondrial	ECI2	5
0	110860	119650	813880	241040	364440	0	0	213490	0	147320	0	313680	779410	0	0	0	452980	370070	407030	0	0	0	0	0	0				P78330;C9JBI3;F8WD74;C9JEJ7	P78330;C9JBI3	Phosphoserine phosphatase	PSPH	4
0	0	128010	0	0	0	0	0	0	0	0	0	0	0	0	0	0	0	0	0	0	0	0	0	0	120280				C9JCC6;Q14919-2;Q14919;E9PNC7	C9JCC6;Q14919-2;Q14919;E9PNC7	Dr1-associated corepressor	DRAP1	4
608960	0	0	0	566040	394400	323170	316440	283020	440360	289340	325960	460450	284750	745910	0	699540	0	0	403430	1084600	0	0	0	0	0				F8W8J4;Q9NZM1;C9JCN0;Q9NZM1-3;Q9NZM1-6;Q9NZM1-2;Q9NZM1-5;H0YD14;Q9NZM1-7;Q9NZM1-8;Q9NZM1-4	F8W8J4;Q9NZM1;C9JCN0;Q9NZM1-3;Q9NZM1-6;Q9NZM1-2;Q9NZM1-5	Myoferlin	MYOF	11
832030	56589	1354500	0	1127700	694660	545700	1027400	515340	773340	284960	459570	473460	495660	532510	0	848540	876650	118700	59652	578450	424750	0	0	0	545470				C9JCN2;Q86T90;Q86T90-2;F5GYZ7;Q86T90-3;Q86T90-4	C9JCN2;Q86T90;Q86T90-2;F5GYZ7;Q86T90-3;Q86T90-4	Uncharacterized protein KIAA1328	KIAA1328	6
0	0	0	0	0	0	0	0	0	0	0	0	0	341780	0	0	0	0	0	0	0	0	0	0	0	0				Q9BVT8;C9JCW7;C9JE12	Q9BVT8;C9JCW7;C9JE12	Transmembrane and ubiquitin-like domain-containing protein 1	TMUB1	3
0	0	135290	0	0	0	0	98416	205070	528330	0	157960	352330	414300	1100600	0	267950	307150	726530	2594000	357650	0	121360	0	139630	105670				Q15738;C9JDR0	Q15738;C9JDR0	Sterol-4-alpha-carboxylate 3-dehydrogenase, decarboxylating	NSDHL	2
709970	74422	118050	0	528540	195160	254840	219130	0	539560	0	174960	383080	221880	878720	1071900	644020	906780	213840	154040	832830	355280	259040	123860	169610	186540				C9JEE1;Q7Z4V5;Q7Z4V5-2;E9PGW4;H3BPQ6	C9JEE1;Q7Z4V5;Q7Z4V5-2;E9PGW4;H3BPQ6	Hepatoma-derived growth factor-related protein 2	HDGFRP2	5
0	3970300	453490	1884100	0	575380	2808200	151230	1951300	518710	260810	992340	815090	0	2268300	1177000	16158000	967340	531130	593880	937680	6432300	872530	1020600	834650	249750				C9JEU5;P02679-2;C9JC84;P02679;D3DP16;C9JU00;C9JPQ9	C9JEU5;P02679-2;C9JC84;P02679;D3DP16	Fibrinogen gamma chain	FGG	7
1371200	2887800	535070	0	1620000	1342700	647840	270780	0	1474700	1340200	278240	949660	348370	5388000	1380800	2008900	0	432300	0	6843100	8145000	750520	9794900	26316000	6736700				C9JF17;P05090;C9JX71	C9JF17;P05090;C9JX71	Apolipoprotein D	APOD	3
0	0	0	0	154970	0	0	0	0	0	94821	0	0	0	0	0	0	0	0	0	0	0	0	0	0	0				O95817;C9JFK9	O95817;C9JFK9	BAG family molecular chaperone regulator 3	BAG3	2
681070	519240	334430	0	542750	0	420570	418210	1332600	816250	564910	529520	1074500	713190	822480	837470	3988400	0	1224600	1045800	0	0	813580	583650	248220	344340				P99999;C9JFR7;CON__P62894	P99999;C9JFR7	Cytochrome c	CYCS	3
0	0	359440	0	355150	894230	0	469100	0	552120	0	0	0	0	0	0	0	0	587580	1478300	344820	334890	551340	236550	356470	213090				Q8IZL8-2;C9JFV4;Q8IZL8;F8WDZ1	Q8IZL8-2;C9JFV4;Q8IZL8;F8WDZ1	Proline-, glutamic acid- and leucine-rich protein 1	PELP1	4
798000	258560	1134400	0	707180	716760	340790	336060	374910	1201900	426860	474160	726550	749250	1820900	2579900	2662900	4865000	617690	347640	2275300	687350	699460	380360	493220	994550				Q16630-2;Q16630;C9JGC2;F8WJN3;Q16630-3	Q16630-2;Q16630;C9JGC2;F8WJN3;Q16630-3	Cleavage and polyadenylation specificity factor subunit 6	CPSF6	5
0	0	52969	0	0	0	0	0	0	0	0	0	0	0	118150	0	0	0	142980	284740	76088	0	116910	0	537260	77417				Q96GK7;C9JGM0	Q96GK7;C9JGM0	Fumarylacetoacetate hydrolase domain-containing protein 2A	FAHD2A	2
0	0	0	0	0	0	0	0	0	0	0	0	0	0	0	0	0	0	0	0	0	0	0	0	0	0				P10415;C9JHD5;P10415-2	P10415;C9JHD5;P10415-2	Apoptosis regulator Bcl-2	BCL2	3
0	0	0	0	0	0	0	0	0	0	0	0	0	0	0	0	0	0	0	0	0	0	0	0	0	0				F8W703;Q9HCK4-3;Q9HCK4;Q9HCK4-2;C9JHF2;F5H703	F8W703;Q9HCK4-3;Q9HCK4;Q9HCK4-2;C9JHF2;F5H703	Roundabout homolog 2	ROBO2	6
0	0	193070	0	0	240470	0	124140	141460	0	336660	0	0	162630	0	0	0	300020	0	118530	325260	0	209550	0	257680	250670				Q9GZY8;Q9GZY8-2;Q9GZY8-3;Q9GZY8-5;Q9GZY8-4;C9JHF5;C9JAF1;C9JU19;E9PPR7;C9JI76	Q9GZY8;Q9GZY8-2;Q9GZY8-3;Q9GZY8-5;Q9GZY8-4;C9JHF5;C9JAF1;C9JU19;E9PPR7;C9JI76	Mitochondrial fission factor	MFF	10
0	0	0	0	0	0	0	0	0	0	0	0	0	0	0	0	0	0	0	0	0	0	0	0	0	0				Q3B8N2;Q6DKI2;Q3B8N2-2;C9JHN9	Q3B8N2;Q6DKI2;Q3B8N2-2;C9JHN9	Galectin-9B;Galectin-9C	LGALS9B;LGALS9C	4
0	0	0	0	0	0	0	0	0	0	0	0	0	0	92584	0	0	0	0	0	201150	385470	0	0	0	0				C9JI98	C9JI98	Transmembrane protein 238	TMEM238	1
389890	238930	261640	664230	416380	234600	214280	339440	247180	0	341030	212910	416100	452400	0	371180	0	0	408120	246600	0	0	218190	175900	0	195820				O15061;O15061-2;C9JIE4;O15061-3	O15061;O15061-2;C9JIE4;O15061-3	Synemin	SYNM	4
975430	622450	677530	2190900	1410100	742290	0	837870	565530	497190	1053600	1459200	1248800	767810	902670	771320	979840	2063900	618440	975390	1013800	700530	487020	1086200	1325000	1487500				C9JIF9;P13798;H7C1U0;H7C393;C9JLK2;F8WEH5;H0YFE5	C9JIF9;P13798;H7C1U0;H7C393;C9JLK2	Acylamino-acid-releasing enzyme	APEH	7
0	237350	189020	0	0	270320	0	0	0	0	0	0	0	240920	112710	0	0	0	130480	0	0	0	157220	0	248630	100810				C9JIU8;O00584;D6RHI9;D6REQ6;H0YAE9	C9JIU8;O00584;D6RHI9;D6REQ6;H0YAE9	Ribonuclease T2	RNASET2	5
0	309950	0	0	0	0	0	0	0	0	0	0	0	70737	0	0	0	0	0	0	0	0	133030	0	152210	100450				C9JJ19;P82930;H3BP88	C9JJ19;P82930;H3BP88	28S ribosomal protein S34, mitochondrial	MRPS34	3
0	0	0	0	815680	0	0	0	0	0	0	0	0	0	0	0	0	0	0	0	0	0	0	0	0	0				C9JJD1	C9JJD1		FMO5	1
0	0	0	0	0	0	0	0	0	0	0	0	0	0	318970	0	0	0	244010	272140	0	0	0	0	280800	0				P23229;P23229-6;P23229-9;G5E9H1;P23229-3;C9JK10;P23229-5;P23229-2;P23229-4;P23229-7	P23229;P23229-6;P23229-9;G5E9H1;P23229-3;C9JK10;P23229-5;P23229-2;P23229-4;P23229-7	Integrin alpha-6;Integrin alpha-6 heavy chain;Integrin alpha-6 light chain	ITGA6	10
0	0	0	0	0	0	400640	396010	619830	0	445770	343260	0	0	0	0	0	0	331900	0	0	0	0	451990	0	0				Q9NS87;Q9NS87-2;Q9NS87-4;H7BYN9;C9JKA9;D6RCT7	Q9NS87;Q9NS87-2;Q9NS87-4;H7BYN9;C9JKA9;D6RCT7	Kinesin-like protein KIF15	KIF15	6
0	0	0	0	0	0	0	0	0	0	0	0	0	0	0	0	0	0	830870	0	0	0	0	0	0	0				P45844;P45844-2;P45844-3;P45844-4;P45844-5;P45844-6;P45844-7;C9JKD9	P45844;P45844-2;P45844-3;P45844-4;P45844-5;P45844-6;P45844-7;C9JKD9	ATP-binding cassette sub-family G member 1	ABCG1	8
0	589130	0	0	431260	0	0	0	306700	184920	0	0	227210	0	209120	354310	363210	221830	166020	127090	0	623090	0	547720	143510	219170				Q03135-2;C9JKI3	Q03135-2;C9JKI3	Caveolin	CAV1	2
535940	1407900	3091600	0	1363800	617870	1121800	1107600	628620	693260	1232000	872590	667150	964970	794500	0	0	232990	1309100	1014800	0	634570	1134400	1864100	1301000	1660700				H0YMV8;C9JLI6;Q71UM5	H0YMV8;C9JLI6;Q71UM5	40S ribosomal protein S27;40S ribosomal protein S27-like	RPS27L	3
0	0	452340	0	0	299880	0	320950	166110	383340	532070	0	0	363310	353510	0	0	0	622710	324020	0	0	939910	186010	0	417270				P52434;C9JLU1;C9JCU7;C9JBJ6;C9J413;C9JUA8	P52434;C9JLU1;C9JCU7;C9JBJ6;C9J413	DNA-directed RNA polymerases I, II, and III subunit RPABC3	POLR2H	6
0	0	0	0	0	4466300	0	3148300	0	0	0	3986600	0	0	0	0	0	0	886250	316900	0	0	732030	0	0	0				C9JLW8	C9JLW8	Protein FAM195B	FAM195B	1
563720	0	2796700	5750900	867440	663700	456880	442600	614300	1471600	417080	602310	741900	690900	1929200	2269400	1141000	1132600	384060	0	823840	0	852870	389990	708100	722820				Q9NR56;Q96P92;Q9NR56-2;C9JP00;Q86UV8;E9PBW7;Q96RE3;Q9NR56-3	Q9NR56;Q96P92;Q9NR56-2;C9JP00;Q86UV8;E9PBW7;Q96RE3;Q9NR56-3	Muscleblind-like protein 1	MBNL1;MBNL	8
0	0	0	0	0	0	0	0	0	0	0	0	0	0	0	0	0	0	0	0	0	0	0	0	0	0				H9KV64;Q8N6C5;Q8N6C5-2;C9JP68	H9KV64;Q8N6C5;Q8N6C5-2;C9JP68	Immunoglobulin superfamily member 1	IGSF1	4
0	0	0	0	0	0	0	0	0	0	0	0	0	0	0	0	0	0	0	0	0	0	0	0	0	0				P05165;P05165-2;C9JPQ8	P05165;P05165-2;C9JPQ8	Propionyl-CoA carboxylase alpha chain, mitochondrial	PCCA	3
0	0	0	0	0	0	0	0	0	0	0	0	0	0	0	0	0	0	242120	0	0	0	0	0	0	487810				E7EX59;C9JQS9;P05166-2;E9PDR0;P05166;E7ETT1;E7EUY3;E7ETT4;F5H4H8;E9PEC3;F8WBI9;E7ENC1;C9JVY9;H7C5C9	E7EX59;C9JQS9;P05166-2;E9PDR0;P05166;E7ETT1;E7EUY3;E7ETT4;F5H4H8;E9PEC3;F8WBI9;E7ENC1	Propionyl-CoA carboxylase beta chain, mitochondrial	PCCB	14
0	0	0	0	0	0	0	0	0	0	0	0	0	0	327490	200870	214650	328370	0	0	425350	330620	0	186960	0	0				Q13144;E9PC74;C9JRD9;H7C2X0	Q13144;E9PC74;C9JRD9;H7C2X0	Translation initiation factor eIF-2B subunit epsilon	EIF2B5	4
0	0	85880	0	843610	1268400	0	545010	1463300	0	505280	392770	0	2712900	7633200	0	5345800	6948200	2988400	1350200	6268000	6378200	6615700	2076400	3942600	1318800				F8WAR4;C9JRZ6;Q9NX63;G3V1K1;F8WD73	F8WAR4;C9JRZ6;Q9NX63;G3V1K1	Coiled-coil-helix-coiled-coil-helix domain-containing protein 3, mitochondrial	CHCHD3	5
0	371650	420730	0	375450	0	0	0	392820	0	566910	0	0	144000	164460	0	0	0	304610	284520	247930	0	509040	381160	370270	346050				C9JSL2;Q5JRX3-2;Q5JRX3;E9PDX6;E9PDX7;E7ES23;H0Y7L7	C9JSL2;Q5JRX3-2;Q5JRX3;E9PDX6;E9PDX7;E7ES23;H0Y7L7	Presequence protease, mitochondrial	PITRM1	7
0	0	878840	0	0	0	0	0	0	0	0	0	0	0	0	0	0	0	0	0	0	0	0	0	0	0				C9JT55;Q5H8C1;F8WE85	C9JT55;Q5H8C1;F8WE85	FRAS1-related extracellular matrix protein 1	FREM1	3
0	0	341670	0	713350	183390	194530	780020	178400	385330	98176	0	0	0	881780	0	0	682470	0	157400	307810	0	0	0	128470	199120				C9JUF4;O43768-3;O43768;Q5T5H1;A6NMQ3;O43768-4;O43768-7;E9PB69;O43768-5;O43768-2;D6RE62;O43768-6;H3BMD8;P56211;O43768-8;P56211-2;H3BTD3;H3BQ52	C9JUF4;O43768-3;O43768;Q5T5H1;A6NMQ3;O43768-4;O43768-7;E9PB69;O43768-5;O43768-2;D6RE62;O43768-6	Alpha-endosulfine	ENSA	18
0	0	0	0	0	0	0	0	0	0	0	0	0	0	0	0	0	0	0	0	0	0	0	0	0	0				Q8TE77;Q8TE77-3;C9JUG3;Q8TE77-4	Q8TE77;Q8TE77-3;C9JUG3;Q8TE77-4	Protein phosphatase Slingshot homolog 3	SSH3	4
270710	285260	445560	0	0	0	0	134090	0	0	0	0	0	0	203920	929170	275290	1069400	0	0	0	0	0	96682	122090	72600				P16150;C9JUK7	P16150;C9JUK7	Leukosialin	SPN	2
0	0	315670	0	0	0	0	216310	0	0	0	0	0	213400	0	0	0	0	564270	136510	0	0	199960	0	0	0				Q8WUD4;C9JUN5	Q8WUD4;C9JUN5	Coiled-coil domain-containing protein 12	CCDC12	2
0	420220	306210	0	304780	0	0	0	424970	158540	474460	0	0	0	0	0	0	0	0	878620	0	0	440610	0	477150	436440				Q7Z7H5;C9JUN6;Q7Z7H5-2;Q7Z7H5-3	Q7Z7H5;C9JUN6;Q7Z7H5-2;Q7Z7H5-3	Transmembrane emp24 domain-containing protein 4	TMED4	4
0	0	117520	0	0	0	0	0	0	0	0	0	0	47707	0	0	0	0	0	0	0	0	159980	0	0	0				C9JUU1;Q6DD88;F5H6I7	C9JUU1;Q6DD88;F5H6I7	Atlastin-3	ATL3	3
1938100	4663300	5391500	0	2355400	6051600	1554400	436100	755170	2717600	1904800	3949300	1916700	1417400	694530	0	309420	166730	2551300	655940	1064400	6017000	2252400	12383000	1044500	737850				F5H0Q5;C9JV77;P02765	F5H0Q5;C9JV77;P02765	Alpha-2-HS-glycoprotein;Alpha-2-HS-glycoprotein chain A;Alpha-2-HS-glycoprotein chain B	AHSG	3
0	81005	0	0	0	0	0	0	0	0	0	0	0	72849	0	0	0	0	86387	152390	211090	0	0	0	0	0				Q9UM00;C9JX01;Q9UM00-2	Q9UM00;C9JX01;Q9UM00-2	Transmembrane and coiled-coil domain-containing protein 1	TMCO1	3
0	0	180400	0	344390	0	0	0	0	0	0	0	0	0	223300	0	0	0	0	0	0	0	0	0	0	0				C9JX49;E7EQA7;P40305;G3V4L7;G3V3Q7;Q7Z5R2;G3V4U3	C9JX49;E7EQA7;P40305;G3V4L7;G3V3Q7;Q7Z5R2;G3V4U3	Interferon alpha-inducible protein 27, mitochondrial	IFI27;ISG12	7
0	313340	0	0	250420	267930	0	0	0	0	0	0	0	273850	279280	255220	0	0	0	0	0	0	0	0	318490	0				C9JXA7;Q0VGL1	C9JXA7;Q0VGL1	UPF0539 protein C7orf59	C7orf59	2
0	0	0	0	0	0	0	0	0	0	0	0	0	0	0	0	0	0	0	340760	0	0	0	0	0	0				Q969Z0;C9JY22;Q969Z0-2;C9IZN7	Q969Z0;C9JY22;Q969Z0-2;C9IZN7	Protein TBRG4	TBRG4	4
106560	0	460130	0	0	0	0	382940	0	0	0	0	0	0	436020	0	0	271440	502190	0	83585	0	392040	0	292910	0				O75817;C9JYM0	O75817;C9JYM0	Ribonuclease P protein subunit p20	POP7	2
0	0	157460	0	0	0	0	0	0	0	0	0	0	0	0	0	0	0	0	650240	0	0	0	0	0	0				H0Y8C2;Q6P5R6;C9JYQ9	H0Y8C2;Q6P5R6;C9JYQ9	60S ribosomal protein L22-like 1	RPL22L1	3
0	0	0	0	0	0	0	0	0	264050	0	0	0	0	274480	0	542190	494390	447030	447650	625350	345310	471770	389900	498020	0				F8W774;Q92823-5;Q92823;F8W775;Q92823-2;E9PDA4;Q92823-4;C9JYY6;Q92823-3;F5GYD3;E9PF33;C9JH43	F8W774;Q92823-5;Q92823;F8W775;Q92823-2;E9PDA4;Q92823-4;C9JYY6;Q92823-3;F5GYD3;E9PF33;C9JH43	Neuronal cell adhesion molecule	NRCAM	12
0	0	0	0	0	0	0	0	0	0	0	0	0	0	0	0	0	0	0	0	0	0	0	0	0	0				P61018-2;C9JZA1;P20338;P61018	P61018-2;C9JZA1;P20338;P61018	Ras-related protein Rab-4A;Ras-related protein Rab-4B	RAB4A;RAB4B	4
0	0	93808	0	0	116240	156280	134170	146490	465540	165930	216020	0	245730	0	0	0	0	283640	482540	0	0	154460	168590	121530	231080				O60716;O60716-2;O60716-3;C9JZR2;O60716-5;O60716-4;F8WA43;O60716-6;O60716-7;E9PIE5;O60716-9;O60716-8;O60716-10;O60716-11;O60716-13;O60716-17;O60716-18;O60716-19;O60716-21;O60716-12;O60716-14;O60716-15;O60716-16;O60716-20;O60716-22;O60716-23;O60716-24;O60716-25;O60716-26;O60716-27;O60716-29;O60716-28;O60716-30;O60716-31;O60716-32;E9PRE2;E9PKL1;E9PKY0;H0YC95	O60716;O60716-2;O60716-3;C9JZR2;O60716-5;O60716-4;F8WA43;O60716-6;O60716-7;E9PIE5;O60716-9;O60716-8;O60716-10;O60716-11;O60716-13;O60716-17;O60716-18;O60716-19;O60716-21;O60716-12;O60716-14;O60716-15;O60716-16;O60716-20;O60716-22;O60716-23;O60716-24;O60716-25;O60716-26;O60716-27;O60716-29	Catenin delta-1	CTNND1	39
0	0	0	0	0	0	0	0	0	0	0	0	0	0	0	0	0	0	0	0	0	0	0	0	0	0				C9K060;O43709;H7C170	C9K060;O43709;H7C170	Uncharacterized methyltransferase WBSCR22	WBSCR22	3
0	0	0	0	0	0	0	0	0	0	0	0	0	0	0	0	0	0	0	0	0	0	0	0	0	0				Q02338;E9PCG9;C9K0G7;H7C2W1	Q02338;E9PCG9;C9K0G7;H7C2W1	D-beta-hydroxybutyrate dehydrogenase, mitochondrial	BDH1	4
0	0	0	0	0	0	0	0	0	0	0	0	0	0	0	0	0	0	0	0	0	0	0	0	0	0			+	CON__A2A4G1	CON__A2A4G1			1
0	0	0	0	0	0	0	0	0	0	0	0	384380	0	0	0	0	0	0	0	0	0	0	0	0	0			+	Q96PD5-2;CON__ENSEMBL:ENSBTAP00000016285;Q96PD5	Q96PD5-2;CON__ENSEMBL:ENSBTAP00000016285;Q96PD5	N-acetylmuramoyl-L-alanine amidase	PGLYRP2	3
0	0	2724400	0	0	0	2920600	0	0	0	0	0	0	4512200	0	1793500	0	0	0	0	709210	0	0	0	0	1156200			+	CON__ENSEMBL:ENSBTAP00000025008;Q9H4B7	CON__ENSEMBL:ENSBTAP00000025008;Q9H4B7	Tubulin beta-1 chain	TUBB1	2
0	0	0	0	0	0	0	0	0	0	0	0	0	0	0	0	0	0	0	0	0	0	0	0	0	0			+	CON__ENSEMBL:ENSBTAP00000031900	CON__ENSEMBL:ENSBTAP00000031900			1
0	0	0	0	0	0	0	0	0	0	0	0	0	0	0	0	0	0	0	0	0	0	0	0	0	0			+	CON__H-INV:HIT000292931	CON__H-INV:HIT000292931			1
0	0	0	0	0	0	0	0	0	0	0	0	0	0	0	0	0	0	0	0	0	0	0	577550	0	0			+	CON__O76015;O76015	CON__O76015;O76015	Keratin, type I cuticular Ha8	KRT38	2
24371000	44533000	48157000	46331000	46234000	20627000	30980000	25582000	21055000	36251000	20902000	19719000	45433000	41666000	58418000	102110000	67399000	81975000	42240000	22132000	66168000	74615000	57853000	34095000	46779000	35599000			+	CON__P00761	CON__P00761			1
16751000	962750000	57837000	2450900000	335370000	42749000	83964000	50912000	20488000	24184000	52666000	81647000	92879000	19991000	21353000	6497400	84223000	29184000	81614000	11708000	18915000	315170000	158060000	367900000	139890000	51184000			+	CON__P01966	CON__P01966			1
0	7619100	289980	49426000	1795400	0	0	256240	0	0	0	0	0	0	288210	848030	2115600	0	281200	0	0	3302000	1022700	6960000	341370	308580			+	CON__P02070	CON__P02070			1
403100	529510	604260	0	0	0	0	0	2245300	466680	0	292060	3996100	0	0	0	0	434780	583020	68011	0	966200	0	1311700	173980	1125000			+	CON__P02533;P02533;CON__Q61782	CON__P02533;P02533	Keratin, type I cytoskeletal 14	KRT14	3
0	0	0	0	0	0	732410	0	0	0	0	0	4341200	334950	0	0	0	0	0	909030	0	0	500070	0	0	0			+	CON__P02538;P02538;E7EUE8;CON__P12035;P12035;Q01546	CON__P02538;P02538;E7EUE8	Keratin, type II cytoskeletal 6A	KRT6A	6
272180	594920	2031900	0	332900	0	2179800	2532200	1435500	198930	1443700	0	921000	834870	255750	460000	231550	185470	1146000	691470	81705	243480	764760	1695300	1024200	935760			+	CON__P02584	CON__P02584			1
0	0	0	83942	0	0	0	0	0	0	0	328060000	0	0	0	0	0	0	0	0	0	0	0	0	0	0			+	CON__P02662	CON__P02662			1
0	0	0	0	0	0	0	0	21857	0	0	51954000	0	0	0	0	0	0	0	14811	0	0	0	0	0	0			+	CON__P02663	CON__P02663			1
0	0	0	0	0	0	0	0	0	0	0	135140000	0	1328	0	0	0	0	0	0	0	0	0	0	0	0			+	CON__P02666	CON__P02666			1
0	0	0	0	0	0	0	0	0	0	0	45844000	0	0	0	0	0	0	0	0	0	0	0	0	0	0			+	CON__P02668	CON__P02668			1
0	0	0	0	0	0	0	0	0	0	0	18751000	0	0	0	0	0	0	0	0	0	0	0	0	0	0			+	CON__P02754	CON__P02754			1
34438000	74738000	76377000	58180000	98718000	60805000	27015000	43512000	76499000	83271000	40925000	69669000	48878000	62752000	45462000	26574000	51440000	23610000	37382000	27155000	27579000	70889000	64992000	164040000	27455000	64880000			+	CON__P02768-1;P02768;E7ESU5;A6NBZ8;B7WNR0;D6RHD5;H0YA55;Q8IUK7;H7C013	CON__P02768-1;P02768;E7ESU5;A6NBZ8;B7WNR0;D6RHD5;H0YA55	Serum albumin	ALB	9
0	0	0	0	0	0	1648500	0	0	2287700	212020	1344900	599650	0	1742300	326710	0	242800	189770	0	0	0	0	0	0	0			+	CON__P04259	CON__P04259			1
0	0	0	0	0	0	0	0	0	0	0	0	0	0	0	0	0	0	0	0	0	0	0	0	0	0			+	CON__P05784	CON__P05784			1
26128000	6452200	13013000	1282100	118590000	12756000	12882000	8941900	98784000	42807000	12510000	19681000	118130000	10665000	25479000	34619000	58161000	55066000	28241000	206400000	76686000	44875000	6654200	21312000	21335000	49943000			+	F8VXB4;CON__P05787;P05787;F8VU64;F8VUG2;F8W1U3;F8VRG4;F8VP67;CON__Q9H552;Q9H552;F8VQY3;F8VVA1;H0YIB2;CON__H-INV:HIT000016045	F8VXB4;CON__P05787;P05787;F8VU64;F8VUG2	Keratin, type II cytoskeletal 8	KRT8	14
216280	0	0	0	3276000	0	258300	146020	782790	1259400	0	374290	4566400	0	0	0	5313900	0	765120	6537500	0	0	0	401140	0	0			+	CON__P07744;CON__Q01546;CON__Q7RTT2;CON__Q8N1N4-2;Q8N1N4;Q8N1N4-2	CON__P07744;CON__Q01546;CON__Q7RTT2;CON__Q8N1N4-2;Q8N1N4	Keratin, type II cytoskeletal 78	KRT78	6
31519000	19101000	19125000	2009900	194300000	22202000	20412000	51809000	194250000	76811000	63442000	30780000	162430000	19093000	76143000	64628000	46840000	58896000	61969000	121570000	47764000	77725000	21154000	37733000	18345000	43274000			+	CON__P08727;CON__Q99456;Q99456	CON__P08727			3
0	0	0	0	0	0	0	0	0	0	0	0	0	0	0	0	0	0	0	0	0	0	0	0	0	0			+	CON__P08730-1;CON__Q2M2I5;Q2M2I5	CON__P08730-1			3
0	0	0	0	0	0	563780	757660	609180	0	291660	1668800	1993700	0	0	1877700	0	1853400	491680	1663200	0	643620	0	137790	0	0			+	CON__P08779;P08779;CON__Q3ZAW8;CON__Q9Z2K1;CON__Q7Z3Y9;Q7Z3Y9	CON__P08779;P08779	Keratin, type I cytoskeletal 16	KRT16	6
0	201970	328610	239320	3257900	0	0	170500	592970	353950	811170	749490	279990	0	293290	0	0	0	884100	1265000	0	0	0	739500	1535900	1319600			+	CON__P13645;P13645;CON__P02535-1;CON__Q7Z3Y8;Q7Z3Y8;CON__Q7Z3Y7	CON__P13645;P13645	Keratin, type I cytoskeletal 10	KRT10	6
4220200	3529100	3641700	287220	552990	501840	5771100	1467000	8259900	4750300	3070600	12054000	44295000	975840	5153800	1338500	1449800	42235000	2337600	11340000	7466000	38043000	287400	4123100	3741100	4688000			+	CON__P13647;P13647;E7EU87;F8W0C6;F8VV57;H0YI76;H0YIN9;F8VU69	CON__P13647;P13647;E7EU87	Keratin, type II cytoskeletal 5	KRT5	8
0	215450	0	0	0	0	0	0	0	0	0	0	0	0	0	0	0	0	0	0	0	0	0	337950	0	0			+	CON__P17690	CON__P17690			1
0	0	0	0	0	0	0	0	0	0	0	0	0	0	0	0	0	0	0	0	0	0	0	0	0	0			+	CON__P19001	CON__P19001			1
1649000	0	218670	2226300	0	0	0	0	3959200	0	0	189440	0	0	0	870120	0	1100500	0	476640	406790	3213300	2386600	4862200	2210800	0			+	CON__P19012;P19012;A8MT21;B3KRA2;C9JTG5	CON__P19012;P19012;A8MT21;B3KRA2	Keratin, type I cytoskeletal 15	KRT15	5
0	0	0	0	0	0	0	0	0	0	0	0	0	0	0	0	0	0	0	0	0	0	0	0	0	0			+	CON__P20930;P20930;H7BXH7;H3BLZ1	CON__P20930;P20930	Filaggrin	FLG	4
1601300	3164200	832490	3237000	0	0	4968400	816950	0	5476800	1263000	7623100	15074000	622340	8115900	7725400	0	3811700	0	1690600	0	1629300	1003900	458810	547910	657940			+	CON__P48668;P48668;E7EQV7	CON__P48668;P48668;E7EQV7	Keratin, type II cytoskeletal 6C	KRT6C	3
483700000	977840000	1033000000	70861000	800410000	867630000	796690000	1171200000	930280000	843900000	920910000	954490000	913020000	776240000	855120000	375380000	333810000	639440000	689760000	493070000	956000000	621690000	1013800000	879430000	436900000	985550000			+	CON__P60712;P60709;P63261;B4E335;F5H0N0;F5GYT4;E7EVS6;G5E9R0;C9JZR7;C9JUM1;C9JTX5	CON__P60712;P60709;P63261;B4E335;F5H0N0;F5GYT4	Actin, cytoplasmic 1;Actin, cytoplasmic 1, N-terminally processed;Actin, cytoplasmic 2;Actin, cytoplasmic 2, N-terminally processed	ACTB;ACTG1	11
82987	0	0	0	42640	0	0	0	0	0	0	0	0	0	107110	126440	0	808050	0	0	208640	105500	0	0	0	0			+	CON__P78386;P78386;CON__Q14533;CON__P78385;CON__Q6NT21;P78385;CON__O43790;O43790;Q14533;F8W6V8;F5GYI5	CON__P78386;P78386;CON__Q14533;CON__P78385;CON__Q6NT21;P78385;CON__O43790;O43790;Q14533;F8W6V8	Keratin, type II cuticular Hb5;Keratin, type II cuticular Hb3;Keratin, type II cuticular Hb6;Keratin, type II cuticular Hb1	KRT85;KRT83;KRT86;KRT81	11
2142900	873150	863450	0	0	0	1150800	0	694610	3808300	1897900	2371700	3865100	0	0	7750000	2572600	0	1159700	5052400	0	7577200	0	651710	377360	632560			+	CON__Q04695;Q04695;H9KV34;A8MW45;C9JH30;F5H7G6;CON__Q9D312;CON__P35900;P35900;CON__REFSEQ:XP_986630;CON__O76014;CON__O76013;O76013;CON__A2AB72;O76014;CON__Q14532;Q14532;O76013-2;CON__A2A5Y0;CON__Q9UE12;Q15323;CON__Q14525;Q14525;Q8N1A0-2	CON__Q04695;Q04695	Keratin, type I cytoskeletal 17	KRT17	24
0	563920	0	0	0	0	0	0	0	0	0	0	0	0	0	0	0	0	0	0	0	163380	292760	396610	0	163870			+	CON__Q2KIS7;P05452;E9PHK0	CON__Q2KIS7;P05452;E9PHK0	Tetranectin	CLEC3B	3
25770000	19271000	7708400	2481600	50501000	16231000	11785000	45938000	156660000	37262000	66284000	23151000	73762000	8693400	23980000	30032000	7711800	31112000	47625000	74918000	39729000	38208000	19494000	40178000	20355000	6710300			+	CON__Q3KNV1;P08729;CON__P08729;E7ES34;F8VZY5;F5GZD1;CON__Q6IME9;CON__Q14CN4-1;Q14CN4;Q14CN4-2;H9KV51;CON__Q61726;B4DXK4;Q6KB66-3;CON__Q6KB66-1;Q6KB66;Q6KB66-2	CON__Q3KNV1;P08729;CON__P08729;E7ES34;F8VZY5;F5GZD1	Keratin, type II cytoskeletal 7	KRT7	17
0	0	0	0	0	0	0	0	0	0	0	0	0	0	0	0	0	0	0	0	0	0	0	0	0	0			+	CON__Q3SX14	CON__Q3SX14			1
1114300	0	312020	0	868760	911210	600790	186520	758080	669590	453340	621680	515660	1308800	0	0	0	0	0	464960	0	0	571740	1849600	470050	974400			+	CON__Q3SX28;P07951;P07951-2;Q5TCU8;Q5TCU3;P07951-3	CON__Q3SX28;P07951;P07951-2;Q5TCU8;Q5TCU3;P07951-3	Tropomyosin beta chain	TPM2	6
0	0	0	0	0	0	0	0	0	0	0	0	0	0	0	0	0	0	0	0	0	0	0	0	0	0			+	CON__Q3ZBD7	CON__Q3ZBD7			1
0	0	0	0	0	0	0	0	0	0	0	0	0	0	0	0	0	0	0	0	0	0	0	0	0	0			+	CON__Q5XKE5;Q5XKE5	CON__Q5XKE5;Q5XKE5	Keratin, type II cytoskeletal 79	KRT79	2
0	0	0	0	0	0	0	0	0	0	0	0	0	632160	175070	1472100	0	0	0	0	687160	0	0	0	0	0			+	CON__Q6IFZ6	CON__Q6IFZ6			1
0	0	0	0	0	0	0	0	0	0	0	0	0	0	0	0	0	0	0	0	0	0	0	0	0	0			+	CON__Q7Z794;Q7Z794;F5GY66	CON__Q7Z794;Q7Z794;F5GY66	Keratin, type II cytoskeletal 1b	KRT77	3
0	0	0	0	0	252590	0	0	0	0	0	0	0	0	0	0	0	0	0	0	0	0	0	0	0	0			+	CON__Q86YZ3;Q86YZ3	CON__Q86YZ3;Q86YZ3	Hornerin	HRNR	2
0	0	0	0	0	0	0	0	0	0	0	0	0	0	0	0	0	0	0	0	0	0	0	0	0	0			+	CON__Q9NSB4;Q9NSB4	CON__Q9NSB4;Q9NSB4	Keratin, type II cuticular Hb2	KRT82	2
0	0	0	0	0	0	0	0	0	0	0	0	0	0	0	0	0	0	0	0	0	0	0	0	0	0			+	CON__REFSEQ:XP_092267	CON__REFSEQ:XP_092267			1
0	0	182200	0	0	0	0	0	1946100	0	2338100	0	0	4723400	0	0	0	0	0	0	0	0	0	0	0	0			+	CON__Streptavidin	CON__Streptavidin			1
0	531630	0	0	0	508180	0	0	180600	0	0	0	356010	256870	0	0	0	0	0	268000	791900	0	0	429110	0	923780				P30038;D2D4A3;B4DGE4;Q5TF55;C9JTC4	P30038;D2D4A3;B4DGE4	Delta-1-pyrroline-5-carboxylate dehydrogenase, mitochondrial	ALDH4A1	5
1322400	250770	140060	2862000	873690	654790	387400	294220	603000	727550	230810	1944500	837340	1228700	1235400	866880	685620	1186900	550840	484870	1303300	664280	235070	253010	232460	224790				D3DN52;Q8WW12;Q8WW12-2;Q8WW12-3	D3DN52;Q8WW12;Q8WW12-2	PEST proteolytic signal-containing nuclear protein	PCNP	4
0	265640	348720	0	152130	0	0	684270	535250	0	271300	0	0	0	0	0	0	0	0	0	0	0	258120	834500	0	617610				H0Y886;O43674;D3DNS1;E7EWP0;O43674-2	H0Y886;O43674;D3DNS1;E7EWP0;O43674-2	NADH dehydrogenase [ubiquinone] 1 beta subcomplex subunit 5, mitochondrial	NDUFB5	5
795460	602070	787280	0	0	332860	813060	1728000	733460	3128200	5502800	566430	828760	7912900	2411700	0	2823600	763390	1305400	5857400	0	0	1269400	1045000	1755800	1381000				E9PFM1;D3DNT2;Q04637;E7EUU4;Q04637-3;E9PGM1;Q04637-4;E7EX73;Q04637-5;G5E9S1;Q04637-6;C9JF13;C9J6B6;H7C044;C9K073;C9J2Z7;H7C0V6;C9JWW9;C9JSU8;C9JHW9;C9J556;C9JWH7;F8WCF2	E9PFM1;D3DNT2;Q04637;E7EUU4;Q04637-3;E9PGM1;Q04637-4;E7EX73;Q04637-5;G5E9S1;Q04637-6	Eukaryotic translation initiation factor 4 gamma 1	EIF4G1	23
0	519880	322550	0	0	0	0	0	0	0	113540	119270	0	0	0	0	0	0	0	0	0	0	0	0	117180	162630				D3DP46;P61009	D3DP46;P61009	Signal peptidase complex subunit 3	SPCS3	2
2417700	1573400	931060	0	1096500	767580	1146000	892980	415890	989920	632570	492020	0	577660	2533100	685020	682250	0	545550	651630	377740	1083400	733890	220020	867470	478860				D3DPG0;Q8WZ42-8;Q8WZ42;Q8WZ42-5;Q8WZ42-2;Q8WZ42-7;Q8WZ42-4;Q8WZ42-11;Q8WZ42-9;Q8WZ42-10;D3DPF9;Q8WZ42-3;E7ENC6	D3DPG0;Q8WZ42-8;Q8WZ42;Q8WZ42-5;Q8WZ42-2;Q8WZ42-7;Q8WZ42-4;Q8WZ42-11;Q8WZ42-9;Q8WZ42-10;D3DPF9;Q8WZ42-3;E7ENC6	Titin	TTN	13
7379200	4082600	7212300	3774500	6862100	6968400	10487000	5569400	5937100	11997000	26398000	4911800	17530000	15038000	1893800	2698800	3028500	2033700	5092400	10008000	5959200	4028000	4263600	6342200	3666900	5511700				D3DPU2;Q01518;Q01518-2;F5H6Z3;E7ENY9;Q5T0R1;Q5T0R2;Q5T0R3;Q5T0R4;Q5T0R5;Q5T0R6;Q5T0R7;Q5T0R9;Q5T0S3;Q5T0R8	D3DPU2;Q01518;Q01518-2;F5H6Z3;E7ENY9	Adenylyl cyclase-associated protein;Adenylyl cyclase-associated protein 1	CAP1	15
0	630120	309490	0	0	0	0	0	2019800	0	0	0	502340	0	618050	0	0	0	344810	2084400	0	0	494500	695650	333470	400450				P27144;D3DQ64	P27144;D3DQ64	Adenylate kinase isoenzyme 4, mitochondrial	AK4	2
14556000	4012400	8712000	0	7062200	9594600	7314000	7772700	7607900	18125000	5252700	8279700	10838000	9881700	19417000	12212000	25141000	26179000	13959000	10766000	13130000	9629400	8125600	8249700	18557000	6763300				D3DQ70;Q8NC51;Q8NC51-2;D3DQ69;Q8NC51-3;Q8NC51-4	D3DQ70;Q8NC51;Q8NC51-2;D3DQ69;Q8NC51-3;Q8NC51-4	Plasminogen activator inhibitor 1 RNA-binding protein	SERBP1	6
0	0	0	0	0	0	0	0	739190	0	0	0	0	424830	386290	0	0	0	0	0	0	0	0	0	656270	0				P09914;D3DR31	P09914;D3DR31	Interferon-induced protein with tetratricopeptide repeats 1	IFIT1	2
0	0	0	0	0	0	0	0	0	0	0	0	0	0	0	0	0	0	0	0	0	0	0	0	0	0				D3DT72;P12107-2;P12107;D3DT71;P12107-3;E9PCU0;C9JMN2	D3DT72;P12107-2;P12107;D3DT71;P12107-3;E9PCU0;C9JMN2	Collagen alpha-1(XI) chain	COL11A1	7
0	0	174400	613520	0	110140	751040	100290	136460	0	258740	0	84331	146660	0	245660	1000400	723750	139510	0	881480	184440	173330	130740	0	80025				Q15599;D3DU85;Q15599-2;H3BQS0;H3BSV6;H3BN50;H3BUQ9	Q15599;D3DU85;Q15599-2	Na(+)/H(+) exchange regulatory cofactor NHE-RF2	SLC9A3R2	7
0	0	357050	0	0	0	0	0	0	0	0	0	0	0	0	0	0	0	0	407100	0	0	0	0	0	0				D3DUZ3;Q16666;E7EPR3;H3BLV7;Q16666-2;Q16666-3;H3BM18	D3DUZ3;Q16666;E7EPR3;H3BLV7;Q16666-2;Q16666-3	Gamma-interferon-inducible protein 16	IFI16	7
159750	0	563830	0	0	0	0	0	804220	140730	0	152090	0	818960	0	0	0	0	0	0	0	0	0	0	0	0				D3DVA5;Q5VY93;Q92974;Q92974-2;Q92974-3	D3DVA5;Q5VY93;Q92974;Q92974-2;Q92974-3	Rho guanine nucleotide exchange factor 2	ARHGEF2	5
592110	0	145660	397960	466250	243250	333460	978700	392570	786860	1811400	496170	452690	1331100	0	0	0	0	0	0	0	0	240420	0	0	0				D3DVC4;P48681;E7EMJ2	D3DVC4;P48681	Nestin	NES	3
0	0	0	0	0	0	0	0	0	0	0	292440	0	0	0	0	0	0	0	0	0	0	0	542560	0	0				P02549;P02549-2;D3DVD8	P02549;P02549-2;D3DVD8	Spectrin alpha chain, erythrocyte	SPTA1	3
48585	0	0	0	0	0	0	0	0	0	1265500	0	0	588810	0	0	0	0	0	0	0	0	0	0	0	0				O60841;D3DVI5	O60841;D3DVI5	Eukaryotic translation initiation factor 5B	EIF5B	2
0	0	0	0	0	0	0	0	391420	0	192540	0	0	854960	0	0	0	0	0	452260	0	0	0	388780	0	0				O95202;D3DVQ1	O95202;D3DVQ1	LETM1 and EF-hand domain-containing protein 1, mitochondrial	LETM1	2
0	0	0	0	0	0	0	0	0	0	0	0	0	0	0	0	0	0	0	269220	0	0	0	0	0	0				Q9NNW7;D3YTF9;F5H2M2;F5H2V0;D3YTF8;Q9NNW7-2;E7ENA2;F5H1L4;Q9NNW7-3;F6WBI2;Q9NNW7-4	Q9NNW7;D3YTF9;F5H2M2;F5H2V0;D3YTF8;Q9NNW7-2;E7ENA2;F5H1L4;Q9NNW7-3;F6WBI2;Q9NNW7-4	Thioredoxin reductase 2, mitochondrial	TXNRD2	11
1208200	154580	0	417660	1643900	914460	975210	639360	154410	1763500	119290	210280	1494800	1640400	0	0	0	0	639450	0	0	372180	690710	485290	335470	0				D6R8Y8;Q8IVN3	D6R8Y8;Q8IVN3	Musculoskeletal embryonic nuclear protein 1	MUSTN1	2
0	0	0	0	0	0	0	358420	0	0	338130	0	292580	0	0	0	0	0	0	0	0	0	0	0	0	0				Q9BWT6;D6R9E3;D6RIA0;D6RCT6	Q9BWT6;D6R9E3;D6RIA0;D6RCT6	Meiotic nuclear division protein 1 homolog	MND1	4
4592500	8587200	8264200	0	4937300	4223500	2352900	1853400	1552400	3117300	406510	7859400	2755100	1067900	2899100	6159400	3147500	2433800	10735000	330240	2985300	9765500	9515900	21709000	5802100	5141600				O95198-2;O95198;D6R9G5;D6RGC3	O95198-2;O95198;D6R9G5;D6RGC3	Kelch-like protein 2	KLHL2	4
763560	0	312760	0	192010	0	0	389800	202730	302000	565170	0	0	0	119500	0	0	116810	456410	0	0	250730	0	0	181050	232660				P35659;D6R9L5;B4DFG0;P35659-2;D6RDA2	P35659;D6R9L5;B4DFG0;P35659-2;D6RDA2	Protein DEK	DEK	5
0	0	842890	0	453390	414020	483880	575020	564470	548430	520400	374430	460380	614860	873820	569880	760080	745010	689970	476430	569810	0	627310	542160	621910	648190				Q9UHY7;F5GW88;D6RA00;Q9UHY7-2	Q9UHY7;F5GW88;D6RA00	Enolase-phosphatase E1	ENOPH1	4
0	0	0	0	0	0	0	0	0	0	0	0	0	0	0	0	0	0	0	0	0	0	0	58208	0	0				D6RE79;Q14728;D6RA47;D6RIZ4	D6RE79;Q14728;D6RA47;D6RIZ4	Major facilitator superfamily domain-containing protein 10	MFSD10	4
0	0	0	0	0	0	0	0	0	0	0	0	0	0	0	0	0	0	0	0	0	0	0	0	0	0				H0Y9X1;Q96EY4;D6RA57	H0Y9X1;Q96EY4;D6RA57	UPF0534 protein C4orf43	C4orf43	3
46786000	0	0	0	32412000	0	4261200	1444400	836830	0	201350	0	0	839130	0	0	0	0	0	0	0	0	0	0	0	2318000				Q96L73;Q96L73-2;D6RA58;D6RBV9	Q96L73;Q96L73-2;D6RA58;D6RBV9	Histone-lysine N-methyltransferase, H3 lysine-36 and H4 lysine-20 specific	NSD1	4
0	0	0	0	0	0	0	0	0	0	0	0	0	0	0	0	0	0	0	0	0	0	0	0	0	1219100				Q02045;D6RJ91;D6RA88	Q02045;D6RJ91;D6RA88	Myosin light chain 5	MYL5	3
0	0	68560	0	0	0	0	0	304980	0	0	0	0	148200	0	0	0	0	0	0	0	0	0	0	0	0				P57088;D6RAA6	P57088;D6RAA6	Transmembrane protein 33	TMEM33	2
0	0	0	1190500	0	0	0	0	0	0	0	0	0	0	0	0	0	0	0	0	0	0	0	0	0	0				E7EQ12;D6RAA8;D6RC54	E7EQ12;D6RAA8;D6RC54		CAST	3
3956600	3676300	7487900	0	6365900	5117000	3449400	10094000	4874600	3060000	5332400	6251900	3344400	10007000	6501700	1591000	3385100	2376700	7073400	4441000	2593600	2204900	7247200	7357400	5859300	6814900				Q14103;Q14103-3;D6RAF8;H0Y8G5;Q14103-2;B4DTC3;Q14103-4;H7BXN2;H0YA96;F5H6R6;D6RF44;D6RBQ9;D6RD83	Q14103;Q14103-3;D6RAF8;H0Y8G5;Q14103-2;B4DTC3;Q14103-4;H7BXN2;H0YA96;F5H6R6;D6RF44	Heterogeneous nuclear ribonucleoprotein D0	HNRNPD	13
136370	245870	0	0	0	288010	0	397740	0	0	0	0	0	0	0	0	0	0	763920	173330	0	0	405460	0	213350	497100				Q9P0M9;H7C5U8;D6RAN8	Q9P0M9;H7C5U8;D6RAN8	39S ribosomal protein L27, mitochondrial	MRPL27	3
0	0	229540	0	0	0	0	0	0	0	241640	0	0	329160	0	0	0	0	0	0	0	0	0	283290	192680	229140				D6RAX7;Q9BT78;D6RFN0;B3KST5;D6RD63	D6RAX7;Q9BT78;D6RFN0;B3KST5;D6RD63	COP9 signalosome complex subunit 4	COPS4	5
3173600	924840	306280	4714800	2553800	1176300	1693500	527310	269780	1930000	105580	1893000	1156600	0	916920	0	0	0	1692500	0	1557200	5408200	628720	1026100	0	0				Q9Y6X4;D6RB01	Q9Y6X4;D6RB01	Protein FAM169A	FAM169A	2
0	0	0	0	0	0	0	0	0	0	0	0	0	0	0	0	0	0	0	0	0	0	0	0	0	0				Q96H20;Q96H20-2;D6RFY6;D6RJ86;D6RBI1;H0Y8S5	Q96H20;Q96H20-2;D6RFY6;D6RJ86;D6RBI1;H0Y8S5	Vacuolar-sorting protein SNF8	SNF8	6
0	0	0	0	0	0	0	0	0	0	0	0	0	0	0	0	0	0	0	0	0	0	0	0	0	0				D6RBT3;O75380	D6RBT3;O75380	NADH dehydrogenase [ubiquinone] iron-sulfur protein 6, mitochondrial	NDUFS6	2
0	170930	113910	0	561900	0	214720	0	2351100	0	631330	0	0	0	0	0	0	0	1464600	6039700	0	0	199450	0	132240	100070				P09936;D6RBT8;D6RE83;D6R956;D6R974;D6RF53;A6NLJ7	P09936;D6RBT8;D6RE83;D6R956;D6R974;D6RF53	Ubiquitin carboxyl-terminal hydrolase isozyme L1	UCHL1	7
0	0	153090	0	136350	0	0	0	0	0	0	0	0	201770	0	0	0	0	0	0	0	0	409200	239540	0	170790				Q9NX24;D6RCB9;D6RC52	Q9NX24;D6RCB9;D6RC52	H/ACA ribonucleoprotein complex subunit 2	NHP2	3
3127900	0	0	0	0	0	0	0	0	449510	133420	331070	0	156540	156700	240060	0	172700	0	50589	0	523660	0	166040	0	0				P01591;D6RD17;D6RHJ6;C9JA05	P01591;D6RD17;D6RHJ6;C9JA05	Immunoglobulin J chain	IGJ	4
621060	530930	1195400	0	556460	224680	442250	0	188730	286520	275860	351360	335930	157630	2402500	0	0	3506400	1370500	0	1428100	1473100	1566200	402690	466230	1472800				O43704;D6RD70	O43704;D6RD70	Sulfotransferase family cytosolic 1B member 1	SULT1B1	2
0	0	185940	0	426660	0	187430	285220	0	0	142380	0	0	0	221240	0	0	0	0	0	252820	0	214460	0	0	448090				F6VM53;Q96S19;F6TF62;H3BMF3;H3BNB2;H3BNT3;H3BQ55;Q96S19-2;H3BRT2;D6REA6;Q96S19-3;H3BS73	F6VM53;Q96S19;F6TF62;H3BMF3;H3BNB2;H3BNT3;H3BQ55;Q96S19-2;H3BRT2;D6REA6;Q96S19-3;H3BS73	UPF0585 protein C16orf13	C16orf13	12
0	0	0	0	191650	0	0	0	0	0	0	0	278600	0	0	0	0	278680	151270	0	278120	0	181820	167230	186140	133040				P35475;D6REB5;B3KWK6;D3DVN7;D3DVN8;H0Y9B3;D6R9D5;D6RBD5	P35475;D6REB5;B3KWK6;D3DVN7;D3DVN8;H0Y9B3	Alpha-L-iduronidase	IDUA	8
0	726470	601560	0	1275000	523880	534800	713450	653980	627710	360120	371910	587130	836270	1774700	1200900	1159400	773720	834510	1345100	1422600	1050200	870170	691830	760470	617640				D6RER5;Q9NVA2;D6RGI3;Q9NVA2-2;D6RDU5;H0Y961;D6R9Y6;D6RDP1	D6RER5;Q9NVA2;D6RGI3;Q9NVA2-2;D6RDU5	Septin-11	SEPT11	8
0	0	0	0	0	0	0	0	0	0	0	0	0	0	0	0	0	0	0	0	0	0	0	0	0	0				Q8N960;Q8N960-2;B4DLH5;D6REX9	Q8N960;Q8N960-2;B4DLH5;D6REX9	Centrosomal protein of 120 kDa	CEP120	4
340980	311750	423750	0	0	536840	298270	568600	496310	554980	898170	0	652220	620980	697130	0	565230	666170	538520	1375100	882430	524970	424150	318880	0	371200				E9PF86;D6RF12;O95394;H0Y987;H0Y8I3;D6RF77;D6RCQ8;D6RC77;D6RCD1	E9PF86;D6RF12;O95394;H0Y987;H0Y8I3	Phosphoacetylglucosamine mutase	PGM3	9
0	1586200	1398500	0	0	2155600	3886500	2206300	814460	0	2266900	2247300	289730	273560	0	0	0	0	1054600	640440	0	0	893530	1399700	882320	724830				O43169;H3BUX2;D6RFH4;H3BQB8	O43169;H3BUX2;D6RFH4;H3BQB8	Cytochrome b5 type B	CYB5B	4
0	218230	604960	0	0	2061400	468870	465780	0	0	554390	544010	350520	1314800	1754300	1074300	1409400	1982400	1134000	644890	744950	0	382250	328750	749850	560540				Q9UN86;Q9UN86-2;D6RFJ8;D6RB17;D6RAC7;D6RGJ4;D6RBW8;D6RE13;D6RBR0;D6REX8;D6RBM9;D6R9A4;D6R9X5	Q9UN86;Q9UN86-2;D6RFJ8	Ras GTPase-activating protein-binding protein 2	G3BP2	13
7061000	2864000	1426800	1900900	5187500	6566300	5249300	850060	1576700	7286200	151140	8752500	10044000	1465200	1496500	3939300	2276100	1613600	3826900	518440	9006900	35878000	14061000	0	199810	4841900				Q99715;D6RGG3;Q99715-4;Q99715-2;C9JLI9;H0Y4P7;H0Y5N9	Q99715;D6RGG3;Q99715-4;Q99715-2;C9JLI9	Collagen alpha-1(XII) chain	COL12A1	7
0	0	0	0	0	0	0	0	0	0	0	0	0	0	0	0	0	0	0	0	0	0	0	0	244350	0				D6RH26	D6RH26		CXorf40A	1
216470	0	1659000	0	248220	818700	336380	773810	1100600	328610	864650	462380	455980	1212400	0	0	0	242550	477830	696840	376130	0	1235600	284570	548550	1325900				Q14498;Q14498-2;Q14498-3;G3XAC6;E1P5S2;E9PCZ6;H0Y4X3;Q5QP23;Q5QP21;Q5QP22	Q14498;Q14498-2;Q14498-3;G3XAC6;E1P5S2;E9PCZ6;H0Y4X3	RNA-binding protein 39	RBM39	10
0	0	0	0	0	0	0	0	509610	0	0	0	0	0	0	0	0	0	0	0	0	0	0	0	0	0				E2QRD0	E2QRD0		KIAA0564	1
0	0	0	0	0	0	0	0	0	0	0	0	0	0	0	0	0	0	0	0	0	0	0	0	0	0				E2QRD5;Q7Z6K5	E2QRD5;Q7Z6K5	UPF0552 protein C15orf38	C15orf38-AP3S2;C15orf38	2
0	0	0	0	0	0	0	0	0	0	0	0	0	0	0	0	0	0	0	0	0	0	0	0	0	0				F6SH78;Q9NYP7;E2QRH7;Q5TGH5	F6SH78;Q9NYP7;E2QRH7;Q5TGH5	Elongation of very long chain fatty acids protein 5	ELOVL5;RP3-483K16.1	4
311580	0	0	0	800360	307860	499070	179110	1228700	570020	252750	150420	893640	0	281610	0	202430	0	161870	264680	0	0	0	238500	449740	313770				Q9BTZ2;Q9BTZ2-4;E2QRL8;Q9BTZ2-5;Q9BTZ2-2;Q9BTZ2-7;E2QRI3;H7BYG2;Q9BTZ2-3;F5GWZ1	Q9BTZ2;Q9BTZ2-4;E2QRL8;Q9BTZ2-5;Q9BTZ2-2;Q9BTZ2-7;E2QRI3;H7BYG2;Q9BTZ2-3;F5GWZ1	Dehydrogenase/reductase SDR family member 4	DHRS4	10
0	0	0	0	0	0	0	0	0	0	0	0	0	0	0	0	0	0	0	0	0	0	0	0	0	0				Q9H2U2-2;Q9H2U2;E2QRM6;Q9H2U2-3;F8WDN9;Q9H2U2-4	Q9H2U2-2;Q9H2U2;E2QRM6;Q9H2U2-3;F8WDN9;Q9H2U2-4	Inorganic pyrophosphatase 2, mitochondrial	PPA2	6
0	378970	0	0	1006500	0	0	0	0	1019900	0	1166500	778120	0	0	0	0	0	433610	0	0	0	0	0	0	0				O75330-3;O75330;O75330-2;F8WCW5;O75330-4;E3W978;E7EX27;E5RI30;E5RIH2	O75330-3;O75330;O75330-2;F8WCW5;O75330-4;E3W978;E7EX27;E5RI30;E5RIH2	Hyaluronan mediated motility receptor	HMMR	9
0	0	0	0	0	0	0	0	0	0	66465	0	0	139790	0	0	0	0	0	0	0	0	0	0	0	0				E5KLJ5;O60313-2;E5KLJ9;E5KLJ6;E5KLK1;O60313	E5KLJ5;O60313-2;E5KLJ9;E5KLJ6;E5KLK1;O60313	Dynamin-like 120 kDa protein, mitochondrial;Dynamin-like 120 kDa protein, form S1	OPA1	6
0	0	0	0	31112	0	0	0	0	31392	0	0	0	0	0	0	0	0	0	0	0	0	0	0	0	0				Q9UHF7-2;Q9UHF7-3;Q9UHF7;E5RFF3;H0YAV4	Q9UHF7-2;Q9UHF7-3;Q9UHF7;E5RFF3;H0YAV4	Zinc finger transcription factor Trps1	TRPS1	5
0	0	0	0	0	0	0	0	0	0	0	0	0	0	0	0	0	0	0	0	0	0	0	0	0	0				Q9Y2Q9;H0YAT2;E5RFH3;E5RGC7;E5RK86	Q9Y2Q9;H0YAT2;E5RFH3;E5RGC7;E5RK86	28S ribosomal protein S28, mitochondrial	MRPS28	5
0	0	0	0	0	0	0	0	0	0	0	0	0	0	0	0	0	0	0	0	0	0	0	0	0	0				E7ETW9;P34913;E5RFU2;E5RFH6;B4E1M2;G3V134;H0YAW7;E5RI53	E7ETW9;P34913;E5RFU2;E5RFH6;B4E1M2;G3V134;H0YAW7;E5RI53	Epoxide hydrolase 2	EPHX2	8
0	0	0	0	0	0	0	0	0	0	0	0	0	0	0	0	0	0	0	0	0	0	0	0	0	0				Q8WVJ2;E5RFP0	Q8WVJ2;E5RFP0	NudC domain-containing protein 2	NUDCD2	2
0	415940	451610	0	1076200	0	611890	0	698590	502160	0	0	0	0	339940	0	145550	411100	436180	318500	741070	497710	459580	245400	685630	435440				Q9NZL9;Q9NZL9-2;Q9NZL9-4;Q9NZL9-3;E5RJR3;Q9NZL9-5;E5RFS9	Q9NZL9;Q9NZL9-2;Q9NZL9-4;Q9NZL9-3;E5RJR3;Q9NZL9-5;E5RFS9	Methionine adenosyltransferase 2 subunit beta	MAT2B	7
0	0	0	0	0	0	0	0	0	0	0	0	0	0	0	0	0	0	307670	283380	0	0	0	0	0	0				E5RG17;Q6P1N9;G5EA19;H0YBX2;E5RID7	E5RG17;Q6P1N9;G5EA19;H0YBX2;E5RID7	Putative deoxyribonuclease TATDN1	TATDN1	5
316420	272670	555880	0	896870	562120	374780	584330	568770	471160	446830	417150	0	806780	1356000	0	1488500	505840	1268300	0	0	320100	1443600	500410	429590	860940				Q15369;E5RGD9;E5RHG8;E5RJ89	Q15369;E5RGD9;E5RHG8;E5RJ89	Transcription elongation factor B polypeptide 1	TCEB1	4
0	294880	0	0	0	0	0	0	0	0	0	0	0	0	0	0	0	0	0	0	0	0	0	0	0	204910				Q96JY6-3;Q96JY6;H0YBP7;E5RGS7;H7C1D1;Q96JY6-4;C9JS55	Q96JY6-3;Q96JY6;H0YBP7;E5RGS7;H7C1D1;Q96JY6-4;C9JS55	PDZ and LIM domain protein 2	PDLIM2	7
169080	0	174720	0	0	0	0	153010	0	0	0	0	0	0	370570	408750	330550	3346200	685720	0	418700	264480	0	0	307920	318150				Q9NRG0;E5RGS9	Q9NRG0;E5RGS9	Chromatin accessibility complex protein 1	CHRAC1	2
164080	294260	152790	0	0	0	0	0	0	0	0	0	0	135180	201280	238350	319790	252330	602860	287300	0	0	0	0	381720	365310				Q9BUN8;Q9BUN8-2;E5RGY0;B4E1G1	Q9BUN8;Q9BUN8-2;E5RGY0;B4E1G1	Derlin-1	DERL1	4
0	0	0	0	0	0	0	0	0	0	0	0	0	0	0	0	0	0	0	0	0	0	0	0	0	0				Q11201;E5RHV6	Q11201;E5RHV6	CMP-N-acetylneuraminate-beta-galactosamide-alpha-2,3-sialyltransferase 1	ST3GAL1	2
0	0	0	0	0	0	351220	637940	473860	1297300	340720	0	0	704100	489100	711940	672820	0	0	611670	0	0	437720	0	0	626450				P52758;E5RI71;H0YB34;H0YBX3	P52758;E5RI71;H0YB34;H0YBX3	Ribonuclease UK114	HRSP12	4
0	0	31270	0	249090	0	117170	124580	56098	213490	74720	97512	0	112650	125850	0	295720	0	46128	53570	334460	0	47583	42451	150230	112120				Q9UNX3;E5RIT6;E5RHH1	Q9UNX3;E5RIT6	60S ribosomal protein L26-like 1	RPL26L1	3
0	0	0	0	0	0	0	0	0	0	0	0	0	0	0	0	130650	0	710940	0	0	0	0	0	0	0				Q13884;Q13884-2;E5RIX7	Q13884;Q13884-2;E5RIX7	Beta-1-syntrophin	SNTB1	3
0	0	0	0	0	0	0	0	0	0	221390	0	0	512530	430950	0	0	0	0	511260	292640	0	0	0	0	0				O00203;E5RJ68;H0YBD0	O00203;E5RJ68;H0YBD0	AP-3 complex subunit beta-1	AP3B1	3
1771000	2229400	2859400	1950000	472600	2603200	4927500	3496700	1580600	2610600	1810700	3385800	3211800	4189700	1709900	1055200	1272700	2700400	5012600	3342800	1985100	2608900	2747800	2313700	4025800	3540300				E5RJD8;O75347;E5RIW3;B4DT30;E5RIX8;E5RHG6	E5RJD8;O75347;E5RIW3;B4DT30	Tubulin-specific chaperone A	TBCA	6
151660	0	238470	0	0	0	0	199940	0	0	0	0	0	0	78867	0	0	0	220300	0	0	0	262780	0	0	340080				Q9BYD1;E5RJI7;H0YAX3	Q9BYD1;E5RJI7;H0YAX3	39S ribosomal protein L13, mitochondrial	MRPL13	3
0	0	0	0	0	0	0	0	0	0	0	0	0	0	0	0	0	0	0	0	0	0	0	0	0	0				E5RJR5;P63208;P63208-2;F8W8N3;E7ERH2;E5RGM3	E5RJR5;P63208;P63208-2;F8W8N3;E7ERH2;E5RGM3	S-phase kinase-associated protein 1	SKP1	6
276580	245400	205160	0	0	531530	312760	0	0	431820	0	172680	266400	0	271800	227470	120700	335440	0	0	925680	754710	473920	0	171060	540410				Q96CG8;G3V141;E5RK99	Q96CG8;G3V141;E5RK99	Collagen triple helix repeat-containing protein 1	CTHRC1	3
0	0	236940	0	0	245840	0	207040	379760	328970	310600	282670	0	246690	261590	0	228780	322370	831790	314330	253610	0	0	0	348850	270130				P33991;E7EM48;E5RG31;E7ER43;E5RHP5;E5RK04	P33991;E7EM48	DNA replication licensing factor MCM4	MCM4	6
0	0	0	0	0	0	0	0	0	0	0	0	0	0	0	0	0	0	141620	383330	0	0	0	0	0	0				P51398;E7EM60;P51398-2	P51398;E7EM60;P51398-2	28S ribosomal protein S29, mitochondrial	DAP3	3
0	216620	231890	0	0	0	0	0	0	0	0	0	0	0	0	0	0	0	0	261140	0	0	0	0	199860	329780				Q7L5N1;E7EM64;H7C3T0	Q7L5N1;E7EM64;H7C3T0	COP9 signalosome complex subunit 6	COPS6	3
0	0	90555	0	0	0	143840	39361	0	67321	43650	109310	45237	0	0	0	0	0	0	0	0	0	0	71202	0	0				Q99952;E7EMB8;Q99952-2	Q99952;E7EMB8;Q99952-2	Tyrosine-protein phosphatase non-receptor type 18	PTPN18	3
679890	853030	501970	0	1165500	786910	799280	645920	1118100	717420	814300	545570	1369500	808150	807520	2104200	0	1099900	1675600	2318000	758400	0	911410	0	776320	736960				E7EMF9;Q8NBJ7;F8WA42;C9J660;Q8NBJ7-3;H7C3B2;C9JL30;Q8NBJ7-2;A8MXB9;E7EMQ6;E9PBT8;E9PG02;Q8NBJ7-5;F8WEX5;Q8NBJ7-4;F8WES7;F8WEV7	E7EMF9;Q8NBJ7;F8WA42;C9J660;Q8NBJ7-3;H7C3B2;C9JL30;Q8NBJ7-2;A8MXB9;E7EMQ6	Sulfatase-modifying factor 2	SUMF2	17
0	0	0	1931600	245800	589790	0	0	290130	0	349990	0	0	819950	0	0	0	331370	0	567310	0	0	0	0	0	330480				H3BND4;Q6P996;H3BNZ1;E7EPL4;E7EMH5;Q86XE2;Q6P996-2;Q6XYB5;Q6P474	H3BND4;Q6P996;H3BNZ1;E7EPL4;E7EMH5	Pyridoxal-dependent decarboxylase domain-containing protein 1	PDXDC1	9
0	0	20182	0	0	0	0	0	0	0	0	0	0	0	70075	0	0	0	0	0	0	0	65243	41047	60805	103840				O43765;E7EMJ6	O43765;E7EMJ6	Small glutamine-rich tetratricopeptide repeat-containing protein alpha	SGTA	2
236380	0	0	0	175900	0	139270	139630	291030	193000	71894	0	101220	200200	0	0	0	0	0	488290	0	0	0	0	113660	87998				Q08170;E7EMJ8	Q08170;E7EMJ8	Serine/arginine-rich splicing factor 4	SRSF4	2
0	0	51989	0	0	0	0	0	253370	317330	0	0	0	0	211050	0	0	0	89900	265800	0	0	0	77506	54442	146740				O14617-5;O14617;G5E988;O14617-2;O14617-4;E7EMM2;O14617-3	O14617-5;O14617;G5E988;O14617-2;O14617-4;E7EMM2;O14617-3	AP-3 complex subunit delta-1	AP3D1	7
0	0	888110	0	4789900	334970	0	1370300	357110	429800	726120	0	0	675380	337260	1215900	973540	640930	625740	221590	2544900	0	858880	585170	596000	2898400				Q13510-2;Q13510;E7EMM4;E7ERV9;E9PDS0	Q13510-2;Q13510;E7EMM4;E7ERV9;E9PDS0	Acid ceramidase;Acid ceramidase subunit alpha;Acid ceramidase subunit beta	ASAH1	5
0	0	0	0	0	0	250120	0	0	0	168500	0	252970	0	0	0	0	0	0	3152200	0	0	2606000	242560	0	0				P36952;E7EMX5	P36952;E7EMX5	Serpin B5	SERPINB5	2
0	0	0	0	0	0	0	0	0	0	0	0	0	0	0	0	0	0	0	0	0	212810	0	0	0	0				F8WAH6;P15502-9;P15502;P15502-10;P15502-4;P15502-1;P15502-2;E7EN65;P15502-5;E7ENM0;P15502-13;G3V0G6;P15502-12;P15502-6;P15502-7;E9PBM4;P15502-8;G5E950;E7ETP7	F8WAH6;P15502-9;P15502;P15502-10;P15502-4;P15502-1;P15502-2;E7EN65;P15502-5;E7ENM0;P15502-13;G3V0G6;P15502-12;P15502-6;P15502-7;E9PBM4;P15502-8;G5E950;E7ETP7	Elastin	ELN	19
0	0	129100	0	0	0	0	0	0	0	0	0	0	0	0	0	0	0	0	0	0	0	0	0	0	155290				Q8WWY3;E7EVX8;E7ESA8;Q8WWY3-2;E7EN72;E7ESX0;E7EU94	Q8WWY3;E7EVX8;E7ESA8;Q8WWY3-2;E7EN72;E7ESX0;E7EU94	U4/U6 small nuclear ribonucleoprotein Prp31	PRPF31	7
135780	318910	404480	0	338440	0	0	1153000	3112300	187130	871110	730590	0	2291200	507130	0	789270	147610	761050	3767300	744170	0	267780	339590	333590	2299100				E7ENH9;P53396;P53396-2;B4E3P0	E7ENH9;P53396;P53396-2;B4E3P0	ATP-citrate synthase	ACLY	4
0	0	104500	0	0	0	0	0	0	0	0	0	0	0	0	0	0	0	0	0	0	0	0	0	0	0				Q99720;Q99720-2;E7ENK7;Q99720-5;Q5T1J1	Q99720;Q99720-2;E7ENK7;Q99720-5;Q5T1J1	Sigma non-opioid intracellular receptor 1	SIGMAR1;OPRS1	5
359970000	247500000	153170000	0	346620000	165620000	260910000	168210000	101840000	204530000	69744000	517840	512250	413690000	63256000	0	0	0	257380000	189140000	309500000	420330000	0	133190000	90517000	123940000				P55060;P55060-3;F8W904;E7ENK9;B4DUC5;F5GX54;B4DM67;P55060-2	P55060;P55060-3;F8W904;E7ENK9;B4DUC5;F5GX54;B4DM67	Exportin-2	CSE1L	8
1382300	0	0	2974600	0	2139800	1387300	0	0	0	0	2060200	1270600	3281800	0	0	0	0	0	0	0	0	0	0	0	0				E7EQI5;Q8NF91;E9PEL9;Q8NF91-4;E7ENN3;Q8NF91-2;Q8NF91-8;Q8NF91-7;H0Y325	E7EQI5;Q8NF91;E9PEL9;Q8NF91-4;E7ENN3;Q8NF91-2;Q8NF91-8	Nesprin-1	SYNE1	9
231490	0	317180	0	0	0	0	0	678320	105040	0	0	0	500350	0	0	0	0	134510	927660	0	0	0	198140	378440	331110				E7ENU4;P55265-4;P55265;P55265-5;P55265-2;H0YCK3;P55265-3;D3DV75	E7ENU4;P55265-4;P55265;P55265-5;P55265-2;H0YCK3;P55265-3;D3DV75	Double-stranded RNA-specific adenosine deaminase	ADAR	8
0	0	0	0	0	0	556860	0	0	0	0	0	0	0	0	0	0	0	0	0	0	0	0	0	0	0				E7ENZ6;E7EQX5;P30481;E9PHB4;F6RI39;F6T5B9;H0Y5E5;H0Y671;E9PIJ3;E9PLX5	E7ENZ6;E7EQX5;P30481;E9PHB4;F6RI39;F6T5B9;H0Y5E5;H0Y671;E9PIJ3;E9PLX5	HLA class I histocompatibility antigen, B-44 alpha chain	HLA-B	10
0	159330	414610	0	0	0	0	222010	254880	255390	290020	0	362880	1004600	475430	0	0	173240	256420	439440	275830	247010	338870	267420	0	531850				P53992;G5EA31;E7EP00;B4DZT4	P53992;G5EA31;E7EP00;B4DZT4	Protein transport protein Sec24C	SEC24C	4
0	0	0	0	0	0	0	0	0	0	0	0	0	0	0	0	0	0	0	0	0	0	0	369110	0	0				Q8WV28;Q8WV28-2;F5GXS1;Q2MD49;F5GZV1;Q2MD46;F5H3H9;E7EP07;H0Y3L7	Q8WV28;Q8WV28-2;F5GXS1;Q2MD49;F5GZV1;Q2MD46;F5H3H9;E7EP07;H0Y3L7	B-cell linker protein	BLNK;BASH	9
200550	323320	403130	0	301000	0	0	419140	272940	218090	285430	337710	0	1147400	171020	938220	502360	668190	1263600	482540	380620	0	0	365830	533850	1714000				Q16531;E7EPB0;B4DZP5;F5GY55;F5H581;F5H238;F5H6C5;F5H775;B4DG00;F5H4N9;F5GZ34;F8WF81;F5H7A0	Q16531;E7EPB0;B4DZP5;F5GY55	DNA damage-binding protein 1	DDB1	13
0	797690	981310	0	0	527940	1046300	822580	887560	594470	1686700	583760	246560	748290	522330	0	733740	0	2000600	363790	118840	0	1500300	1405600	803350	1018600				P16070;P16070-5;E7EPC6;P16070-7;P16070-3;P16070-4;P16070-6;P16070-17;P16070-8;P16070-16;P16070-10;P16070-11;P16070-13;P16070-14;P16070-12;P16070-18;H0Y2P0;H0YD13;P16070-9;H0Y5E4;P16070-15;H0YCV9;H0YDW7;H0YD17;H0YDX6;H0YE40;H0YEU1;H0YEV3;H0YD90;H0YF08	P16070;P16070-5;E7EPC6;P16070-7;P16070-3;P16070-4;P16070-6;P16070-17;P16070-8;P16070-16;P16070-10;P16070-11;P16070-13;P16070-14;P16070-12;P16070-18;H0Y2P0;H0YD13;P16070-9;H0Y5E4;P16070-15;H0YCV9;H0YDW7;H0YD17;H0YDX6;H0YE40	CD44 antigen	CD44	30
11581000	7449900	5136100	17935000	8768200	10054000	4511000	2453900	1591400	7712000	0	6412500	4321100	0	4276500	6085700	2861400	6376000	3278200	0	11572000	37150000	4932900	8489700	10693000	6749100				E7EPD1;P08572	E7EPD1;P08572	Collagen alpha-2(IV) chain;Canstatin	COL4A2	2
0	0	0	174610	0	0	0	0	280100	0	0	0	0	0	0	0	0	0	0	0	0	0	0	0	0	0				E7EPE1;Q10589	E7EPE1;Q10589	Bone marrow stromal antigen 2	BST2	2
0	0	0	0	0	2359200	0	0	0	0	0	0	0	0	0	0	0	0	0	0	0	0	0	0	0	0				Q14451-3;Q14451;E7EPG8;Q14451-4;Q14451-2	Q14451-3;Q14451;E7EPG8;Q14451-4;Q14451-2	Growth factor receptor-bound protein 7	GRB7	5
734430	609360	364590	0	0	417450	0	471180	788940	323180	764990	0	1010200	822350	0	0	0	0	251410	670280	0	0	315000	611520	0	429140				Q16181;E7EPK1;E7ES33;Q16181-2;G3V1Q4;B4DNE4;H0YFF6;H0Y3Y4;F5GZE5;Q5JXL7;Q6ZU15	Q16181;E7EPK1;E7ES33;Q16181-2;G3V1Q4;B4DNE4;H0YFF6;H0Y3Y4;F5GZE5	Septin-7	SEPT7	11
851440	9091300	5735500	0	1035900	4937600	7373000	5985700	1562600	1022600	2604800	3573300	1232100	1479700	1749800	1653400	2384000	937000	5519500	3728800	753880	648890	3771000	4119700	4860800	5080900				E7EPK6;P62847;P62847-3;E7ETK0;P62847-2	E7EPK6;P62847;P62847-3;E7ETK0;P62847-2	40S ribosomal protein S24	RPS24	5
0	0	0	0	0	0	0	0	0	0	0	0	0	0	0	0	0	0	0	0	0	0	0	0	0	0				Q14112;Q14112-2;E7EPP3;H0YJV3;H0Y3N6	Q14112;Q14112-2;E7EPP3;H0YJV3	Nidogen-2	NID2	5
0	0	84028	0	0	0	0	195330	0	0	0	0	0	51558	0	0	0	0	0	0	0	0	159680	97193	0	85229				E7EPT4;P19404	E7EPT4;P19404	NADH dehydrogenase [ubiquinone] flavoprotein 2, mitochondrial	NDUFV2	2
0	0	0	0	857870	0	0	0	1359500	0	0	0	0	856700	0	0	0	0	0	0	0	0	0	0	0	0				E7EPT9;Q8IVI9;Q8IVI9-2;Q8IVI9-3;D3DPB9;F8WCW8	E7EPT9;Q8IVI9;Q8IVI9-2;Q8IVI9-3;D3DPB9;F8WCW8	Nostrin	NOSTRIN	6
0	408740	597710	0	0	608900	391320	232490	659490	925230	572940	603100	754670	0	0	0	0	580610	1031400	479030	1007600	0	1057900	386550	435590	441840				E7EPZ3;O60784-2;O60784;O60784-3;O60784-4;E7EPD0;F8WA65;B0QY01;Q6UW50;B7WP09;H7BYN7;F8WBB0;F8WE29;F8W928;F8WAW7;F8WB30	E7EPZ3;O60784-2;O60784;O60784-3;O60784-4;E7EPD0;F8WA65	Target of Myb protein 1	TOM1	16
998380	843960	333530	0	0	534630	758210	534200	1185700	444670	338740	512000	649360	1171100	311910	638940	403070	746330	520020	1805900	581290	828270	908090	480620	461320	326910				E7EQ04;Q7L576;Q7L576-2;E7EWA4;Q96F07;E7EVF4;Q96F07-2;E7EVJ5;F5H583;A8MUM2;E7EW33;H7C229;Q7L576-3;H0YL50;H0YN93	E7EQ04;Q7L576;Q7L576-2;E7EWA4;Q96F07;E7EVF4;Q96F07-2;E7EVJ5;F5H583;A8MUM2;E7EW33;H7C229;Q7L576-3	Cytoplasmic FMR1-interacting protein 1;Cytoplasmic FMR1-interacting protein 2	CYFIP1;CYFIP2	15
269660	219650	0	0	230430	0	0	737710	326790	260790	0	0	271030	357880	119560	0	0	0	0	337690	0	0	370460	221630	325630	459720				P16278;P16278-3;E7EQ29;P16278-2;Q6UWU2;Q6UWU2-2;C9J4G9;C9JWX1;C9JF15;F8WF40	P16278;P16278-3;E7EQ29;P16278-2	Beta-galactosidase	GLB1	10
270250	567150	370810	2297000	348940	336360	284680	245060	220440	528760	186770	204930	128360	283070	0	0	652540	0	376200	105520	0	0	0	170620	320410	314890				Q9GZZ9;E7EQ61;E7EWE1;Q9GZZ9-2;C9JRV9;C9J5W5;D6RJC9	Q9GZZ9;E7EQ61;E7EWE1	Ubiquitin-like modifier-activating enzyme 5	UBA5	7
658960	91062	721200	0	393090	1016500	357970	712010	527630	1671700	225490	1645200	0	1062800	1294500	2674500	4876100	4823700	682840	360810	2549000	426410	374110	286850	982510	1195400				P62995;E7EQD1;P62995-3;H7BXF3;H7C2L4	P62995;E7EQD1;P62995-3;H7BXF3	Transformer-2 protein homolog beta	TRA2B	5
108340	0	253930	0	0	522460	0	433010	478040	0	524320	352760	165870	141550	0	0	0	0	229480	466060	0	0	266130	311430	273780	247970				E7EQD5;Q15833;Q15833-2;F5GXG3	E7EQD5;Q15833;Q15833-2;F5GXG3	Syntaxin-binding protein 2	STXBP2	4
0	0	292680	0	0	0	0	210970	367170	0	240470	0	327810	350360	0	0	1238600	0	350100	278210	0	0	427430	199330	0	316970				Q9UKV3;Q9UKV3-5;E7EQT4;Q9UKV3-2;Q9UKV3-3;G3V3B0;G3V3T3	Q9UKV3;Q9UKV3-5;E7EQT4	Apoptotic chromatin condensation inducer in the nucleus	ACIN1	7
3872900	4326800	3965500	331070	2936500	6493600	4973500	5351600	6693600	8175000	4932000	4182100	7329300	13959000	3201300	3207300	9261800	3797900	3487600	12731000	6739100	4017500	3679600	4166200	6011500	6140300				E7EQZ9;P14314;P14314-2	E7EQZ9;P14314;P14314-2	Glucosidase 2 subunit beta	PRKCSH	3
0	0	0	0	0	0	0	427430	0	0	0	0	0	0	0	0	0	0	0	152170	0	0	0	0	102130	0				Q7Z2K6;E7ER77;Q6ZMD3	Q7Z2K6;E7ER77;Q6ZMD3	Endoplasmic reticulum metallopeptidase 1	ERMP1	3
0	76610	0	0	0	0	0	75451	216200	0	0	0	205070	598200	0	0	0	143980	568920	0	0	0	0	0	286480	0				E7ER89;O95340-2;H0Y373;O95340	E7ER89;O95340-2;H0Y373;O95340	Bifunctional 3-phosphoadenosine 5-phosphosulfate synthase 2;Sulfate adenylyltransferase;Adenylyl-sulfate kinase	PAPSS2	4
0	0	4759400	0	0	0	0	0	0	0	0	0	0	0	0	0	0	0	0	0	0	0	0	0	0	385510				E7ERD3;H0Y832;H0Y434;Q5STN8;F8VVW6;Q5EP54;E7EPE5;E7ETS1;H0Y467;H0Y744;H0Y4R6;H0Y559;B0V056;B0V1E4;F8VVB1;F8VVY3	E7ERD3;H0Y832;H0Y434;Q5STN8;F8VVW6;Q5EP54;E7EPE5;E7ETS1;H0Y467;H0Y744;H0Y4R6;H0Y559;B0V056;B0V1E4		HLA-DPB1	16
1871000	2176700	5844200	0	1761300	5254600	2924800	3101300	6012700	864970	3300000	6642100	3589900	5907300	1687900	2097900	1325800	2287200	3312700	4735100	3297600	2024900	3406400	4143800	4045800	6944000				E7ERE4;O43390-2;O43390;Q2L7G6;E7ETM7	E7ERE4;O43390-2;O43390;Q2L7G6;E7ETM7	Heterogeneous nuclear ribonucleoprotein R	HNRNPR	5
664620	504830	771560	0	0	507990	551260	356130	1631500	1070000	628670	601320	923480	544120	721790	1428300	848950	1357900	743610	576490	924250	0	327200	564200	821360	554820				E7ERF4;P30566;P30566-2;B0QY75;B4DEP1	E7ERF4;P30566;P30566-2;B0QY75;B4DEP1	Adenylosuccinate lyase	ADSL	5
0	0	0	0	0	0	0	0	0	0	0	0	0	0	0	0	0	0	0	0	0	0	0	0	0	0				Q9UBN7;F5GYL5;E7ERH6	Q9UBN7;F5GYL5;E7ERH6	Histone deacetylase 6	HDAC6	3
0	0	0	0	0	0	0	107060	0	205630	146290	0	374030	155610	535560	0	0	0	0	206360	403420	0	0	111780	0	177320				E7ERK9;Q9UI10-2;Q9UI10;Q9UI10-3;F5H6W1;F8W8L6	E7ERK9;Q9UI10-2;Q9UI10;Q9UI10-3;F5H6W1;F8W8L6	Translation initiation factor eIF-2B subunit delta	EIF2B4	6
410120	0	83238	0	0	0	0	0	0	176870	487420	0	0	0	0	0	0	0	0	1829800	0	0	0	362010	0	0				P35222;E7ERS9;B4DGU4;E7EMJ5;E7EV28;E9PDF9	P35222;E7ERS9;B4DGU4	Catenin beta-1	CTNNB1	6
0	0	0	0	0	0	0	0	0	0	0	0	0	0	0	0	0	0	0	0	0	0	0	0	0	0				E9PEB9;E7ERU2;Q03001;F8W9J4;F6QMI7;E9PHM6;E7ERU0;Q03001-8;Q03001-9	E9PEB9;E7ERU2;Q03001;F8W9J4;F6QMI7;E9PHM6;E7ERU0;Q03001-8;Q03001-9	Dystonin	DST	9
0	0	0	0	0	0	0	0	0	0	0	0	0	0	0	0	0	0	0	0	0	0	0	0	0	0				E7ERV0;P30466;E9PL39	E7ERV0;P30466;E9PL39	HLA class I histocompatibility antigen, B-18 alpha chain	HLA-B	3
0	0	0	0	0	0	0	0	0	0	0	0	0	0	0	0	0	0	0	376680	0	0	0	0	0	0				G3V0E4;O75439;E7ERZ4;B3KQ85	G3V0E4;O75439;E7ERZ4;B3KQ85	Mitochondrial-processing peptidase subunit beta	PMPCB	4
0	0	0	0	0	0	0	0	0	0	0	0	0	0	0	0	0	0	0	0	0	0	0	0	0	0				Q9UBB4;E7ESH8;Q9UBB4-2	Q9UBB4;E7ESH8;Q9UBB4-2	Ataxin-10	ATXN10	3
0	0	0	0	261830	0	0	0	0	0	0	0	259210	0	0	0	0	0	0	0	0	0	168870	0	0	147590				Q92743;E7ESJ0;H0Y7G9	Q92743;E7ESJ0	Serine protease HTRA1	HTRA1	3
0	0	273600	0	39253	0	0	0	0	0	326040	0	135210	202510	0	0	0	0	0	0	0	0	162170	0	0	0				Q7L2H7;E7ESM3;E9PRI2	Q7L2H7;E7ESM3;E9PRI2	Eukaryotic translation initiation factor 3 subunit M	EIF3M	3
0	0	242720	0	0	0	0	0	0	0	0	0	0	0	0	0	0	0	0	0	0	0	0	363350	0	191560				E7ESU7	E7ESU7		CTBP1	1
0	0	0	0	0	0	0	0	0	0	830920	0	0	0	0	0	0	0	0	0	0	0	0	0	0	0				P13688;E7ET43;P13688-10;P13688-8;P13688-5;P13688-6;P13688-2;P13688-9;P13688-11;E7EUB1;P13688-4;P13688-3;P13688-7	P13688;E7ET43;P13688-10;P13688-8;P13688-5;P13688-6;P13688-2;P13688-9;P13688-11;E7EUB1;P13688-4;P13688-3;P13688-7	Carcinoembryonic antigen-related cell adhesion molecule 1	CEACAM1	13
0	0	729010	0	702410	0	0	0	0	0	251540	217240	429290	269170	0	0	0	0	0	505140	0	0	313550	604940	264070	693100				E7ETB3;Q9ULA0;E7EMB6;H0YGP0;E7EWP4;C9JBE1;F8WAN0;B9ZVU2;E7EPX3;C9J1E2;C9JRG3;E5RJ35;E3W974	E7ETB3;Q9ULA0;E7EMB6;H0YGP0;E7EWP4;C9JBE1	Aspartyl aminopeptidase	DNPEP	13
0	0	0	0	0	0	0	0	0	0	0	0	0	0	0	0	0	0	0	2424400	0	0	0	0	368390	0				Q96RQ3;E9PHF7;E9PG35;E7ETG7;E7EX16;G5E9X5;F5GYT8	Q96RQ3;E9PHF7;E9PG35;E7ETG7;E7EX16;G5E9X5;F5GYT8	Methylcrotonoyl-CoA carboxylase subunit alpha, mitochondrial	MCCC1	7
0	265430	490540	0	0	0	0	350420	0	0	388650	1363600	0	640490	302210	924760	1725700	943280	846310	351610	0	0	1069300	440160	277770	215410				E7ETK8;P49588;H3BPK7	E7ETK8;P49588	Alanine--tRNA ligase, cytoplasmic	AARS	3
0	0	0	0	0	0	0	0	0	0	0	0	0	0	0	0	0	0	0	0	0	0	41836	33241	0	0				E7ETS8;Q07864;F5H1D6;F5H7H6;E7ENR1;B3KS74	E7ETS8;Q07864;F5H1D6;F5H7H6;E7ENR1;B3KS74	DNA polymerase;DNA polymerase epsilon catalytic subunit A	POLE	6
0	1204000	1941600	0	118740	1008600	128700	920000	824690	149810	934510	768170	0	147200	137140	0	0	0	237990	735910	0	0	845960	926280	361750	1268300				E7ETU3;P60953;P60953-1;Q5JYX0	E7ETU3;P60953;P60953-1	Cell division control protein 42 homolog	CDC42	4
0	0	0	0	0	0	0	0	0	0	0	0	0	0	0	0	0	0	0	0	0	0	0	0	0	0				Q8IYB5;Q8IYB5-2;Q8IYB5-3;E9PEY8;E7ETU6	Q8IYB5;Q8IYB5-2;Q8IYB5-3;E9PEY8;E7ETU6	Stromal membrane-associated protein 1	SMAP1	5
0	0	0	0	0	0	0	0	0	0	0	0	0	0	0	0	387650	0	0	0	0	0	0	0	0	0				O00469-2;O00469;E7ETU9	O00469-2;O00469;E7ETU9	Procollagen-lysine,2-oxoglutarate 5-dioxygenase 2	PLOD2	3
0	0	0	0	0	0	0	0	0	0	0	0	0	0	0	0	0	0	0	0	0	0	0	0	0	0				E9PHK9;Q13428-4;Q13428-3;E7ETY2;Q13428;Q13428-7;Q13428-6;Q13428-8;Q13428-2;Q13428-5	E9PHK9;Q13428-4;Q13428-3;E7ETY2;Q13428;Q13428-7;Q13428-6;Q13428-8;Q13428-2;Q13428-5	Treacle protein	TCOF1	10
98558	0	0	0	204820	255430	0	0	184320	208380	278550	0	169890	119460	0	0	150200	0	0	770620	70710	0	85568	66619	0	298510				Q9Y6E2;E7ETZ4;Q75MG1;B5MCH7;B5MCE7;E7EMS9;F8WDX8;C9JF98;E9PFD4	Q9Y6E2;E7ETZ4;Q75MG1;B5MCH7;B5MCE7	Basic leucine zipper and W2 domain-containing protein 2	BZW2	9
0	0	0	0	0	0	0	0	0	0	0	0	0	0	0	0	0	0	0	0	0	0	0	0	0	0				Q5T2W1;E7EU02	Q5T2W1;E7EU02	Na(+)/H(+) exchange regulatory cofactor NHE-RF3	PDZK1	2
4691200	7875500	8747800	0	4523400	7774100	4106900	16769000	15627000	9531900	15266000	6379400	11457000	24146000	8490900	15744000	6214900	11034000	12563000	4403000	5251400	2911100	6673500	8009600	12130000	9310600				E7EU23;P50395;P50395-2;Q5SX87;Q5SX86;Q5SX90;E9PFL7;Q5SX91	E7EU23;P50395;P50395-2;Q5SX87	Rab GDP dissociation inhibitor beta	GDI2	8
0	0	0	1505400	395650	0	0	0	0	0	0	804270	0	0	0	730780	327900	0	0	324590	0	884480	0	0	0	0				H3BMS5;Q6ZVD8;Q6ZVD8-3;Q6ZVD8-2;E7EU29;H3BRJ3;H3BS75	H3BMS5;Q6ZVD8;Q6ZVD8-3;Q6ZVD8-2;E7EU29;H3BRJ3;H3BS75	PH domain leucine-rich repeat-containing protein phosphatase 2	PHLPP2	7
50618	495710	675210	0	167480	1097500	0	828280	708180	158740	696500	952100	361410	401030	0	0	0	0	647390	1593400	0	0	824230	556060	1061700	1195500				Q5U5J2;P68400;E7EU96;P68400-2	Q5U5J2;P68400;E7EU96;P68400-2	Casein kinase II subunit alpha	CSNK2A1	4
0	0	0	0	0	0	0	0	0	0	0	0	0	0	0	0	0	0	0	64274	0	0	0	0	163670	179040				E7EUE1;P28288;F5GYC1;P28288-2	E7EUE1;P28288;F5GYC1;P28288-2	ATP-binding cassette sub-family D member 3	ABCD3	4
0	0	0	0	0	0	0	0	0	0	0	0	0	0	0	0	0	0	0	0	0	0	0	0	0	0				Q8NC44;E7EUL4;H7C3D5	Q8NC44;E7EUL4;H7C3D5	Protein FAM134A	FAM134A	3
420450	170600	335590	0	372880	0	0	425230	377670	525630	229630	0	483640	0	0	0	0	0	341670	352320	291110	0	350030	241880	0	273100				Q12874;E7EUT8	Q12874;E7EUT8	Splicing factor 3A subunit 3	SF3A3	2
0	0	0	0	0	0	0	0	0	0	0	0	0	0	0	0	0	0	0	0	0	0	0	0	0	0				Q02817;E7EUV1;H0Y317	Q02817;E7EUV1	Mucin-2	MUC2	3
1851800	3134200	5425900	23437000	1357200	0	1469900	0	4226100	1482800	0	0	5183800	2703100	6397400	0	0	0	0	1126800	4633000	0	0	6329800	760420	0				E7EUW3;P15941-2;P15941;P15941-3;P15941-4;B1AVQ5;P15941-8;Q0VAP5;P15941-7;B1AVQ7;B6ECA1;P15941-6;A5YRV1;P15941-10;P15941-9;Q7Z548;Q7Z550;A6ZID9	E7EUW3;P15941-2;P15941;P15941-3;P15941-4;B1AVQ5;P15941-8;Q0VAP5;P15941-7;B1AVQ7;B6ECA1;P15941-6;A5YRV1;P15941-10;P15941-9;Q7Z548;Q7Z550	Mucin-1;Mucin-1 subunit alpha;Mucin-1 subunit beta	MUC1	18
0	0	0	0	0	0	0	0	0	0	0	0	0	0	0	0	0	0	0	0	0	0	0	0	0	0				E7EV07	E7EV07		ARHGEF4	1
0	654250	0	0	926750	0	0	0	0	0	0	0	0	0	0	0	0	0	0	0	0	0	0	0	0	0				P15428;E7EV11;P15428-2;E9PBZ2;O00749;E9PD69;D6RHF8;B4DU74;D6RA83;D6RA66	P15428;E7EV11;P15428-2;E9PBZ2;O00749;E9PD69;D6RHF8	15-hydroxyprostaglandin dehydrogenase [NAD(+)]	HPGD	10
3973200	5058200	5376000	7255800	6499200	2418900	3568200	4184600	6570800	8238700	1851900	3971200	5882500	11103000	17564000	5426300	12721000	20415000	5414100	11909000	17017000	3706900	5978100	4804900	7596200	6636300				E7EVA0;P27816;P27816-6;P27816-2;E9PGM5;P27816-4;B5MEG9;B9ZVR1;P27816-5;H7C4C5;H0Y2V1;F8W9U4;B4DSQ1;C9JFC3;P27816-7	E7EVA0;P27816;P27816-6;P27816-2;E9PGM5;P27816-4;B5MEG9;B9ZVR1;P27816-5	Microtubule-associated protein;Microtubule-associated protein 4	MAP4	15
0	0	0	1760800	0	0	0	0	0	0	0	0	0	0	0	0	0	0	0	0	0	0	0	0	0	0				P16157-14;E7EVE3;P16157-12;P16157;P16157-3;P16157-16;P16157-5;P16157-8;P16157-15;P16157-10;P16157-13;P16157-4;P16157-7;P16157-6;P16157-9;P16157-11;E7EVX7;P16157-2;P16157-21	P16157-14;E7EVE3;P16157-12;P16157;P16157-3;P16157-16;P16157-5;P16157-8;P16157-15;P16157-10;P16157-13;P16157-4;P16157-7;P16157-6;P16157-9;P16157-11;E7EVX7;P16157-2;P16157-21	Ankyrin-1	ANK1	19
1044000	1187700	371290	2559700	838700	1183300	794670	317270	71895	728380	0	1133400	892850	0	571840	2316100	1043500	369660	1228900	0	1203200	2314800	403850	1079100	889690	199660				E9PD31;O00555;O00555-4;E7EVF2;O00555-6;O00555-2;O00555-3;O00555-5;O00555-7	E9PD31;O00555;O00555-4;E7EVF2;O00555-6;O00555-2;O00555-3;O00555-5;O00555-7	Voltage-dependent P/Q-type calcium channel subunit alpha-1A	CACNA1A	9
0	0	0	0	0	0	0	0	0	0	0	0	0	0	0	0	0	0	0	0	0	0	0	0	0	0				Q9H5I5-4;Q9H5I5;Q9H5I5-2;E7EVM7	Q9H5I5-4;Q9H5I5;Q9H5I5-2;E7EVM7	Piezo-type mechanosensitive ion channel component 2	PIEZO2	4
194170	356630	506970	0	285940	778850	533200	794250	0	217300	633480	820210	508320	469330	0	0	0	0	822670	1065400	0	182200	492380	647270	449790	452900				O43681;E7EVN0	O43681;E7EVN0	ATPase ASNA1	ASNA1	2
4062000	1176400	1498800	0	3991400	454690	1117200	865250	1222200	2064300	1045300	1073000	1566700	3406000	1914400	2949400	1763200	1966300	1141300	3988400	2457600	4007100	2491000	1402900	1789800	2407700				E7EVU8;Q7Z6Z7;Q7Z6Z7-3;E9PD66;Q7Z6Z7-2;H0Y5W0;H0Y659;Q5H962	E7EVU8;Q7Z6Z7;Q7Z6Z7-3;E9PD66;Q7Z6Z7-2;H0Y5W0	E3 ubiquitin-protein ligase HUWE1	HUWE1	8
2106500	1545000	5489900	1911900	3602000	1609600	1468500	1187700	789050	2698500	1269000	2563900	2372700	4955600	2784700	2289100	3453300	1740100	1490600	405010	2535900	1730500	855930	2302300	739820	1045800				P14317;E7EVW7;B4DQ69;F8WEZ6;F8WDD5	P14317;E7EVW7	Hematopoietic lineage cell-specific protein	HCLS1	5
0	0	560380	0	0	0	0	0	0	0	714160	0	207090	338390	530640	0	0	0	0	731590	245110	0	340590	0	435560	526930				E7EW20;Q9UM54-6;Q9UM54;Q9UM54-1;Q9UM54-4;Q9UM54-2;Q9UM54-5;Q5JVM0	E7EW20;Q9UM54-6;Q9UM54;Q9UM54-1;Q9UM54-4;Q9UM54-2;Q9UM54-5	Unconventional myosin-VI	MYO6	8
0	0	0	0	0	0	0	1567900	0	0	0	0	0	0	0	0	0	0	0	0	0	0	0	0	0	0				P13521;E7EW97	P13521;E7EW97	Secretogranin-2;Secretoneurin	SCG2	2
12586000	8359100	14329000	0	10704000	6338100	9195300	15372000	10266000	18593000	13738000	5789500	8986300	18404000	22567000	26255000	32603000	35656000	13865000	15196000	19570000	16082000	6206900	7968900	24110000	13512000				P36578;E7EWF1;H3BM89;B4DMJ2;H3BU31;H3BTP7;B4DP82	P36578;E7EWF1;H3BM89;B4DMJ2	60S ribosomal protein L4	RPL4	7
0	0	290550	1083500	0	820990	1016300	0	166170	95946	656730	581700	139410	370790	196690	0	108860	0	0	347080	0	0	165820	222300	419430	343900				E7EWS7;P68036;B4DDG1	E7EWS7;P68036;B4DDG1	Ubiquitin-conjugating enzyme E2 L3	UBE2L3	3
0	0	0	0	260770	0	0	429390	0	672060	474760	1066000	0	0	0	0	285500	0	0	0	0	0	134080	0	0	0				F2Z2F2;E7EWV0;H0YAK8	F2Z2F2;E7EWV0;H0YAK8		RBP1	3
0	0	0	0	0	0	0	0	0	0	0	0	0	0	0	0	0	0	0	0	0	0	0	0	0	0				Q9BTE1;H3BR94;H3BN51;E7EWW8;H3BQA4;H3BS05;H3BUD2	Q9BTE1;H3BR94;H3BN51;E7EWW8;H3BQA4;H3BS05;H3BUD2	Dynactin subunit 5	DCTN5	7
0	0	0	0	0	0	0	0	0	0	0	0	0	0	0	0	0	0	0	0	0	0	0	0	0	0				Q8N4Y2;Q8N4Y2-3;E7EWX3;E9PPF3;E9PK04;E9PHZ8;E9PRE5	Q8N4Y2;Q8N4Y2-3;E7EWX3;E9PPF3;E9PK04;E9PHZ8;E9PRE5	EF-hand calcium-binding domain-containing protein 4A	EFCAB4A	7
0	0	338140	0	175530	0	0	0	315000	0	0	0	0	128970	0	0	0	0	0	0	97518	0	0	314220	0	339390				E9PF49;Q9Y6M9;E7EWZ0;E9PH64	E9PF49;Q9Y6M9;E7EWZ0;E9PH64	NADH dehydrogenase [ubiquinone] 1 beta subcomplex subunit 9	NDUFB9	4
81756	0	0	0	0	0	0	0	0	0	223770	0	0	0	0	0	0	0	0	0	0	0	0	0	0	0				P06756;P06756-2;E7EWZ6;B4DYQ7	P06756;P06756-2;E7EWZ6;B4DYQ7	Integrin alpha-V;Integrin alpha-V heavy chain;Integrin alpha-V light chain	ITGAV	4
429290	712400	969810	0	190090	1472800	2172300	1243300	0	0	0	1293800	345760	0	0	600860	0	109840	439000	292420	113030	184470	390630	336980	896160	183440				E7EWZ9;G3V4P8;P60983	E7EWZ9;G3V4P8;P60983	Glia maturation factor beta	GMFB	3
0	0	0	0	0	0	0	0	0	0	0	0	0	0	0	0	0	0	0	0	0	0	0	0	0	0				Q9BQ67;E7EX09	Q9BQ67;E7EX09	Glutamate-rich WD repeat-containing protein 1	GRWD1	2
1508400	2185100	4970000	0	2763700	3441600	2905700	4890500	11740000	4028600	5343800	3421200	4121000	15476000	2324200	1628700	7012100	2100600	3392300	7632300	1975500	1639300	1697700	5132700	5015600	4857700				P49368;E9PAQ6;P49368-2;B4DUR8;E9PRC8;Q5SZX6;Q5SZX9;E9PM09;Q5SZW8	P49368;E9PAQ6;P49368-2;B4DUR8	T-complex protein 1 subunit gamma	CCT3	9
0	0	0	0	0	0	0	0	0	0	0	0	0	0	0	0	0	0	0	0	0	0	0	0	0	0				Q8WUK0;E9PQM0;E9PAT8;Q8WUK0-2	Q8WUK0;E9PQM0;E9PAT8;Q8WUK0-2	Protein-tyrosine phosphatase mitochondrial 1	PTPMT1	4
817880	513480	866560	0	1182500	493320	757000	580360	2382900	882230	312830	367480	0	1227800	1183800	2322700	1663200	566690	1662100	2450100	671870	837650	872700	0	762630	737610				P18754-2;E9PAT9;P18754;Q5T081;C9JW69;C9JQZ4;C9J3R0;C9JMJ4;C9JRH2;H7C497	P18754-2;E9PAT9;P18754;Q5T081;C9JW69;C9JQZ4;C9J3R0;C9JMJ4;C9JRH2	Regulator of chromosome condensation	RCC1	10
0	0	132690	0	0	0	0	0	0	0	0	0	0	251920	0	0	373310	0	198450	0	0	0	0	104290	0	177050				E9PAU2;Q8IY67-2;Q8IY67;Q8IY67-3	E9PAU2;Q8IY67-2;Q8IY67;Q8IY67-3	Ribonucleoprotein PTB-binding 1	RAVER1	4
1164200	512020	1943500	0	533770	1418600	780920	906570	1443400	0	1121100	338650	466830	1398000	328590	0	642760	6209700	786300	771830	3587800	0	1723800	1247200	1167700	1475800				E9PAV3;F8VU71;Q13765;H0YHX9;F8VZJ2;F8W0W4;F8VNW4;F8W1N5;F8VZ58;Q9BZK3	E9PAV3;F8VU71;Q13765;H0YHX9;F8VZJ2;F8W0W4;F8VNW4;F8W1N5	Nascent polypeptide-associated complex subunit alpha	NACA	10
0	0	0	0	0	0	0	0	0	0	0	0	0	0	0	0	0	0	0	0	0	0	0	0	0	0				Q96HR8;E9PAZ2	Q96HR8;E9PAZ2	H/ACA ribonucleoprotein complex non-core subunit NAF1	NAF1	2
424420	0	190120	0	0	0	228880	288520	404290	481950	197600	320240	0	588330	542570	0	0	814720	403370	1381400	0	0	291900	0	879770	397430				Q6NXG1;Q6NXG1-3;Q6NXG1-4;E9PB47;Q6NXG1-2;H0YBB3;H0YBR2;E5RI26	Q6NXG1;Q6NXG1-3;Q6NXG1-4;E9PB47;Q6NXG1-2;H0YBB3;H0YBR2;E5RI26	Epithelial splicing regulatory protein 1	ESRP1	8
0	0	248480	0	0	0	0	0	368500	0	0	0	0	209470	0	0	0	0	347120	263590	0	0	0	0	0	420050				E9PBD4;H0Y368;Q5QPK2;O60762;E9PHH5;Q5QPJ9	E9PBD4;H0Y368;Q5QPK2;O60762;E9PHH5	Dolichol-phosphate mannosyltransferase	DPM1	6
0	0	0	0	0	0	0	0	0	0	0	0	0	0	0	0	1034600	0	0	0	0	0	0	0	0	0				E9PBJ0;Q9HC84;H7BYZ0;H0YFQ5	E9PBJ0;Q9HC84;H7BYZ0	Mucin-5B	MUC5B	4
0	353700	299260	0	231260	0	299450	448410	413540	366690	509510	243830	374020	737030	1099500	516290	1189400	0	0	785100	1163800	0	297600	216710	327720	749310				P31040;E9PBJ5;D6RFM5;E9PEF8;H0Y8X1	P31040;E9PBJ5;D6RFM5;E9PEF8	Succinate dehydrogenase [ubiquinone] flavoprotein subunit, mitochondrial	SDHA	5
0	530720	689380	0	793130	0	0	0	0	0	0	0	0	429130	0	0	0	0	0	0	0	0	412030	978660	0	1043400				Q96FV2;E9PBV5	Q96FV2;E9PBV5	Secernin-2	SCRN2	2
0	0	129680	0	0	0	0	200250	0	0	174830	0	0	163190	0	0	0	0	0	0	0	0	0	0	0	65355				P08575;E9PC28;P08575-2;F5GXY8;F5H547;F5GXZ3;E9PMF8;E9PKH0	P08575;E9PC28;P08575-2;F5GXY8;F5H547;F5GXZ3;E9PMF8;E9PKH0	Receptor-type tyrosine-protein phosphatase C	PTPRC	8
886220	1224700	1658700	0	913340	1081700	537060	722980	640620	1580500	1507400	850320	955320	1243400	580930	0	332540	372880	1146000	858330	594790	0	993230	552860	2154700	2427000				Q16576;E9PC52;Q16576-2;E9PFM2;Q5JNZ6	Q16576;E9PC52;Q16576-2;E9PFM2	Histone-binding protein RBBP7	RBBP7	5
0	0	0	0	0	0	0	0	0	0	0	0	0	0	0	0	0	0	0	0	0	0	0	0	0	0				Q9UBI1;E9PC68;H0Y6Z9;H0Y4W0;Q5T8Z0	Q9UBI1;E9PC68;H0Y6Z9;H0Y4W0;Q5T8Z0	COMM domain-containing protein 3	COMMD3	5
0	0	0	0	0	0	0	147970	0	0	0	0	0	416800	0	0	0	0	0	0	0	0	0	0	0	0				Q92839;G3V1S7;E9PC77;E9PC78	Q92839;G3V1S7;E9PC77;E9PC78	Hyaluronan synthase 1	HAS1	4
52799	0	321140	0	0	216460	0	0	214040	100550	0	0	0	194600	0	0	0	124780	0	0	0	0	0	0	0	319040				Q9BYT8;F8W713;E9PCB6;H0YAK4;H0YAF7	Q9BYT8;F8W713;E9PCB6;H0YAK4;H0YAF7	Neurolysin, mitochondrial	NLN	5
0	0	0	0	0	0	0	0	0	0	0	0	0	0	0	0	0	0	0	0	0	0	0	0	0	0				Q9Y2E5;E9PCD7;Q9Y2E5-2;H0YA68	Q9Y2E5;E9PCD7;Q9Y2E5-2;H0YA68	Epididymis-specific alpha-mannosidase	MAN2B2	4
563450	0	766580	0	515750	462080	0	235470	0	528900	0	336270	359070	641750	0	0	0	243000	667920	928180	478660	458190	273450	375270	368250	543260				Q92530;Q5QPM7;F5H4Z3;E9PCH7;E7ER20;Q5QPM9;H0Y555	Q92530;Q5QPM7;F5H4Z3;E9PCH7;E7ER20;Q5QPM9;H0Y555	Proteasome inhibitor PI31 subunit	PSMF1	7
2805000	1659900	2096000	0	3109500	980330	0	2135800	6380300	3529100	3731700	1757400	2031500	8527700	1658200	0	320390	1243800	2890000	696610	0	0	1613700	1482700	471440	1296800				P14324;E9PCI9	P14324;E9PCI9	Farnesyl pyrophosphate synthase	FDPS	2
0	0	0	0	0	0	0	0	0	0	0	0	0	0	0	0	481810	0	42142	0	0	0	38173	39814	0	0				Q5JTH9;E9PCK7;Q5JTH9-2;F5H456	Q5JTH9;E9PCK7;Q5JTH9-2;F5H456	RRP12-like protein	RRP12	4
0	0	0	0	0	0	0	0	0	0	0	0	0	0	0	0	0	0	0	0	0	0	0	0	0	0				E9PCL5;E9PCV2;F8WA69;P56945-2;F5H7Z0;P56945;F5GXA2;F5H855;F5GXV6;H3BSB2;H3BSY4;H3BVF0	E9PCL5;E9PCV2;F8WA69;P56945-2;F5H7Z0;P56945;F5GXA2;F5H855;F5GXV6;H3BSB2;H3BSY4;H3BVF0	Breast cancer anti-estrogen resistance protein 1	BCAR1	12
0	0	154030	0	0	0	0	0	0	0	0	0	0	0	0	0	0	0	203500	109760	0	0	0	328080	0	123120				Q9Y4E8;E9PCQ3;Q9Y4E8-3;Q9Y4E8-2;Q9H8G9;F8W0H4	Q9Y4E8;E9PCQ3;Q9Y4E8-3;Q9Y4E8-2;Q9H8G9;F8W0H4	Ubiquitin carboxyl-terminal hydrolase 15;Ubiquitin carboxyl-terminal hydrolase	USP15	6
0	584770	327320	0	0	312140	0	354200	207520	0	736450	0	523790	350080	0	0	0	0	441270	6396600	0	0	360330	1039100	208190	631390				E9PCR7;E9PDF2;Q02218;Q02218-2;F5H801;E9PFG7;Q02218-3;Q9ULD0;Q9ULD0-2;Q9ULD0-3;C9J4G7	E9PCR7;E9PDF2;Q02218;Q02218-2;F5H801;E9PFG7;Q02218-3	2-oxoglutarate dehydrogenase, mitochondrial	OGDH	11
141300	0	378600	0	555260	236020	0	77404	30041	548420	0	68604	143440	46789	0	0	0	0	0	0	0	0	0	488210	0	0				E9PCV6;E9PFQ6;E7EVD3;C9JNG9	E9PCV6;E9PFQ6;E7EVD3		COL6A3	4
0	0	0	0	0	0	0	270280	0	0	0	0	0	0	0	0	0	0	0	0	0	0	0	0	0	0				E9PD63	E9PD63		SHPRH	1
0	0	111650	0	0	0	0	0	0	0	0	0	0	0	0	0	0	0	0	111150	0	0	0	0	0	289720				H0YL70;H0YKN8;H0YKT5;Q04726;Q04726-4;E9PD64;Q6PI57;F8W8S3;Q04726-3;F8W964;Q04726-2;H0YNT2;F5H7D6;H0YLI3;H0YLW9;H0YKH0	H0YL70;H0YKN8;H0YKT5;Q04726;Q04726-4;E9PD64;Q6PI57;F8W8S3;Q04726-3;F8W964;Q04726-2;H0YNT2;F5H7D6;H0YLI3;H0YLW9;H0YKH0	Transducin-like enhancer protein 3	TLE3	16
0	0	0	0	0	0	0	0	0	0	0	0	0	0	0	0	0	0	0	0	0	0	0	0	0	0				Q8N4N8;E9PD67	Q8N4N8;E9PD67	Kinesin-like protein KIF2B	KIF2B	2
0	0	0	0	0	0	0	0	0	0	0	0	0	0	0	0	0	0	0	0	0	0	0	0	0	0				Q14194-2;Q14194;E9PD68;Q14117	Q14194-2;Q14194;E9PD68	Dihydropyrimidinase-related protein 1	CRMP1	4
0	0	0	0	0	247780	0	1041000	0	0	353440	0	324410	0	0	0	0	0	154760	735600	0	0	193440	257260	0	0				E9PDI4;O00515;H0Y901	E9PDI4;O00515	Ladinin-1	LAD1	3
778890	0	270850	0	0	409930	0	0	0	1680400	0	0	0	103820	469890	0	0	2657400	0	0	2225600	159150	0	160260	0	0				F5H6K1;P11532;E9PDN5;H0YFQ3;P11532-4;F5GZT3;E7EQS7;P11532-2;E7EQS6;P11532-3;H0Y8D5;H0Y304;E7ESB2;F8VX32;E7EQS5;E7EQR9;F5GZY3	F5H6K1;P11532;E9PDN5;H0YFQ3;P11532-4;F5GZT3;E7EQS7;P11532-2;E7EQS6;P11532-3;H0Y8D5;H0Y304;E7ESB2;F8VX32;E7EQS5;E7EQR9;F5GZY3	Dystrophin	DMD	17
0	0	74646	0	0	0	0	0	0	0	0	0	0	0	0	0	0	0	84932	0	0	0	0	0	0	69418				Q9Y2R5;E9PE17	Q9Y2R5;E9PE17	28S ribosomal protein S17, mitochondrial	MRPS17	2
4409100	24726000	5902500	10838000	5582600	8287500	16985000	5726000	6780200	11108000	5600800	12364000	15953000	439980	6565500	9521000	5911200	5087100	9683400	32603000	12501000	43928000	34801000	3147800	3813800	15477000				P02751-15;P02751-7;P02751;P02751-3;E9PE77;F8W7G7;P02751-5;P02751-6;P02751-4;P02751-8;P02751-13;P02751-14;P02751-9;P02751-10;E7ERA1;P02751-11;P02751-12;H0Y7Z1;H0Y4K8;E9PG29;P02751-2	P02751-15;P02751-7;P02751;P02751-3;E9PE77;F8W7G7;P02751-5;P02751-6;P02751-4;P02751-8;P02751-13;P02751-14;P02751-9;P02751-10;E7ERA1;P02751-11;P02751-12	Fibronectin;Anastellin;Ugl-Y1;Ugl-Y2;Ugl-Y3	FN1	21
910620	599140	803910	0	985510	1176200	1230700	812950	575700	1183000	1193000	1195900	1210300	971570	649120	3395000	2549400	2176400	1600700	1287800	1242400	721710	1147100	603790	981660	871940				Q16186;E9PEC0	Q16186;E9PEC0	Proteasomal ubiquitin receptor ADRM1	ADRM1	2
0	0	0	0	0	0	0	0	301000	0	0	0	0	142580	0	0	0	0	0	0	0	0	0	0	0	0				P10515;E9PEJ4;H0YDD4;F5H7M3;E7ESJ9	P10515;E9PEJ4;H0YDD4;F5H7M3;E7ESJ9	Dihydrolipoyllysine-residue acetyltransferase component of pyruvate dehydrogenase complex, mitochondrial	DLAT	5
0	0	583480	0	458290	415200	1177000	511180	1517300	941680	1188300	779840	996000	1250200	723950	1706400	1034600	2489600	997210	446570	1091900	475360	0	369360	604150	834050				Q14444;Q14444-2;E9PEK6;E9PLA9;E9PP31;G3V153	Q14444;Q14444-2;E9PEK6;E9PLA9;E9PP31;G3V153	Caprin-1	CAPRIN1	6
0	0	0	0	0	0	0	0	0	0	0	0	0	0	0	0	0	0	0	0	0	0	0	0	0	0				P50851;F5H1X8;P50851-2;E9PEM5;H0YAC6	P50851;F5H1X8;P50851-2;E9PEM5;H0YAC6	Lipopolysaccharide-responsive and beige-like anchor protein	LRBA	5
0	613940	0	0	295500	0	0	351910	230360	427460	368410	0	330770	0	0	0	0	0	415790	301360	0	0	0	372470	0	218080				O75915;E9PER8;B4DWQ6;F8WF33;C9JQU6;F8WF90	O75915;E9PER8;B4DWQ6;F8WF33;C9JQU6;F8WF90	PRA1 family protein 3	ARL6IP5	6
1294600	0	1089800	0	1945400	636610	1030700	1004400	859530	1034700	2255400	906520	1644400	802710	462870	0	0	669480	1337200	510900	1041600	1351700	1693500	756210	1494100	6790700				E9PES1;P50897;Q6FGQ4;P50897-2;E9PMG2;B4DWU3;Q5T0S4;E9PSE5;E9PK48;E9PP28	E9PES1;P50897;Q6FGQ4;P50897-2;E9PMG2;B4DWU3	Palmitoyl-protein thioesterase 1	PPT1	10
0	348960	289530	1511400	0	0	0	0	0	0	0	0	0	0	0	0	0	0	0	0	0	325970	0	543420	0	141790				P11171;P11171-2;H3BLV6;P11171-5;E9PEW9;E9PEX0;P11171-3;P11171-4;P11171-6	P11171;P11171-2;H3BLV6;P11171-5;E9PEW9;E9PEX0;P11171-3;P11171-4;P11171-6	Protein 4.1	EPB41	9
0	0	303340	0	401560	368390	0	0	922450	0	662720	0	548830	576910	0	0	0	0	414760	502390	0	0	410590	391900	0	477970				P55036;E9PEX5;Q5VWC4;H0Y3Y9;P55036-2;A6PVX3	P55036;E9PEX5;Q5VWC4;H0Y3Y9	26S proteasome non-ATPase regulatory subunit 4	PSMD4	6
0	0	0	0	0	0	0	0	0	0	0	0	0	0	0	0	0	0	0	0	0	0	0	0	0	0				Q8NBK3;E9PGL0;G5E9B0;Q8NBK3-2;E9PF05	Q8NBK3;E9PGL0;G5E9B0;Q8NBK3-2;E9PF05	Sulfatase-modifying factor 1	SUMF1	5
108430	784920	391590	3135800	355760	0	0	1654700	358340	346890	391710	614770	0	806400	0	0	0	0	270680	210890	0	0	914490	1167800	506700	661370				E9PF18;Q16836;Q16836-2	E9PF18;Q16836;Q16836-2	Hydroxyacyl-coenzyme A dehydrogenase, mitochondrial	HADH	3
212580	0	120640	0	0	123740	163880	0	104030	203190	101790	134370	158700	496340	0	0	0	0	133020	0	0	0	0	0	0	0				Q9Y4P3;E9PF19;Q96E41	Q9Y4P3;E9PF19;Q96E41	Transducin beta-like protein 2	TBL2	3
0	0	0	0	0	489250	476980	478460	561570	0	365100	445410	0	0	0	0	0	0	0	0	0	0	0	0	0	0				Q9HBL0;E9PF55;E9PGF5;Q59G71;E7ERH1;E7EMG1;Q6IPI5;F5GXG8;C9J8K5;C9JI43;C9JFT7	Q9HBL0;E9PF55;E9PGF5;Q59G71	Tensin-1	TNS1	11
0	0	355060	0	0	343570	0	0	363900	647600	233420	0	0	352610	839900	1488800	670110	551630	441600	1645700	529420	0	373930	248010	0	171870				O43719;E9PFP2;Q5H918;Q5H919	O43719;E9PFP2;Q5H918;Q5H919	HIV Tat-specific factor 1	HTATSF1	4
292910	0	429060	0	596690	0	452250	0	384920	510740	0	235710	888450	843540	186770	0	241370	0	281140	418400	564470	0	0	225730	318160	292190				E9PFU1;Q8WUM4;C9IZF9;F8WBR8;F8WEQ7	E9PFU1;Q8WUM4	Programmed cell death 6-interacting protein	PDCD6IP	5
568600	2602100	632750	0	313150	0	594710	0	700710	524960	2984400	0	0	0	217870	0	1357600	572210	0	658030	0	585490	266600	1846200	329950	346380				P00450;E9PFZ2;H7C5R1;D6RE86	P00450;E9PFZ2;H7C5R1	Ceruloplasmin	CP	4
629870	0	0	0	0	0	0	528890	440040	0	388130	261930	668410	1304300	211610	0	0	0	491260	455030	1308600	0	459560	0	0	541810				E9PFZ5;Q13308;Q13308-2;Q13308-4;Q13308-3;F8W9X8;H0Y8F1;C9JQR6;Q13308-5;Q86X91;B7Z471	E9PFZ5;Q13308;Q13308-2;Q13308-4;Q13308-3;F8W9X8;H0Y8F1;C9JQR6	Inactive tyrosine-protein kinase 7	PTK7	11
0	0	187130	0	0	0	0	412020	197280	0	294860	0	0	488770	165810	0	0	167700	0	0	240730	0	0	0	0	190710				Q9UI12;Q9UI12-2;E9PGE6;G3V126;E5RFZ9;E5RHH0;E5RG49;E5RJG1;E5RK31	Q9UI12;Q9UI12-2;E9PGE6;G3V126	V-type proton ATPase subunit H	ATP6V1H	9
0	0	0	0	0	0	0	0	0	0	0	0	0	0	0	0	0	0	0	0	0	0	0	0	0	0				Q12974;E9PGJ6;Q12974-2;E9PRR9;E9PJC0;E9PML8;E9PMY3;E9PL34	Q12974;E9PGJ6;Q12974-2;E9PRR9;E9PJC0;E9PML8;E9PMY3;E9PL34	Protein tyrosine phosphatase type IVA 2	PTP4A2	8
2390000	6061800	5742800	0	2136000	4642500	1539400	9522100	8063100	1848100	8447300	8564100	2417100	5580000	1052300	521060	1036500	1344000	2472000	2131400	1265900	338380	2015800	8973200	4232100	6813500				P08133;E9PGK1;A6NN80;B7Z582;E5RK69;E7EMC6;E5RFF0;H0YC77;E5RK63;E5RJF5;E5RI05;E5RJR0;E5RIU8	P08133;E9PGK1;A6NN80;B7Z582;E5RK69;E7EMC6	Annexin A6;Annexin	ANXA6	13
0	0	507520	0	0	0	0	562190	0	261810	449070	749960	351480	1113900	0	0	0	0	410500	0	0	0	521610	598650	0	962240				Q99627;E9PGT6;Q99627-2;B8ZZP3;H7C3S9	Q99627;E9PGT6;Q99627-2;B8ZZP3;H7C3S9	COP9 signalosome complex subunit 8	COPS8	5
0	237900	0	0	0	0	0	0	0	0	0	0	0	0	0	0	0	1709300	56862	0	0	0	0	0	0	0				P82650;G5E9V5;G5E9W7;E9PGX2	P82650;G5E9V5;G5E9W7;E9PGX2	28S ribosomal protein S22, mitochondrial	MRPS22	4
174850	67446	0	0	0	0	0	184820	0	0	327170	183730	0	66931	0	0	0	0	275640	227940	0	0	559720	0	140470	84935				G5E9Q2;E9PGZ0;O75534;O75534-2;E9PLT0	G5E9Q2;E9PGZ0;O75534;O75534-2;E9PLT0	Cold shock domain-containing protein E1	CSDE1	5
1017000	4802900	4757900	356520	2439500	3685500	4750200	8121700	4747400	1078800	5571700	8138300	12283000	3148300	840290	718000	771330	359090	3354200	4144700	1664300	910410	3922500	5045100	5022800	5516200				P30048;E9PH29	P30048;E9PH29	Thioredoxin-dependent peroxide reductase, mitochondrial	PRDX3	2
0	0	570410	0	305150	376090	0	196970	186830	0	0	262160	296930	694660	586920	0	0	0	0	195310	410680	0	0	177360	381700	244280				O95372;E9PH41;Q5QPQ0;Q5QPQ2;Q5QPQ3;Q5QPQ1;Q5QPN9;E7EPS4;Q5QPN5	O95372;E9PH41;Q5QPQ0	Acyl-protein thioesterase 2	LYPLA2	9
0	0	0	0	0	0	0	0	0	0	0	2861800	347230	0	0	0	0	0	199830	0	0	0	0	228250	0	0				P30711;E9PH92;Q6IC69;H7BZG9	P30711;E9PH92;Q6IC69;H7BZG9	Glutathione S-transferase theta-1	GSTT1	4
0	158200	0	0	0	0	0	0	72202	0	0	0	0	0	0	196940	0	0	0	0	235950	0	0	0	99305	0				P29120;E9PHA1;D6RJA3	P29120;E9PHA1	Neuroendocrine convertase 1	PCSK1	3
0	0	0	0	0	0	0	0	0	205360	0	0	0	0	0	0	0	0	0	0	0	0	0	0	0	0				P05154;E9PHH2;F5H6K7;G3V345	P05154;E9PHH2;F5H6K7;G3V345	Plasma serine protease inhibitor	SERPINA5	4
0	0	0	0	0	0	0	0	0	0	0	0	0	0	0	0	0	0	0	0	0	0	0	0	0	0				P18827;H7C1K4;E9PHH3	P18827;H7C1K4;E9PHH3	Syndecan-1	SDC1	3
0	0	0	0	0	0	0	0	0	0	0	0	0	0	0	0	0	0	0	0	0	0	217950	0	0	338250				P28161;E9PHN7;A6NGW8;F6XZQ7;E9PHN6;E9PEM9;E9PLF1	P28161;E9PHN7;A6NGW8;F6XZQ7;E9PHN6;E9PEM9;E9PLF1	Glutathione S-transferase Mu 2	GSTM2	7
0	404520	418620	1813700	675310	0	691890	0	1860300	765360	533800	0	0	0	738390	3708100	1479600	1497600	403900	1065600	1203000	2004900	519520	858880	516920	236860				O43491;E9PHY5;E9PPD9;E9PK52;Q6R5J7;H0Y5B0;Q68DV2;E9PII3;O43491-2;E9PMV8;E9PCC2;Q6ZSX4;E9PPC9;E9PMG5	O43491;E9PHY5;E9PPD9;E9PK52;Q6R5J7;H0Y5B0;Q68DV2;E9PII3;O43491-2;E9PMV8;E9PCC2	Band 4.1-like protein 2	EPB41L2;DKFZp781H1755	14
0	0	148090	0	0	0	0	0	0	0	0	0	143440	88084	0	0	0	0	0	125820	0	0	0	281020	0	309680				Q9NPQ8-3;Q9NPQ8;Q9NPQ8-4;E9PSI0;E9PI04;E9PRC0;E9PLE5	Q9NPQ8-3;Q9NPQ8;Q9NPQ8-4;E9PSI0;E9PI04;E9PRC0;E9PLE5	Synembryn-A	RIC8A	7
0	0	0	0	0	0	0	0	0	0	0	0	0	0	0	0	0	0	0	0	0	0	0	0	0	0				Q14134;Q14134-2;E9PJD4;E9PJ94;E9PLI4;E9PI31	Q14134;Q14134-2;E9PJD4;E9PJ94;E9PLI4;E9PI31	Tripartite motif-containing protein 29	TRIM29	6
0	0	0	0	0	0	0	0	0	95062	0	0	0	0	0	0	0	0	0	0	0	0	0	0	0	0				O14678;G3V4U7;G3V3W1;E9PI46	O14678;G3V4U7;G3V3W1;E9PI46	ATP-binding cassette sub-family D member 4	ABCD4	4
0	0	0	0	0	0	0	0	0	0	0	0	0	0	0	0	0	0	0	0	0	0	0	0	0	0				Q9UK41-2;Q9UK41;E9PM90;E9PQR7;E9PI55;E9PR04;E9PLM9	Q9UK41-2;Q9UK41;E9PM90;E9PQR7;E9PI55;E9PR04;E9PLM9	Vacuolar protein sorting-associated protein 28 homolog	VPS28	7
1512100	1456700	970100	0	0	139060	340840	405470	325350	630270	425990	335400	911970	344870	764930	1523000	1791900	7320100	247240	339570	2645600	0	0	750750	341520	725420				E9PI68;Q15005;E9PL01;E9PRB9	E9PI68;Q15005;E9PL01;E9PRB9	Signal peptidase complex subunit 2	SPCS2	4
0	280820	174100	0	0	0	0	0	0	0	0	0	0	0	0	0	0	0	0	584790	0	0	0	0	245520	393020				Q9BWS9-2;Q9BWS9;Q9BWS9-3;E9PPA0;E9PPH0;E9PRL3;E9PIP0;E9PI70;E9PKF1	Q9BWS9-2;Q9BWS9;Q9BWS9-3;E9PPA0;E9PPH0;E9PRL3;E9PIP0;E9PI70;E9PKF1	Chitinase domain-containing protein 1	CHID1	9
0	0	0	0	0	0	0	0	249100	0	0	0	0	0	77847	0	0	0	415350	0	0	0	285390	155480	0	506190				Q13405;E9PNF1;E9PI78	Q13405;E9PNF1;E9PI78	39S ribosomal protein L49, mitochondrial	MRPL49	3
0	0	0	1326300	1116000	0	0	0	0	0	0	0	0	0	0	0	0	0	0	0	0	0	0	0	0	0				O60547;E9PI88	O60547;E9PI88	GDP-mannose 4,6 dehydratase	GMDS	2
0	0	0	0	357450	0	388640	372010	0	195940	343880	0	0	0	0	0	0	108490	0	0	151950	0	0	0	219080	564050				G3V1A6;P57764;E9PIB2;E9PQR9;E9PNZ0	G3V1A6;P57764;E9PIB2	Gasdermin-D	GSDMD	5
0	0	0	0	0	0	0	0	0	0	0	0	0	101210	0	0	0	0	0	0	0	0	0	0	0	0				Q01433;H0Y360;Q01433-4;Q01433-2;E9PNG0;Q01433-3;H0YCL9;E9PJF6;E9PIJ1	Q01433;H0Y360;Q01433-4;Q01433-2;E9PNG0;Q01433-3;H0YCL9;E9PJF6;E9PIJ1	AMP deaminase 2	AMPD2	9
0	0	0	0	0	0	0	0	0	0	0	0	0	0	0	0	0	0	0	0	0	0	0	0	0	110670				E9PPM1;O14683;E9PKZ4;E9PIK4;E9PIN5;E9PQ46;E9PMW4;E9PMY0;E9PS55;E9PKN9;E9PNB3;E9PN66	E9PPM1;O14683;E9PKZ4;E9PIK4;E9PIN5;E9PQ46;E9PMW4;E9PMY0;E9PS55;E9PKN9;E9PNB3;E9PN66	Tumor protein p53-inducible protein 11	TP53I11	12
1414300	6258500	1642400	0	2220700	6818900	1700100	2621300	1700900	2187900	3304600	4305800	1660700	1075100	640190	0	0	1184100	1583600	1219200	1124000	2282700	3075300	2811600	1554900	3838100				H0YDI9;E9PNQ8;P04216;E9PIM6	H0YDI9;E9PNQ8;P04216;E9PIM6	Thy-1 membrane glycoprotein	THY1	4
0	0	534860	0	0	0	0	0	0	0	0	0	0	0	0	0	0	0	0	0	0	0	0	0	0	0				Q9Y4H4;E9PIP3	Q9Y4H4;E9PIP3	G-protein-signaling modulator 3	GPSM3	2
877530	1736700	509560	0	509630	458740	0	0	0	606990	314750	524560	589590	0	192070	0	0	319400	329480	426030	741330	2276700	595280	1053100	832780	0				P00734;E9PIT3;C9JV37	P00734;E9PIT3	Prothrombin;Activation peptide fragment 1;Activation peptide fragment 2;Thrombin light chain;Thrombin heavy chain	F2	3
0	0	191400	0	0	0	0	621000	398820	237090	660180	0	291980	405850	135150	0	0	0	0	1276700	0	0	366350	0	0	200630				Q9Y4L1;F5H4Z5;E9PL22;F5GWH9;E9PJ21;B7Z909;F5H4X7;F5GXI3;E9PSI5;Q9BST8	Q9Y4L1;F5H4Z5;E9PL22;F5GWH9;E9PJ21;B7Z909;F5H4X7	Hypoxia up-regulated protein 1	HYOU1	10
0	0	0	0	0	0	0	0	0	0	0	0	0	0	0	0	0	0	0	0	0	0	0	0	0	0				Q9H936;E9PJH7;E9PS95	Q9H936;E9PJH7;E9PS95	Mitochondrial glutamate carrier 1	SLC25A22	3
0	0	209420	0	0	0	0	0	0	0	0	0	0	0	0	0	0	0	221270	0	0	0	0	0	0	201410				P08240;E9PJS4	P08240;E9PJS4	Signal recognition particle receptor subunit alpha	SRPR	2
14257000	12879000	17127000	0	7710600	10908000	12625000	16430000	14437000	15102000	21705000	11145000	14198000	15733000	20432000	12237000	21520000	23607000	21452000	9265600	19733000	11994000	7913900	9398900	15814000	8033000				P29692;E9PK01;E9PI39;E9PQ49;E9PL12;E9PPR1;H0YCK7;E9PIZ1;E9PMW7;E9PBQ9;E9PQZ1;E9PK06;E9PK72;E9PKK3;E9PJD0;E9PNW6;H0YE72;H0YE58;E9PQC9	P29692;E9PK01;E9PI39;E9PQ49;E9PL12;E9PPR1;H0YCK7;E9PIZ1;E9PMW7;E9PBQ9;E9PQZ1	Elongation factor 1-delta	EEF1D	19
0	0	0	0	0	0	0	0	0	0	0	0	0	0	0	0	0	0	0	0	0	0	0	0	0	0				P06737;E9PK47;F5H816;E9PMM6	P06737;E9PK47;F5H816;E9PMM6	Glycogen phosphorylase, liver form;Phosphorylase	PYGL	4
0	0	0	0	0	0	0	0	0	0	0	0	0	0	0	0	0	0	0	517500	207490	0	0	0	0	294170				E9PKD1	E9PKD1		TOR1AIP1	1
0	584810	0	0	0	0	0	0	298930	0	425250	0	0	235770	0	0	0	0	288120	259520	0	0	0	0	0	0				H7C2I1;Q99873;G5E9B6;Q99873-2;Q99873-3;E9PKG1;B4DJ87;H0YDE4;E9PIX6;E9PQ98;E9PNR9	H7C2I1;Q99873;G5E9B6;Q99873-2;Q99873-3;E9PKG1;B4DJ87;H0YDE4;E9PIX6;E9PQ98;E9PNR9	Protein arginine N-methyltransferase 1	PRMT1	11
0	0	0	0	0	0	0	0	0	0	0	0	0	0	0	0	0	0	0	0	0	0	0	0	0	0				P80303;P80303-2;E9PKG6;H0YD18	P80303;P80303-2;E9PKG6;H0YD18	Nucleobindin-2	NUCB2	4
85669	727300	399080	308110	516100	354320	405070	536120	182930	442450	117530	600930	95221	237320	0	0	0	0	189610	149800	0	0	239180	0	648150	411950				O00217;E9PPW7;E9PKH6;F8W9K7;E9PN51;H0YDT4	O00217;E9PPW7;E9PKH6;F8W9K7;E9PN51;H0YDT4	NADH dehydrogenase [ubiquinone] iron-sulfur protein 8, mitochondrial	NDUFS8	6
3869700	3118600	5001000	11421000	4579700	4969600	4507100	4497300	6571200	1795100	5117600	3415100	3533800	4613700	797690	1124100	1251800	495060	4706500	2638000	1824600	4318400	6756200	3162900	3920200	3191600				E9PL57;Q86V88-2;Q86V88-3	E9PL57		NEDD8-MDP1	3
0	0	0	0	0	0	0	0	0	0	0	0	0	0	0	0	0	0	0	0	0	0	0	0	76149	59718				Q9H019;Q9H019-3;E9PLD2	Q9H019;Q9H019-3;E9PLD2	Protein FAM54B	FAM54B	3
212340	0	557510	0	0	0	0	320750	0	338920	0	0	0	185960	134770	0	0	341490	235190	238010	262830	0	215540	154730	211130	360120				E9PRG8;E9PLD3	E9PRG8;E9PLD3		C11orf48	2
0	0	0	0	0	0	0	0	0	0	0	0	0	0	0	0	0	0	0	635090	0	0	0	0	0	0				Q8WWI1;Q8WWI1-2;F8WD26;Q8WWI1-4;E9PMT2;E9PLH4;Q8WWI1-3;E9PMS6	Q8WWI1;Q8WWI1-2;F8WD26;Q8WWI1-4;E9PMT2;E9PLH4;Q8WWI1-3;E9PMS6	LIM domain only protein 7	LMO7	8
0	0	818030	0	499270	0	360230	1636600	752830	437580	2303300	0	307130	1376300	2916700	0	868680	1237100	1095100	3711300	1520300	0	1266800	906540	1112600	2056500				P55786;E9PLK3;F5H6U8;B7Z463;F5H0W3;A6NEC2;E7EWZ2;E5RJ24;F5GZY4;E9PP11;H0YDG0;H0YAQ6;A6NEC2-2;E9PRQ5;H0YBP6;E9PJ74;H0YCQ5	P55786;E9PLK3;F5H6U8;B7Z463	Puromycin-sensitive aminopeptidase	NPEPPS	17
0	0	0	0	0	0	0	0	0	0	0	0	0	152670	0	0	0	0	0	0	0	0	0	0	0	0				E9PLQ8;E9PRB8	E9PLQ8;E9PRB8		PSMC3	2
323970	866530	1106700	0	371730	512570	427580	641210	0	0	613770	960370	345900	568780	79658	0	0	1010900	1027200	373280	0	123620	892520	593520	356680	1144900				O43504;E9PLX3	O43504;E9PLX3	Hepatitis B virus X-interacting protein	HBXIP	2
332950	255210	588050	0	277950	637620	1212700	874780	1099200	278260	1185500	1065500	985160	765270	99676	207000	143170	178160	659010	1270400	216500	201900	483170	689590	838130	462840				P17980;E9PM69;E9PKD5;E9PMD8;E9PN50;E9PLG2;E9PS45	P17980;E9PM69;E9PKD5;E9PMD8	26S protease regulatory subunit 6A	PSMC3	7
131720	0	0	0	78330	0	0	0	0	85918	0	0	44721	105300	409170	176740	71589	429420	0	0	352950	226130	0	0	0	0				O00193;E9PM92;E9PRZ9;E9PQA1;E3W975	O00193;E9PM92;E9PRZ9;E9PQA1	Small acidic protein	SMAP;C11orf58	5
0	0	1068300	0	0	0	0	340670	285020	0	427410	208850	222760	497850	513810	0	542800	0	0	261080	0	0	233530	257530	273210	432130				P62136;E9PMD7;P62136-2;E9PDP1;A6NNR3;F8W0W8;F8W0V8;F5H037;E7ETD8;F5H1L6;B4DNE3	P62136;E9PMD7;P62136-2;E9PDP1;A6NNR3	Serine/threonine-protein phosphatase PP1-alpha catalytic subunit;Serine/threonine-protein phosphatase	PPP1CA	11
0	323690	1118100	1408900	0	0	0	333380	0	348770	0	0	343760	496910	173580	331900	0	403330	572430	207830	0	0	222850	0	174340	413360				P54105;E9PMI6;E9PJF4;E9PQ83	P54105;E9PMI6;E9PJF4;E9PQ83	Methylosome subunit pICln	CLNS1A	4
0	0	0	0	0	0	0	0	0	0	0	0	0	0	0	0	0	0	0	0	0	0	0	0	0	135240				Q00613;Q00613-2;E9PMQ6	Q00613;Q00613-2;E9PMQ6	Heat shock factor protein 1	HSF1	3
0	0	386690	0	253210	0	1710000	804450	0	0	121870	151980	0	0	115980	0	0	177370	0	0	0	0	0	0	0	586940				E9PMV2;H0YF41;P20036;E9PHT7;F6Q3Q2;F6SR56;F6TEP1;F6UCG7;F6V754;F6X9C6;F6XM29;F6Y981;F6UHJ8;H0Y4N7;H0Y4Q1;H0Y4V1;H0Y504;H0Y5A5;H0Y640;H0Y652;H0Y6F8	E9PMV2;H0YF41;P20036;E9PHT7;F6Q3Q2;F6SR56;F6TEP1;F6UCG7;F6V754;F6X9C6;F6XM29;F6Y981;F6UHJ8;H0Y4N7;H0Y4Q1;H0Y4V1;H0Y504;H0Y5A5;H0Y640;H0Y652;H0Y6F8	HLA class II histocompatibility antigen, DP alpha 1 chain	HLA-DQA1;HLA-DPA1	21
0	528650	794020	0	0	609670	0	934140	729020	599360	1189400	606150	0	578840	458070	0	0	0	374010	1733700	0	0	1026300	967260	527910	1730300				E9PN11;P08134;Q5JR08;E9PQH6	E9PN11;P08134;Q5JR08	Rho-related GTP-binding protein RhoC	RHOC	4
0	242600	327920	0	0	0	0	0	0	0	1285900	212630	0	1294100	590260	0	0	0	0	180760	0	0	163640	221520	0	0				Q8NDH3;E9PN47;G5EA34;Q8NDH3-2;B5MDS9;Q8NDH3-3;H0YEP3	Q8NDH3;E9PN47;G5EA34;Q8NDH3-2;B5MDS9;Q8NDH3-3;H0YEP3	Probable aminopeptidase NPEPL1	NPEPL1	7
0	0	0	0	0	0	0	68396	88708	0	66304	0	0	0	0	0	0	0	0	676190	0	0	0	0	0	0				Q13586;E9PNJ4;H0YDB2	Q13586;E9PNJ4;H0YDB2	Stromal interaction molecule 1	STIM1	3
0	0	0	0	0	0	0	0	193200	0	0	0	0	0	0	0	0	0	0	0	0	0	0	0	0	0				H9KV92;Q16890;E9PPQ1;F6V707;E9PNK6;Q16890-2;Q16890-3;Q16890-4	H9KV92;Q16890;E9PPQ1;F6V707;E9PNK6;Q16890-2;Q16890-3;Q16890-4	Tumor protein D53	TPD52L1	8
0	1233100	489050	0	0	0	0	0	315870	0	259770	0	0	362110	0	0	0	0	496760	497510	0	0	147010	548050	518560	436430				P46977;E9PNQ1	P46977;E9PNQ1	Dolichyl-diphosphooligosaccharide--protein glycosyltransferase subunit STT3A	STT3A	2
0	0	0	0	0	0	0	0	0	0	104400	0	0	0	0	0	0	0	0	0	0	0	0	72974	51542	0				E9PR17;P13987;E9PNW4	E9PR17;P13987;E9PNW4	CD59 glycoprotein	CD59	3
5422100	3252800	1824600	0	2809000	2095600	988820	1149400	721810	2586300	627720	5160300	3134700	958510	754650	989540	352010	630580	986360	1192200	2140300	4980500	3149700	4976100	5192900	3541600				P21291;E9PP21;B3KVC9;E9PND2;E9PS42	P21291;E9PP21;B3KVC9	Cysteine and glycine-rich protein 1	CSRP1	5
0	0	0	0	0	0	0	0	0	0	0	0	0	133830	0	0	0	0	239800	172670	0	0	0	0	0	0				Q9NPD3;E9PPI9	Q9NPD3;E9PPI9	Exosome complex component RRP41	EXOSC4	2
0	106040	263230	0	0	0	0	0	0	0	484240	326280	0	0	0	0	0	0	0	0	0	0	0	191100	0	0				Q9Y315;E9PPM8;G3V158	Q9Y315;E9PPM8;G3V158	Putative deoxyribose-phosphate aldolase	DERA	3
0	0	336000	0	0	0	0	0	555530	0	334800	388270	0	407210	197290	0	0	0	0	213390	0	0	0	168770	0	0				E9PSI1;Q9BY43;E9PQ80;H0YI46;E9PQI5	E9PSI1;Q9BY43;E9PQ80;H0YI46;E9PQI5	Charged multivesicular body protein 4a	TM9SF1;CHMP4A	5
0	0	251240	0	939720	1542400	1677600	0	368450	546770	685910	0	1056000	620670	321330	0	0	0	0	0	937540	0	0	0	0	0				Q92614;Q92614-4;F8W6U1;Q92614-3;Q92614-2;F8W6Y3;Q92614-5;E9PQN8	Q92614;Q92614-4;F8W6U1;Q92614-3;Q92614-2;F8W6Y3;Q92614-5;E9PQN8	Unconventional myosin-XVIIIa	MYO18A	8
0	0	0	0	0	0	0	0	0	0	0	0	0	332430	0	0	0	0	0	0	0	0	0	0	0	0				Q8N6H7;G5E9L0;E9PQP3;B4DX29;B4E327;E9PIY6;H0YDN9;E9PN48;E9PK28;E9PJT7;E9PMU9;E9PM63;E9PMR9;E9PM18	Q8N6H7;G5E9L0;E9PQP3;B4DX29;B4E327;E9PIY6;H0YDN9	ADP-ribosylation factor GTPase-activating protein 2	ARFGAP2	14
0	0	150930	0	0	0	0	0	0	0	0	0	0	694040	0	0	0	0	0	0	0	0	175770	0	0	0				E9PQY6;Q9Y6F6-4;Q9Y6F6-2;Q9Y6F6;H0YI08;Q9Y6F6-5;Q9Y6F6-3;Q9Y6F6-6;F5H6A1;E9PJ61	E9PQY6;Q9Y6F6-4;Q9Y6F6-2;Q9Y6F6;H0YI08;Q9Y6F6-5;Q9Y6F6-3;Q9Y6F6-6;F5H6A1;E9PJ61	Protein MRVI1	MRVI1	10
7544200	6935200	6435500	2121700	5683800	5892900	7716900	7635500	2672800	5375700	3674700	6498200	4398300	3309000	4227500	2240400	2409000	5669900	8956300	3231500	8056400	7693100	4383700	3159300	10156000	5572000				E9PR30;P62861;E9PM49	E9PR30;P62861	40S ribosomal protein S30	FAU	3
18158000	16128000	784410	11582000	2888500	1035100	3865700	3820000	2168600	5007200	9404200	23244000	3978400	272710	1160500	9335700	636990	0	8647700	57823	4516100	11056000	33533000	2875700	52830000	2363600				P02511;E9PR44;E9PJL7;E9PNH7;E9PRA8;E9PS12;H0YCW8;E9PRS4	P02511;E9PR44;E9PJL7;E9PNH7;E9PRA8	Alpha-crystallin B chain	CRYAB	8
0	0	0	0	0	0	0	1194900	0	0	0	627640	849710	0	0	0	0	149480	385610	0	0	0	431590	88947	368790	143720				E9PR47;E9PNP3;Q9H7C9;E9PLK9;Q9H7C9-2;E9PJP1;E9PIQ4;Q9H7C9-3	E9PR47;E9PNP3;Q9H7C9	UPF0366 protein C11orf67	C11orf67	8
0	0	0	0	0	0	0	0	49925	0	0	0	0	69065	0	0	0	0	0	0	0	0	0	51190	25409	23873				Q96I59;E9PRK2	Q96I59;E9PRK2	Probable asparagine--tRNA ligase, mitochondrial	NARS2	2
838280	477720	596160	0	0	467090	440380	0	156310	503160	0	266600	688840	571520	0	1023500	0	0	1402400	0	0	0	1897500	537000	206510	569550				P46937;F5H202;P46937-2;P46937-3;E9PRV2;F5GWC5	P46937;F5H202;P46937-2;P46937-3;E9PRV2;F5GWC5	Yorkie homolog	YAP1	6
0	0	0	0	0	0	0	0	0	0	0	0	0	0	0	0	0	0	663020	289700	0	0	0	0	0	193920				G8JLL9;Q7Z406-2;F2Z2U8;Q7Z406-6;Q7Z406;F2Z2U9;Q7Z406-4;F2Z2S7;Q7Z406-5	G8JLL9;Q7Z406-2;F2Z2U8;Q7Z406-6;Q7Z406;F2Z2U9;Q7Z406-4;F2Z2S7;Q7Z406-5	Myosin-14	MYH14	9
115190	0	307960	0	880940	946070	152490	430450	94062	262610	485110	0	135880	827200	0	0	0	0	1785000	0	0	0	18180000	0	0	257690				P05114;H7BXJ5;F2Z2Y5;F2Z2W6;A6NEL0;H0Y419	P05114;H7BXJ5;F2Z2Y5;F2Z2W6;A6NEL0	Non-histone chromosomal protein HMG-14	HMGN1	6
0	0	0	0	0	0	0	0	109850	0	0	0	0	0	0	0	0	0	0	0	0	0	0	0	0	0				F2Z2X0;Q4TT34;O00746;E9PDC0;H0Y6J0;A2IDD0;A2IDC9	F2Z2X0;Q4TT34;O00746;E9PDC0;H0Y6J0;A2IDD0	Nucleoside diphosphate kinase;Nucleoside diphosphate kinase, mitochondrial	NME4	7
0	0	121180	0	0	0	0	396520	124770	0	0	0	0	0	0	0	0	0	0	0	0	0	0	0	0	126360				P07902;G3V4G9;F2Z2X9;G3V223;G3V3U5	P07902;G3V4G9;F2Z2X9;G3V223;G3V3U5	Galactose-1-phosphate uridylyltransferase	GALT	5
71726	475240	333070	0	0	0	0	0	0	0	0	0	0	184990	0	623460	695500	0	0	0	563680	0	394940	0	0	454340				Q9H0E2;F2Z2Y8;H0Y3H1;B3KR28;E7EN89;B3KXC6;E9PQ25;E9PP67;E9PNS3	Q9H0E2;F2Z2Y8;H0Y3H1;B3KR28;E7EN89;B3KXC6;E9PQ25;E9PP67;E9PNS3	Toll-interacting protein	TOLLIP	9
0	0	110460	0	0	0	0	0	0	0	0	0	0	165730	0	0	0	0	0	0	0	0	0	294840	0	0				Q14914;F5GY50;Q5JVP3;F2Z3J9	Q14914;F5GY50;Q5JVP3;F2Z3J9	Prostaglandin reductase 1	PTGR1	4
0	118330	265570	0	0	299960	307960	309030	479780	0	122400	0	352850	598630	0	0	0	0	0	85437	0	0	0	211540	0	229810				Q9Y6K5;F5GWB8;F8VS35;F8VWK9	Q9Y6K5;F5GWB8;F8VS35;F8VWK9	2-5-oligoadenylate synthase 3	OAS3	4
0	0	346780	0	489630	0	0	143730	197200	292750	159820	211100	303700	203070	0	0	0	0	0	444330	0	0	0	157170	178170	0				P15170-2;Q8IYD1;F5GWG9;P15170;H3BR35	P15170-2;Q8IYD1;F5GWG9;P15170;H3BR35	Eukaryotic peptide chain release factor GTP-binding subunit ERF3B;Eukaryotic peptide chain release factor GTP-binding subunit ERF3A	GSPT2;GSPT1	5
0	0	0	0	0	0	0	0	0	0	0	0	0	0	0	0	0	0	0	0	347750	0	0	0	0	0				P61165;F5GWH5	P61165;F5GWH5	UPF0197 transmembrane protein C11orf10	C11orf10	2
0	0	0	0	0	0	0	0	79202	0	0	0	0	0	0	0	0	0	0	0	0	0	0	0	0	0				Q86TV6-2;Q86TV6;F5GWK1;Q6PIF1;H0YJP9	Q86TV6-2;Q86TV6;F5GWK1;Q6PIF1;H0YJP9	Tetratricopeptide repeat protein 7B	TTC7B	5
0	121450	119030	0	0	0	0	0	0	0	267650	0	0	313070	396970	346080	0	271090	0	162820	316370	0	0	170490	88130	0				Q92575;F5GWP1	Q92575;F5GWP1	UBX domain-containing protein 4	UBXN4	2
6422800	3380700	998200	4004100	0	1528300	5385600	1916300	1242000	3410400	1078700	5437300	18982000	0	0	1059300	704720	818890	2856600	10188000	1349900	7570600	1369700	677970	391230	1222000				F5GWP8;C9JKY1;C9JK18;C9J826;C9JTX4	F5GWP8		JUP	5
0	0	0	0	0	0	0	0	0	0	0	0	0	0	0	0	0	0	0	0	0	0	0	0	0	0				F5H2M7;Q9H4A3-6;Q9H4A3-5;Q9H4A3;Q9H4A3-2;F5GWT4;F6UYG0	F5H2M7;Q9H4A3-6;Q9H4A3-5;Q9H4A3;Q9H4A3-2;F5GWT4;F6UYG0	Serine/threonine-protein kinase WNK1	WNK1	7
441000	449900	0	0	0	643800	0	0	0	0	0	400750	0	0	0	0	0	0	0	0	0	0	229230	604570	0	372990				Q15034;F5GWU0;H0Y8G9	Q15034;F5GWU0;H0Y8G9	Probable E3 ubiquitin-protein ligase HERC3	HERC3	3
3271000	4342600	8173400	0	4720500	7443500	28638000	9080500	6190500	9956700	11097000	5666200	7482300	5832400	1334900	2031300	6751200	5938100	8348200	1756900	7019700	4835700	9909900	4270400	2694700	4929700				P07858;F5GWW0;F5H2P9;B4DMY4;E9PQM1;E9PSG5;E9PLY3;E9PHZ5;E9PNL5;E9PKQ7;E9PKD0;E9PCB3;E9PJ67;E9PR54;E9PS78;E9PL32	P07858;F5GWW0;F5H2P9;B4DMY4	Cathepsin B;Cathepsin B light chain;Cathepsin B heavy chain	CTSB	16
0	0	485670	0	324980	0	0	0	219710	667510	172410	215020	257320	255490	426520	1221700	1051000	2207300	337000	555940	315840	0	178750	191920	546740	458230				Q14839-2;Q14839;F5GWX5;F5H2G1	Q14839-2;Q14839;F5GWX5;F5H2G1	Chromodomain-helicase-DNA-binding protein 4	CHD4	4
0	0	0	0	0	0	0	0	0	0	0	0	0	0	0	0	0	0	0	0	0	0	0	0	0	0				F5GWY5;O00592;F5H7A2;O00592-2;F5H3W1	F5GWY5;O00592;F5H7A2;O00592-2;F5H3W1	Podocalyxin	PODXL	5
717710	0	1363500	0	797190	372680	0	501580	762860	1409900	0	370130	748260	457340	2206700	1375700	1163100	1926300	1341300	1231000	1955000	0	403620	0	697410	1137100				Q9UQ35;F5GWZ7	Q9UQ35;F5GWZ7	Serine/arginine repetitive matrix protein 2	SRRM2	2
0	139420	98113	0	0	0	0	811130	0	0	717140	0	139390	0	0	0	0	0	0	702650	0	0	187590	109580	147310	62366				Q9Y3B8;F5GYG5;Q9Y3B8-2;H0YG54;H0YGR4;H0YG83;F5GX07;H0YH58	Q9Y3B8;F5GYG5;Q9Y3B8-2;H0YG54;H0YGR4;H0YG83;F5GX07;H0YH58	Oligoribonuclease, mitochondrial	REXO2	8
375230	374660	726430	0	433570	0	0	0	331200	397250	683320	0	470900	446580	0	0	0	0	0	403460	0	0	141780	424130	290900	731720				Q14165;F5GX14;F5H1S8;H0YG07	Q14165;F5GX14;F5H1S8	Malectin	MLEC	4
0	129230	131090	0	0	247800	143100	107850	122260	0	136000	109820	267260	241390	0	0	0	0	145440	0	0	0	0	196620	0	150440				O00233;O00233-2;F8W7V8;F5GX23;F5H5V4;F5H7X1;F5H169;G3V1Q6	O00233;O00233-2;F8W7V8;F5GX23;F5H5V4;F5H7X1	26S proteasome non-ATPase regulatory subunit 9	PSMD9	8
72644	0	913790	204490	0	0	0	166870	242960	340530	0	252120	171040	373550	571930	0	235520	0	124180	10211000	0	0	365400	751350	0	545190				Q9UJS0-2;Q9UJS0;F5GX33	Q9UJS0-2;Q9UJS0;F5GX33	Calcium-binding mitochondrial carrier protein Aralar2	SLC25A13	3
0	0	0	0	0	0	0	0	0	0	0	0	0	78509	0	0	0	0	0	0	0	0	0	0	0	0				Q9Y606;Q9Y606-2;G8JLB3;F5H1S9;F5GXL3;F5H1B2;F8W9U5;F5GY32;F5H168	Q9Y606;Q9Y606-2;G8JLB3;F5H1S9;F5GXL3;F5H1B2;F8W9U5;F5GY32;F5H168	tRNA pseudouridine synthase A, mitochondrial;Pseudouridine synthase	PUS1	9
0	193960	555740	0	0	218270	0	0	938960	0	441320	0	311830	278780	142040	0	0	102900	1161800	5009200	242460	774150	544990	488280	3826100	1194900				P09110;F5GXL8;C9JDE9;H7C131;G5E935;H0Y4D4;B4E072;B4DVF4	P09110;F5GXL8;C9JDE9;H7C131	3-ketoacyl-CoA thiolase, peroxisomal	ACAA1	8
0	0	106830	0	0	0	0	0	0	0	0	0	0	74424	0	0	0	0	0	0	0	0	0	0	0	220110				F5H5P2;P12694;F5GXU9;B4DP47;E7ESE6;H0YH31	F5H5P2;P12694;F5GXU9;B4DP47;E7ESE6;H0YH31	2-oxoisovalerate dehydrogenase subunit alpha, mitochondrial	BCKDHA	6
0	0	0	0	0	0	0	0	0	0	142140	0	0	0	235120	277310	330130	0	0	0	0	0	149240	0	0	0				Q99622;F5GXW5	Q99622;F5GXW5	Protein C10	C12orf57	2
0	400360	309870	0	0	0	0	0	282540	141840	216890	0	0	279490	87060	0	187950	0	170290	288010	268780	0	282860	428150	0	353490				P61803;F5GXX5;F5H895	P61803;F5GXX5;F5H895	Dolichyl-diphosphooligosaccharide--protein glycosyltransferase subunit DAD1	DAD1	3
0	0	0	0	0	0	0	0	0	0	0	0	0	0	0	0	0	0	0	0	0	0	0	0	0	0				P09486;F5GY03;E5RK62	P09486;F5GY03;E5RK62	SPARC	SPARC	3
0	0	0	0	0	0	0	0	0	0	0	0	0	0	0	0	0	0	0	0	0	0	0	0	0	0				P35269;F5GY49	P35269;F5GY49	General transcription factor IIF subunit 1	GTF2F1	2
0	0	0	0	0	0	0	0	0	0	0	0	0	0	0	0	0	0	0	191470	0	0	0	0	0	0				O95425;O95425-2;F5GY75	O95425;O95425-2;F5GY75	Supervillin	SVIL	3
0	310690	0	0	0	0	0	0	0	0	0	0	0	0	0	0	0	0	0	0	0	0	100200	0	84273	93739				P07358;F5H7G1;F5GY80	P07358;F5H7G1;F5GY80	Complement component C8 beta chain	C8B	3
0	576620	483610	0	542680	406940	618710	658660	588670	1005600	1256800	411660	542370	970050	540440	0	0	0	366630	1007100	655160	0	321870	503250	806350	697740				Q96QK1;H3BRJ7;F5GYF5	Q96QK1;H3BRJ7;F5GYF5	Vacuolar protein sorting-associated protein 35	VPS35	3
0	0	0	0	0	0	0	0	0	0	0	0	0	0	0	0	0	0	0	0	0	0	0	0	0	0				P63010-2;P63010;Q7Z451;F5GYG9;F8WDL0	P63010-2;P63010;Q7Z451;F5GYG9;F8WDL0	AP-2 complex subunit beta	AP2B1;AP1B1	5
0	311470	0	0	0	0	441810	665030	0	106170	0	0	0	0	0	0	0	0	630320	297310	0	0	838740	0	382620	647400				F5GYI6;P12830;Q9UII8;H3BSF9;P22223;F5GZX7;H7BXH4	F5GYI6;P12830;Q9UII8;H3BSF9	Cadherin-1;E-Cad/CTF1;E-Cad/CTF2;E-Cad/CTF3	CDH1	7
79110	0	1335800	0	269560	1566000	2547500	2387800	1397800	330760	1731400	3405900	224010	562860	238400	0	0	0	835460	1725400	0	0	1076300	1012100	1429800	1094600				F5GYJ8;Q96FW1;F5GYN4;F5H6Q1;Q96FW1-2;F5H3F0	F5GYJ8;Q96FW1;F5GYN4;F5H6Q1;Q96FW1-2;F5H3F0	Ubiquitin thioesterase OTUB1	OTUB1	6
0	0	0	0	0	0	0	0	0	0	0	0	0	0	0	0	0	0	0	0	0	0	0	0	0	0				Q68D91;F5GYQ0;Q68D91-2	Q68D91;F5GYQ0;Q68D91-2	Metallo-beta-lactamase domain-containing protein 2	MBLAC2	3
298060	309910	879230	0	363360	1271900	546980	890560	386340	348280	414700	907420	401120	445170	0	0	0	0	861130	536030	270170	558120	611310	526760	946290	786060				Q9UI30;F5GYQ2;F5GX77	Q9UI30;F5GYQ2;F5GX77	tRNA methyltransferase 112 homolog	TRMT112	3
3198700	8441400	5965000	0	11810000	4814100	6776600	8343400	6495900	3153200	5959600	3749400	10535000	14504000	1483400	2413300	3741100	852870	3338200	6769300	677060	773540	9485200	12021000	6642600	5965900				P00367;F5GYQ4;F8WA20;B4DGN5;B3KV55;P49448;H0YFJ0	P00367;F5GYQ4;F8WA20;B4DGN5;B3KV55;P49448	Glutamate dehydrogenase 1, mitochondrial;Glutamate dehydrogenase;Glutamate dehydrogenase 2, mitochondrial	GLUD1;GLUD2	7
0	0	188230	0	0	0	0	0	0	0	136370	0	0	644020	0	0	0	0	0	157720	0	0	0	0	0	0				O60763-2;F5GYR8;O60763;F5H4X1;F5GZ76;H0Y7C0	O60763-2;F5GYR8;O60763;F5H4X1;F5GZ76;H0Y7C0	General vesicular transport factor p115	USO1	6
0	0	0	0	0	0	0	0	0	0	0	0	0	0	292450	1305900	0	344610	0	0	0	0	0	0	0	0				F5GYW3;Q9UDT6;Q9UDT6-2	F5GYW3;Q9UDT6;Q9UDT6-2	CAP-Gly domain-containing linker protein 2	CLIP2	3
0	272930	550460	0	1085400	946590	1798300	1316300	1378900	2041500	3661700	1479200	790320	2741900	1738100	1113400	3206600	1572900	1405600	1912300	2272800	539410	646990	1227300	1269200	703660				Q13200;F5GZ16;E7EW34;E9PCS3;H0Y305;C9JPC0;H7C1H2;F8WBS8	Q13200;F5GZ16;E7EW34;E9PCS3;H0Y305	26S proteasome non-ATPase regulatory subunit 2	PSMD2	8
347180	1058200	1211400	0	575400	0	264420	549480	506060	356430	288330	900430	803010	0	377230	0	238930	270850	755020	0	0	1450500	1726200	1276800	588910	946840				F5GZA2;P39060;P39060-1;F8WDA7;P39060-2;H7BXV5;H7C457	F5GZA2;P39060;P39060-1;F8WDA7;P39060-2;H7BXV5;H7C457	Collagen alpha-1(XVIII) chain;Endostatin	COL18A1	7
0	0	435900	0	0	0	0	0	0	0	0	0	0	213040	0	0	0	0	0	0	0	0	0	137110	0	0				Q9Y3L3;F5GZA8;Q9Y3L3-2;E7EUD3;F8WEQ3	Q9Y3L3;F5GZA8;Q9Y3L3-2	SH3 domain-binding protein 1	SH3BP1	5
551460	0	419210	0	425260	871200	0	517160	43673	599850	265580	0	245000	463970	256530	459810	0	0	371300	879640	452840	0	613980	1184400	1121100	34473				P11217;F5GZH7;P11217-2;E7END0	P11217;F5GZH7;P11217-2;E7END0	Glycogen phosphorylase, muscle form;Phosphorylase	PYGM	4
0	238880	120000	0	0	0	0	0	0	0	0	0	0	0	0	0	0	0	0	0	0	0	0	0	0	0				F5GZK2;Q96P44;Q96P44-3;H0Y4C9	F5GZK2;Q96P44;Q96P44-3;H0Y4C9	Collagen alpha-1(XXI) chain	COL21A1	4
0	0	0	0	0	0	0	0	0	0	74695	0	0	0	0	0	0	0	0	0	0	0	0	0	0	0				H3BQK9;H3BPE1;Q9UPN3;Q9UPN3-5;F8W8Q1;Q9UPN3-2;Q9UPN3-3;F5GZL7;Q9UPN3-4;H0Y390;H0Y314;H0Y4F5;H0Y6T5;F5GZS2	H3BQK9;H3BPE1;Q9UPN3;Q9UPN3-5;F8W8Q1;Q9UPN3-2;Q9UPN3-3;F5GZL7;Q9UPN3-4;H0Y390;H0Y314;H0Y4F5;H0Y6T5;F5GZS2	Microtubule-actin cross-linking factor 1, isoforms 1/2/3/5	MACF1	14
118950	0	0	0	0	0	0	0	68657	102550	0	0	142800	628960	49717	0	0	0	504870	108410	0	600010	6233300	256040	0	81537				Q08431;F5H7N9;F5GZN3;Q08431-2;Q08431-3;H0YKS8	Q08431;F5H7N9;F5GZN3;Q08431-2;Q08431-3;H0YKS8	Lactadherin;Lactadherin short form;Medin	MFGE8	6
0	0	0	0	0	0	0	0	0	0	0	0	0	0	380970	0	0	0	0	0	0	0	0	0	0	0				F5H025;P32004;F5H1H0;P32004-2;G3XAF4	F5H025;P32004;F5H1H0;P32004-2;G3XAF4	Neural cell adhesion molecule L1	L1CAM	5
0	0	0	0	0	0	0	0	0	0	0	0	0	0	0	0	0	0	0	0	0	0	0	0	0	0				F5H039;Q9NQX3-2;Q9NQX3;F8W7D6;G3V582;H0YJ30	F5H039;Q9NQX3-2;Q9NQX3;F8W7D6;G3V582;H0YJ30	Gephyrin;Molybdopterin adenylyltransferase;Molybdopterin molybdenumtransferase	GPHN	6
1637300	1036400	2486900	0	1388300	2484300	1905000	3872700	2935200	752050	4088400	2370900	2048100	3909800	652940	709260	897360	279150	1832300	1826600	435600	1011500	3679600	2924100	3358400	1616000				F5H098;P40925;P40925-2;B9A041;B8ZZ51;C9JF79;C9JRL4;C9JLV6	F5H098;P40925;P40925-2;B9A041;B8ZZ51	Malate dehydrogenase;Malate dehydrogenase, cytoplasmic	MDH1	8
0	0	0	0	0	0	0	0	0	0	0	0	0	0	0	0	0	0	224580	233160	0	0	0	0	0	0				Q8WU90;F5H0F5;H7C466	Q8WU90;F5H0F5;H7C466	Zinc finger CCCH domain-containing protein 15	ZC3H15	3
0	211030	0	0	0	0	0	0	0	0	0	0	0	0	0	0	0	0	0	0	0	0	0	0	0	0				P13224-2;F5H0F6;P13224	P13224-2;F5H0F6;P13224	Platelet glycoprotein Ib beta chain	GP1BB	3
703730	442360	1473900	0	539480	374350	0	480060	918890	487940	717200	557700	1496700	621020	811660	0	541700	3246000	1065400	2118800	2530500	781550	2283000	540610	598990	1465500				Q15424;F5H0H3;F5H1L1;B7Z959;B7Z2F6;F5GZU3;A8MXT5;C9JPX0;F5GXS4	Q15424;F5H0H3;F5H1L1;B7Z959;B7Z2F6;F5GZU3	Scaffold attachment factor B1	SAFB	9
0	0	0	0	0	0	185070	0	0	0	0	0	0	0	0	0	0	0	0	0	0	0	0	0	0	0				P55259;P55259-3;F5H0J1;P55259-2;P55259-4	P55259;P55259-3;F5H0J1;P55259-2;P55259-4	Pancreatic secretory granule membrane major glycoprotein GP2	GP2	5
1245600	27061000	1020600	81930000	21943000	537840	0	734590	824270	2503200	0	0	3914700	409920	0	0	0	4812700	2266400	273730	0	0	1500100	50583000	547630	1133700				F5H0K4;Q92750;Q92750-2	F5H0K4;Q92750;Q92750-2	Transcription initiation factor TFIID subunit 4B	TAF4B	3
202580	0	120620	0	339210	286580	182750	222490	194190	387040	236630	170370	154910	266270	0	0	0	0	0	52124	0	0	78649	74066	0	188850				Q9Y6Y8;F5H0L8	Q9Y6Y8;F5H0L8	SEC23-interacting protein	SEC23IP	2
0	0	0	0	0	0	0	0	0	0	0	0	0	0	0	0	0	0	0	0	0	0	0	0	0	0				Q8ND04-2;Q8ND04;F5H0N5;Q8ND04-3	Q8ND04-2;Q8ND04;F5H0N5;Q8ND04-3	Protein SMG8	SMG8	4
0	0	0	0	0	0	0	0	0	0	0	0	0	0	0	0	0	0	104910	0	0	0	0	0	0	120470				O15305;H3BV55;F5H0W0;H3BPH4;Q92871	O15305;H3BV55;F5H0W0;H3BPH4;Q92871	Phosphomannomutase 2;Phosphomannomutase 1	PMM2;PMM1	5
1248400	626610	746070	1718000	761660	553970	1177200	922980	532230	974780	1855500	499320	622930	892550	2758900	0	944940	5705400	269370	167630	935530	0	156870	108880	7434600	726880				Q96SK3;F5H141;Q96SK3-2	Q96SK3;F5H141;Q96SK3-2	Zinc finger protein 607	ZNF607	3
0	0	0	0	0	0	0	0	0	0	0	0	0	0	0	0	0	0	0	0	0	0	0	0	0	0				Q8IXL7-2;F5H199;F5H7C4	Q8IXL7-2;F5H199;F5H7C4		MSRB3	3
0	0	0	0	0	0	0	0	345980	0	434020	0	0	0	0	0	0	0	0	230500	0	0	0	0	0	363510				F5H1E9;P49736;F5H3V0;H0Y8E6;F8WDM3	F5H1E9;P49736;F5H3V0;H0Y8E6	DNA replication licensing factor MCM2	MCM2	5
0	383750	365370	0	0	0	0	0	0	0	0	0	0	0	0	0	0	0	1271600	548080	306220	537750	338630	318150	1186200	213600				P98095-2;F5H1F3;P98095	P98095-2;F5H1F3;P98095	Fibulin-2	FBLN2	3
0	126440	0	0	0	0	0	0	0	0	0	0	0	0	0	0	0	0	0	0	0	0	0	0	228180	64919				Q14344;F8W818;F5H1G8;Q03113;P29992;O95837;P19086;B3KXS2;E9PC54;B7Z3F7;E7EUG4;G3V1P7	Q14344;F8W818;F5H1G8;Q03113;P29992;O95837;P19086;B3KXS2;E9PC54;B7Z3F7;E7EUG4;G3V1P7	Guanine nucleotide-binding protein subunit alpha-13;Guanine nucleotide-binding protein subunit alpha-12;Guanine nucleotide-binding protein subunit alpha-11;Guanine nucleotide-binding protein subunit alpha-14;Guanine nucleotide-binding protein G(z) subunit alpha	GNA13;GNA12;GNA11;GNA14;GNAZ;GNAQ	12
0	0	0	0	0	0	0	0	0	0	0	0	0	0	0	0	0	0	0	0	0	0	0	0	0	0				P13805;P13805-3;F5H1H4;P13805-2;Q3B759;H0Y5I2;P45379;F8WAF6;P45379-2;P45379-3;P45379-5;P45379-4;P45379-10;F8W748;P45379-8;P45379-6;P45379-11;F8W9V2;P45379-7;E7EPW4;Q7Z554;E7EPN8;C9JDF8;C9JM61	P13805;P13805-3;F5H1H4;P13805-2;Q3B759	Troponin T, slow skeletal muscle	TNNT1	24
0	1348600	6357400	0	0	0	0	2062400	963880	1942100	2417100	0	0	0	2539200	0	1086900	1758100	9845400	573000	2207800	5319800	21052000	3107500	3103200	9195900				F5H1N1;Q9UMU8	F5H1N1;Q9UMU8		DNAJC11	2
0	316810	885050	0	0	182680	0	0	0	0	0	0	0	0	1258500	0	676110	766210	1017200	440490	529180	0	1137400	0	722480	1317500				Q9Y237-2;F5H1P5;Q9Y237;H0Y610;H0Y8P6;H0Y4T6	Q9Y237-2;F5H1P5;Q9Y237;H0Y610;H0Y8P6;H0Y4T6	Peptidyl-prolyl cis-trans isomerase NIMA-interacting 4	PIN4	6
0	392980	0	7999500	0	0	0	0	0	0	0	0	0	0	0	0	0	0	0	0	0	0	0	298950	204980	0				P31323;F5H1R5	P31323;F5H1R5	cAMP-dependent protein kinase type II-beta regulatory subunit	PRKAR2B	2
262740	1405200	151010	405640	451100	218510	178380	154380	0	307510	0	271760	384520	0	346290	932690	629830	754310	273310	0	994960	0	244830	310140	263730	420260				F5H1R9;Q9NVD7;Q9NVD7-2;A6NG58;Q9HBI1;B7Z952;E9PS97;B0QYP6	F5H1R9;Q9NVD7;Q9NVD7-2	Alpha-parvin	PARVA	8
1252100	366250	636990	0	1290000	0	0	240970	117890	682550	120150	0	539490	431220	633000	0	1391300	1267100	0	407700	794910	1060200	402020	686000	520860	333220				P51608-2;P51608;F5H1U8;F8WAB7;B5MCB4	P51608-2;P51608;F5H1U8;F8WAB7	Methyl-CpG-binding protein 2	MECP2	5
0	0	600590	0	0	1542100	0	0	0	0	0	0	1892500	764380	519060	0	0	0	616240	842020	794230	0	373140	402820	0	2485900				Q9Y365;F5H1Z6;F5H8G1;F5H8H3;F5GY11;F5H0V7;H0YFF3;H0YGA9;H0YH17;F5GWK5;F5H3G8;F5H5A8;H0YGN8;F5GY07	Q9Y365;F5H1Z6;F5H8G1;F5H8H3;F5GY11;F5H0V7;H0YFF3;H0YGA9;H0YH17;F5GWK5	PCTP-like protein	STARD10	14
0	0	597880	0	0	0	1217400	0	0	0	0	0	0	476280	0	0	0	0	2493400	0	12574000	0	0	0	0	0				Q9NRL2;Q9NRL2-2;F5H239	Q9NRL2;Q9NRL2-2;F5H239	Bromodomain adjacent to zinc finger domain protein 1A	BAZ1A	3
0	0	355160	0	43513	263170	385970	0	234040	60694	395240	0	0	102690	0	0	0	0	103840	463310	0	0	62607	162760	245710	375520				Q9UHB9;G3V1U4;F5H5Y3;F5H281;Q96K98;E7ETK6;Q9UHB9-2	Q9UHB9;G3V1U4;F5H5Y3;F5H281;Q96K98;E7ETK6;Q9UHB9-2	Signal recognition particle 68 kDa protein	SRP68	7
124640000	98340000	39566000	153070000	129440000	88965000	58023000	27143000	17573000	111370000	4199100	84835000	72880000	14274000	118100000	214700000	165530000	102830000	60577000	1440300	272030000	344040000	60414000	141930000	69193000	32505000				F5H299;P08123	F5H299;P08123	Collagen alpha-2(I) chain	COL1A2	2
0	0	0	0	0	223570	0	0	0	0	148300	0	0	0	0	0	0	0	0	0	0	0	0	0	0	0				F5H2A7;P61758	F5H2A7;P61758	Prefoldin subunit 3	VBP1	2
371870	1587000	993290	0	533360	710000	702470	1969500	1505400	464130	1386900	1537100	1083600	965360	592140	256600	0	232260	627000	4003700	407260	198060	1299400	2478100	1041000	1138600				G3V1M7;F5H2A9;P49748;P49748-2;F5GYP4	G3V1M7;F5H2A9;P49748;P49748-2;F5GYP4	Very long-chain specific acyl-CoA dehydrogenase, mitochondrial	ACADVL	5
0	0	0	0	0	0	0	0	331870	0	0	0	0	0	0	0	0	0	0	0	0	0	0	0	0	0				Q9BZF9;G3XAG2;H0YNH8;F5H2B9;Q96NH6;H0YN48;Q8NDD7	Q9BZF9;G3XAG2;H0YNH8;F5H2B9;Q96NH6;H0YN48;Q8NDD7	Uveal autoantigen with coiled-coil domains and ankyrin repeats	UACA;DKFZp564M063	7
0	0	0	0	0	0	0	0	0	0	0	0	0	0	0	0	0	0	0	0	0	0	105320	0	0	0				Q9UHD9;F5H2G2	Q9UHD9;F5H2G2	Ubiquilin-2	UBQLN2	2
0	0	0	0	0	0	0	0	0	0	0	0	0	0	0	395460	0	0	0	5631800	0	0	0	0	0	0				P11169;F5H2H8;B7ZAC3;Q8TDB8;Q8TDB8-2;B7Z844;Q8TDB8-3	P11169;F5H2H8;B7ZAC3;Q8TDB8;Q8TDB8-2;B7Z844	Solute carrier family 2, facilitated glucose transporter member 3;Solute carrier family 2, facilitated glucose transporter member 14	SLC2A3;SLC2A14	7
1228100	3796200	975250	0	0	585990	276550	0	203890	618290	260310	0	0	416000	81948	0	0	237190	0	0	0	677070	272730	834190	394220	2270800				F5H2N0	F5H2N0		ZNF574	1
0	0	118690	0	0	0	0	0	0	0	0	0	0	0	0	0	0	0	0	0	0	0	0	142630	0	0				Q13523;F5H2U2;H0YDJ3	Q13523;F5H2U2;H0YDJ3	Serine/threonine-protein kinase PRP4 homolog	PRPF4B	3
2328600	1310600	2419800	0	0	2487900	2844900	571520	3737600	1406700	4998900	2703200	6697700	6871000	2548300	1682800	3083500	3456000	2229900	6408200	3935600	0	1444400	4613400	5582600	1964900				Q14152;F5H335	Q14152;F5H335	Eukaryotic translation initiation factor 3 subunit A	EIF3A	2
0	0	0	0	0	0	0	0	0	0	0	0	0	0	0	0	0	0	0	0	0	0	0	0	0	0				P08397;P08397-2;F5H345	P08397;P08397-2;F5H345	Porphobilinogen deaminase	HMBS	3
314230	175450	215160	0	460350	221160	239760	172480	161860	0	201820	226360	406200	1656100	0	0	1135600	0	0	0	0	0	0	127140	71790	121810				Q15436;F5H365;F5H6C4;B3KXI2;E7ES38;G3V2R6;G3V3G5;G3V1W4;G3V4V1;G3V4Q2;G3V5X8;G3V531;G3V299;G3V5K1	Q15436;F5H365;F5H6C4;B3KXI2;E7ES38	Protein transport protein Sec23A	SEC23A	14
0	0	0	0	0	0	0	0	0	0	0	0	0	0	0	0	0	0	0	0	0	0	0	0	0	0				O43914;O43914-2;F5H389	O43914;O43914-2;F5H389	TYRO protein tyrosine kinase-binding protein	TYROBP	3
320860	1221400	1599800	0	630340	1380100	2322800	6089200	5986200	80524	3791400	1374600	632730	7898700	186160	0	0	0	1673500	633080	0	265040	1975500	1343400	1405900	3659900				P61019;P61019-2;F5H399;H7C125;E9PKL7;Q6PIK3	P61019;P61019-2;F5H399;H7C125	Ras-related protein Rab-2A	RAB2A	6
0	0	0	0	0	0	0	0	182380	0	221500	0	0	92638	0	0	0	0	0	0	0	0	0	0	0	0				F5H3I5;Q96JB5;Q96JB5-2;Q96JB5-3	F5H3I5;Q96JB5;Q96JB5-2;Q96JB5-3	CDK5 regulatory subunit-associated protein 3	CDK5RAP3	4
0	0	0	0	0	0	0	0	0	415100	432030	0	430260	0	0	0	0	0	0	0	0	0	0	0	0	0				Q8N9Z9-5;Q8N9Z9;Q8N9Z9-4;F5H719;F5H3Q3;F5H5I3	Q8N9Z9-5;Q8N9Z9;Q8N9Z9-4;F5H719;F5H3Q3;F5H5I3	Intermediate filament tail domain-containing protein 1	IFLTD1	6
975160	0	0	0	1244300	0	0	231140	0	899120	0	816750	0	0	0	1707100	1082800	0	0	449350	0	2148200	0	0	696240	0				O76054;F5H3U4;O76054-4;C9IYR5;F8WEE7;B3KRD8;Q9UDX4;C9JTM4;F8WED8;H7C417	O76054;F5H3U4;O76054-4;C9IYR5;F8WEE7	SEC14-like protein 2	SEC14L2	10
0	196840	69375	0	241780	0	0	0	0	0	0	0	0	0	0	0	0	0	0	264000	0	131280	0	0	0	0				Q13045;F5H407;E7EPM0	Q13045;F5H407;E7EPM0	Protein flightless-1 homolog	FLII	3
0	0	0	0	0	0	0	0	0	0	0	0	0	0	0	0	0	0	0	0	0	0	0	0	0	0				P78539;P78539-2;G3V1L0;P78539-3;F5H4D7	P78539;P78539-2;G3V1L0;P78539-3;F5H4D7	Sushi repeat-containing protein SRPX	SRPX	5
0	0	0	0	0	0	0	0	372500	121120	0	0	469140	0	0	0	0	0	0	517150	120740	0	0	0	0	120160				Q96JJ7;F5H4F7;Q96JJ7-2	Q96JJ7;F5H4F7;Q96JJ7-2	Protein disulfide-isomerase TMX3	TMX3	3
0	73815	0	11947	0	30767	0	0	0	10547	0	116700	0	0	14623	20727	0	0	0	0	0	10817	28631	14358	0	11381				F5H4L2;P12883;A7E2Y1	F5H4L2;P12883	Myosin-7	MYH7	3
0	193060	172060	0	0	0	0	0	0	0	274640	0	0	219920	244730	0	0	480160	221690	202010	838700	0	288000	0	0	0				O75436;F5H4L7;G3V1N8;A8MZ56	O75436;F5H4L7;G3V1N8	Vacuolar protein sorting-associated protein 26A	VPS26A	4
2192100	4154500	6189600	0	2664400	1662800	2942900	2760900	3260400	3114800	4038600	2002600	2649200	3816000	1741000	828030	983720	1302600	2246400	3106200	2098000	1581300	1556000	4221200	3363000	3944600				F5H4U5;P04899;B3KTZ0;P04899-2;P04899-3;B4E2X5;F5GZL8;P38405-2;P38405;P19087;P63096;P11488;P09471;P09471-2;H0Y7F4;Q5JWE9;H0Y7E8;Q5JWD1;A2A2R6;B4E2V1;B7ZA26	F5H4U5;P04899;B3KTZ0;P04899-2;P04899-3;B4E2X5;F5GZL8	Guanine nucleotide-binding protein G(i) subunit alpha-2	GNAI2	21
0	0	30707	0	0	0	0	65727	55990	0	0	0	0	105880	156330	274080	0	451720	108540	0	230500	0	63339	47143	0	43085				Q6UX71;F5H554;Q6UX71-2	Q6UX71;F5H554;Q6UX71-2	Plexin domain-containing protein 2	PLXDC2	3
0	5709000	705900	2503500	1930600	168090	412340	138130	808160	0	0	796900	369040	0	0	0	0	0	906510	0	1575300	2816100	70019	5195500	736020	1343200				Q9NZN4;F5H559;F5GXL2;F5H1J1;B4DNU6;B7ZAY3;B4DE23	Q9NZN4;F5H559;F5GXL2;F5H1J1;B4DNU6	EH domain-containing protein 2	EHD2	7
0	0	0	0	0	0	0	0	0	0	0	0	0	0	0	0	0	0	0	0	0	0	0	376090	0	0				P16452-2;P16452;Q4KKX0;F5H563;H3BTE6;H3BPV8	P16452-2;P16452;Q4KKX0;F5H563;H3BTE6;H3BPV8	Erythrocyte membrane protein band 4.2	EPB42	6
0	794260	949100	0	0	480000	0	795210	0	0	0	0	0	0	0	0	0	0	284350	1280100	0	0	666800	943610	0	338060				Q9H4M9;F5H5B6;B4DZH9;C9JC03;C9J2Z4;C9IZH1;C9JIJ3;C9JDQ8	Q9H4M9;F5H5B6;B4DZH9;C9JC03;C9J2Z4;C9IZH1;C9JIJ3	EH domain-containing protein 1	EHD1	8
0	0	682700	0	0	643040	1146100	842360	668750	0	904280	0	715320	0	0	0	0	0	0	0	0	0	0	0	0	467830				F5H5N8;Q5SVK9	F5H5N8;Q5SVK9		DNMBP;RP11-114F7.3	2
0	0	0	0	0	0	0	0	0	0	0	0	0	0	0	0	0	0	0	0	0	0	131300	0	0	0				F5H628;F5H570	F5H628		POSTN	2
1136600	0	1331200	0	472850	1599600	0	1330500	0	347190	0	1344700	182800	664630	137250	0	0	202130	1009400	416330	0	0	964150	412850	762320	606190				Q8WXF1;F5H656;Q8WXF1-2	Q8WXF1;F5H656;Q8WXF1-2	Paraspeckle component 1	PSPC1	3
0	0	0	0	0	0	0	0	0	0	0	0	0	76439	0	0	0	0	0	0	0	0	0	0	0	0				Q12797;F5H667;F8W7A9	Q12797;F5H667;F8W7A9	Aspartyl/asparaginyl beta-hydroxylase	ASPH	3
345150	0	458360	0	398540	0	0	164140	0	493800	138080	0	0	510220	671900	822750	711960	930130	0	212340	702170	0	284480	0	153720	577600				Q8N684-3;Q8N684;Q8N684-2;F5H669;F5H047;F5H6M0;F5GWE6;C9J323;C9J286;C9JM38	Q8N684-3;Q8N684;Q8N684-2;F5H669;F5H047;F5H6M0	Cleavage and polyadenylation specificity factor subunit 7	CPSF7	10
0	0	292140	0	0	0	623460	0	334870	0	167520	0	0	418230	0	0	0	0	0	1078300	0	0	290970	0	0	267880				Q7Z434;F5H6C8	Q7Z434;F5H6C8	Mitochondrial antiviral-signaling protein	MAVS	2
0	75843	111980	0	0	0	0	377360	692360	112700	89083	0	113570	263800	0	0	0	0	110890	1111400	0	0	0	260870	0	0				Q13724;F5H6D0;C9J8D4	Q13724;F5H6D0;C9J8D4	Mannosyl-oligosaccharide glucosidase	MOGS	3
0	0	0	0	0	0	0	0	0	0	0	0	0	0	0	0	0	0	0	0	0	0	0	0	0	0				Q9NUB1;Q9NUB1-2;Q6ZV30;F5H6F4;F8W7Y1;E9PC79	Q9NUB1;Q9NUB1-2;Q6ZV30;F5H6F4;F8W7Y1;E9PC79	Acetyl-coenzyme A synthetase 2-like, mitochondrial	ACSS1	6
0	22036000	0	87935000	1840300	67157	487950	521720	0	125680	0	0	115410	0	126490	212790	756820	117970	165020	0	47232	9877600	420800	26172000	151630	200260				Q14587;Q14587-2;F5H6H3	Q14587;Q14587-2;F5H6H3	Zinc finger protein 268	ZNF268	3
1124600	406640	965040	0	1372100	1168400	1013600	1115800	820800	1276600	557090	531610	1018900	1339100	1480200	967690	1093000	1650500	1310700	1390300	1249000	978080	502100	522130	744070	1070900				O43143;F5H6K0	O43143;F5H6K0	Putative pre-mRNA-splicing factor ATP-dependent RNA helicase DHX15	DHX15	2
0	0	97777	0	0	0	0	0	0	166710	0	0	0	0	0	0	0	0	0	373390	74364	0	0	0	0	106360				Q9H3G5;F5H6K4;H7C0X5	Q9H3G5;F5H6K4;H7C0X5	Probable serine carboxypeptidase CPVL	CPVL	3
684350	538470	866420	0	0	0	0	1242400	3182300	724890	1148700	0	317380	1180400	687540	484170	734380	2075200	1069300	1501100	412020	243670	1349900	1628400	409750	586690				F5H740;Q9Y277-2;Q9Y277	F5H740;Q9Y277-2;Q9Y277	Voltage-dependent anion-selective channel protein 3	VDAC3	3
13903000	3411500	2217800	11650000	11805000	6220900	4721400	1704600	2073000	10352000	962390	8780000	2685600	2199100	4609400	11140000	7802900	3597900	3273000	625230	4733500	8834900	3208900	5668400	6024100	2894000				O15355;F5H7G7;Q59GB2	O15355;F5H7G7	Protein phosphatase 1G	PPM1G	3
1541600	2231400	2207400	0	2184400	1105300	2176400	1371600	913940	1514500	1726700	1131100	1381400	1327700	1328200	2004800	2513400	1793200	1428500	1321400	2963900	2587000	1731700	1869900	1640600	1606900				P78417;F5H7H0;D3DRA3;Q5TA02;Q5TA01	P78417;F5H7H0	Glutathione S-transferase omega-1	GSTO1	5
54817	0	0	0	0	0	0	0	0	38219	0	0	109410	0	0	0	0	0	108830	3579700	57997	0	0	0	0	53123				F5H7K4;Q6PIU2-2;Q6PIU2;Q6PIU2-3;H7C046	F5H7K4;Q6PIU2-2;Q6PIU2;Q6PIU2-3	Neutral cholesterol ester hydrolase 1	NCEH1	5
655220	205250	0	0	553920	0	524680	0	756080	330090	213000	0	0	1672600	0	0	362260	0	810680	3668200	0	0	803230	597480	385830	921580				Q12931;F5H897	Q12931;F5H897	Heat shock protein 75 kDa, mitochondrial	TRAP1	2
0	0	0	0	0	0	0	0	0	0	0	0	0	139140	727050	0	0	0	0	0	0	0	0	0	0	0				F5H8B1;Q99447	F5H8B1;Q99447	Ethanolamine-phosphate cytidylyltransferase	PCYT2	2
0	2987000	181910	0	0	0	137730	0	0	0	0	0	0	0	0	0	4802400	0	0	3932300	0	0	0	222510	147670	0				P24158;F5H8B6	P24158;F5H8B6	Myeloblastin	PRTN3	2
0	0	0	0	0	0	0	0	0	0	0	0	0	349140	0	0	0	0	275460	204870	0	0	234760	0	0	260460				Q9Y5A9;F5H8I7;Q9BYJ9;Q9Y5A9-2;F8W840	Q9Y5A9;F5H8I7;Q9BYJ9;Q9Y5A9-2;F8W840	YTH domain family protein 2;YTH domain family protein 1	YTHDF2;YTHDF1	5
0	0	63711	0	436950	0	0	0	547550	319420	524180	0	413220	751670	0	0	0	0	0	684780	0	0	0	477320	328530	141830				O43242;F5H8K4;B4DT72	O43242;F5H8K4;B4DT72	26S proteasome non-ATPase regulatory subunit 3	PSMD3	3
266280	482730	490520	0	1234100	714840	965970	1003800	476010	822150	1327900	1565300	1713400	1616900	673240	0	0	0	460490	1319300	778390	0	366420	610030	440290	1152600				G3V180;G3V1D3;Q9NY33;F5H8L6;F5GXD5;Q9NY33-2;E9PQ14;E9PPK9;E9PKK8;E9PNX5;E9PQF2	G3V180;G3V1D3;Q9NY33;F5H8L6;F5GXD5;Q9NY33-2	Dipeptidyl peptidase 3	DPP3	11
287690	891980	628350	2623000	1165100	350140	0	227780	266040	318840	0	616590	446520	550910	0	3694700	0	0	0	0	0	0	0	9674100	936070	371390				P00325;F5HB16;A8MYN5;P07327;B7ZB36;P00326	P00325;F5HB16;A8MYN5;P07327;B7ZB36	Alcohol dehydrogenase 1B;Alcohol dehydrogenase 1A	ADH1B;ADH1A	6
0	1099900	1883800	0	398730	946650	596500	112940	885640	683200	2322400	782250	838750	1815800	350290	0	177630	273590	369330	577440	0	315920	0	660750	493670	1275300				P53634;F5HGG6;H0YCY8	P53634;F5HGG6;H0YCY8	Dipeptidyl peptidase 1;Dipeptidyl peptidase 1 exclusion domain chain;Dipeptidyl peptidase 1 heavy chain;Dipeptidyl peptidase 1 light chain	CTSC	3
0	0	0	0	0	0	0	0	0	0	0	0	0	0	0	0	0	0	0	0	0	0	0	0	0	0				F6QR24;P49790	F6QR24;P49790	Nuclear pore complex protein Nup153	NUP153	2
0	0	214490	0	322990	0	0	244270	0	323080	304640	190140	0	655340	119250	0	0	0	335400	157890	0	0	415640	283970	225930	1874500				P60981;P60981-2;F6RFD5	P60981;P60981-2;F6RFD5	Destrin	DSTN	3
0	0	0	0	0	0	0	229600	0	0	0	0	0	0	0	0	0	0	0	0	0	0	0	0	0	0				F6RZ19;P19237;G3V4F8;G3V489	F6RZ19;P19237;G3V4F8;G3V489	Troponin I, slow skeletal muscle	TNNI1	4
0	0	0	0	0	217140	0	183650	0	0	169270	156620	174280	211870	0	0	500690	0	806720	146970	0	0	0	0	0	133120				F8W8Z9;F6S928;Q5JRT7;Q8N4H5	F8W8Z9;F6S928;Q5JRT7;Q8N4H5	Mitochondrial import receptor subunit TOM5 homolog	TOMM5	4
0	0	224390	0	1069700	0	387620	0	743670	857350	1188200	266270	607330	653090	205400	0	0	0	438330	2683200	520630	0	0	723200	613290	250310				Q9NSE4;F6SBX2	Q9NSE4;F6SBX2	Isoleucine--tRNA ligase, mitochondrial	IARS2	2
3895100	25446000	6199500	2321000	3934100	3228400	3674900	678670	4662400	2127200	2995800	2844600	3492300	1121200	1652000	1026300	5057600	1035600	3541700	2419300	1949400	11922000	5161600	12912000	14320000	14522000				F8VNV9;A2BHY4;F8VX64;Q6U2E9;F5GXS0;F8VWK3	F8VNV9;A2BHY4;F8VX64;Q6U2E9;F5GXS0		C4B;C4B-1	6
0	4397000	2023700	0	0	0	1808400	1463000	0	0	0	0	0	643320	1458500	1869300	1371900	2371900	4657000	0	2206900	2681100	0	2944700	2642700	3516700				Q9NZN8;F8VV52;Q9NZN8-4;Q9NZN8-2;F8VP97;F8W145;F8VRS8;F8VRS2;F8VQF4;H0YHP3	Q9NZN8;F8VV52;Q9NZN8-4;Q9NZN8-2;F8VP97;F8W145;F8VRS8;F8VRS2;F8VQF4;H0YHP3	CCR4-NOT transcription complex subunit 2	CNOT2	10
0	0	1163500	8805700	0	0	0	0	0	660000	1369300	0	419100	10592000	0	0	0	0	5396100	16575000	0	0	2168200	574220	1749300	1247600				P27708;F8VPD4;H7C2E4;H7BZB3	P27708;F8VPD4	CAD protein;Glutamine-dependent carbamoyl-phosphate synthase;Aspartate carbamoyltransferase;Dihydroorotase	CAD	4
4413400	2318700	5688500	0	4447700	3778700	4020600	3783300	3992500	4999700	2351200	4959300	4628200	4136100	3174800	3349900	2239200	2953200	5064200	5678100	4074900	3365400	2970100	3316800	7997100	5160000				F8VQ10;Q13838-2;Q13838;Q5STU3;H0Y7G4;F8VZL8;F6WLT2;F6TRA5;F6UN21;F6S4E6;H0Y7X6;F6R6M7;F6QYI9;F6V772;H0Y400;F8W0J0;E7EMX2;F6SXL5;F6S2B7;F6U6E2;F6QWI5;H0Y557;H0Y6G9;H0Y4V8;H0Y6N8;H0Y800;H0Y6Y9;H0Y6J9	F8VQ10;Q13838-2;Q13838;Q5STU3;H0Y7G4;F8VZL8;F6WLT2;F6TRA5;F6UN21;F6S4E6;H0Y7X6	Spliceosome RNA helicase DDX39B	DDX39B;BAT1	28
0	283270	518210	0	0	467050	413850	461240	0	0	0	475400	0	0	0	0	0	0	730110	310930	0	0	1525000	394380	0	404910				Q9BSB4;F8VQD9;F8VVA0	Q9BSB4;F8VQD9;F8VVA0	Autophagy-related protein 101	ATG101;C12orf44	3
0	0	0	0	0	0	0	0	0	0	0	0	0	0	0	0	0	0	0	154990	0	0	0	0	0	0				Q99700;Q99700-4;F8VQP2;F8WB06;Q24JQ7;Q99700-2;H0YH87;F8VQS0	Q99700;Q99700-4;F8VQP2;F8WB06;Q24JQ7;Q99700-2;H0YH87;F8VQS0	Ataxin-2	ATXN2	8
0	92004	206250	0	0	0	0	197010	0	0	0	0	0	0	0	0	0	38794	124480	0	0	0	0	0	0	182330				Q9UI09;F8VRD8;F8VQS7;F8VXI1	Q9UI09;F8VRD8;F8VQS7;F8VXI1	NADH dehydrogenase [ubiquinone] 1 alpha subcomplex subunit 12	NDUFA12	4
110670	376270	442280	0	326580	0	0	0	0	62713	148490	946900	0	0	0	0	0	0	619520	0	0	0	378460	574630	342420	0				H0YI09;Q9H8H3;F8VQX6;B4DDW1	H0YI09;Q9H8H3;F8VQX6;B4DDW1	Methyltransferase-like protein 7A	METTL7A	4
0	0	0	0	537070	0	0	391580	0	286220	0	0	0	0	303500	0	0	1192500	0	416270	0	0	312150	0	0	367040				Q9HB07;F8VR84;F5H641;F8VQQ3;H3BPH3	Q9HB07;F8VR84;F5H641;F8VQQ3	UPF0160 protein MYG1, mitochondrial	C12orf10	5
246530	264850	0	0	0	0	0	0	0	0	0	0	212000	0	0	202310	0	0	0	230070	0	0	0	159480	0	0				Q5Y7D3;F8VR87;Q5SP12;B0S7Y6;F8VUZ1;B0S7Y8;B4DJG1;F6TT11;E7EM59;A2AAY8	Q5Y7D3;F8VR87;Q5SP12;B0S7Y6;F8VUZ1;B0S7Y8;B4DJG1		HLA-DQB1	10
26644000	14194000	41512000	4130800	30989000	57221000	25583000	30601000	32948000	48804000	17927000	47359000	20593000	45461000	15306000	15308000	10264000	11289000	31862000	24747000	11670000	7006300	44290000	26318000	29220000	41886000				P09651;F8W6I7;P09651-2;F8VRQ1;F8VXY0;P09651-3;F8W1S7;F8VSB5;F8VZ49;F8W646;Q32P51;H0YH80;F8VTQ5;F8VYN5	P09651;F8W6I7;P09651-2;F8VRQ1;F8VXY0;P09651-3;F8W1S7;F8VSB5;F8VZ49;F8W646;Q32P51	Heterogeneous nuclear ribonucleoprotein A1;Heterogeneous nuclear ribonucleoprotein A1-like 2	HNRNPA1;HNRNPA1L2	14
76010	0	52999	0	107470	66943	43701	0	0	338740	0	0	0	0	0	0	0	0	0	0	0	0	0	0	0	0				F8VXC8;Q8TAQ2;F8VTJ5;Q8TAQ2-2;Q92922	F8VXC8;Q8TAQ2;F8VTJ5;Q8TAQ2-2;Q92922	SWI/SNF complex subunit SMARCC2;SWI/SNF complex subunit SMARCC1	SMARCC2;SMARCC1	5
0	103000	183400	0	90998	232260	0	199390	0	0	137190	562400	0	0	0	0	0	0	371460	100660	0	0	228960	224640	176820	383640				F8VTL3;P35580-3;F8W6L6;P35580-2;P35580;E7ERA5	F8VTL3;P35580-3;F8W6L6;P35580-2;P35580	Myosin-10	MYH10	6
0	0	0	0	0	0	0	0	0	0	0	0	0	0	0	0	0	0	0	0	0	0	0	0	0	0				P49750-4;P49750;P49750-3;H0YIQ2;F8VU51;H0YI23	P49750-4;P49750;P49750-3;H0YIQ2;F8VU51;H0YI23	YLP motif-containing protein 1	YLPM1	6
268130	1221700	446680	0	0	517590	393780	262820	369270	71216	932090	0	299720	379430	0	0	130240	0	344960	746810	0	0	80442	610790	116340	115490				Q9NYL4;F8VU90;Q9NYL4-2	Q9NYL4;F8VU90;Q9NYL4-2	Peptidyl-prolyl cis-trans isomerase FKBP11;Peptidyl-prolyl cis-trans isomerase	FKBP11	3
0	0	0	0	354550	0	0	0	0	0	0	0	0	0	232420	0	0	0	0	0	1084300	0	0	0	0	0				Q96DR8;F8VV13	Q96DR8;F8VV13	Mucin-like protein 1	MUCL1	2
74010	915810	468380	0	0	1014500	0	834630	1001200	160140	1364000	993010	249960	480230	120840	0	0	78738	744260	989490	0	0	553140	328060	569310	230590				F8VVA7;P61923;F8W651;F8VWL5;B4DDX8;B4DHZ0;F8VYK5;F8VYZ4;F8VS17;F8W156;F8VUC5;F8VXB1	F8VVA7;P61923;F8W651;F8VWL5;B4DDX8;B4DHZ0;F8VYK5	Coatomer subunit zeta-1	COPZ1	12
0	0	0	0	178800	0	0	0	0	0	0	0	0	0	0	0	0	0	0	0	0	0	0	0	0	0				F8VVR8;F8VY44	F8VVR8;F8VY44		C12orf28	2
40065000	71322000	143550000	32071000	74275000	114640000	89214000	135160000	181280000	55904000	119130000	156740000	100950000	136380000	29826000	26443000	24944000	23564000	120650000	185190000	35103000	44125000	71247000	105160000	138080000	131570000				P07437;F8VW92;F8VYX6;Q5JP53;F8VUJ7;Q5ST81;E7EWR1;E7ENH1;E9PBJ4;F5H894	P07437;F8VW92;F8VYX6;Q5JP53;F8VUJ7;Q5ST81;E7EWR1;E7ENH1;E9PBJ4	Tubulin beta chain	TUBB	10
0	0	0	0	513100	324320	0	0	0	1095600	0	556290	515570	0	0	0	0	0	0	0	0	0	0	0	0	0				F8VW96;Q16527	F8VW96;Q16527	Cysteine and glycine-rich protein 2	CSRP2	2
12230000	16612000	37667000	1692400	9940900	14535000	16584000	20667000	14699000	9671100	21455000	10982000	10286000	21903000	17091000	6147900	12770000	8257900	31542000	11451000	7533800	8365500	24746000	12838000	22395000	19494000				Q07020;H0YHA7;F8VWC5;G3V203;E7EW92;F8VYV2;F8VUA6	Q07020;H0YHA7;F8VWC5;G3V203;E7EW92;F8VYV2;F8VUA6	60S ribosomal protein L18	RPL18	7
0	0	0	0	0	0	0	0	0	0	0	0	0	0	0	0	0	0	160890	0	0	0	0	0	0	0				Q92485;F8VWW8	Q92485;F8VWW8	Acid sphingomyelinase-like phosphodiesterase 3b	SMPDL3B	2
0	434670	768430	0	0	1053500	0	0	375900	548090	640880	476830	134200	66520	0	0	0	0	545120	0	0	0	635190	370930	176130	407930				F8W031;Q9Y2B0;F8VXJ7;F8VP03;F8W1K5;Q9Y2B0-2;F8W1U5;H0YIH9;H0YI18	F8W031;Q9Y2B0;F8VXJ7;F8VP03;F8W1K5;Q9Y2B0-2;F8W1U5;H0YIH9	Protein canopy homolog 2	CNPY2	9
0	0	535930	0	0	0	0	0	262230	0	392300	0	0	314450	648940	0	664490	0	403280	0	0	0	269200	611220	0	263830				F8VXU5;H3BLV8;Q9UBQ0-2;Q9UBQ0	F8VXU5;H3BLV8;Q9UBQ0-2;Q9UBQ0	Vacuolar protein sorting-associated protein 29	VPS29	4
42001	0	161970	0	66174	0	0	0	0	0	272830	0	82256	150240	0	0	0	0	274250	0	0	0	0	0	186820	97987				P36873-2;P36873;F8VYE8;F8VR82	P36873-2;P36873;F8VYE8;F8VR82	Serine/threonine-protein phosphatase PP1-gamma catalytic subunit;Serine/threonine-protein phosphatase	PPP1CC	4
0	0	0	0	0	0	0	0	0	0	0	0	0	0	0	0	0	0	0	0	0	0	0	0	0	76852				Q96GA7;F8VYZ3	Q96GA7;F8VYZ3	Serine dehydratase-like	SDSL	2
1639800	1559700	5173700	0	1327300	823660	1742800	838430	1282400	0	1585700	950500	940250	516640	0	2702700	0	1359100	1267500	0	0	0	345400	1100000	292220	1216500				F8VZH6;F8VZR1	F8VZH6;F8VZR1		HLA-DRB1	2
144780	0	353760	0	0	0	0	0	0	0	0	0	0	0	0	0	0	50976	0	0	0	0	0	0	0	0				Q15366-2;Q15366;Q15366-3;Q15366-5;Q15366-4;F8VZX2;B4DXP5;G3V0E8;H3BRU6;B4DRD7;F8VRG9;F8VWQ4;B4DLC0;F8W0G4;P57721;P57721-4;E9PFP8;P57721-5;P57721-3;P57721-2;F8W1G6;F8VXH9;A8MX33;H9KV40;H3BSS4;F8VRH0;F8VTZ0;H3BND9	Q15366-2;Q15366;Q15366-3;Q15366-5;Q15366-4;F8VZX2;B4DXP5;G3V0E8;H3BRU6;B4DRD7;F8VRG9;F8VWQ4;B4DLC0;F8W0G4;P57721;P57721-4;E9PFP8;P57721-5;P57721-3;P57721-2	Poly(rC)-binding protein 2;Poly(rC)-binding protein 3	PCBP2;PCBP3	28
0	624780	338310	0	0	720200	1750800	0	379340	0	756610	0	0	0	0	0	0	0	0	0	0	0	0	416470	274000	0				P01903;F8W0P2;Q30118;Q5SP06;B4DW37;E7EMQ7;F5GZ59;F8W032;E7EM90;B4DLJ8	P01903;F8W0P2;Q30118;Q5SP06;B4DW37;E7EMQ7;F5GZ59;F8W032;E7EM90;B4DLJ8	HLA class II histocompatibility antigen, DR alpha chain	HLA-DRA	10
4909200	4821500	4153100	1180600	4850100	1867400	2988100	3412400	9207400	3936900	1903200	1939600	13525000	5611800	3850400	3414700	5789500	6468600	4064700	12259000	7118000	5201300	3157900	3714500	3340500	5779000				P54819;F8W1A4;P54819-2;E7EWH4;P54819-3;P54819-5;F8VZG5;F8VY04;P54819-6;G3V213;P54819-4;F8VPP1	P54819;F8W1A4;P54819-2;E7EWH4;P54819-3;P54819-5;F8VZG5;F8VY04;P54819-6;G3V213;P54819-4	Adenylate kinase 2, mitochondrial	AK2	12
721290	1975200	1674600	1378400	1148900	819610	1870700	3162300	1850100	2764200	1551100	883330	1596300	1812800	951850	2837500	1428500	2613000	2484400	1183900	901040	1009000	970790	996430	2074800	3454600				F8W1H5;P51148;F8VVK3;F8VVZ0;F8VWU4;F8VSF8;F8VPW9;F8WD79;F8WCY6;F8WC93	F8W1H5;P51148	Ras-related protein Rab-5C	RAB5C	10
0	1450800	244020	5587400	1843000	0	0	304820	579410	660930	0	488700	757740	0	576470	1945300	1152100	0	0	108020	2150700	1072500	150550	2949900	0	314650				P21695;F8W1L5;F8VVR9;F5H792	P21695;F8W1L5;F8VVR9	Glycerol-3-phosphate dehydrogenase [NAD(+)], cytoplasmic	GPD1	4
0	0	0	0	0	0	0	0	0	0	0	0	0	0	0	0	0	0	0	0	0	0	0	0	0	0				Q96IZ0;F8W1M8	Q96IZ0;F8W1M8	PRKC apoptosis WT1 regulator protein	PAWR	2
0	0	262290	0	0	0	0	0	0	0	101530	0	0	59363	0	0	0	0	0	0	0	0	0	0	130370	0				F8W6G1;Q9UHY1	F8W6G1;Q9UHY1	Nuclear receptor-binding protein	NRBP1	2
0	0	0	0	0	0	0	0	0	0	0	0	0	0	0	0	0	0	0	0	0	0	0	0	0	0				Q9NSK7-4;F8W6J3;Q9NSK7-3	Q9NSK7-4;F8W6J3;Q9NSK7-3		C19orf12	3
0	0	0	0	0	0	0	0	1479300	0	0	0	0	0	0	0	0	0	0	993290	0	0	319040	0	0	0				P43897-2;P43897;F8W6R3	P43897-2;P43897;F8W6R3	Elongation factor Ts, mitochondrial	TSFM	3
365080	118020	248350	0	658640	466460	263650	455090	240090	633590	223220	197700	431410	887450	582940	0	0	549270	475820	222730	0	0	294480	192040	106430	60654				Q14157-5;Q14157;F8W726;Q14157-3;Q14157-1;Q14157-4;Q5VU77;Q5VU78;Q5VU79;Q5VU80;Q5VU81;F5GY23;C9JD99;H7C2T8;H0Y5H6	Q14157-5;Q14157;F8W726;Q14157-3;Q14157-1;Q14157-4;Q5VU77;Q5VU78;Q5VU79	Ubiquitin-associated protein 2-like	UBAP2L	15
11119000	6717800	10173000	1664700	6143700	7319600	11031000	8382900	3816100	9869000	6533800	5037500	6062200	8143200	8361900	14731000	14071000	23350000	14141000	5211800	12612000	14995000	7180800	3980600	13855000	11293000				F8W727;P62910;D3YTB1;D3YTI8;D3DNC2	F8W727;P62910;D3YTB1	60S ribosomal protein L32	RPL32	5
0	0	0	0	0	0	0	0	62112	0	0	0	0	0	0	0	0	0	0	0	0	0	0	0	0	0				Q14244;Q14244-2;F8W783;Q14244-3	Q14244;Q14244-2;F8W783;Q14244-3	Ensconsin	MAP7	4
0	0	0	0	0	0	0	0	0	0	0	0	0	0	0	0	0	0	0	0	0	0	0	0	0	0				F8W7D8	F8W7D8		XPO4	1
0	0	0	0	0	0	0	0	0	0	0	0	0	0	0	0	0	0	0	0	0	0	0	0	0	0				Q8NHP1;F8W7D9	Q8NHP1;F8W7D9	Aflatoxin B1 aldehyde reductase member 4	AKR7L	2
0	176680	0	0	0	207810	0	0	0	0	0	0	0	462650	0	0	0	0	0	0	0	0	0	0	0	0				P09543;P09543-2;F8W7I0	P09543;P09543-2;F8W7I0	2,3-cyclic-nucleotide 3-phosphodiesterase	CNP	3
0	211480	952710	0	0	0	0	0	0	0	0	0	0	298000	0	0	0	0	0	0	0	0	133120	169180	0	214600				Q14005;Q14005-2;H3BVH5;F8W7Z5;F8W981;Q14005-3;H0YLH9;G8JLB7	Q14005;Q14005-2;H3BVH5;F8W7Z5;F8W981;Q14005-3;H0YLH9;G8JLB7	Pro-interleukin-16;Interleukin-16	IL16	8
529770	334850	251820	0	668310	680240	535180	403590	251250	850680	452250	765090	636990	605940	1193300	2359300	3616500	1719700	823790	690590	636010	530110	438570	378780	710120	393670				P55884-2;F8W8C8;P55884;B4DV79;C9JZG1;C9JQN7	P55884-2;F8W8C8;P55884;B4DV79	Eukaryotic translation initiation factor 3 subunit B	EIF3B	6
2505700	6704100	1888100	0	1179200	1888000	180680	466780	0	124910	0	2268000	1244900	0	351490	1105200	0	284430	677520	0	906240	2045200	113630	12540000	7797600	3654800				H3BMK9;P20231;Q15661;F8W8D0;Q15661-2;Q9BZJ3;Q9BZJ3-2;C9JJL5;C9JD71;P05981;B7Z1L4;A6NIE9;H7C0Z4	H3BMK9;P20231;Q15661;F8W8D0;Q15661-2;Q9BZJ3;Q9BZJ3-2;C9JJL5;C9JD71	Tryptase beta-2;Tryptase alpha/beta-1;Tryptase delta	TPSB2;TPSAB1;TPSD1	13
0	0	549550	0	253450	0	0	0	459410	375200	218250	0	0	539320	0	0	0	0	0	378000	0	0	316630	0	329340	0				Q8TBC4;Q8TBC4-2;F8W8D4;B7Z5F6;F8WF86	Q8TBC4;Q8TBC4-2;F8W8D4;B7Z5F6	NEDD8-activating enzyme E1 catalytic subunit	UBA3	5
199140	64674	172960	0	0	159250	0	174110	210650	475780	121000	277380	296420	441260	1042500	805260	0	356960	99107	0	0	0	110150	86475	286080	177550				H0YGW6;P31483;F8W8I6;P31483-2;C9JTN7;Q96B58;E5RG67;E5RGV5;E7ETC0;F8WE16	H0YGW6;P31483;F8W8I6;P31483-2;C9JTN7;Q96B58;E5RG67;E5RGV5	Nucleolysin TIA-1 isoform p40	TIA1	10
0	0	0	0	0	0	0	0	0	0	0	0	0	302870	0	0	0	0	0	318330	0	0	0	0	0	262680				F8W8Z4;O75150;H3BP71;O75150-4;O75150-3	F8W8Z4;O75150;H3BP71;O75150-4;O75150-3	E3 ubiquitin-protein ligase BRE1B	RNF40	5
148140	0	0	0	0	155850	0	0	0	137910	379270	0	0	0	304190	0	0	0	0	6073100	0	0	0	0	0	0				F8W930;Q9Y6M1;Q9Y6M1-1;Q9Y6M1-4;Q9Y6M1-3;Q9Y6M1-6;Q9Y6M1-5;Q9NZI8;C9JT33	F8W930;Q9Y6M1;Q9Y6M1-1;Q9Y6M1-4;Q9Y6M1-3;Q9Y6M1-6;Q9Y6M1-5	Insulin-like growth factor 2 mRNA-binding protein 2	IGF2BP2	9
0	0	0	0	0	0	0	219290	0	0	0	0	0	0	0	0	0	0	0	0	0	0	0	0	0	0				Q8WVQ1;F8W9C9	Q8WVQ1;F8W9C9	Soluble calcium-activated nucleotidase 1	CANT1	2
262050	0	246730	0	351720	273390	290810	0	0	352830	0	0	435460	0	277730	0	0	189870	494790	376290	514610	0	319570	0	315380	241440				P30520;F8W9D6	P30520;F8W9D6	Adenylosuccinate synthetase isozyme 2;Adenylosuccinate synthetase	ADSS	2
0	0	0	0	0	0	0	0	0	0	0	0	0	0	0	0	0	0	0	0	0	0	0	0	1564100	376220				Q96BJ8-3;F8W9E7;Q96BJ8	Q96BJ8-3;F8W9E7;Q96BJ8	Engulfment and cell motility protein 3	ELMO3	3
0	0	0	0	0	0	0	118990	0	0	111130	0	149740	0	0	0	0	0	0	0	0	0	0	0	0	0				Q9C0C7-5;Q9C0C7;Q9C0C7-3;Q9C0C7-2;Q9C0C7-4;G3V193;F8W9Z4	Q9C0C7-5;Q9C0C7;Q9C0C7-3;Q9C0C7-2;Q9C0C7-4;G3V193;F8W9Z4	Activating molecule in BECN1-regulated autophagy protein 1	AMBRA1	7
12628000	20215000	19501000	435740	18958000	19421000	15541000	13748000	12665000	15213000	23966000	15246000	20961000	17167000	17056000	35539000	23654000	28760000	12926000	28838000	17793000	29336000	25547000	22521000	20030000	19309000				P06396-3;F5H1A8;P06396-2;F8WA45;F5H8M4;Q5T0H9;Q5T0H8;Q5T0H7;Q5T0I0;Q5T0I1;REV__F8W8F9;REV__Q6TDU7;REV__Q6TDU7-3;REV__Q6TDU7-2;REV__F5H6T6;REV__H0YJM7;REV__F5H555;REV__B4DX11	P06396-3;F5H1A8;P06396-2;F8WA45;F5H8M4		GSN	18
0	0	0	0	845540	337550	0	238440	340110	672350	421880	0	0	2491000	0	0	0	0	2281700	687700	0	0	0	0	0	76750				Q8WXH0-2;Q8WXH0;F8WAA3;G3V5X4;Q8WXH0-7	Q8WXH0-2;Q8WXH0;F8WAA3;G3V5X4	Nesprin-2	SYNE2	5
0	631810	0	0	0	0	753900	0	573710	0	512650	926060	93891	0	0	0	0	0	453710	272050	0	0	505090	494390	666710	1328500				Q8N139;F8WAP7	Q8N139;F8WAP7	ATP-binding cassette sub-family A member 6	ABCA6	2
0	151680	131640	0	0	0	0	0	0	416480	588400	0	0	0	792370	0	113370	0	829110	0	0	0	0	0	0	0				P49788;P49788-2;F8WBG0	P49788;P49788-2;F8WBG0	Retinoic acid receptor responder protein 1	RARRES1	3
0	0	0	0	0	0	0	0	62148	0	0	0	0	0	0	0	0	0	0	0	0	0	0	0	0	64949				Q9NRX1;F8WBJ6	Q9NRX1;F8WBJ6	RNA-binding protein PNO1	PNO1	2
0	0	0	0	0	0	0	0	0	0	0	0	0	0	0	0	0	0	0	0	0	0	0	0	0	0				F8WBJ7	F8WBJ7		C9orf5	1
0	303760	257850	0	0	0	410400	0	195420	0	242990	360660	525170	0	0	0	0	0	0	0	0	0	0	158590	0	0				G8JLJ4;Q6NYC8;F8WBK4;Q6NYC8-2	G8JLJ4;Q6NYC8;F8WBK4;Q6NYC8-2	Phostensin	PPP1R18	4
0	140640	116090	0	0	0	0	0	103830	0	0	0	0	65890	0	0	0	0	0	0	0	0	274020	0	0	283160				Q9NQ50;F8WBK5	Q9NQ50;F8WBK5	39S ribosomal protein L40, mitochondrial	MRPL40	2
0	622100	1126900	0	568870	0	323670	2616300	2425400	1375000	827250	0	443160	1330900	665540	0	245410	194150	0	529630	180570	235090	569340	1021100	562080	1353800				Q8IYT4;Q8IYT4-2;F8WBL0	Q8IYT4;Q8IYT4-2;F8WBL0	Katanin p60 ATPase-containing subunit A-like 2	KATNAL2	3
0	0	0	0	0	0	0	0	0	0	0	0	0	0	0	0	0	0	0	0	0	0	0	0	0	0				Q93084-5;Q93084-6;Q93084;Q93084-7;Q93084-3;Q93084-2;F8WC06;Q93084-4	Q93084-5;Q93084-6;Q93084;Q93084-7;Q93084-3;Q93084-2;F8WC06;Q93084-4	Sarcoplasmic/endoplasmic reticulum calcium ATPase 3	ATP2A3	8
0	0	462740	0	0	0	0	0	0	0	0	0	0	0	0	0	0	0	0	464070	0	0	407220	979410	187110	409290				F8WCA0;P63027;B4DZX9;P23763;P23763-3;F5GZV7;P23763-2;F5H787	F8WCA0;P63027	Vesicle-associated membrane protein 2	VAMP2	8
2351900	2428300	1980900	4620700	2030500	0	0	0	0	1815400	0	0	1849800	0	862630	1289300	895850	1288500	2390700	0	1884200	6018100	1860100	2114500	1871000	1679200				F8WCP0;P20929;F8WCL5;H0Y786;F8WCL6;H7BZD5;H0Y3P5;Q96MF8;B7Z6B9	F8WCP0;P20929;F8WCL5;H0Y786;F8WCL6;H7BZD5;H0Y3P5;Q96MF8;B7Z6B9	Nebulin	NEB	9
0	0	0	0	0	431450	0	0	194450	137440	0	138780	205190	0	0	667370	492970	0	865330	197910	0	0	0	0	0	0				F8WCY5;Q14257;H0YL43;A8MXP8	F8WCY5;Q14257;H0YL43	Reticulocalbin-2	RCN2	4
0	0	0	0	0	0	0	0	0	0	0	0	0	0	0	0	0	0	0	0	0	0	0	0	0	0				F8WCY9	F8WCY9		AKAP9	1
0	261310	0	0	0	168700	144300	132370	120060	0	0	0	161670	148370	0	0	0	0	0	275300	0	0	0	0	394660	0				Q5R2V8;Q9Y316;Q9Y316-2;F8WCZ0	Q5R2V8;Q9Y316;Q9Y316-2;F8WCZ0	Protein MEMO1	C2orf4;MEMO1	4
454870	274900	182520	0	264410	185100	277170	0	108930	451640	197280	129010	248180	517600	2136500	1771600	1417800	1432600	357700	487100	727580	0	216020	0	308710	183990				Q9Y3A5;F8WE72;F8WCV5	Q9Y3A5;F8WE72;F8WCV5	Ribosome maturation protein SBDS	SBDS	3
0	0	0	0	0	0	0	0	0	0	0	0	0	0	0	0	0	0	0	0	0	0	0	0	0	0				P02462;P02462-2;F8WEC9	P02462;P02462-2;F8WEC9	Collagen alpha-1(IV) chain;Arresten	COL4A1	3
209580	120630	512690	0	214300	174280	171710	0	0	231130	0	145660	162350	124730	0	0	0	0	0	167030	0	0	74743	217470	0	91605				G3V0F8;P29350-3;P29350;P29350-2;F5H0N8;F5H1Z8;F5GY79;F5H5H9;F5GZM7;F5GXD4;F5H4Z1;F5H1V7	G3V0F8;P29350-3;P29350;P29350-2;F5H0N8;F5H1Z8;F5GY79;F5H5H9;F5GZM7	Tyrosine-protein phosphatase non-receptor type 6	PTPN6	12
0	0	139990	0	0	269060	0	0	341190	0	187260	0	0	88126	458420	0	341510	0	135990	134690	185520	0	374080	0	202400	195350				Q9NPA8;G3V117;E5RHX8;E5RJ84;E5RHT9;E5RI00	Q9NPA8;G3V117;E5RHX8	Enhancer of yellow 2 transcription factor homolog	ENY2	6
855170	500270	683680	0	714060	726040	0	867560	925940	823960	556940	0	0	952890	1539400	0	553180	0	934250	729410	0	0	0	624580	729000	689660				Q9BZZ5;G3V1C3;Q9BZZ5-2;Q9BZZ5-5;Q9BZZ5-3;Q9BZZ5-1;B4DDR3;E9PQK6	Q9BZZ5;G3V1C3;Q9BZZ5-2;Q9BZZ5-5;Q9BZZ5-3;Q9BZZ5-1;B4DDR3	Apoptosis inhibitor 5	API5	8
0	0	0	0	0	0	0	0	0	0	0	0	0	0	0	0	0	0	0	0	0	0	0	0	0	0				Q6P1M3;Q6P1M3-2;G3V1I9	Q6P1M3;Q6P1M3-2;G3V1I9	Lethal(2) giant larvae protein homolog 2	LLGL2	3
0	0	0	379820	0	0	0	0	0	0	0	0	0	0	0	0	0	0	155900	253220	0	0	0	0	0	0				O75027-2;O75027;G3V1J3;G3XAC4	O75027-2;O75027;G3V1J3;G3XAC4	ATP-binding cassette sub-family B member 7, mitochondrial	ABCB7	4
0	0	0	0	0	0	0	0	0	0	0	0	0	0	0	0	0	0	0	448140	0	0	0	0	0	81770				Q9Y2L1;Q9Y2L1-2;G3V1J5;F2Z2C0	Q9Y2L1;Q9Y2L1-2;G3V1J5;F2Z2C0	Exosome complex exonuclease RRP44	DIS3	4
0	0	0	0	0	0	0	0	0	0	0	0	0	0	0	0	0	0	173980	0	0	0	0	0	0	0				G3V1K3;Q15165;Q15165-1;Q15165-3	G3V1K3;Q15165;Q15165-1;Q15165-3	Serum paraoxonase/arylesterase 2	PON2	4
1208900	223650	756950	0	1471500	1061000	497000	457780	561300	1892700	218670	1004700	1436000	792510	2014700	1787900	2448500	3446100	1283300	459630	1315200	824920	888890	500800	577570	703980				G3V1L6	G3V1L6		FERMT1	1
0	0	0	0	0	0	0	0	135290	0	0	0	0	0	0	0	0	0	0	2460700	0	0	0	0	0	0				G3V1L9;Q07157;G5E9E7;H0Y3R8;Q07157-2	G3V1L9;Q07157;G5E9E7;H0Y3R8;Q07157-2	Tight junction protein ZO-1	TJP1	5
0	0	0	0	0	0	0	0	0	0	0	0	0	0	0	0	0	0	0	0	0	0	0	0	0	111630				Q8IVL6;G8JLI6;Q8IVL6-2;G3V1P9	Q8IVL6;G8JLI6;Q8IVL6-2;G3V1P9	Prolyl 3-hydroxylase 3	LEPREL2	4
0	0	300130	0	0	0	0	0	0	0	0	0	0	0	0	0	0	0	0	0	0	0	0	0	0	0				O60496;G3V1Q1	O60496;G3V1Q1	Docking protein 2	DOK2	2
0	0	0	0	0	0	581320	0	340500	550660	333180	427900	479440	74192	0	0	215400	420770	502370	451510	0	0	425140	179590	355410	337640				Q9NPH2;G5E9U0;Q9NPH2-2;G3V1R9	Q9NPH2;G5E9U0;Q9NPH2-2;G3V1R9	Inositol-3-phosphate synthase 1	ISYNA1	4
0	151640	0	0	0	0	0	0	0	0	0	0	0	340240	0	0	0	0	0	258830	0	0	0	0	0	0				Q9Y3E0;G3V1U5	Q9Y3E0;G3V1U5	Vesicle transport protein GOT1B	GOLT1B	2
0	728300	189510	0	55324	452230	258080	415660	796360	62895	295300	817060	75214	59988	65511	0	0	0	94783	550420	0	0	240900	410100	407950	968730				Q71U36;G3V1U9;Q13748;F8VXZ4;Q13748-2;F8VQQ4;Q6PEY2	Q71U36;G3V1U9;Q13748;F8VXZ4;Q13748-2;F8VQQ4	Tubulin alpha-1A chain;Tubulin alpha-3C/D chain	TUBA1A;TUBA3C	7
0	0	0	0	0	0	0	0	112960	0	0	0	0	0	0	0	0	0	0	90139	0	0	0	0	0	225280				P45973;G3V1X9	P45973;G3V1X9	Chromobox protein homolog 5	CBX5	2
0	0	0	0	0	140350	0	0	0	0	0	0	0	0	0	0	0	0	0	0	0	0	0	0	142350	0				G3V4T6;O43708;G3V5T0;G3V267;O43708-2;A6NED0;G3V3B9;H0YJN8	G3V4T6;O43708;G3V5T0;G3V267;O43708-2;A6NED0;G3V3B9;H0YJN8	Maleylacetoacetate isomerase	GSTZ1	8
0	0	0	0	0	0	0	0	0	0	0	0	0	0	0	0	0	0	0	0	0	0	0	0	0	0				Q8N8N7;G3V3Y1;G3V3C1;Q8N8N7-2;G3V288	Q8N8N7;G3V3Y1;G3V3C1;Q8N8N7-2;G3V288	Prostaglandin reductase 2	PTGR2	5
1478100	650300	678780	4062800	1826000	651010	497540	433760	2090200	795630	441800	375030	819080	943380	843630	0	1355700	1341800	814490	751910	1264100	0	406540	549830	763300	358000				F5H2F4;G3V2B8;P11586;G3V3L6	F5H2F4;G3V2B8;P11586;G3V3L6	C-1-tetrahydrofolate synthase, cytoplasmic;Methylenetetrahydrofolate dehydrogenase;Methenyltetrahydrofolate cyclohydrolase;Formyltetrahydrofolate synthetase	MTHFD1	4
0	0	0	0	0	0	716600	0	0	0	0	0	0	0	0	0	0	0	0	0	0	0	0	498410	872920	0				P59768;G3V2C9	P59768;G3V2C9	Guanine nucleotide-binding protein G(I)/G(S)/G(O) subunit gamma-2;Guanine nucleotide-binding protein subunit gamma	GNG2	2
90458	0	0	0	877790	194370	291650	0	357670	443580	0	0	0	416210	1197600	999470	1420500	1082000	321710	888500	1109500	598410	1750700	648750	1671000	464390				Q9UN36;Q9UN36-3;G3V2I9;G3V5S0;G3V383;B4DE86;Q9UN36-2;G3V3N4;Q9UN36-5;G3V4S9;G3V5H8;G3V5G0;G3V392;G3V5B7;G3V358;G3V2A6;G3V3D5;G3V3P1;G3V2T2;G3V4T9;G3V3P6;G3V552;G3V2S0;G3V5P9;G3V5B5;Q9UN36-4;G3V271;G3V4S2;G3V285;G3V3X2;G3V5V9;G3V280;G3V5A6;G3V237;G3V3X3;G3V596;G3V5G7;G3V2Y3;G3V3C3;G3V420;G3V5D7;G3V239;G3V4X3;G3V578;G3V5L7;H0YJ56	Q9UN36;Q9UN36-3;G3V2I9;G3V5S0;G3V383;B4DE86;Q9UN36-2;G3V3N4;Q9UN36-5;G3V4S9;G3V5H8;G3V5G0;G3V392;G3V5B7;G3V358;G3V2A6;G3V3D5;G3V3P1;G3V2T2;G3V4T9;G3V3P6;G3V552;G3V2S0;G3V5P9;G3V5B5;Q9UN36-4;G3V271;G3V4S2;G3V285;G3V3X2;G3V5V9;G3V280;G3V5A6;G3V237;G3V3X3;G3V596;G3V5G7;G3V2Y3;G3V3C3;G3V420;G3V5D7;G3V239;G3V4X3	Protein NDRG2	NDRG2	46
0	0	530480	0	272720	0	633850	328050	154430	274350	111440	286740	602470	359490	262520	0	148350	727700	469990	179590	568810	626180	231150	268900	416370	283970				Q9Y5K8;G3V2V6;G3V2S6;H0YJH8;G3V559;G3V3T8;G3V341	Q9Y5K8;G3V2V6;G3V2S6;H0YJH8	V-type proton ATPase subunit D	ATP6V1D	7
0	0	23868	0	0	0	0	0	0	0	0	0	0	0	370630	264470	0	141150	0	0	223580	167840	199160	0	1791600	0				Q14767;G3V3X5;G3V511	Q14767;G3V3X5;G3V511	Latent-transforming growth factor beta-binding protein 2	LTBP2	3
0	0	96306	0	0	0	116650	0	0	0	184730	0	0	865440	696190	0	747320	0	291000	128380	0	0	78534	0	226240	84988				O95433;G3V438;B4DUR9;H0YJG7;H0YJ63;H0YJU2;H0YJG6	O95433;G3V438;B4DUR9;H0YJG7;H0YJ63	Activator of 90 kDa heat shock protein ATPase homolog 1	AHSA1	7
968280	0	0	2685900	997930	327720	1110200	356530	408820	897350	324200	782680	702010	300260	0	0	0	0	0	356710	0	0	0	701850	454980	0				P49753;Q86TX2;G3V4F2;P49753-2;B3KSA0	P49753;Q86TX2;G3V4F2;P49753-2;B3KSA0	Acyl-coenzyme A thioesterase 2, mitochondrial;Acyl-coenzyme A thioesterase 1	ACOT2;ACOT1	5
0	0	0	0	0	0	0	166460	0	0	0	0	0	0	221450	484460	0	0	0	0	0	0	0	0	0	0				P61011;P61011-2;G3V4F7	P61011;P61011-2;G3V4F7	Signal recognition particle 54 kDa protein	SRP54	3
169680	0	216840	0	426510	285590	0	0	188110	240320	0	239690	0	0	0	0	0	0	0	0	0	398510	129760	304970	222190	323450				G3XA98;G3V4U0;Q9UBX5;H0YJ31	G3XA98;G3V4U0;Q9UBX5;H0YJ31	Fibulin-5	FBLN5	4
0	0	0	0	0	0	0	0	0	0	0	0	0	103830	0	0	0	0	0	0	0	0	0	0	0	0				Q96EK6;G3V4W4	Q96EK6;G3V4W4	Glucosamine 6-phosphate N-acetyltransferase	GNPNAT1	2
0	0	0	0	0	0	0	0	0	0	0	0	0	0	0	0	0	0	0	0	0	0	0	0	0	0				G3V4X5;H0YJ03	G3V4X5		PSMA3	2
0	0	0	0	0	0	0	0	0	0	0	0	0	0	0	0	0	0	191400	0	0	0	248720	0	136510	0				P49770;G3V5E5	P49770;G3V5E5	Translation initiation factor eIF-2B subunit beta	EIF2B2	2
7962500	57410000	9938800	0	12229000	5422500	24680000	6170700	11465000	27591000	11503000	10178000	8985800	4498500	12720000	12063000	12186000	6530700	15267000	7612500	8456300	7240300	13359000	16546000	9410200	10277000				G3V5I3;P01011;G3V3A0;G3V595;P01011-2;F8W6M9;P01011-3	G3V5I3;P01011;G3V3A0	Alpha-1-antichymotrypsin;Alpha-1-antichymotrypsin His-Pro-less	SERPINA3	7
2776100	4601600	6126600	3374500	3574900	6440300	6944800	7261600	4911500	3554000	6044000	6223400	4805500	3978600	2307400	1923200	2469300	1196600	5082200	4115200	1746100	1036400	3809400	4599300	4288400	4819100				G3V5Z7;P60900;G3V295;B4DXJ9;G3V3I1;G3V3U4;B4DQR4;H0YJC4;G3V2S7;G3V4S5	G3V5Z7;P60900;G3V295;B4DXJ9;G3V3I1;G3V3U4	Proteasome subunit alpha type;Proteasome subunit alpha type-6	PSMA6	10
0	0	0	0	0	0	0	198200	0	284350	0	194890	0	0	0	537820	424860	1001000	535980	353810	0	0	0	0	267040	48188				Q6UN15;G3XAD6;Q6UN15-3;H0Y8P7	Q6UN15;G3XAD6;Q6UN15-3;H0Y8P7	Pre-mRNA 3-end-processing factor FIP1	FIP1L1	4
0	0	0	0	0	0	0	0	332740	0	0	356990	0	338680	0	0	0	0	0	0	0	0	0	0	0	0				P55011;P55011-3;G3XAL9	P55011;P55011-3;G3XAL9	Solute carrier family 12 member 2	SLC12A2	3
645260	817220	2936400	0	288390	0	0	1581500	1455200	714070	1180000	1180400	0	1396600	866860	0	582010	710020	1380200	901640	0	0	2444200	1639600	937950	2245700				P42167;G5E972;P42167-2;P42166;H0YJH7	P42167;G5E972;P42167-2;P42166;H0YJH7	Lamina-associated polypeptide 2, isoforms beta/gamma;Thymopoietin;Thymopentin;Lamina-associated polypeptide 2, isoform alpha;Thymopoietin;Thymopentin	TMPO	5
2010000	1876100	4641100	0	1443100	3154700	495270	2960400	8932900	4252900	4022800	2205800	3350600	10097000	2329900	2150300	3710200	1940400	3103300	7150000	912430	975210	1059500	3116200	4084900	4171300				P50990;G5E9B2;B4DEM7;B4DQH4;H7C4C8;H7C2U0	P50990;G5E9B2;B4DEM7;B4DQH4;H7C4C8	T-complex protein 1 subunit theta	CCT8	6
0	0	0	0	0	0	0	0	0	0	0	0	0	0	0	0	0	0	0	0	0	0	0	0	268270	0				Q9BV36;Q9BV36-2;G5E9G5;H7C3K9;Q9BV36-3;H7C052;H7C371;H7C190;B4DKW7;H7C2D8	Q9BV36;Q9BV36-2;G5E9G5;H7C3K9;Q9BV36-3;H7C052;H7C371;H7C190	Melanophilin	MLPH	10
2079200	0	1029700	0	0	1849300	0	448210	472020	465870	587720	324020	766840	455760	574750	624010	293160	3645700	2508100	488170	1136600	1612800	639360	977880	427410	548880				Q92734;G5E9V1;Q05BK6;C9JJP5;C9JUE0;C9JTY3	Q92734;G5E9V1;Q05BK6;C9JJP5;C9JUE0;C9JTY3	Protein TFG	TFG	6
0	0	200580	0	0	0	0	0	0	0	0	0	0	130350	0	0	0	0	0	0	0	0	127450	0	340960	0				G5E9Y2;G8JLB2;Q9NQW7;Q9NQW7-2;Q5T6H7;Q5T6H2;Q5T6H3	G5E9Y2;G8JLB2;Q9NQW7;Q9NQW7-2;Q5T6H7;Q5T6H2;Q5T6H3	Xaa-Pro aminopeptidase 1	XPNPEP1	7
571900	1183700	928230	0	604040	810340	1205200	1158300	315280	360890	0	1241100	2120400	0	200820	712720	1211900	0	548150	360550	98270	1865400	2046200	956160	499710	1241700				G8JLA8;Q15582;B9ZVW9;H0Y8L3;H0Y9D7;H0YAB8;H0YAH8;D6RBX4	G8JLA8;Q15582;B9ZVW9;H0Y8L3	Transforming growth factor-beta-induced protein ig-h3	TGFBI	8
6667600	3666600	24729000	0	8723300	14026000	6089500	6269600	10142000	6205600	9386100	11903000	5265800	16869000	4533500	5177300	5242800	6544000	13813000	8882800	5255600	8664400	21629000	12215000	12436000	15918000				G8JLB6;P31943;E9PCY7;D6RBM0;H0YB39;E5RGV0;E7EN40;D6RIU0;D6RIH9;D6RJ04;D6RDU3;D6RIT2;D6RFM3;D6R9T0;D6RAM1;E7EQJ0;H0YBD7;H0YBG7;F5GZT4;E5RGH4;D6RDL0;H0YAQ2;D6RF17;D6R9D3;E5RJ94;H0YBK1	G8JLB6;P31943;E9PCY7;D6RBM0;H0YB39;E5RGV0;E7EN40	Heterogeneous nuclear ribonucleoprotein H;Heterogeneous nuclear ribonucleoprotein H, N-terminally processed	HNRNPH1	26
1431600	0	0	0	0	1611900	0	1634900	1798100	4529200	0	0	0	2229800	0	0	0	0	0	0	0	0	0	0	0	0				P51157;P51157-2;G8JLC5;Q8WVF3	P51157;P51157-2;G8JLC5;Q8WVF3	Ras-related protein Rab-28	RAB28	4
0	0	161780	0	0	0	0	0	0	0	0	0	0	184890	0	0	0	0	0	0	0	0	0	0	0	0				Q3YEC7-2;Q3YEC7;G8JLF3	Q3YEC7-2;Q3YEC7;G8JLF3	Rab-like protein 1	PARF;C9orf86	3
313530	0	0	0	0	0	0	0	0	0	0	0	0	0	0	3542800	0	0	0	0	0	0	0	0	0	0				P02458;G8JLI4;P02458-1	P02458;G8JLI4;P02458-1	Collagen alpha-1(II) chain;Collagen alpha-1(II) chain;Chondrocalcin	COL2A1	3
0	0	110790	0	0	0	0	0	0	0	0	0	0	0	0	0	0	0	0	214610	0	0	0	0	0	0				Q96FX7;H0Y2Q1	Q96FX7;H0Y2Q1	tRNA (adenine(58)-N(1))-methyltransferase catalytic subunit TRMT61A	TRMT61A	2
0	0	0	0	0	0	0	0	0	0	0	0	0	0	0	0	0	0	0	0	0	0	0	0	0	0				H0Y2S9	H0Y2S9		MPRIP	1
0	0	277570	0	0	0	0	0	0	0	0	0	0	0	0	0	0	0	0	316280	0	0	0	0	0	0				Q6NX52;Q92888-3;Q92888;Q92888-2;H0Y2T4	Q6NX52;Q92888-3;Q92888;Q92888-2;H0Y2T4	Rho guanine nucleotide exchange factor 1	ARHGEF1	5
195560	0	0	0	71852	0	0	0	0	52318	0	0	0	0	0	0	0	0	0	0	0	0	0	0	0	0				P11274;P11274-2;H0Y2V4	P11274;P11274-2;H0Y2V4	Breakpoint cluster region protein	BCR	3
0	181920	149410	0	259550	0	0	302270	0	0	0	0	516220	0	554330	0	0	0	0	324220	541520	0	110190	133710	0	0				H0Y323;P17655;P17655-2	H0Y323;P17655;P17655-2	Calpain-2 catalytic subunit	CAPN2	3
0	0	0	0	0	0	0	0	0	0	0	0	0	0	0	0	0	0	0	0	0	0	0	0	0	0				Q8TEX9-2;Q8TEX9;H0Y3R2;H0YMR4;H0YN07	Q8TEX9-2;Q8TEX9;H0Y3R2;H0YMR4;H0YN07	Importin-4	IPO4	5
642210	2602900	5632800	0	3909800	316270	534120	265490	370180	982770	826220	0	570660	572960	0	2747600	0	138350	0	182750	2784700	0	0	0	934700	717850				P13761;H0Y4M2	P13761;H0Y4M2	HLA class II histocompatibility antigen, DRB1-7 beta chain	HLA-DRB1	2
255090	0	627320	0	826080	0	1043800	1289100	1795800	760970	578850	855830	621290	1181900	588110	0	0	595720	458510	1288100	0	727860	0	933490	0	1394000				P12268;H0Y4R1;F5H247;E7ETK5	P12268;H0Y4R1;F5H247	Inosine-5-monophosphate dehydrogenase 2	IMPDH2	4
0	0	106160	0	0	0	0	0	401630	0	0	0	0	166920	0	0	0	0	0	338630	0	0	0	0	0	0				H0Y4R2;P16435;E7EVY7;F5H468;E7EMD0;E7EPN3;C9JU80	H0Y4R2;P16435;E7EVY7;F5H468;E7EMD0;E7EPN3	NADPH--cytochrome P450 reductase	POR	7
519710	0	363620	0	2125000	0	0	0	0	261310	347730	0	0	361810	1000600	684590	0	1391700	0	0	1551900	441180	313600	0	419370	2864400				Q53H96;H0Y6C3;B5MD87;F8WEI0	Q53H96;H0Y6C3;B5MD87	Pyrroline-5-carboxylate reductase 3	PYCRL	4
0	0	0	0	0	0	0	0	0	0	0	0	0	0	0	0	0	0	0	0	0	0	0	0	0	0				H0Y6F1	H0Y6F1		ADAMTS8	1
11852000	14302000	22805000	7876400	15394000	17092000	15406000	19591000	14891000	10769000	13393000	16807000	8550000	22858000	5180300	4555800	2467300	3924400	28225000	7182900	8014500	20989000	26828000	16870000	13479000	21803000				H0Y7A7;E7ETZ0;P62158;E7EMB3;Q96HY3;G3V361;G3V226;G3V479;F8WBR5	H0Y7A7;E7ETZ0;P62158;E7EMB3;Q96HY3;G3V361	Calmodulin	CALM2;CALM1	9
0	0	0	0	0	0	0	397870	0	0	203560	0	0	0	470140	0	328190	0	0	271230	414800	0	888160	0	0	283550				P17050;H0Y8C1	P17050;H0Y8C1	Alpha-N-acetylgalactosaminidase	NAGA	2
0	1022700	0	0	0	381330	832960	0	761450	305610	0	0	1039400	0	0	0	0	0	0	0	0	0	0	0	312910	0				H0Y8T7	H0Y8T7		ODAM	1
936700	590590	1619700	0	884730	247550	579030	1017500	441210	426760	1083800	750820	484490	839600	128810	290990	0	0	1332300	626960	0	0	2154000	1476200	508540	548800				H0Y8X4;O43598;O43598-2	H0Y8X4;O43598;O43598-2	Deoxyribonucleoside 5-monophosphate N-glycosidase	C6orf108;RCL	3
0	0	0	0	0	0	0	0	0	0	0	0	0	0	0	0	0	0	0	0	0	0	0	0	0	0				O43181;H0Y9M8	O43181;H0Y9M8	NADH dehydrogenase [ubiquinone] iron-sulfur protein 4, mitochondrial	NDUFS4	2
0	0	0	0	0	0	0	0	0	0	0	0	0	0	0	0	0	0	0	0	0	0	0	0	0	0				Q15006;H0YAS9	Q15006;H0YAS9	Tetratricopeptide repeat protein 35	TTC35	2
102020	0	0	0	97913	0	0	0	0	0	0	0	0	279140	0	0	0	0	134330	0	0	0	933500	0	873710	295570				Q08AH1;H0YAU5;O75203	Q08AH1;H0YAU5;O75203	Acyl-coenzyme A synthetase ACSM1, mitochondrial	ACSM1;A-923A4.2	3
462450	0	0	0	190700	147970	0	0	0	191220	128060	0	0	0	0	0	0	0	0	0	0	0	0	0	0	0				Q9Y5V0;H0YC70	Q9Y5V0;H0YC70	Zinc finger protein 706	ZNF706	2
227810	142390	0	0	288190	118180	249680	278190	116040	547690	221190	88288	467180	214070	0	0	0	0	205330	0	486230	0	138680	118030	364880	0				Q8IZY2;Q8IZY2-2;H0YCN5	Q8IZY2;Q8IZY2-2;H0YCN5	ATP-binding cassette sub-family A member 7	ABCA7	3
0	0	0	0	0	0	0	0	0	0	0	0	0	0	0	0	0	0	0	0	0	0	0	0	0	0				Q6IA17;H0YDF8;H0YDR5	Q6IA17;H0YDF8;H0YDR5	Single Ig IL-1-related receptor	SIGIRR	3
0	0	0	0	0	0	0	0	0	0	0	0	0	0	0	0	0	0	0	0	0	0	0	0	0	0				O94964-2;O94964;H0YDM2;O94964-4	O94964-2;O94964;H0YDM2;O94964-4	Uncharacterized protein KIAA0889	KIAA0889	4
0	0	191190	0	0	298170	0	0	0	0	0	0	0	0	289890	0	204600	0	197940	0	0	0	1328800	0	195990	231980				Q8N699;H0YDV5	Q8N699;H0YDV5	Myc target protein 1	MYCT1	2
0	101790	0	0	0	0	0	0	0	0	0	0	0	0	197650	259260	0	0	138070	0	0	0	0	0	500710	166160				H0YF29;Q6P1X6;Q6P1X6-2	H0YF29;Q6P1X6;Q6P1X6-2	UPF0598 protein C8orf82	C8orf82	3
0	310550	0	0	0	0	0	0	251630	0	650280	0	0	0	0	0	0	0	0	175250	0	0	0	0	0	0				P20645;H0YF90	P20645;H0YF90	Cation-dependent mannose-6-phosphate receptor	M6PR	2
39551000	15969000	23015000	0	96971000	17336000	23525000	27545000	106730000	26952000	44862000	31782000	51356000	64043000	16303000	10024000	13454000	17589000	49766000	70420000	19666000	10847000	36509000	45811000	121140000	51773000				H0YG33;P08107;F5GZ62;F5H1D3;F8VZJ4;E7EQL7;E7EP94;Q5SP16;C9IYI3;E7EP11	H0YG33;P08107;F5GZ62;F5H1D3;F8VZJ4;E7EQL7;E7EP94;Q5SP16	Heat shock 70 kDa protein 1A/1B	HSPA1B;HSPA1A	10
0	0	159150	0	0	0	0	0	0	0	0	0	0	0	153170	0	0	0	0	0	0	0	0	0	0	0				P55809;H0YGE8	P55809;H0YGE8	Succinyl-CoA:3-ketoacid-coenzyme A transferase 1, mitochondrial	OXCT1	2
0	2032700	238030	0	1071400	0	0	0	848800	466170	683730	0	0	972400	579550	481000	635050	709490	328930	424460	848360	1260800	0	423540	0	0				H0YGH4;P01023;P20742;P20742-2;CON__ENSEMBL:ENSBTAP00000024146	H0YGH4;P01023	Alpha-2-macroglobulin	A2M	5
0	0	0	0	0	0	0	0	0	0	0	0	0	0	0	0	0	0	0	0	0	0	0	0	0	0				Q8NE71;Q8NE71-2;H0YGW7	Q8NE71;Q8NE71-2;H0YGW7	ATP-binding cassette sub-family F member 1	ABCF1	3
0	445440	261370	0	296990	1150100	542580	1810200	956550	661140	945090	1248700	307510	1097600	555180	0	0	579000	755730	303600	0	0	1312800	323810	309140	469740				Q8N8S7;Q8N8S7-2;H0YH67	Q8N8S7;Q8N8S7-2;H0YH67	Protein enabled homolog	ENAH	3
0	0	0	0	0	0	0	0	0	0	0	0	0	0	0	0	0	0	0	0	0	0	0	0	0	0				Q9UEU0;Q9UEU0-2;H0YJJ5;H0YJL5	Q9UEU0;Q9UEU0-2;H0YJJ5;H0YJL5	Vesicle transport through interaction with t-SNAREs homolog 1B	VTI1B	4
0	1416900	3570200	663170	471760	1196600	817990	341750	667840	902960	1019900	764940	670460	871550	296540	0	0	0	1263400	0	0	676220	2135100	1387900	649060	1666800				P06309;P01614;P01617;H0YKC3;H0YK52;P06310;F8VYE6;H0YLA9	P06309;P01614;P01617;H0YKC3;H0YK52	Ig kappa chain V-II region GM607;Ig kappa chain V-II region Cum;Ig kappa chain V-II region TEW		8
0	0	0	0	280860	0	0	250320	2512600	375270	266980	0	0	339270	332240	0	0	0	0	203720	0	0	0	0	0	166560				Q96G23;Q5SZE1;Q5SZE4;H0YKH6;Q5SZE3;Q5SZE2;H0YNU7	Q96G23;Q5SZE1;Q5SZE4;H0YKH6;Q5SZE3;Q5SZE2;H0YNU7	Ceramide synthase 2	CERS2;LASS2	7
343550	354390	0	0	0	233120	287590	191440	0	335280	169300	195420	286350	300950	129750	488830	0	417040	238800	421950	679100	0	0	0	494520	168170				Q9NYL9;H0YNJ8;H0YKU1	Q9NYL9;H0YNJ8;H0YKU1	Tropomodulin-3	TMOD3	3
123330	1590700	1160900	0	866850	1597900	448330	650550	502190	755040	946800	669110	1126500	1491400	113530	1682700	3093400	544100	528270	2842300	856530	0	695190	1328200	1224800	706720				P13804;P13804-2;H0YL12;H0YLU7;H0YKF0;H0YNX6;H0YK49	P13804;P13804-2;H0YL12;H0YLU7;H0YKF0;H0YNX6;H0YK49	Electron transfer flavoprotein subunit alpha, mitochondrial	ETFA	7
1473700	1095900	1141700	0	1751300	983190	1638000	1632000	1193500	2515700	1142200	1058700	2450900	1547700	2922300	3182200	2814800	3910000	1781700	1282900	3338900	2280700	1144800	772400	2255200	938680				P25789;H0YL69;H0YMZ1;H0YN18;H0YMA1;H0YMI6;H0YLC2;H0YLS6;H0YKT8;P25789-2	P25789;H0YL69;H0YMZ1;H0YN18;H0YMA1;H0YMI6;H0YLC2;H0YLS6;H0YKT8	Proteasome subunit alpha type-4;Proteasome subunit alpha type;Proteasome subunit beta type	PSMA4	10
0	432510	772230	0	650300	703060	565110	0	0	637750	0	0	920230	477810	329890	0	0	0	293230	1855000	262890	0	0	502230	760820	368050				P50213;H0YL72;P50213-2;B7Z9J8;H0YMU3;H0YLI6;H0YKD0;H0YM64;H0YNF5	P50213;H0YL72;P50213-2;B7Z9J8;H0YMU3;H0YLI6;H0YKD0;H0YM64	Isocitrate dehydrogenase [NAD] subunit alpha, mitochondrial	IDH3A	9
0	160010	96113	0	0	0	0	168590	186050	0	0	0	0	0	0	0	0	0	0	295730	0	0	0	0	0	0				Q99653;H0YNG9;H0YLY7;F5GX29;H0YKE7	Q99653;H0YNG9;H0YLY7;F5GX29;H0YKE7	Calcium-binding protein p22	CHP	5
76480	613550	370390	0	0	0	0	0	117830	0	0	0	0	203920	0	0	0	0	0	0	0	0	0	258490	152070	100260				Q92930;H0YNE9;F5GY21	Q92930;H0YNE9;F5GY21	Ras-related protein Rab-8B	RAB8B	3
248350	0	309380	0	140870	452420	0	0	0	0	159830	285680	272730	130520	251350	0	0	436520	0	239550	33145	0	1063700	369780	0	446340				Q8N4P3;H0YNP9;Q8N4P3-2	Q8N4P3;H0YNP9;Q8N4P3-2	Guanosine-3,5-bis(diphosphate) 3-pyrophosphohydrolase MESH1	HDDC3	3
249800	852180	440510	0	495960	219780	1517100	141820	525650	1623800	207860	202080	172200	813090	750770	0	2472900	7912400	4228400	612830	929840	368860	155390	519510	334030	872440				P33316;H0YNW5;P33316-2;H0YKC5;H0YKI0;H0YNJ9;H0YMM5;H0Y477	P33316;H0YNW5;P33316-2;H0YKC5;H0YKI0;H0YNJ9;H0YMM5;H0Y477	Deoxyuridine 5-triphosphate nucleotidohydrolase, mitochondrial	DUT	8
1439300	2332200	2516800	2717900	3851200	3306400	2163600	893070	3359300	4406200	1952700	3027400	7848800	1465100	3380400	2917600	1332800	1400200	1048700	7092000	1605000	1715700	720070	1914400	1541300	2460200				P29590;H2N333;P29590-11;P29590-5;P29590-8;P29590-3;P29590-9;P29590-2;P29590-12;P29590-4;P29590-13;H3BT57;E9PBR7;P29590-10;P29590-14;H3BT29;H3BUJ5;H3BVD2;F8W9X2	P29590;H2N333;P29590-11;P29590-5;P29590-8;P29590-3;P29590-9;P29590-2;P29590-12;P29590-4;P29590-13;H3BT57;E9PBR7;P29590-10;P29590-14;H3BT29;H3BUJ5	Protein PML	PML	19
7031900	2586200	7894200	0	8025500	7202200	3514200	3378700	5582500	8251400	5517900	7429000	6619100	7863600	6120500	4078200	6265700	5889000	6283000	8652400	5280900	3087100	3698400	4965300	7963300	8196000				Q59F66;H3BLZ8;Q92841;Q92841-2;Q92841-3;Q92841-1;C9JMU5;Q9UQL5;G5E9L5	Q59F66;H3BLZ8;Q92841;Q92841-2;Q92841-3;Q92841-1;C9JMU5	Probable ATP-dependent RNA helicase DDX17	DDX17	9
1239900	934790	695460	496350	1768900	761920	1093700	521850	445040	1370600	502790	787450	896760	559790	1323000	1457100	1094500	2655900	1379600	738710	1960300	813900	918380	681800	1090700	596570				O00161;O00161-2;H3BPJ0;H3BM38;H3BR18;H3BNE1;H3BU94;H3BNG6	O00161;O00161-2;H3BPJ0;H3BM38;H3BR18;H3BNE1;H3BU94;H3BNG6	Synaptosomal-associated protein 23	SNAP23	8
0	0	0	0	0	745810	634310	875960	0	0	1354900	0	0	0	0	0	0	0	0	1493900	0	0	0	0	0	622720				H3BVG0;Q8N1F7;H3BM93;H3BRI8;H3BV11;Q8N1F7-2;H3BP95;H3BMX0	H3BVG0;Q8N1F7;H3BM93;H3BRI8;H3BV11	Nuclear pore complex protein Nup93	NUP93	8
0	0	0	0	0	0	0	0	0	0	0	0	0	0	0	0	0	32843	0	0	0	0	29742	0	0	0				H3BPK4;Q96A32;H3BN54;H3BML9	H3BPK4;Q96A32;H3BN54;H3BML9	Myosin regulatory light chain 2, skeletal muscle isoform	MYLPF	4
0	0	213990	0	0	0	0	0	520510	0	214470	0	0	610970	0	0	0	0	0	320130	0	0	0	0	366670	451070				Q15287;H3BTC0;H3BMM9;Q15287-2;Q15287-3;H3BMS0;H3BV80;H3BPG5;H3BR57	Q15287;H3BTC0;H3BMM9;Q15287-2;Q15287-3;H3BMS0;H3BV80;H3BPG5;H3BR57	RNA-binding protein with serine-rich domain 1	RNPS1	9
0	0	0	0	0	0	0	0	0	0	0	0	0	0	0	0	0	0	0	0	0	0	0	0	0	188660				P51159;O00194;P51159-2;H3BN55;H3BVH7;H3BS49;H3BUD9;H3BU81	P51159;O00194;P51159-2;H3BN55;H3BVH7;H3BS49;H3BUD9;H3BU81	Ras-related protein Rab-27A;Ras-related protein Rab-27B	RAB27A;RAB27B	8
0	0	0	0	0	0	0	0	0	0	0	0	0	0	0	0	0	0	0	0	0	0	0	0	0	0				Q9UMR2;Q9UMR2-2;H3BN59;H3BQK0;E7EMK4;H3BMQ5;H3BTX1	Q9UMR2;Q9UMR2-2;H3BN59;H3BQK0;E7EMK4;H3BMQ5;H3BTX1	ATP-dependent RNA helicase DDX19B	DDX19B	7
390370	979270	685280	0	1538000	237770	608170	1191200	1241400	1799100	784600	312020	820800	1180800	1822400	628420	2022000	761890	654240	903750	0	0	377180	1397900	1235900	1227600				P13073;H3BNV9;H3BN72;Q86WV2;H3BPG0;H3BNI5	P13073;H3BNV9;H3BN72;Q86WV2;H3BPG0;H3BNI5	Cytochrome c oxidase subunit 4 isoform 1, mitochondrial	COX4I1	6
0	1504700	3513100	0	641380	736380	1452300	207760	1877000	973130	608700	479790	0	3309000	274450	0	396160	2340300	432100	418720	0	0	1534900	818180	266000	1852900				H3BNA4;P35637;P35637-2;E7EUX0;B4DR70;H3BPE7;H3BVD6	H3BNA4;P35637;P35637-2;E7EUX0;B4DR70;H3BPE7	RNA-binding protein FUS	FUS	7
0	0	227800	0	0	0	0	0	0	0	0	0	0	457700	0	0	0	0	0	0	0	0	0	0	0	199140				O75208;H3BNT2;H3BSJ5;H3BRC0;H3BPC6;H3BVA5;O75208-2;H3BPW3	O75208;H3BNT2;H3BSJ5;H3BRC0;H3BPC6;H3BVA5;O75208-2;H3BPW3	Ubiquinone biosynthesis protein COQ9, mitochondrial	COQ9	8
0	0	350640	0	0	0	0	336800	0	0	402980	0	0	290650	0	0	0	0	156960	209890	0	0	216910	0	0	0				Q9Y3D0;H3BNV7	Q9Y3D0;H3BNV7	Mitotic spindle-associated MMXD complex subunit MIP18	FAM96B	2
0	0	0	0	0	789430	0	845550	225700	231980	261380	0	451400	198910	79710	0	0	0	0	907160	155690	242100	462770	0	908210	335920				H3BP20;P06865;H3BS10;H3BTD4;H3BU85;E9PGL4;B4DKE7	H3BP20;P06865;H3BS10;H3BTD4;H3BU85;E9PGL4	Beta-hexosaminidase subunit alpha	HEXA	7
0	0	0	0	0	0	0	0	0	0	0	0	0	0	0	0	0	0	179160	0	0	0	0	0	205770	0				P53602;H3BP35	P53602;H3BP35	Diphosphomevalonate decarboxylase	MVD	2
893410	261740	169260	524860	1058000	305100	349490	186030	175920	526180	162680	256680	310110	326100	831410	372720	0	0	99137	170200	323190	0	225500	259020	0	575960				Q16775;Q16775-2;H3BPK3;H3BPQ4;H3BV79	Q16775;Q16775-2;H3BPK3;H3BPQ4;H3BV79	Hydroxyacylglutathione hydrolase, mitochondrial	HAGH	5
0	0	0	0	0	0	0	0	0	0	0	0	0	300100	0	0	0	0	0	0	0	0	0	260180	199470	0				Q93100;Q93100-3;Q93100-2;Q93100-4;H3BQ89;H3BV13	Q93100;Q93100-3;Q93100-2;Q93100-4;H3BQ89;H3BV13	Phosphorylase b kinase regulatory subunit beta	PHKB	6
0	0	0	0	0	0	0	0	0	0	0	0	0	0	0	0	0	0	0	120250	0	0	0	0	0	101350				P55789;H3BRD2;H3BRW3	P55789;H3BRD2;H3BRW3	FAD-linked sulfhydryl oxidase ALR	GFER	3
0	0	0	0	0	0	0	0	262900	0	0	0	0	0	0	0	0	0	0	0	0	0	0	0	0	0				P11597;P11597-2;H3BRJ9	P11597;P11597-2;H3BRJ9	Cholesteryl ester transfer protein	CETP	3
0	0	0	0	0	0	0	0	0	0	0	0	0	0	0	0	0	0	0	0	0	0	0	0	0	0				H3BRN4;P80404;H3BNQ7;H3BPW8;H3BRT1;H3BMJ9;H3BRJ1	H3BRN4;P80404;H3BNQ7	4-aminobutyrate aminotransferase, mitochondrial	ABAT	7
0	0	260700	0	0	0	0	0	0	0	119530	185000	0	0	0	0	0	0	0	0	0	0	0	0	0	0				P50225;H3BRY5;P50226;E9PKR8;H3BQX5;Q1ET66;P50224;E9PKW4;P50225-2;P50224-2;E9PM76;H3BPL6;H3BNY7	P50225;H3BRY5;P50226;E9PKR8;H3BQX5;Q1ET66;P50224	Sulfotransferase 1A1;Sulfotransferase 1A2;Sulfotransferase 1A3/1A4	SULT1A1;SULT1A2;ST1A5;SULT1A3	13
0	0	0	0	0	0	0	0	0	0	0	0	0	0	0	0	0	0	0	2929800	0	0	0	0	0	0				O60437;H3BT08	O60437;H3BT08	Periplakin	PPL	2
0	0	0	0	0	0	0	0	0	0	0	0	0	0	0	0	0	0	0	0	0	0	0	0	0	0				Q3SXM5;H3BT52	Q3SXM5;H3BT52	Inactive hydroxysteroid dehydrogenase-like protein 1	HSDL1	2
0	0	0	0	0	0	0	0	0	0	0	0	0	0	0	0	0	0	0	0	0	0	0	0	0	0				Q9NUU7;H3BTB3;H3BSL8;H3BP50	Q9NUU7;H3BTB3;H3BSL8;H3BP50	ATP-dependent RNA helicase DDX19A	DDX19A	4
0	0	0	0	0	0	0	0	0	0	0	0	0	0	0	0	0	0	97952	169440	0	0	11765000	0	308160	0				H3BTH8;Q96S86;H3BT26;H3BRY4	H3BTH8;Q96S86;H3BT26;H3BRY4	Hyaluronan and proteoglycan link protein 3	HAPLN3	4
0	0	832250	0	0	0	0	0	0	224810	0	226000	307970	242800	0	0	0	0	270520	0	0	999940	679780	0	3803400	400500				H3BUE5;H3BU88;P0CG34;P0CG35	H3BUE5;H3BU88;P0CG34;P0CG35	Thymosin beta-15A;Thymosin beta-15B	TMSB15A;TMSB15B	4
0	0	0	0	0	0	0	0	0	0	0	0	0	0	0	0	0	0	0	0	0	0	0	0	0	0				Q08397;H3BUV8	Q08397;H3BUV8	Lysyl oxidase homolog 1	LOXL1	2
0	0	0	0	0	0	0	0	0	0	0	0	0	0	0	0	0	0	374630	236030	0	0	0	284240	301560	0				Q6EEV4;H3BV00;Q6EEV4-2	Q6EEV4;H3BV00;Q6EEV4-2	DNA-directed RNA polymerase II subunit GRINL1A, isoforms 4/5	POLR2M	3
0	0	0	0	0	0	0	0	0	0	0	0	0	0	0	0	0	0	0	0	0	0	0	0	0	0				Q53FZ2-2;H3BV29	Q53FZ2-2;H3BV29			2
0	0	298070	0	309720	278550	216840	223960	0	708470	0	320000	0	0	349450	0	290210	476180	315400	366160	0	0	0	0	0	0				Q6FI81;Q6FI81-3;H3BV90;Q6FI81-2	Q6FI81;Q6FI81-3;H3BV90;Q6FI81-2	Anamorsin	CIAPIN1	4
221300	383760	299920	0	151560	0	441040	0	0	352450	0	0	0	0	117240	0	499520	175030	211100	262670	145580	221930	0	0	104920	231770				P28676;H7BXD5;H7C2Z6	P28676;H7BXD5;H7C2Z6	Grancalcin	GCA	3
0	0	0	0	0	0	0	0	0	0	0	0	0	0	0	4017400	0	0	0	0	0	1518900	0	75538	0	0				Q9NP58;Q9NP58-4;H7BXK9	Q9NP58;Q9NP58-4;H7BXK9	ATP-binding cassette sub-family B member 6, mitochondrial	ABCB6	3
0	0	0	0	0	0	0	0	281070	0	0	0	0	0	0	0	0	0	153490	202400	0	0	0	0	0	0				O76021;H7BY09;B4DJ58	O76021;H7BY09;B4DJ58	Ribosomal L1 domain-containing protein 1	RSL1D1	3
5807700	35181000	14077000	52378000	947130	9441900	7411200	7415400	3784300	7254600	8641200	9714600	0	4467200	18178000	20040000	574820	21890000	73015000	3524100	619280	12735000	12585000	25009000	120000000	29114000				H7BY35;Q92736-2;Q92736;H0YGL9;B4DGV4	H7BY35;Q92736-2;Q92736;H0YGL9	Ryanodine receptor 2	RYR2	5
0	2107200	2514800	0	2780600	7833200	871980	4175700	3611100	3698800	2473000	2051000	1466200	895910	1794900	938690	2749700	686560	3319200	7650600	739450	1349500	3061500	2115100	1783000	4022200				H7BY58;P22061-2;P22061;B7Z972;F8WAX2;F8WAV5;F8WDT3;H7C4X2	H7BY58;P22061-2;P22061;B7Z972	Protein-L-isoaspartate(D-aspartate) O-methyltransferase;Protein-L-isoaspartate O-methyltransferase	PCMT1	8
0	0	148310	0	0	0	0	0	0	0	297290	0	0	373660	0	0	0	84972	203160	128860	0	0	268660	192100	170810	139590				H7BY78;P00492	H7BY78;P00492	Hypoxanthine-guanine phosphoribosyltransferase	HPRT1	2
0	0	151740	0	0	0	0	0	0	0	0	0	0	0	0	0	0	0	263990	0	0	0	0	0	0	146190				Q9Y5Q8-3;Q9Y5Q8;H7BY84;Q9Y5Q8-2;Q5T7U1	Q9Y5Q8-3;Q9Y5Q8;H7BY84;Q9Y5Q8-2;Q5T7U1	General transcription factor 3C polypeptide 5	GTF3C5	5
0	0	0	0	0	0	209020	336060	198890	0	207420	0	0	107750	0	0	0	0	186330	0	0	0	407370	0	0	0				Q16718;Q5H9R2;H7BYD0;C9IZN5;F8WAS3	Q16718;Q5H9R2;H7BYD0;C9IZN5;F8WAS3	NADH dehydrogenase [ubiquinone] 1 alpha subcomplex subunit 5	NDUFA5;DKFZp781K1356	5
55622	0	0	0	0	0	0	364910	121850	51742	0	0	0	180780	48761	0	0	0	0	0	0	0	892770	169380	257590	59054				Q5VW26;Q5VW30;Q5VW29;Q5VW27;H7BYE8;O00712	Q5VW26;Q5VW30;Q5VW29;Q5VW27;H7BYE8;O00712	Nuclear factor 1;Nuclear factor 1 B-type	NFIB	6
7768300	3244700	5519700	980130	9433200	5680200	4933900	6613900	1471400	6208900	3092400	3210300	3131800	5777200	9611600	23059000	15591000	11655000	4448300	959200	6154800	5558700	9366200	5478600	3695400	3787400				H7BYG3	H7BYG3			1
0	257130	811010	1243900	3138500	1491600	0	206170	936140	1151800	972190	0	439490	1078600	1372900	1381200	1797700	2665400	675030	365900	890490	484980	673010	588830	996470	1374400				P00441;H7BYH4	P00441;H7BYH4	Superoxide dismutase [Cu-Zn]	SOD1	2
0	0	346930	0	0	0	0	0	327140	0	199610	0	307690	388920	0	0	208910	0	0	340200	0	0	0	450180	314640	715090				Q00059;H7BYN3;A8MRB2	Q00059;H7BYN3;A8MRB2	Transcription factor A, mitochondrial	TFAM	3
785990	0	0	0	886960	591190	664200	0	301300	801000	0	555710	513250	0	0	0	0	0	0	320730	0	0	0	411420	0	1303000				H7BYR8;P02686-4;P02686-6	H7BYR8;P02686-4;P02686-6			3
0	554990	139890	503180	393630	292940	240040	0	310540	0	287450	181060	0	421170	951570	390300	353090	761560	0	383790	0	0	0	321410	0	286710				H7BYY1;B7Z596;F5H7S3;P09493-2;P09493-5	H7BYY1;B7Z596;F5H7S3;P09493-2;P09493-5		TPM1	5
2820200	2936800	2680700	0	2039500	1507200	3231100	671170	2798200	1396000	1178100	2727400	4229500	2278000	987410	502670	376200	1789900	4339700	5128000	2043300	1737500	979700	1128700	1903800	1530400				H7BZJ3	H7BZJ3			1
0	0	0	0	0	0	0	0	0	0	0	0	0	0	0	0	0	0	0	143330	0	0	167220	0	0	0				O75312;H7BZM7;H7C0E5	O75312;H7BZM7;H7C0E5	Zinc finger protein ZPR1	ZNF259	3
1288700	2180000	5320100	0	2291900	2486100	2036000	2297200	2504500	3527900	1902800	1254300	1321300	4488900	4786900	3251000	2486300	2514400	1865000	1944800	1125600	2111000	8000200	1991000	1513600	3338900				H7BZT4;P61956;P61956-2;A8MU27;B4DUW4;A8MUA9;P55854;Q6EEV6	H7BZT4;P61956;P61956-2;A8MU27;B4DUW4;A8MUA9;P55854;Q6EEV6	Small ubiquitin-related modifier 2;Small ubiquitin-related modifier 3;Small ubiquitin-related modifier 4	SUMO2;SUMO3;SUMO4	8
0	0	0	0	0	0	0	0	0	0	0	0	0	0	0	0	0	0	0	0	0	0	0	0	0	0				Q8WTS1;H7BZY9	Q8WTS1;H7BZY9	1-acylglycerol-3-phosphate O-acyltransferase ABHD5	ABHD5	2
0	0	762540	0	0	0	0	0	0	0	0	0	0	0	0	0	0	0	505030	303190	0	0	0	0	687110	563940				O60828;O60828-2;O60828-4;O60828-5;H7C053	O60828;O60828-2;O60828-4;O60828-5;H7C053	Polyglutamine-binding protein 1	PQBP1	5
0	0	0	0	0	0	516630	184120	0	278530	91396	0	0	0	1213200	983700	0	1499200	0	0	2945700	0	146280	130120	236700	0				Q96C23;H7C1B5;H7C320	Q96C23;H7C1B5;H7C320	Aldose 1-epimerase	GALM	3
0	0	143060	0	0	0	0	0	809050	0	1144400	0	386450	233890	0	0	879210	0	0	265280	0	0	311010	637940	0	355970				P30042;H7C1F6;P30042-2;H7C455;H7C2G3;H7BYH1;F2Z2Q0	P30042;H7C1F6;P30042-2;H7C455;H7C2G3;H7BYH1;F2Z2Q0	ES1 protein homolog, mitochondrial	C21orf33	7
0	2207500	3658500	2842800	0	1343200	1529200	0	0	0	0	0	0	993520	0	0	1309800	2604200	1654300	0	0	0	0	1329500	1591100	1276700				H7C1X1;P04207;P04434;P01624;P01605	H7C1X1;P04207;P04434;P01624;P01605	Ig kappa chain V-III region CLL;Ig kappa chain V-III region VH;Ig kappa chain V-III region POM;Ig kappa chain V-I region Lay		5
259960	0	0	0	0	0	0	0	413730	131400	0	0	0	0	340230	0	450470	304970	370150	344790	0	0	0	0	0	0				H7C2Q8;Q99848	H7C2Q8;Q99848	Probable rRNA-processing protein EBP2	EBNA1BP2	2
0	0	0	0	0	0	193030	0	0	0	0	0	38311	0	0	0	0	0	0	0	0	0	0	0	0	123860				Q13636;H7C2V5	Q13636;H7C2V5	Ras-related protein Rab-31	RAB31	2
221510	0	215420	0	82971	0	0	0	0	0	0	0	218350	152540	29878	108070	0	0	349450	0	0	0	211010	0	224060	123780				Q9BXP5;Q9BXP5-3;Q9BXP5-2;Q9BXP5-4;Q9BXP5-5;H7C3A1;E7EPT2	Q9BXP5;Q9BXP5-3;Q9BXP5-2;Q9BXP5-4;Q9BXP5-5;H7C3A1;E7EPT2	Serrate RNA effector molecule homolog	SRRT	7
0	0	0	0	0	0	0	0	0	0	0	0	0	0	0	0	0	0	0	132800	0	0	0	0	0	0				Q8N766;Q8N766-2;Q8N766-3;Q8N766-4;H7C4E3	Q8N766;Q8N766-2;Q8N766-3;Q8N766-4;H7C4E3	Uncharacterized protein KIAA0090	KIAA0090	5
0	476340	832340	0	0	0	0	776420	531120	1037900	610370	378770	357130	790820	0	610400	628620	1084400	514550	719050	0	0	335350	435820	431110	352590				Q549N5;Q9Y5M8;H7C4H2	Q549N5;Q9Y5M8;H7C4H2	Signal recognition particle receptor subunit beta	SRPRB	3
376810	712720	302970	0	254970	316010	415270	448850	115010	507400	73914	630360	219250	0	253320	0	0	546830	236290	0	1096000	600090	342440	125530	465440	403550				O95178;H7C5B8;Q9Y6T4;C9JXM4;C9IZW8	O95178;H7C5B8;Q9Y6T4;C9JXM4;C9IZW8	NADH dehydrogenase [ubiquinone] 1 beta subcomplex subunit 2, mitochondrial	NDUFB2;WUGSC:H_DJ0726N20.gs.b	5
0	0	0	0	0	0	0	0	95060	0	0	0	0	0	0	0	0	0	0	317390	0	0	0	0	0	0				Q9H7Z7;H7C5L1	Q9H7Z7;H7C5L1	Prostaglandin E synthase 2;Prostaglandin E synthase 2 truncated form	PTGES2	2
0	497020	350230	0	0	0	371540	0	0	0	289560	0	0	0	0	0	0	0	390340	549480	0	0	0	0	0	0				H9KV70;P80188;P80188-2	H9KV70;P80188;P80188-2	Neutrophil gelatinase-associated lipocalin	LCN2	3
0	0	39234	0	0	208860	0	0	0	0	0	0	0	0	0	0	0	0	0	0	0	0	0	0	0	0				Q96B36;H9KV91	Q96B36;H9KV91	Proline-rich AKT1 substrate 1	AKT1S1	2
0	0	0	0	0	0	0	0	0	0	114690	0	0	0	0	0	333580	0	0	0	0	0	0	0	0	174330				P06731;H9KVA7;E7ESE8;P31997	P06731;H9KVA7;E7ESE8	Carcinoembryonic antigen-related cell adhesion molecule 5	CEACAM5	4
0	0	0	0	0	0	0	0	254180	0	262270	0	0	0	0	0	0	0	0	235440	0	0	0	0	0	0				O00116;F5H632;B8ZZ81	O00116;F5H632;B8ZZ81	Alkyldihydroxyacetonephosphate synthase, peroxisomal	AGPS	3
0	0	0	0	0	0	0	0	0	0	0	0	0	0	0	0	0	0	0	0	0	0	0	0	0	0				O00148;Q8N5M0;B1Q2N1	O00148;Q8N5M0;B1Q2N1	ATP-dependent RNA helicase DDX39A	DDX39A;DDX39	3
2184800	4636700	3850100	979370	4099000	3947900	2035300	1217100	941940	1489700	4193100	3080000	3138500	2591700	1341100	2192500	1573200	405760	3554400	4651400	3591100	2692000	2404400	2668600	4839300	2747800				O00151	O00151	PDZ and LIM domain protein 1	PDLIM1	1
0	0	627110	0	0	219840	0	0	430690	253040	1637800	0	0	0	0	0	0	0	0	0	0	0	297770	0	0	684140				O00154-6;O00154;O00154-5;O00154-4;O00154-3;O00154-2;B4DUX0;F5GWE2	O00154-6;O00154;O00154-5;O00154-4;O00154-3;O00154-2;B4DUX0	Cytosolic acyl coenzyme A thioester hydrolase	ACOT7	8
0	1141600	635790	5712500	738910	0	0	813270	1384400	0	1051200	429430	652120	0	2341700	2073200	0	1278200	549420	6042300	1898900	700790	573830	1195400	1031200	588780				O00159;F5H3W9;O00159-3;F5H6E2;O00159-2;F5H730	O00159;F5H3W9;O00159-3;F5H6E2;O00159-2;F5H730	Unconventional myosin-Ic	MYO1C	6
203140	119510	447020	0	225110	327460	500090	312450	0	0	299640	334180	178200	388980	0	0	0	0	581250	323240	0	234400	334990	315850	333640	352290				O00170;E9PPD7;E9PMH2	O00170;E9PPD7;E9PMH2	AH receptor-interacting protein;Peptidyl-prolyl cis-trans isomerase	AIP	3
0	2284300	1751100	0	569130	743970	851990	3277400	1116500	883570	657950	1747000	885310	0	2617700	1063400	841950	0	0	0	0	0	0	696210	426950	735810				O00182;O00182-2;Q8WYQ7;F8W9W4;B4DWP7	O00182;O00182-2;Q8WYQ7	Galectin-9	LGALS9	5
91788	0	0	0	0	0	0	0	0	106850	0	0	0	0	96399	277550	224560	262270	69915	0	139650	0	0	0	130880	0				O00221;H0Y4W4	O00221;H0Y4W4	NF-kappa-B inhibitor epsilon	NFKBIE	2
0	162240	439310	0	1081500	0	0	422990	2049600	1782600	616060	356160	848440	1286100	1046700	876190	1029800	1416400	771490	1045600	2116800	883900	326590	599750	638540	398760				O00231;H7C067	O00231;H7C067	26S proteasome non-ATPase regulatory subunit 11	PSMD11	2
0	193720	0	0	0	0	0	0	418300	0	442320	0	0	79200	0	0	0	0	0	415950	0	0	0	199110	277760	128800				O00232;O00232-2	O00232	26S proteasome non-ATPase regulatory subunit 12	PSMD12	2
1798200	3341000	2511000	1036600	2758500	5081200	1917500	2241800	6112100	4020200	1997500	4180000	6210700	5833200	1986300	6930900	7085400	3850800	7286000	1101900	6388800	3425100	10469000	2472300	8149100	2082400				O00264;B7Z1L3	O00264;B7Z1L3	Membrane-associated progesterone receptor component 1	PGRMC1	2
0	0	0	0	0	0	0	0	0	0	0	0	0	0	0	0	0	0	0	0	0	0	0	0	0	0				O00273;O00273-2	O00273;O00273-2	DNA fragmentation factor subunit alpha	DFFA	2
6495400	5483200	9552800	0	5573500	8119000	9356700	13646000	14068000	5254500	14087000	11101000	9304500	7528400	4214800	3024800	2117000	2804000	7517900	17251000	2346000	3774600	5242700	7475500	5156800	7898300				O00299	O00299	Chloride intracellular channel protein 1	CLIC1	1
0	0	0	0	0	0	0	0	0	449920	0	0	241720	0	172970	0	0	0	0	0	0	0	336840	0	0	0				O00391;O00391-2;A8MXT8	O00391;O00391-2	Sulfhydryl oxidase 1	QSOX1	3
180770	113820	391200	0	223810	959250	435730	262140	120440	172400	58435	96981	485270	570570	0	0	0	0	455880	108200	0	0	663820	309030	272600	287670				O00422;H7BZW6	O00422;H7BZW6	Histone deacetylase complex subunit SAP18	SAP18	2
0	0	0	0	0	0	0	0	0	0	47760	0	0	0	0	0	0	50164	0	10477000	0	0	0	0	0	0				O00425;O00425-2	O00425;O00425-2	Insulin-like growth factor 2 mRNA-binding protein 3	IGF2BP3	2
0	0	0	0	0	0	0	0	0	26939	0	0	0	0	0	0	0	0	0	0	0	0	0	0	68856	190650				O00442-2;O00442	O00442-2;O00442	RNA 3-terminal phosphate cyclase	RTCD1	2
0	0	0	0	0	0	0	0	27564	0	0	0	0	0	0	0	0	0	0	0	0	0	0	0	0	0				O00468	O00468	Agrin	AGRN	1
1019300	0	0	0	1134700	0	0	0	0	0	0	0	0	0	0	0	0	0	0	0	0	0	0	0	0	0				O00472	O00472	RNA polymerase II elongation factor ELL2	ELL2	1
12114000	2690900	3461700	937040	10402000	3452200	3456600	2526500	2037900	5910600	2750400	3713000	4136800	2330500	4982700	7538000	4181700	7996400	1561200	964090	3128800	3283800	2004900	1543300	5736400	3089400				O00479	O00479	High mobility group nucleosome-binding domain-containing protein 4	HMGN4	1
224320	255520	348310	0	0	0	0	322750	509630	295850	346480	0	279700	1123800	266170	0	155880	111690	440270	501320	175030	179120	305600	333490	0	341680				O00487;C9JW37	O00487	26S proteasome non-ATPase regulatory subunit 14	PSMD14	2
224500	102620	143560	0	354970	449290	0	0	0	415880	0	108590	437710	0	0	0	0	0	263590	521370	0	0	75903	78324	131290	96670				O00505	O00505	Importin subunit alpha-3	KPNA3	1
0	0	0	0	0	0	0	0	0	0	0	0	0	0	0	0	0	0	0	729310	503790	0	0	0	0	0				O00567;H0YDU4;E9PDI8;H0Y653;Q5JXT2	O00567;H0YDU4;E9PDI8;H0Y653	Nucleolar protein 56	NOP56	5
1513500	637610	2091300	0	1391600	1929600	1519500	2130100	2481000	3431900	3308000	2497700	1845900	4314900	3385100	1151900	3315800	3356900	1210400	1814600	1460100	508880	1169100	1109100	1971500	1597900				O00571;O00571-2;B4DLU5;O15523;B4DXX7;B4E132;B4E3C4;C9J081;C9J8G5;B4DLA0	O00571;O00571-2;B4DLU5;O15523;B4DXX7	ATP-dependent RNA helicase DDX3X;ATP-dependent RNA helicase DDX3Y	DDX3X;DDX3Y	10
0	0	0	0	0	0	0	0	0	0	0	0	0	0	0	0	0	0	0	0	0	0	0	0	0	0				O00625	O00625	Pirin	PIR	1
661260	145190	147490	552400	695280	518260	278350	164580	202490	697460	336930	326050	675110	353020	731150	814530	1246200	446550	210620	74492	567690	481930	102260	163330	236250	106630				O00629	O00629	Importin subunit alpha-4	KPNA4	1
1002300	583230	980340	1257800	762850	498860	1327900	2431900	937200	1546200	1746900	723820	1687400	527260	1861700	1909200	2355200	1396200	1420900	346190	2302000	1043900	1450100	1312000	510380	427060				O00764;O00764-2;F2Z2Y4;O00764-3;F2Z3F8;A8MV33	O00764;O00764-2;F2Z2Y4;O00764-3;F2Z3F8	Pyridoxal kinase	PDXK	6
0	0	0	0	0	0	0	0	0	0	0	0	0	0	0	0	0	0	0	0	0	0	227100	0	0	251500				O14498;H0YL90;H0YN67	O14498;H0YL90;H0YN67	Immunoglobulin superfamily containing leucine-rich repeat protein	ISLR	3
468160	3707500	1389100	3804400	3463500	2279300	2107300	1573700	1533300	1042500	0	3501700	2013900	0	1792300	2226200	1623000	790630	2887200	0	1992700	3829600	4733800	4716300	1851300	1475700				O14558;E9PCI5	O14558;E9PCI5	Heat shock protein beta-6	HSPB6	2
0	0	0	0	0	0	0	0	0	0	0	0	0	51454	0	0	0	0	0	0	0	0	0	0	0	0				Q4LE67;O14594	Q4LE67;O14594	Neurocan core protein	CSPG3 variant protein;NCAN	2
1141400	1698100	1799200	0	1366000	1451300	1165300	2315800	590130	1309800	1172900	1014700	1236800	2356000	1656500	1034600	977950	1312700	1754800	839440	649570	781120	1898300	1023400	1807100	1771600				O14602;P47813;A6NJH9	O14602;P47813;A6NJH9	Eukaryotic translation initiation factor 1A, Y-chromosomal;Eukaryotic translation initiation factor 1A, X-chromosomal	EIF1AY;EIF1AX	3
0	906230	0	0	537190	0	352120	566020	0	0	733170	541800	0	0	0	0	0	0	1179800	722630	0	0	1132300	864620	297870	0				O14618;E9PP76;E9PK03	O14618;E9PP76	Copper chaperone for superoxide dismutase;Superoxide dismutase [Cu-Zn]	CCS	3
0	0	308260	0	719170	0	0	0	0	0	456950	621760	553420	657590	1453600	0	0	0	518770	430020	1088600	427810	313090	187570	478650	391370				O14672;A8MY20;B4DU28;C9J9B4;H0YK87	O14672;A8MY20;B4DU28;C9J9B4;H0YK87	Disintegrin and metalloproteinase domain-containing protein 10	ADAM10	5
0	299310	0	781220	0	0	342180	0	0	0	0	0	0	0	0	0	393870	0	150290	325280	0	0	0	0	0	209630				O14684	O14684	Prostaglandin E synthase	PTGES	1
0	0	0	0	0	0	0	0	0	0	0	0	0	474140	382350	371430	853360	0	0	0	0	0	0	0	0	0				O14732;O14732-2	O14732;O14732-2	Inositol monophosphatase 2	IMPA2	2
2039300	4612700	3931900	0	1623100	2051400	1430500	1755800	1178300	2878400	1613700	2026800	1499000	2400000	2296000	0	0	2685800	5145200	10364000	2280600	3179800	2510500	1566100	2082600	1519400				O14737;B4DE64;Q3HM38	O14737;B4DE64;Q3HM38	Programmed cell death protein 5	PDCD5	3
1521000	2396200	1235000	0	1796900	2090500	1844100	3101700	0	1103100	2140800	1534800	0	3367300	820510	0	538740	0	1342200	5233100	0	1025800	0	0	1769400	1011900				O14744;O14744-2;G3V5W5;B4DX49;B4DV00;A8MTP3;H0YJX6;G3V2L6;G3V580;G3V5L5	O14744;O14744-2;G3V5W5;B4DX49;B4DV00;A8MTP3;H0YJX6;G3V2L6;G3V580;G3V5L5	Protein arginine N-methyltransferase 5	PRMT5	10
1258200	2725500	4696900	0	6910300	2452700	522770	6416000	6677100	3489500	2283000	2427900	2591800	5935100	3723600	6351200	10755000	10262000	3490600	2201900	2484500	2115400	5743500	2368800	2075700	10234000				O14745;E7EV06	O14745;E7EV06	Na(+)/H(+) exchange regulatory cofactor NHE-RF1	SLC9A3R1	2
0	0	1301700	0	0	0	0	0	892230	0	0	0	0	1081800	0	549440	0	0	726310	1049900	418520	0	0	818250	644390	783100				Q4LE60;O14787-2;O14787;F5H8J7;E7EM99	Q4LE60;O14787-2;O14787;F5H8J7	Transportin-2	TNPO2 variant protein;TNPO2	5
2223700	3034200	4381300	0	3120200	3726100	3521000	5003100	4474900	4153800	4538300	2631000	3756000	4171800	1627200	1829400	2786800	2565300	4082400	2730800	3001000	1053600	2684700	3789000	3118000	3632800				O14818;Q5JXJ2;O14818-2;Q8TAA3;Q8TAA3-5;F5H3G5;Q8TAA3-2;E9PBC8;H0Y586;F5GY34	O14818;Q5JXJ2;O14818-2	Proteasome subunit alpha type-7;Proteasome subunit alpha type	PSMA7	10
568160	0	574250	0	458110	0	0	1549800	811510	416860	619540	0	0	2450800	204950	0	0	561780	1018600	929370	669500	408780	0	275310	801120	331130				O14828;O14828-2	O14828;O14828-2	Secretory carrier-associated membrane protein 3	SCAMP3	2
0	0	0	41449	0	15741	86377	0	0	0	308440	0	0	0	1660400	1001200	0	4330100	0	0	569800	297950	280320	0	664470	364100				O14841	O14841	5-oxoprolinase	OPLAH	1
0	0	0	0	0	0	0	0	0	0	0	0	0	0	0	0	0	0	0	0	0	0	0	0	0	0				O14879;B4DLS7	O14879;B4DLS7	Interferon-induced protein with tetratricopeptide repeats 3	IFIT3	2
0	153860	137130	0	0	0	0	281790	295590	0	233240	0	69049	64703	0	0	0	0	0	265690	0	0	210090	311930	160950	212040				O14880;Q5VV87	O14880;Q5VV87	Microsomal glutathione S-transferase 3	MGST3	2
0	0	189860	0	0	0	0	0	0	0	0	162130	0	0	288580	0	0	0	315520	0	402370	533460	662180	307560	0	340280				O14907	O14907	Tax1-binding protein 3	TAX1BP3	1
0	482070	802490	0	0	226710	724980	539050	426340	363740	445770	330020	431260	296790	258850	688390	0	0	509790	163680	389850	0	0	221170	306560	764470				O14933;E9PQT7;O14933-2	O14933;E9PQT7;O14933-2	Ubiquitin/ISG15-conjugating enzyme E2 L6	UBE2L6	3
1746600	2028300	1093300	4410700	1761400	1132000	1326400	1251000	533680	1139100	326300	579550	1121200	624630	853230	2955200	3409000	6036200	1017300	474400	1912700	912300	611430	1172600	1071100	2254600				O14949	O14949	Cytochrome b-c1 complex subunit 8	UQCRQ	1
4169000	15142000	7231100	0	7745800	19176000	19327000	10680000	8784300	7730300	5185700	22544000	11756000	3642500	2123200	2385900	1204400	3087500	9226600	4256400	7741600	5551400	11388000	6122900	9303700	5034900				O14950;P19105	O14950;P19105	Myosin regulatory light chain 12B;Myosin regulatory light chain 12A	MYL12B;MYL12A	2
0	0	0	0	0	0	0	0	0	0	0	0	0	0	0	0	0	0	0	0	0	0	0	71505	0	0				O14957	O14957	Cytochrome b-c1 complex subunit 10	UQCR11	1
0	0	263430	0	0	196400	0	0	220750	0	0	0	0	0	0	0	0	0	236810	167460	0	0	123330	242950	0	679900				O14979;O14979-2;O14979-3	O14979;O14979-2;O14979-3	Heterogeneous nuclear ribonucleoprotein D-like	HNRPDL	3
1070900	0	80847	0	1600300	154720	0	0	0	2509400	0	129740	2154000	643750	0	0	0	0	0	0	0	0	0	0	0	94057				O14980	O14980	Exportin-1	XPO1	1
0	0	0	0	0	0	0	0	0	0	0	0	0	0	0	0	0	0	0	0	0	0	0	0	0	0				O15049	O15049	NEDD4-binding protein 3	N4BP3	1
0	552130	132500	0	93485	464570	0	0	205150	0	149270	420830	0	0	669520	624310	0	824990	474490	0	892960	515960	61849	0	0	129230				O15067;F5GWT9;H0YGH1	O15067	Phosphoribosylformylglycinamidine synthase	PFAS	3
0	0	323930	0	0	0	0	0	0	0	0	0	0	0	0	0	0	0	0	0	0	0	0	0	0	0				O15069	O15069	NAC-alpha domain-containing protein 1	NACAD	1
0	0	0	0	0	0	0	0	0	0	0	0	0	0	0	0	0	0	0	0	0	0	0	244360	265440	0				O15075;O15075-2;B7Z2T7;Q5VZY9;O15075-4;O43602;H3BLV5;O15075-3;O43602-3;O43602-5;O43602-4;O43602-2	O15075;O15075-2;B7Z2T7;Q5VZY9	Serine/threonine-protein kinase DCLK1	DCLK1;DCAMKL1	12
0	0	0	0	0	0	152700	86305	0	0	0	0	0	0	0	0	0	0	0	0	0	0	0	0	0	0				O15078;O15078-2	O15078;O15078-2	Centrosomal protein of 290 kDa	CEP290	2
328060	0	170740	0	0	250720	0	494300	0	121890	185420	359520	116330	145170	198500	0	0	0	550740	0	230290	405430	0	277520	241750	164610				O15116;E5RH18;E5RJ47	O15116	U6 snRNA-associated Sm-like protein LSm1	LSM1	3
0	0	0	0	0	0	0	0	0	0	0	0	0	0	0	0	0	0	0	0	0	0	0	0	0	0				O15126	O15126	Secretory carrier-associated membrane protein 1	SCAMP1	1
100100	141320	134110	0	0	0	0	0	0	0	152640	0	109040	0	0	0	0	0	0	0	0	0	0	148440	158620	109130				O15127	O15127	Secretory carrier-associated membrane protein 2	SCAMP2	1
534790	807420	2849400	0	1244600	951280	2014400	945340	1377300	1289900	1797500	1253800	1117500	1851600	661740	0	0	507840	764320	674780	0	0	0	1016400	879210	1549000				O15143;F8WCG3;C9J6C8;C9JFG9;C9JQM8;C9JEY1;C9J4Z7;C9K057;C9JBJ7	O15143	Actin-related protein 2/3 complex subunit 1B	ARPC1B	9
3527200	2968900	2387200	0	2168300	1884300	2022000	1531600	980970	1654000	1775800	996280	1506700	1036500	526340	0	316980	1349200	394270	520210	664580	1311100	1955800	1502500	993820	1281400				O15144;E7EWG5;H7C3F9;G5E9J0;C9JTV5;G5E9S7	O15144;E7EWG5	Actin-related protein 2/3 complex subunit 2	ARPC2	6
201250	1410200	2264800	0	527180	1241900	1487700	1083400	546110	301450	1247400	2057700	556130	684020	1353300	3083100	219650	1589800	1130700	396470	2412600	801130	1595900	1713500	298970	1208500				O15145;B4DM63;C9JZD1;F8VR50	O15145;B4DM63;C9JZD1;F8VR50	Actin-related protein 2/3 complex subunit 3	ARPC3	4
0	0	0	0	0	0	0	0	0	0	0	0	0	0	0	0	0	0	0	0	0	0	81957	0	0	190950				O15160;O15160-2;E7EQB9;E9PBA4;H0Y723	O15160;O15160-2;E7EQB9;E9PBA4;H0Y723	DNA-directed RNA polymerases I and III subunit RPAC1	POLR1C	5
1039800	2665200	1393500	0	1104900	1581300	1077100	2572500	807080	719780	1283100	925500	1402000	1826800	614770	824910	464340	682810	1076000	1709900	452160	1297300	1544300	982180	1540200	2573600				O15173	O15173	Membrane-associated progesterone receptor component 2	PGRMC2	1
518050	373390	758300	0	430630	1119300	1021900	1155600	959720	230280	527060	894120	802530	814690	130850	299900	135670	198050	1502400	1193300	130600	371740	858130	629630	534180	753690				O15212;A2AB88	O15212	Prefoldin subunit 6	PFDN6	2
0	0	0	0	0	0	0	0	0	0	127850	0	0	0	0	0	0	0	0	0	0	0	0	80087	0	0				O15230;F5GWM0;F2Z2S4;F5H8G3;E2QRK0;Q5JTP4	O15230	Laminin subunit alpha-5	LAMA5	6
0	0	0	0	0	0	0	0	0	0	0	0	0	0	0	0	0	0	0	307280	0	0	0	0	0	0				O15231;O15231-4;F5GXF7;F5GZL4;F5GYY7;F8W8V7;H0Y4M8;H7BZT5	O15231;O15231-4;F5GXF7;F5GZL4;F5GYY7;F8W8V7	Zinc finger protein 185	ZNF185	8
0	0	0	0	0	0	0	0	0	0	0	0	0	0	0	0	0	0	0	19559000	0	0	141170	0	0	0				O15231-3;H0Y704;O15231-2;B4E2L1;H7C3U6	O15231-3;H0Y704;O15231-2;B4E2L1		ZNF185	5
0	169740	338270	0	294340	287750	369400	224410	0	0	0	0	204280	0	865060	0	402440	855140	401440	0	470650	0	271670	0	0	420410				O15240;Q05BJ3	O15240;Q05BJ3	Neurosecretory protein VGF;Neuroendocrine regulatory peptide-1;Neuroendocrine regulatory peptide-2	VGF	2
154480	469920	121290	0	141190	450490	485710	0	0	0	187100	0	171060	0	0	0	0	0	236900	0	112840	0	0	0	280000	0				O15254;O15254-2	O15254;O15254-2	Peroxisomal acyl-coenzyme A oxidase 3	ACOX3	2
0	0	0	0	0	0	0	0	0	0	0	0	0	0	0	0	0	0	0	0	0	0	0	0	0	0				O15270	O15270	Serine palmitoyltransferase 2	SPTLC2	1
0	0	0	0	0	0	0	0	0	0	0	0	0	0	0	0	0	0	0	0	0	0	0	0	0	0				O15273	O15273	Telethonin	TCAP	1
0	0	0	0	0	0	0	0	0	0	0	0	0	0	0	0	0	0	0	422600	0	0	106400	0	0	107440				O15294;O15294-3;O15294-2;O15294-4	O15294;O15294-3;O15294-2;O15294-4	UDP-N-acetylglucosamine--peptide N-acetylglucosaminyltransferase 110 kDa subunit	OGT	4
0	1645800	0	0	0	0	0	2188700	0	0	0	0	0	0	0	0	0	0	0	0	1497300	967320	0	0	705810	750090				O15296;O15296-4;O15296-3;O15296-2	O15296;O15296-4;O15296-3;O15296-2	Arachidonate 15-lipoxygenase B	ALOX15B	4
1239900	2320200	0	0	1897600	1192900	1680300	2209900	922300	1405800	1604000	829630	0	1467700	0	0	0	0	0	0	0	0	0	0	0	0				O15335	O15335	Chondroadherin	CHAD	1
0	0	500470	0	1902600	0	513640	368830	394010	1527500	370860	0	718260	0	1120100	655410	619710	0	1606400	363240	2036700	0	357670	0	232420	171810				O15347;E7EQU1;E7ES08;E9PES6	O15347;E7EQU1;E7ES08;E9PES6	High mobility group protein B3	HMGB3	4
0	175360	397180	0	0	0	0	0	408480	395490	876360	298730	820780	975110	0	0	0	0	253960	490750	0	0	0	327430	268120	352100				O15372;E5RJT0;E5RGU4;E5RFH0;E5RFW7;E5RH59;E5RHC7	O15372	Eukaryotic translation initiation factor 3 subunit H	EIF3H	7
0	0	210030	0	0	389530	0	0	0	0	0	0	0	0	0	0	0	0	0	143130	0	0	0	0	0	129720				O15382-2;O15382;B3KSI3	O15382-2;O15382;B3KSI3	Branched-chain-amino-acid aminotransferase, mitochondrial;Branched-chain-amino-acid aminotransferase	BCAT2	3
804280	569120	1029700	0	628820	891470	841710	373040	428130	654910	1607600	408420	490140	554380	2211200	2300500	974460	4504100	867120	570230	3619800	1036700	1350300	486310	916770	603230				O15400;O15400-2;B4DH37	O15400;O15400-2;B4DH37	Syntaxin-7	STX7	3
3760000	5307300	6806400	1452400	4292300	3059000	3515500	2829500	1554000	4580300	3254000	3681500	2895000	2577400	4799500	18123000	0	4704200	3659100	1024700	6231800	5483600	3915000	2935500	1966100	3440600				O15511;B1ALC0;O15511-2	O15511;B1ALC0;O15511-2	Actin-related protein 2/3 complex subunit 5	ARPC5	3
0	6959200	0	0	0	0	0	0	2261100	0	19533000	4290300	0	0	0	590020	0	271020	0	0	0	349730	224320	0	158490	0				O15540;Q9H047	O15540;Q9H047	Fatty acid-binding protein, brain	FABP7;DKFZp547J2313	2
887420	3409300	22284000	4643600	1173600	7178300	1383000	4509600	2138700	3791800	3362000	43116000	1852500	9550500	1689900	4753200	1953300	6005500	11206000	5270300	0	0	5413600	4715000	11202000	4920200				O43175;Q5SZU1;F5H634;F5GYN9	O43175;Q5SZU1;F5H634	D-3-phosphoglycerate dehydrogenase	PHGDH	4
0	0	0	0	0	0	0	0	0	0	0	0	0	420680	0	0	0	0	0	0	0	0	0	0	0	0				O43252	O43252	Bifunctional 3-phosphoadenosine 5-phosphosulfate synthase 1;Sulfate adenylyltransferase;Adenylyl-sulfate kinase	PAPSS1	1
0	0	0	0	0	0	0	0	0	0	0	0	0	0	0	0	0	0	0	0	0	0	0	0	0	0				O43272	O43272	Proline dehydrogenase 1, mitochondrial	PRODH	1
0	0	205840	0	0	0	0	0	0	0	0	0	0	0	2662300	519940	186500	324230	260150	630620	0	0	269620	0	0	117400				O43291;O43291-2	O43291;O43291-2	Kunitz-type protease inhibitor 2	SPINT2	2
0	0	0	0	0	0	0	0	0	0	0	0	0	0	0	0	0	0	0	0	0	0	0	0	0	0				O43294;O43294-2;H3BRP2	O43294;O43294-2;H3BRP2	Transforming growth factor beta-1-induced transcript 1 protein	TGFB1I1	3
0	0	0	1304600	0	0	0	0	0	0	0	0	0	0	0	0	0	0	0	0	0	0	0	0	0	0				O43301	O43301	Heat shock 70 kDa protein 12A	HSPA12A	1
0	262110	652610	0	613600	0	482400	305990	462100	0	752500	0	866110	598980	172560	0	217850	0	0	680020	450750	0	923500	399620	287070	837150				O43396;G3V1K0	O43396;G3V1K0	Thioredoxin-like protein 1	TXNL1	2
1067300	1655300	2650300	1628900	699540	4070500	2726100	3921300	3665300	4401100	5564300	2454300	3183200	5840200	2981200	2757700	1994300	3374300	4202700	4967400	1642500	376310	3244700	1928500	4515000	2436800				Q5JWU6;O43399-5;O43399;O43399-3;O43399-4;O43399-2;B4DPJ6	Q5JWU6;O43399-5;O43399;O43399-3;O43399-4;O43399-2;B4DPJ6	Tumor protein D54	TPD52L2	7
0	0	215360	0	0	0	0	213860	0	280490	179960	0	0	265780	0	0	178500	0	0	0	0	0	0	0	0	0				O43402	O43402	Neighbor of COX4	COX4NB	1
0	2122200	2149700	1157100	3073600	1687000	1780400	1604700	2116300	1194600	835190	1913800	2786800	1839800	899420	1540800	1789900	2896700	1799100	2589700	850890	1365400	1320700	1530000	1616300	1879500				O43464;O43464-3;O43464-4;O43464-2	O43464;O43464-3;O43464-4;O43464-2	Serine protease HTRA2, mitochondrial	HTRA2	4
0	988780	1281900	0	1205900	1635600	891490	418150	1459800	224200	705260	891950	899820	636580	3204300	558810	1703800	833050	943210	471540	1491600	0	597610	1671900	4185800	3603900				O43488;H3BLU7;C9JSL3;H7C5H7	O43488;H3BLU7;C9JSL3	Aflatoxin B1 aldehyde reductase member 2	AKR7A2	4
0	0	859410	0	479220	0	491390	0	0	534490	0	0	0	0	332820	460640	401680	522840	282340	0	927830	536770	0	0	0	0				O43516-3;O43516;D3DPE6;O43516-2;C9JL90;O43516-4;E9PB87	O43516-3;O43516;D3DPE6;O43516-2;C9JL90;O43516-4	WAS/WASL-interacting protein family member 1	WIPF1;WASPIP	7
0	0	0	0	0	0	0	0	0	0	0	0	0	361870	0	0	0	0	0	2230700	0	0	0	147570	0	0				O43615	O43615	Mitochondrial import inner membrane translocase subunit TIM44	TIMM44	1
131420	400420	692240	0	692020	766110	416260	516480	234580	0	577300	425860	380850	343680	326300	0	587870	522980	305520	311090	426080	0	898700	469420	380860	527480				O43633	O43633	Charged multivesicular body protein 2a	CHMP2A	1
0	20956	86032	0	0	69194	0	335100	364850	673250	128130	0	0	76576	386630	146290	0	0	90503	30723	0	0	98908	101760	27352	11726				O43665-3;O43665;O43665-2	O43665-3;O43665;O43665-2	Regulator of G-protein signaling 10	RGS10	3
781610	940740	1059600	0	1369300	1149600	1231300	906090	462090	1663800	536050	1483400	842600	502770	595000	1123800	743130	880000	971720	0	1948800	1276100	1718800	662660	1182500	993740				O43678;D6RJD6;A6NJG2	O43678;D6RJD6	NADH dehydrogenase [ubiquinone] 1 alpha subcomplex subunit 2	NDUFA2	3
166990	0	384050	0	483480	244070	0	427740	274300	430220	331640	0	326610	299580	214630	0	0	0	217660	199040	144140	0	154810	0	209670	513270				O43684;O43684-2;B4DDM6	O43684;O43684-2;B4DDM6	Mitotic checkpoint protein BUB3	BUB3	3
7669800	7558700	7212000	0	3597800	6862300	7667300	7732200	14911000	7716700	18646000	14919000	11796000	11353000	15555000	3755100	2560400	2437700	16040000	32905000	3933900	11076000	16068000	8941700	9419500	12072000				O43707;D6PXK4;F5GXS2;E7EV83;H7C144;G3V2E8	O43707;D6PXK4;F5GXS2;E7EV83	Alpha-actinin-4	ACTN4	6
0	70287	29640	0	142760	0	104280	175830	147910	269680	149380	0	141930	149390	306710	969840	817510	556510	0	1176400	349940	0	0	0	141560	188270				O43760	O43760	Synaptogyrin-2	SYNGR2	1
561110	451120	1679500	0	784270	659470	1310800	568820	774740	1164200	756680	1025100	1254200	907980	133380	0	130600	0	1407600	4237800	602700	293530	1569300	738780	3523600	1314000				O43776;B4DN60;F5H015;B4DG16	O43776;B4DN60	Asparagine--tRNA ligase, cytoplasmic	NARS	4
753630	487900	1653400	0	513190	934260	881580	1327000	527630	574400	595490	598400	0	625630	772400	311310	465650	1079800	528020	688040	1642700	0	1296400	804430	954700	2027600				O43809;H3BND3;Q5HYH5;H3BV41	O43809;H3BND3;Q5HYH5	Cleavage and polyadenylation specificity factor subunit 5	NUDT21;DKFZp313O211	4
0	0	0	0	0	0	0	0	0	0	0	0	0	0	0	0	0	0	0	335850	0	0	0	160800	0	0				O43837;O43837-2;O43837-3	O43837;O43837-2;O43837-3	Isocitrate dehydrogenase [NAD] subunit beta, mitochondrial	IDH3B	3
700730	1033000	720250	0	1362200	1627200	654990	0	3873100	1411000	2802200	2028900	2052300	2816400	800780	961780	1045200	0	1730500	6269600	864580	0	1463600	676210	782210	820470				O43852-3;O43852;O43852-4;O43852-2;F5H4F5;F5H879;F5H3F1;F5H1Q9;H0Y875;F5H6K9;F5GZT6	O43852-3;O43852;O43852-4;O43852-2;F5H4F5;F5H879;F5H3F1	Calumenin	CALU	11
0	0	0	0	0	0	0	0	0	0	0	0	0	0	0	0	0	0	0	0	0	0	0	0	0	0				O43854;O43854-2	O43854;O43854-2	EGF-like repeat and discoidin I-like domain-containing protein 3	EDIL3	2
0	0	0	0	0	247990	0	0	127270	0	0	0	0	0	0	0	0	0	0	0	0	0	0	0	0	0				O43865;O43865-2;Q96HN2;Q96HN2-2;F8W7N8;H0Y8B3;D7UEQ7;D9N155;Q96HN2-3	O43865;O43865-2;Q96HN2;Q96HN2-2;F8W7N8;H0Y8B3;D7UEQ7;D9N155;Q96HN2-3	Putative adenosylhomocysteinase 2;Putative adenosylhomocysteinase 3;Adenosylhomocysteinase	AHCYL1;AHCYL2	9
0	0	237570	0	0	0	0	0	0	0	0	0	0	0	0	0	0	0	0	0	2540900	0	0	0	0	0				O60218;C9JRZ8-2	O60218;C9JRZ8-2	Aldo-keto reductase family 1 member B10	AKR1B10	2
570700	607050	722390	0	548000	895610	1069000	435870	730070	725470	419600	696060	1220500	787310	1653800	3109500	2191900	1094100	1909000	548920	1388800	1521300	1410700	761530	2494100	620720				O60220	O60220	Mitochondrial import inner membrane translocase subunit Tim8 A	TIMM8A	1
243030	0	896020	0	0	493040	0	561090	388890	0	0	746440	0	0	0	0	0	0	0	0	0	0	0	0	0	0				O60234	O60234	Glia maturation factor gamma	GMFG	1
2524600	36400000	4442100	127220000	10769000	8606200	4418500	4594800	4937400	673410	0	14797000	4393800	0	1469600	16825000	10197000	2070400	7883100	0	23544000	29351000	1936200	20219000	2467000	8069200				O60240;H0YM16	O60240	Perilipin-1	PLIN1	2
0	244020	0	0	0	0	0	0	0	0	204680	0	83311	228550	0	0	0	0	248810	325490	0	0	0	0	0	125550				O95573;O60488;O60488-2	O95573;O60488;O60488-2	Long-chain-fatty-acid--CoA ligase 3;Long-chain-fatty-acid--CoA ligase 4	ACSL3;ACSL4	3
2284100	1283300	1425700	2836600	3208800	2396300	2094100	1317200	750480	3155900	2105100	1726000	2799300	1154400	7210100	6750700	7155800	10593000	2623100	431130	6463000	3041500	1064400	1259900	2212000	785560				O60493;O60493-4;O60493-2;O60493-3	O60493;O60493-4;O60493-2;O60493-3	Sorting nexin-3	SNX3	4
4905800	4100800	8398200	0	6982800	6488100	3103700	4505900	10119000	7914500	6442700	6628500	7161400	9797900	9622500	13615000	6960900	9260100	4850800	8078100	11000000	2528700	4920100	6173200	6570800	9704300				O60506;O60506-2	O60506;O60506-2	Heterogeneous nuclear ribonucleoprotein Q	SYNCRIP	2
501000	0	453510	0	346720	0	174160	204600	177490	351120	365970	487900	693310	1256100	2577300	1540200	1345800	1587900	430890	432420	1460700	0	253960	193560	511390	380220				O60506-3;O60506-4;O60506-5;F6UXX1;H0YAA0	O60506-3;O60506-4;O60506-5			5
0	0	0	0	0	0	0	0	0	0	0	0	0	0	0	0	0	0	0	0	0	0	0	0	0	0				O60508;Q5SRN1	O60508;Q5SRN1	Pre-mRNA-processing factor 17	CDC40	2
0	260140	0	0	0	0	0	0	109820	0	337520	0	0	0	216270	0	550920	0	76546	10217000	0	0	98478	0	270050	944980				O60568;H7C2V1;H7C2S8;F5H723;C9JU11;H7C2A8;C9JIX5;H7C0B8	O60568	Procollagen-lysine,2-oxoglutarate 5-dioxygenase 3	PLOD3	8
828080	1063500	1466800	0	2210200	3366000	5163700	6756200	1140700	2936600	3568800	3001000	8242900	3186800	2068200	1571500	3669000	3346900	2698600	6027800	4803300	2313900	6105400	1450100	1485300	1645600				O60664;O60664-3;O60664-2	O60664;O60664-3	Perilipin-3	PLIN3	3
0	0	0	0	0	0	0	0	0	0	0	0	0	0	0	0	0	0	0	0	0	0	223040	0	0	0				O60687	O60687	Sushi repeat-containing protein SRPX2	SRPX2	1
0	497430	546330	0	0	0	1364600	280090	293460	1090900	316090	407460	378550	642420	0	221550	781140	635370	461160	0	3854800	0	535650	534710	899910	564710				O60701;B4DN25;O60701-2;E7EV97;E7ETF4;E7ER83;E7ER95;E9PBD2;D6RHF4	O60701;B4DN25;O60701-2	UDP-glucose 6-dehydrogenase	UGDH	9
0	0	0	0	0	0	0	0	0	0	0	0	0	0	0	0	0	0	0	0	0	0	0	0	0	0				O60739	O60739	Eukaryotic translation initiation factor 1b	EIF1B	1
0	491970	717480	0	863230	0	712260	681150	635740	626880	762830	0	691060	860780	441470	0	235360	286340	378920	778070	700100	540330	532470	770940	0	561310				O60749;B4DEK4;D6RC15	O60749;B4DEK4;D6RC15	Sorting nexin-2	SNX2	3
251120	327360	300660	0	0	459160	0	271770	147490	345270	153350	270490	0	353020	305070	429160	484310	1010900	899730	251800	810240	0	376450	0	325080	199430				O60783	O60783	28S ribosomal protein S14, mitochondrial	MRPS14	1
0	0	0	0	0	0	0	0	0	0	0	0	0	0	0	0	0	0	0	0	0	0	0	0	0	0				O60809;Q5VTA0;Q5VWM1	O60809;Q5VTA0;Q5VWM1	PRAME family member 10;PRAME family member 17;PRAME family member 16	PRAMEF10;PRAMEF17;PRAMEF16	3
0	0	0	0	180490	0	0	0	0	108040	0	0	0	358770	0	0	0	0	0	0	0	0	0	0	0	0				O60812	O60812	Heterogeneous nuclear ribonucleoprotein C-like 1	HNRNPCL1	1
55031000	11307000	5208500	4810300	32787000	12795000	20309000	7643000	1940500	22590000	2421500	6886600	12197000	4373700	68385000	130020000	79819000	128630000	10058000	8153600	88017000	57506000	19478000	1158300	13352000	3650600				O60814;P57053	O60814;P57053	Histone H2B type 1-K;Histone H2B type F-S	HIST1H2BK;H2BFS	2
3719000	1303900	1715000	0	1225200	2356400	1717000	1633500	1007300	1418700	1401700	3004800	1477100	3024900	692460	1570600	3810700	1628500	4538000	1390600	1491700	1481800	1137700	826100	1877600	2008800				O60869;O60869-2	O60869;O60869-2	Endothelial differentiation-related factor 1	EDF1	2
0	0	451600	0	0	0	0	0	0	0	524630	0	0	0	0	0	0	0	0	0	0	0	0	217340	0	169430				O60884;H3BUM6	O60884;H3BUM6	DnaJ homolog subfamily A member 2	DNAJA2	2
657770	1763000	1750300	0	407450	1193400	1263400	2784800	1040900	229240	1350400	2360600	1027700	877380	213020	729440	103250	306490	1698600	1453300	228340	407140	5119400	1224500	1725300	2097300				O60888-2;O60888;O60888-3;C9IZG4	O60888-2;O60888;O60888-3;C9IZG4	Protein CutA	CUTA	4
525030	318160	540240	0	387320	372490	447010	464340	0	320280	0	435220	0	560060	301930	0	171490	258930	451750	452190	398680	468390	392440	302550	305970	602150				O60925;E5RGS4	O60925;E5RGS4	Prefoldin subunit 1	PFDN1	2
0	0	0	0	0	0	0	0	0	0	0	0	0	0	0	0	0	0	0	0	0	0	0	0	0	0				O60927;Q5SRK2	O60927;Q5SRK2	Protein phosphatase 1 regulatory subunit 11	PPP1R11	2
0	0	0	0	0	0	0	0	0	0	0	0	0	0	0	0	0	0	0	0	0	0	0	0	0	0				O75112-2;O75112-7;O75112;F5H0C2;O75112-3	O75112-2;O75112-7;O75112;F5H0C2;O75112-3	LIM domain-binding protein 3	LDB3	5
0	0	0	0	0	0	0	0	0	0	0	0	0	0	0	0	0	0	43523	0	0	0	305950	0	0	0				O75112-6;O75112-4;O75112-5;F2Z2S6;F2Z394	O75112-6;O75112-4;O75112-5;F2Z2S6		LDB3	5
0	0	271060	0	257680	0	0	477390	462270	164200	181720	0	193190	2765800	0	0	0	0	0	806760	0	0	339990	478040	295820	919420				O75131;E5RG68;E5RHZ0;H0YB26;E5RJ85;Q9UBL6;F5GXN1;Q9HCH3;Q96A23-2;Q9UBL6-2;O95741;Q96A23;Q8IYJ1;Q96FN4;Q719H8;Q7Z6C8;E5RG97	O75131;E5RG68;E5RHZ0	Copine-3	CPNE3	17
1639400	1103600	1194800	1382800	4442200	1214900	1619500	1952600	1124100	1736200	1497300	1497200	1546700	1559400	918870	890430	382350	981790	1515800	4584700	3971700	5084100	2948200	1542300	4068200	2273600				O75323;C9IYJ3;H7C333;C9K068;F8WBI5	O75323;C9IYJ3;H7C333;C9K068	Protein NipSnap homolog 2	GBAS	5
0	0	0	0	0	0	0	0	0	0	0	0	0	0	0	0	0	0	0	0	0	0	336710	311920	0	0				O75339	O75339	Cartilage intermediate layer protein 1;Cartilage intermediate layer protein 1 C1;Cartilage intermediate layer protein 1 C2	CILP	1
409880	1226400	1742600	0	1384700	1267500	1397500	1955400	882450	833030	2185700	1030500	1300400	1182500	298270	0	0	159740	2049300	1122700	219350	329690	2018000	1840700	1443500	1428900				O75340;Q2YDC2;H0Y9X3;E7EPW6;E7ESR3;H0Y9N1;Q86W51;D6RA21	O75340;Q2YDC2;H0Y9X3	Programmed cell death protein 6	PDCD6	8
1130100	1130400	1049600	0	1716300	2282900	2448000	2091300	1236600	1267700	1715300	2277500	2148200	1494800	227380	211470	0	794560	1627700	806910	1609100	1605900	1190900	1272900	825260	1774600				O75348	O75348	V-type proton ATPase subunit G 1	ATP6V1G1	1
325230	0	186570	0	139680	0	0	0	177480	140460	245970	0	538870	186310	0	0	0	0	113510	901800	0	0	458900	174120	209290	95820				O75351;Q6PIW4;Q6PIW4-2	O75351;Q6PIW4;Q6PIW4-2	Vacuolar protein sorting-associated protein 4B;Fidgetin-like protein 1	VPS4B;FIGNL1	3
0	944720	0	0	0	0	0	0	0	0	0	0	0	0	0	0	0	0	403620	735760	0	0	0	1126900	0	0				O75366;O75366-2;F8VVU1;F8VNY0	O75366;O75366-2;F8VVU1;F8VNY0	Advillin	AVIL	4
18357000	10217000	10363000	0	34282000	3549200	5230700	7994800	6739300	11602000	5897300	4504000	4687700	5555400	13775000	10574000	6918100	11557000	8034300	6783500	16737000	16886000	8464800	6731800	9740700	12427000				O75367-2;O75367;O75367-3;D6RCF2;B4DJC3	O75367-2;O75367;O75367-3;D6RCF2	Core histone macro-H2A.1;Histone H2A	H2AFY	5
1154200	1951300	2471700	0	12955000	1990500	1677200	1737800	741950	1424900	1050100	1283000	1087800	1151200	2879100	5088900	4331700	2510700	1579600	402740	2257200	2372600	3856300	2432900	1018100	4361800				O75368	O75368	SH3 domain-binding glutamic acid-rich-like protein	SH3BGRL	1
419700	998450	281190	3069700	1038500	0	785370	1974300	3770500	690040	995220	571600	1237600	1462500	242460	0	0	305410	1789800	5514200	0	0	2710000	588710	1565100	1698900				O75369-8;O75369;O75369-9;O75369-2;O75369-3;O75369-6;O75369-7;E7EN95;O75369-4;O75369-5;H7C5L4;Q8WXT3	O75369-8;O75369;O75369-9;O75369-2;O75369-3;O75369-6;O75369-7;E7EN95;O75369-4;O75369-5	Filamin-B	FLNB	12
0	0	0	0	0	0	0	0	0	0	0	0	0	0	0	0	0	0	0	0	0	0	0	0	0	19961				O75381;O75381-2;F5H4J2	O75381;O75381-2;F5H4J2	Peroxisomal membrane protein PEX14	PEX14	3
2028200	3492300	6144100	944120	1718600	976000	1685100	2874000	1992800	2410700	2752400	3297400	2597600	2354700	1358300	1395400	810150	2309300	2885000	6426100	2609900	1796400	1206100	1723500	3403500	3020400				O75396	O75396	Vesicle-trafficking protein SEC22b	SEC22B	1
0	788300	795630	0	578310	673460	843870	722440	462450	526890	321560	859550	834030	0	551570	374870	195610	399130	605710	0	1363400	715080	711040	388690	930710	1115000				O75438-2;O75438	O75438-2;O75438	NADH dehydrogenase [ubiquinone] 1 beta subcomplex subunit 1	NDUFB1	2
0	0	0	0	0	0	0	0	0	0	0	0	0	0	0	0	0	0	0	0	0	0	0	0	0	0				O75446	O75446	Histone deacetylase complex subunit SAP30	SAP30	1
1485000	0	552550	0	790590	0	298920	1123000	0	0	0	212080	0	0	0	0	5418400	351180	492920	367150	211490	782270	454080	230410	1192200	854420				O75475;O75475-2	O75475;O75475-2	PC4 and SFRS1-interacting protein	PSIP1	2
388400	824230	1172300	0	582280	970740	910260	1332700	1280800	233930	0	1080100	663650	720880	159520	0	0	0	1202900	0	243590	605640	1066700	1323500	970500	1253600				O75489;E9PS48;B4DFM8	O75489	NADH dehydrogenase [ubiquinone] iron-sulfur protein 3, mitochondrial	NDUFS3	3
0	0	1362000	0	871100	537830	502890	552880	416790	171690	0	407550	413180	403470	213130	0	0	285640	728660	453370	655190	0	673990	0	882010	1210400				O75494;O75494-2;O75494-3;Q5JRI3;O75494-4;Q5JRI1;O75494-5;Q8WXF0	O75494;O75494-2;O75494-3;Q5JRI3;O75494-4;Q5JRI1;O75494-5	Serine/arginine-rich splicing factor 10	SRSF10;FUSIP1	8
857120	2605700	6342800	0	421070	5937200	2981800	6758800	1794200	160970	2101800	3919500	1351100	2602400	323310	852730	0	382390	4000500	3679500	0	0	12487000	3410000	2599900	6333200				O75531	O75531	Barrier-to-autointegration factor	BANF1	1
0	0	213070	0	0	0	0	180930	444550	1100100	275710	0	194790	0	0	0	0	0	0	431580	0	0	0	218520	0	280960				O75533	O75533	Splicing factor 3B subunit 1	SF3B1	1
0	0	1473400	0	0	2277400	0	1125800	2811900	3010700	0	0	0	932440	2657400	0	0	0	0	2463300	0	0	5057600	0	1859000	2151200				O75569;O75569-2;O75569-3;G5E9Q4;B4DJC7;C9JMM3;F8WEG8	O75569;O75569-2;O75569-3;G5E9Q4	Interferon-inducible double stranded RNA-dependent protein kinase activator A	PRKRA	7
0	0	137790	0	0	0	0	0	0	0	0	0	0	0	0	0	0	0	0	50107	0	0	0	0	0	4699900				O75596	O75596	C-type lectin domain family 3 member A	CLEC3A	1
0	0	0	999720	0	739530	0	0	0	0	0	478400	0	0	475940	0	0	0	0	0	0	0	0	0	0	0				O75603	O75603	Chorion-specific transcription factor GCMb	GCM2	1
147750	351670	676270	0	136000	755230	442960	1064600	238430	65934	0	566580	228180	303100	96759	213590	267890	319580	469890	670500	0	0	435180	0	0	0				O75607	O75607	Nucleoplasmin-3	NPM3	1
0	1045000	823070	0	2834300	1159300	1002300	1178700	2222100	708610	578120	0	0	3600900	1449300	0	295650	256800	1191100	798380	0	556730	519860	938650	0	3682700				O75608;O75608-2;E5RGR0;B4DP64;E5RJA0;E5RJ48;E5RI35	O75608;O75608-2;E5RGR0;B4DP64;E5RJA0	Acyl-protein thioesterase 1	LYPLA1	7
0	1774500	290440	0	33128	394960	318180	0	0	44799	0	0	127810	47305	134200	0	0	0	493900	217700	0	0	434170	246500	669490	170110				O75629	O75629	Protein CREG1	CREG1	1
0	0	0	0	0	0	0	0	0	0	0	0	0	0	0	0	0	0	0	2012200	0	0	0	0	0	0				O75643;F5H447;C9JAQ9;O75643-2	O75643;F5H447;C9JAQ9;O75643-2	U5 small nuclear ribonucleoprotein 200 kDa helicase	SNRNP200	4
0	0	0	0	0	0	0	0	0	0	0	0	0	0	0	0	0	0	0	308020	0	0	0	0	0	0				O75781;O75781-2	O75781;O75781-2	Paralemmin-1	PALM	2
0	0	518960	0	0	510160	0	556100	646800	0	692720	0	164200	259840	0	0	0	0	912770	550650	0	0	484340	535370	420440	325650				O75821	O75821	Eukaryotic translation initiation factor 3 subunit G	EIF3G	1
460000	674820	622660	0	615870	225190	827800	1047700	1271500	1354300	601180	402330	564480	1127000	1072600	2157000	235930	1411500	863420	873610	723560	0	2240800	749050	973920	493010				O75828	O75828	Carbonyl reductase [NADPH] 3	CBR3	1
0	0	0	0	0	0	0	0	0	0	0	0	0	0	0	0	0	0	0	0	0	0	0	0	0	0				O75844	O75844	CAAX prenyl protease 1 homolog	ZMPSTE24	1
528900	1299500	1158700	1576200	2589800	1998900	1463900	1179200	7447900	2053200	1976400	3186000	1749900	2362600	2017700	0	1334000	0	831510	714080	1309300	0	1026600	2148500	1805100	848960				O75874;C9J4N6;C9JLU6;C9JJE5	O75874	Isocitrate dehydrogenase [NADP] cytoplasmic	IDH1	4
0	0	0	0	0	0	0	276300	402820	450180	0	0	0	487770	0	0	0	0	597260	654110	0	0	557810	465770	0	846280				O75934	O75934	Pre-mRNA-splicing factor SPF27	BCAS2	1
0	0	329010	0	0	0	0	134440	309040	118490	165220	183610	0	632020	0	0	0	0	58161	35056	0	0	102150	68768	0	0				O75937	O75937	DnaJ homolog subfamily C member 8	DNAJC8	1
294480	1168900	506280	0	250840	286290	0	1365500	876180	173250	821370	273350	512080	392390	90101	0	0	78554	0	2381500	0	0	916380	1290200	1192800	806300				O75947;O75947-2;F5H608	O75947;O75947-2;F5H608	ATP synthase subunit d, mitochondrial	ATP5H	3
304070	1339400	688240	0	953390	116250	1062000	1424600	1216300	433290	603120	868090	605910	739510	1177800	1139300	1310800	1023300	563540	1277400	1327500	1136700	793940	903430	475190	1035600				O75964;E9PN17;Q7Z4Y8	O75964;E9PN17	ATP synthase subunit g, mitochondrial	ATP5L	3
0	0	0	0	0	0	0	0	0	0	0	0	0	0	0	0	0	0	0	0	0	0	0	0	0	0				O76003	O76003	Glutaredoxin-3	GLRX3	1
0	0	0	0	0	0	0	0	0	0	0	0	0	0	0	0	0	0	0	0	0	0	0	0	0	95196				O76038;Q96P10	O76038	Secretagogin	SCGN	2
0	377380	655560	0	937380	0	0	569690	0	0	0	0	0	121410	64870	0	0	0	0	0	0	0	0	926170	0	124660				O76070	O76070	Gamma-synuclein	SNCG	1
0	0	0	0	0	0	0	0	0	0	0	0	0	128950	0	0	0	0	0	218880	0	0	0	0	0	0				O76094;G5E9Z8;H0YH39;D6RDY6	O76094;G5E9Z8	Signal recognition particle 72 kDa protein	SRP72	4
0	0	0	0	0	0	0	166970	372430	0	0	0	0	360460	0	0	0	0	171780	462620	0	0	0	180470	0	222250				O94826;B4DZ87	O94826;B4DZ87	Mitochondrial import receptor subunit TOM70	TOMM70A	2
190110	0	0	0	0	0	104260	0	0	370910	124340	0	267830	0	308450	0	227740	0	132440	94896	301280	0	0	0	142380	0				O94874;O94874-2;O94874-3	O94874;O94874-2;O94874-3	E3 UFM1-protein ligase 1	UFL1	3
0	247050	470110	0	0	261120	0	512300	347580	0	235650	0	0	0	93397	0	0	0	0	0	0	0	245950	0	423830	467700				O94903;H0YBB9;E5RG77;E5RFX7;E5RFZ4;E5RH70	O94903;H0YBB9;E5RG77;E5RFX7	Proline synthase co-transcribed bacterial homolog protein	PROSC	6
0	0	0	0	0	0	0	0	0	0	0	0	0	0	0	0	0	0	0	0	0	0	0	0	0	0				O94905;E5RHW4;O75477;B0QZ43;E5RJ09	O94905;E5RHW4	Erlin-2	ERLIN2	5
952940	1331200	1364500	0	1162600	877090	865940	1148100	678010	532670	820760	1046000	544070	0	224970	0	0	159760	1452900	2012400	788250	856600	1706800	1710300	2273500	1343600				O94906-2;O94906	O94906-2;O94906	Pre-mRNA-processing factor 6	PRPF6	2
0	0	0	0	0	0	0	0	0	0	0	0	0	0	0	0	0	0	0	469550	0	0	0	0	0	0				O94919	O94919	Endonuclease domain-containing 1 protein	ENDOD1	1
0	0	0	0	0	0	0	0	192730	0	0	0	0	0	603470	0	0	0	296290	1101900	0	0	0	0	0	0				O94925-3;O94925;H7BZD1;B8ZZC5	O94925-3;O94925	Glutaminase kidney isoform, mitochondrial	GLS	4
0	0	0	0	0	0	0	0	0	0	0	0	0	0	0	0	0	0	0	0	0	0	0	0	0	0				O94992	O94992	Protein HEXIM1	HEXIM1	1
430200	0	328100	0	0	231020	0	367380	344200	506110	0	0	0	0	1473600	678080	1720000	1747300	310540	0	1102300	0	267970	313080	893870	471530				O95139;Q5VYT2	O95139;Q5VYT2	NADH dehydrogenase [ubiquinone] 1 beta subcomplex subunit 6	NDUFB6	2
0	0	0	0	0	0	0	0	0	0	0	0	0	0	0	0	0	0	0	174150	470430	0	0	0	0	836340				O95154	O95154	Aflatoxin B1 aldehyde reductase member 3	AKR7A3	1
503810	736160	442430	0	666760	329020	410080	804290	534710	405450	299130	462990	419630	220800	194530	0	0	165350	609430	0	607810	487420	554610	554980	702060	755170				O95168;O95168-2;C9JXQ9;F2Z3P9	O95168;O95168-2;C9JXQ9;F2Z3P9	NADH dehydrogenase [ubiquinone] 1 beta subcomplex subunit 4	NDUFB4	4
0	0	0	0	0	0	0	0	0	0	0	0	0	0	0	0	0	0	0	128050	0	0	0	0	0	0				O95171;O95171-2;F5H651	O95171;O95171-2;F5H651	Sciellin	SCEL	3
0	205290	0	0	0	0	0	0	0	0	0	0	219900	0	0	0	0	0	0	0	0	0	0	0	0	0				O95182	O95182	NADH dehydrogenase [ubiquinone] 1 alpha subcomplex subunit 7	NDUFA7	1
1106500	1435700	233190	0	1130200	1843000	826430	2928100	1499900	847380	831690	961700	978540	2088200	763500	550950	329300	317730	1177400	2310300	432100	0	728690	932360	1544300	2524600				O95292;O95292-2;E5RK64;A6NLV9	O95292;O95292-2;E5RK64	Vesicle-associated membrane protein-associated protein B/C	VAPB	4
0	0	202070	0	0	0	0	0	0	0	130950	0	0	0	223760	377270	0	360960	0	0	0	0	0	0	0	0				O95295	O95295	SNARE-associated protein Snapin	SNAPIN	1
3158000	2992800	5219500	0	6107100	5343000	7612000	6306800	3254300	5098800	5976900	5860700	6605400	4074400	4076700	2571500	2750800	2614100	4711600	3517800	4784100	3632500	12458000	4590800	5702400	6175400				O95336	O95336	6-phosphogluconolactonase	PGLS	1
0	0	0	0	0	0	0	0	0	0	0	538880	0	0	0	706510	0	0	0	711840	0	0	0	0	0	0				O95361;H0Y626;B3KP96;O95361-2;Q309B1	O95361;H0Y626;B3KP96;O95361-2;Q309B1	Tripartite motif-containing protein 16;Tripartite motif-containing protein 16-like protein	TRIM16;TRIM16L	5
0	0	0	0	0	0	0	0	0	0	0	0	0	0	0	0	0	0	0	0	0	0	0	0	0	376450				O95396	O95396	Adenylyltransferase and sulfurtransferase MOCS3;Molybdopterin-synthase adenylyltransferase;Molybdopterin-synthase sulfurtransferase	MOCS3	1
710360	638380	590220	0	786490	645530	590860	657460	558940	352580	760060	1011700	1412800	478110	0	0	0	0	763300	1312200	533700	0	2136800	882440	492820	697130				O95571	O95571	Protein ETHE1, mitochondrial	ETHE1	1
0	0	0	0	0	0	0	0	0	0	0	0	0	0	0	0	0	0	0	0	0	0	0	0	0	0				O95685	O95685	Protein phosphatase 1 regulatory subunit 3D	PPP1R3D	1
0	298130	351940	690480	0	642620	634740	1052800	352550	700480	0	353500	356520	1063500	306840	0	1659800	824710	567260	0	912440	0	287850	227070	479960	505400				O95716;P20336;Q96E17;P20337	O95716	Ras-related protein Rab-3D	RAB3D	4
90054	0	39384	0	0	0	166980	126030	0	298550	0	0	113490	193560	242280	0	0	0	108080	101400	142070	124900	90518	77485	100480	35482				O95747;C9JIG9	O95747;C9JIG9	Serine/threonine-protein kinase OSR1	OXSR1	2
0	0	0	0	0	0	0	419330	0	0	0	0	75953	84461	0	0	0	468100	0	0	514020	0	0	0	0	0				O95749;C9J7M1;C9J6G3;A8MVQ8	O95749;C9J7M1;C9J6G3	Geranylgeranyl pyrophosphate synthase	GGPS1	4
1062100	0	0	0	1203600	2651100	2416900	2740000	3193500	130220	2840300	2955300	1982500	1844500	0	0	0	0	0	0	0	0	0	0	0	0				E7ES43;O95757;E9PDE8;D6RJ96	E7ES43;O95757;E9PDE8;D6RJ96	Heat shock 70 kDa protein 4L	HSPA4L	4
0	0	446240	0	535380	0	190410	228510	787490	328510	326270	349530	0	1977900	838220	553010	465450	740900	391080	709110	340600	0	0	202410	263840	384170				O95758-5;O95758-6;O95758-4;O95758;O95758-2;O95758-1;B1ALY6	O95758-5;O95758-6;O95758-4;O95758;O95758-2;O95758-1;B1ALY6	Polypyrimidine tract-binding protein 3	PTBP3;ROD1	7
0	0	0	0	0	0	0	0	0	0	0	0	0	0	0	0	0	0	0	0	0	0	219790	0	0	0				O95777;C9JIZ0;C9JNV3;F2Z2Y6	O95777;C9JIZ0;C9JNV3;F2Z2Y6	N-alpha-acetyltransferase 38, NatC auxiliary subunit	NAA38	4
0	108280	97250	0	254380	132730	265100	250400	329190	596340	356540	0	566850	0	0	0	0	0	137320	0	0	0	0	0	178460	191450				O95782;O95782-2;C9J1S3;O94973-3;E9PR62;E7EVC3	O95782;O95782-2;C9J1S3;O94973-3	AP-2 complex subunit alpha-1	AP2A1;AP2A2	6
0	0	0	0	236240	0	0	0	0	185940	0	0	0	368110	0	0	0	0	0	0	0	0	0	0	0	0				O95793;O95793-3;O95793-2;Q5JW30;Q5JW28;Q5JW32	O95793;O95793-3;O95793-2;Q5JW30;Q5JW28	Double-stranded RNA-binding protein Staufen homolog 1	STAU1	6
0	0	0	0	0	0	0	0	0	0	0	0	0	0	0	0	0	0	0	0	0	0	0	0	0	0				O95810	O95810	Serum deprivation-response protein	SDPR	1
0	244340	0	0	0	0	0	0	327690	0	274690	0	0	0	0	0	0	0	545070	0	0	0	0	89920	0	0				O95816;B4DXE2;A2A296	O95816;B4DXE2	BAG family molecular chaperone regulator 2	BAG2	3
0	1034500	694970	0	745700	0	285920	484400	1554200	324330	591000	0	1153200	1995500	1522900	0	1442200	0	323240	3382900	0	0	319920	804320	281830	619450				O95831;O95831-3;O95831-2;O95831-4;E9PMA0;Q1L6K4;Q2QKE4	O95831;O95831-3;O95831-2	Apoptosis-inducing factor 1, mitochondrial	AIFM1	7
0	0	0	0	0	0	0	0	0	0	0	0	0	0	0	0	0	0	272720	1106000	0	0	0	0	0	0				O95833;Q5SQ17	O95833;Q5SQ17	Chloride intracellular channel protein 3	CLIC3	2
0	361830	691510	0	1311200	0	0	0	198350	255600	445990	207960	0	294790	0	0	0	0	340830	2032000	0	0	192180	275430	261230	505450				O95834-2;O95834;F5GYW5;C9JRL6	O95834-2;O95834;F5GYW5;C9JRL6	Echinoderm microtubule-associated protein-like 2	EML2	4
1294700	1326300	2716400	1118100	1996900	2266900	645370	4756100	1341900	636920	2085500	3618700	2921200	2003700	2731000	4391300	816810	6885600	1733700	1536300	1526200	2972700	5766400	3246000	4391300	1878000				O95865;E9PBN5;Q5SRR8;Q5SSV3;A3KGN5;H0Y7N1	O95865;E9PBN5;Q5SRR8;Q5SSV3;A3KGN5;H0Y7N1	N(G),N(G)-dimethylarginine dimethylaminohydrolase 2	DDAH2	6
0	189010	219260	0	0	0	0	0	208990	0	214800	0	0	0	0	0	0	0	0	539100	0	0	167250	220870	124020	0				O95881	O95881	Thioredoxin domain-containing protein 12	TXNDC12	1
0	208310	0	0	0	0	0	0	0	0	0	0	0	166480	0	0	0	0	0	0	0	0	0	0	0	159520				O95969	O95969	Secretoglobin family 1D member 2	SCGB1D2	1
0	0	505080	0	0	0	0	0	0	0	0	0	0	0	0	0	0	0	0	0	0	0	529110	0	0	205520				O95989	O95989	Diphosphoinositol polyphosphate phosphohydrolase 1	NUDT3	1
2280200	0	0	0	9087100	1872900	0	0	0	0	0	0	649970	0	4886200	715280	858600	356950	3037100	1371700	1416900	6828800	0	496550	2037800	3892400				O95994;B5MC07;C9J3E2;H7C3Z9	O95994;B5MC07;C9J3E2	Anterior gradient protein 2 homolog	AGR2	4
0	238560	118610	0	0	0	0	441790	261670	0	0	0	0	0	0	0	0	0	74178	0	0	0	211190	179010	0	320510				O96000;Q96II6;H3BPJ9;H3BV16	O96000;Q96II6;H3BPJ9;H3BV16	NADH dehydrogenase [ubiquinone] 1 beta subcomplex subunit 10	NDUFB10	4
0	264460	313040	0	0	0	0	0	0	0	152950	0	0	99677	0	0	0	0	0	129020	0	0	0	0	0	100650				O96008;O96008-2	O96008;O96008-2	Mitochondrial import receptor subunit TOM40 homolog	TOMM40	2
0	0	0	0	0	0	0	0	0	0	0	0	0	0	348920	0	0	0	0	111660	0	0	0	0	0	0				O96013;O96013-4;O96013-3;O96013-2;B4DE88;F5H5N9	O96013;O96013-4;O96013-3;O96013-2;B4DE88;F5H5N9	Serine/threonine-protein kinase PAK 4	PAK4	6
0	0	349340	0	308900	773560	0	0	504840	335280	514310	594240	0	705590	330220	0	0	0	1218200	361610	0	0	651960	366080	394380	561750				O96019;O96019-2;H7C5S0;O94805;D3DNS0;C9JQT2	O96019;O96019-2	Actin-like protein 6A	ACTL6A	6
895020	2297900	4977200	0	8680700	2716000	2491200	3241600	731570	557340	942550	1915500	1592300	1195900	0	0	164490	0	950720	0	2269200	928350	1397100	2478900	1611900	13129000				P00167;P00167-2;F8WEU4	P00167;P00167-2;F8WEU4	Cytochrome b5	CYB5A	3
3574800	11866000	10510000	1610300	14490000	11547000	22248000	16920000	11733000	25259000	16619000	13859000	24616000	17390000	13436000	5744900	23556000	8654500	10609000	33270000	5853800	3771000	22394000	11956000	13696000	29231000				P00338-3;P00338;E9PH51;F5H308;P00338-4;P00338-2;P00338-5;F5GXY2;F5GYU2;F5GXH2;F5H6W8;F5H5J4;F5GZQ4;F5GXU1;F5GWW2;F5GXC7;F5H8H6	P00338-3;P00338;E9PH51;F5H308;P00338-4;P00338-2;P00338-5;F5GXY2;F5GYU2	L-lactate dehydrogenase A chain;L-lactate dehydrogenase	LDHA	17
429380	707190	249810	0	364070	0	542860	566180	0	260490	0	678230	449140	364370	117510	0	0	0	0	239840	1593700	0	0	856030	574990	211670				P00352;E7ER57;H0Y4S2;Q5SYQ8;Q5SYQ9;Q5SYQ7	P00352;E7ER57;H0Y4S2;Q5SYQ8;Q5SYQ9;Q5SYQ7	Retinal dehydrogenase 1	ALDH1A1	6
2998400	6375900	5872000	2424400	2244000	3793000	4365800	5126500	5021000	4361200	5252800	5337400	2922200	3694600	4251900	2413400	2542200	1845800	5050100	5845000	2545500	2827900	6934500	6308600	3892500	4900600				P00387-3;P00387;P00387-2;B1AHF3;F8WCX7	P00387-3;P00387;P00387-2;B1AHF3	NADH-cytochrome b5 reductase 3;NADH-cytochrome b5 reductase 3 membrane-bound form;NADH-cytochrome b5 reductase 3 soluble form	CYB5R3	5
0	0	454430	0	729670	333440	0	3271700	557370	566530	299160	419760	0	611310	525110	0	306960	0	0	1050300	607760	0	256170	418680	0	1549900				P00390;P00390-3;P00390-2;P00390-4;P00390-5;H0YBD4;E5RI06;H0YC68	P00390;P00390-3;P00390-2;P00390-4;P00390-5;H0YBD4	Glutathione reductase, mitochondrial	GSR	8
871810	5682800	3564500	0	1956500	3869600	4590600	7201000	3202000	576490	3718100	3552200	2715000	1070400	662280	1752400	750250	721130	2432900	1602900	931160	1217700	3563100	5589200	3570500	4224000				P00403	P00403	Cytochrome c oxidase subunit 2	MT-CO2	1
0	6715400	3179100	0	805010	1585800	3635900	2193400	1438000	715860	388030	4127100	874140	845410	405300	317180	1884100	0	585640	631110	1974800	1374900	414030	2753600	2520500	1683200				P00488;F5H080;A6PVK5;Q9NQP5;H0Y796	P00488;F5H080	Coagulation factor XIII A chain	F13A1	5
558510	2463200	2419100	0	1124800	2037600	2095300	1834500	2135900	952690	3107200	1546300	2010000	2722600	276160	0	252670	0	3230200	734670	461020	0	4116500	2240500	932020	771720				P00491;G3V5M2;G3V308;G3V2H3;G3V393	P00491	Purine nucleoside phosphorylase	PNP	5
456330	2092800	1220100	0	5833300	1400400	336060	839900	1105800	3995000	4145700	1253300	2478200	6224400	1413500	5747600	4879600	1465700	671410	4514000	1517100	0	1410700	1840500	1531200	2447600				P00505;E7ERW2;B4DY39	P00505;E7ERW2	Aspartate aminotransferase, mitochondrial;Aspartate aminotransferase	GOT2	3
10959000	21071000	29665000	5527400	25005000	25451000	29165000	17902000	37400000	29794000	44010000	20793000	47751000	43810000	13886000	11288000	33498000	6784800	30510000	26551000	15527000	17917000	37108000	25938000	37478000	55386000				P00558;B7Z7A9;B4E1H9;E7ERH5;B4DHM5;P07205	P00558;B7Z7A9;B4E1H9;E7ERH5;B4DHM5	Phosphoglycerate kinase 1;Phosphoglycerate kinase	PGK1	6
0	693040	232050	848270	781490	285450	405580	249600	308970	1102300	282730	351840	0	1005400	0	0	0	0	602490	304010	0	0	1025600	279490	250400	683840				Q5T9B7;P00568;H0Y4J6;H0YID2;Q9Y6K8;Q9Y6K8-3;Q9Y6K8-2	Q5T9B7;P00568;H0Y4J6	Adenylate kinase isoenzyme 1	AK1	7
3678100	27564000	5002800	5459400	4884200	3590800	3603000	4409600	4628300	4783300	1791600	2657000	3712100	710840	16702000	2946400	14940000	12822000	3090500	3981000	2209100	10575000	1623800	9201800	3142600	2562800				P00738;H0Y300;H3BT07;Q0VAC5;H3BS21;P00739-2;P00739;H3BTP6;H3BMJ7	P00738;H0Y300;H3BT07;Q0VAC5	Haptoglobin;Haptoglobin alpha chain;Haptoglobin beta chain	HP	9
0	0	0	0	0	0	0	0	0	0	0	342760	0	0	0	0	0	0	0	0	0	0	0	237920	0	97355				P00746	P00746	Complement factor D	CFD	1
0	388250	0	0	0	0	0	169370	0	392420	0	0	431800	0	0	0	0	0	0	138710	0	0	169610	0	0	159650				P00747	P00747	Plasminogen;Plasmin heavy chain A;Activation peptide;Angiostatin;Plasmin heavy chain A, short form;Plasmin light chain B	PLG	1
0	52310000	5685300	20116000	6747000	0	1589100	1090800	2981000	0	3132800	1994200	2110000	424930	0	0	1096100	0	968660	3474900	0	4765800	6344200	65579000	2799900	1586900				P00915;E5RHP7;E5RH81;E5RFE7;E5RG43;E5RIF9;H0YBE2;E5RFL2;E5RJI8;E5RGU8;E5RG81;E5RJF6;E5RII2;E5RHS7	P00915;E5RHP7;E5RH81;E5RFE7;E5RG43;E5RIF9;H0YBE2	Carbonic anhydrase 1	CA1	14
0	3659400	433250	4974900	2033300	201260	2668200	1638700	1794400	0	0	0	743600	286540	2630300	1555400	2628000	5138600	1936100	0	967040	2347700	1788300	3650700	9756500	1544000				P00918;E5RK37;E5RID5	P00918	Carbonic anhydrase 2	CA2	3
0	308990	685710	0	296300	0	210730	116860	278960	363420	816970	0	0	3508400	644370	0	2389700	0	0	0	185670	0	0	310890	120570	0				P00966;E9PDT0;Q5T6L6;Q5T6L5;Q5T6L7	P00966;E9PDT0	Argininosuccinate synthase	ASS1	5
1262000	5439200	2740200	2903200	1685000	4691000	5178800	2663200	1817700	1367200	1266500	4701400	1718300	2592600	1582900	1273900	3813500	1287000	3383200	747610	328100	2374900	5312600	10392000	3379800	2429300				P01008;Q8TCE1;CON__P41361	P01008;Q8TCE1	Antithrombin-III	SERPINC1	3
6612400	12731000	5812600	819500	7972000	5356400	4657500	5905300	7727800	5440400	4140300	5226600	5532100	3039400	7211200	5229500	10048000	3879800	3847200	3812200	5288600	5933700	8104900	20217000	3454200	4631400				P01009;P01009-2;P01009-3;G3V544;G3V387;G3V2B9;G3V5R8;P20848	P01009;P01009-2	Alpha-1-antitrypsin;Short peptide from AAT	SERPINA1	8
0	0	0	0	0	0	0	0	0	0	0	0	0	0	0	0	0	0	0	0	0	0	0	0	0	0				P01019	P01019	Angiotensinogen;Angiotensin-1;Angiotensin-2;Angiotensin-3	AGT	1
1614600	15919000	2149500	10973000	3287500	1008700	3089000	1422300	3700200	4076600	2112400	1508300	3007700	1038600	3106900	2452200	10268000	2479800	2606700	2786700	4308600	5535600	1296000	4928700	719500	1477100				P01024;B4E216;CON__Q2UVX4;O95568	P01024;B4E216	Complement C3;Complement C3 beta chain;Complement C3 alpha chain;C3a anaphylatoxin;Complement C3b alpha chain;Complement C3c alpha chain fragment 1;Complement C3dg fragment;Complement C3g fragment;Complement C3d fragment;Complement C3f fragment;Complement C3c alpha chain fragment 2	C3	4
0	0	0	0	0	0	0	0	0	0	0	0	0	0	0	0	0	0	0	0	0	0	0	0	0	0				P01033;Q5H9A7;Q5H9B5;Q5H9B4	P01033;Q5H9A7;Q5H9B5;Q5H9B4	Metalloproteinase inhibitor 1	TIMP1	4
248120	336140	298360	0	0	0	0	0	0	0	0	0	0	0	0	0	0	0	219910	125000	0	0	0	0	0	0				P01034	P01034	Cystatin-C	CST3	1
0	0	0	0	1597200	0	0	0	0	0	0	0	0	0	0	0	0	0	0	0	0	0	0	0	0	0				P01040;C9J0E4	P01040;C9J0E4	Cystatin-A	CSTA	2
208220	325540	0	0	0	0	0	0	231180	164330	0	0	402510	0	74233	0	0	250020	203710	357580	184730	0	199700	0	384860	186220				P01111;P01116;P01116-2;P01112;P01112-2;G3V5T7;G3V4K2	P01111;P01116;P01116-2;P01112;P01112-2;G3V5T7;G3V4K2	GTPase NRas;GTPase KRas;GTPase KRas, N-terminally processed;GTPase HRas;GTPase HRas, N-terminally processed	NRAS;KRAS;HRAS	7
0	0	61154	0	0	0	0	51205	0	0	0	0	18996000	0	0	0	0	0	0	0	0	0	0	88567	0	55646				P01266;P01266-2;H0YG76;H0YBY1;F5GWW5;E7EVM0;F5H5B2;H0YBR7;H0YBJ2;H0YB42	P01266;P01266-2;H0YG76;H0YBY1;F5GWW5;E7EVM0	Thyroglobulin	TG	10
0	1065800	0	0	0	0	136400	0	107520	173970	75473	0	0	71953	0	0	0	0	0	0	0	0	0	0	71899	151360				P01593	P01593	Ig kappa chain V-I region AG		1
0	462310	667260	0	0	0	0	0	0	0	0	0	0	0	0	0	0	0	145410	0	0	0	0	317500	0	371160				P01598	P01598	Ig kappa chain V-I region EU		1
0	0	0	0	0	0	0	0	0	0	0	0	0	0	0	0	0	0	0	0	0	0	0	0	0	0				P01612	P01612	Ig kappa chain V-I region Mev		1
0	74414	171820	0	0	762730	0	0	0	0	0	0	0	0	0	0	0	0	0	0	0	0	0	0	0	0				P01613	P01613	Ig kappa chain V-I region Ni		1
0	0	0	0	0	0	0	0	0	2059200	0	0	0	0	1103100	1812400	0	2732600	0	0	697420	2368300	1025300	0	0	0				P01621	P01621	Ig kappa chain V-III region NG9		1
0	0	0	0	0	0	0	0	0	0	0	0	0	0	0	0	0	0	0	0	0	0	0	0	0	0				P01622	P01622	Ig kappa chain V-III region Ti		1
3017500	5590700	10832000	6570700	1088600	2901800	2683900	684350	1775100	3308500	1105500	3290700	2425700	1092200	467090	1198600	364040	414790	2945900	687960	580040	3295600	1642500	4408800	2104400	4366100				P01623;P01620;P04206	P01623;P01620;P04206	Ig kappa chain V-III region WOL;Ig kappa chain V-III region SIE;Ig kappa chain V-III region GOL		3
206830	818930	419910	0	0	0	325250	0	357790	241440	0	0	309050	0	0	0	0	0	1359400	0	0	557540	0	547150	0	537210				P01625	P01625	Ig kappa chain V-IV region Len		1
0	304740	0	0	0	0	0	0	0	0	0	0	0	0	0	0	0	0	167920	0	0	0	0	229300	145100	200470				P01700;P04208;P01709;P01712	P01700;P04208;P01709;P01712	Ig lambda chain V-I region HA;Ig lambda chain V-I region WAH;Ig lambda chain V-II region MGC;Ig lambda chain V-II region WIN		4
0	1079700	98275	0	0	106220	0	0	0	0	0	0	0	0	0	0	0	0	168020	0	0	0	0	0	0	0				P01714	P01714	Ig lambda chain V-III region SH		1
606130	1845700	0	0	0	0	0	0	0	171190	0	0	0	0	0	0	0	240840	111650	0	0	212620	0	0	0	539850				P01717	P01717	Ig lambda chain V-IV region Hil		1
0	0	0	0	0	0	0	0	0	0	0	0	0	0	0	0	0	0	0	0	0	0	0	0	0	0				P01762	P01762	Ig heavy chain V-III region TRO		1
0	0	0	0	0	0	0	0	0	0	0	0	0	0	0	0	0	0	0	0	0	0	0	0	0	0				P01764	P01764	Ig heavy chain V-III region VH26		1
388200	591730	630720	0	123630	0	0	0	363490	224050	0	0	0	0	0	0	0	0	870460	0	0	809820	0	539000	200530	496710				H3BT04;F5GXM8;F5H3H4;P01766;P01777;P01772;P01768;P01769;P01771;P01773;P01767;P01763	H3BT04;F5GXM8;F5H3H4;P01766;P01777;P01772;P01768;P01769;P01771;P01773;P01767;P01763	Ig heavy chain V-III region BRO;Ig heavy chain V-III region TEI;Ig heavy chain V-III region KOL;Ig heavy chain V-III region CAM;Ig heavy chain V-III region GA;Ig heavy chain V-III region HIL;Ig heavy chain V-III region BUR;Ig heavy chain V-III region BUT;Ig heavy chain V-III region WEA		12
672370	734570	437560	0	332270	0	1738200	469910	1050300	613950	1388300	2145700	957920	1136800	0	0	0	0	0	0	0	0	0	261920	0	0				P01776;P01774;P01779	P01776	Ig heavy chain V-III region WAS		3
0	955920	588700	1089300	0	225180	361610	103150	229010	1498000	166220	250320	0	354790	0	603400	1287300	0	0	246200	259420	0	119540	320270	0	286500				P01781;P01782	P01781	Ig heavy chain V-III region GAL		2
0	0	0	0	0	0	0	0	0	0	0	0	0	0	0	0	0	0	0	0	0	0	0	73704	16996	0				P01833	P01833	Polymeric immunoglobulin receptor;Secretory component	PIGR	1
0	1331500	2517600	0	0	621800	0	0	1482200	0	933360	621760	0	1591200	0	0	0	0	494870	0	0	0	1403800	1376200	0	2188300				P01834	P01834	Ig kappa chain C region	IGKC	1
5754300	16702000	10420000	2606900	3560600	4110100	4022600	2315400	13411000	4106200	5191900	4091200	2953600	4280600	5688700	4124200	5966900	3043700	6220100	3617000	3376900	5438600	2987700	7206100	1674200	16979000				P01857;P01860	P01857;P01860	Ig gamma-1 chain C region;Ig gamma-3 chain C region	IGHG1;IGHG3	2
0	1140600	433280	0	0	202590	0	0	405840	259900	169450	0	0	253270	305250	0	0	0	0	0	0	0	226930	690050	0	318130				P01859	P01859	Ig gamma-2 chain C region	IGHG2	1
0	0	0	0	0	0	0	0	0	0	0	0	0	0	0	0	0	0	0	0	0	0	0	0	0	0				P01861	P01861	Ig gamma-4 chain C region	IGHG4	1
968010	1275400	3130500	0	818360	171960	531090	389780	325030	2480500	869410	1439600	0	201920	164610	0	177990	0	912450	111460	0	921050	688850	8785800	2347900	4717000				P01871-2;P01871;P04220	P01871-2;P01871;P04220	Ig mu chain C region;Ig mu heavy chain disease protein	IGHM	3
6105100	13109000	3613200	3485400	3093200	4001400	3730600	3719700	10826000	19535000	4853300	5620300	4045800	5843600	5400600	4216700	10435000	6404900	4153600	3514300	6430600	12713000	4150900	16557000	6901600	18915000				P01876	P01876	Ig alpha-1 chain C region	IGHA1	1
0	156890	467180	0	0	0	0	0	147870	130940	135570	0	0	0	0	0	0	0	0	0	0	0	0	1004200	0	778610				P01877	P01877	Ig alpha-2 chain C region	IGHA2	1
0	0	0	0	0	3547000	0	4804900	0	0	0	4435600	0	0	0	0	0	236700	1144800	215450	0	0	0	0	0	0				P01911	P01911	HLA class II histocompatibility antigen, DRB1-15 beta chain	HLA-DRB1	1
0	2227100	0	0	0	0	0	0	0	0	1193500	0	0	0	0	0	0	0	0	0	0	0	0	1133100	0	0				P01912	P01912	HLA class II histocompatibility antigen, DRB1-3 chain	HLA-DRB1	1
1751900	48540000	5607700	23795000	13842000	0	1736600	2828300	1458400	2219600	5116900	1872700	2925700	1464500	1870600	1876700	2511200	1028200	1851900	447600	642360	5866000	5788900	69502000	1660200	4408000				P02042;E9PFT6;E9PEW8;C9JRG0;P02100;A8MUF7	P02042;E9PFT6;E9PEW8	Hemoglobin subunit delta	HBD	6
0	17486	0	0	0	0	0	0	0	0	0	0	15419	0	0	0	0	0	0	10773	0	0	1793900	0	0	0				P02144;B0QYF8;F2Z2F1;F2Z337	P02144;B0QYF8;F2Z2F1	Myoglobin	MB	4
19707000	20379000	8894300	32352000	16792000	11588000	9603900	5076900	3398900	17327000	1400300	13419000	11549000	2308900	12602000	40986000	34048000	17544000	17773000	226000	30931000	74454000	16282000	19600000	21143000	8382400				P02452	P02452	Collagen alpha-1(I) chain	COL1A1	1
0	25737	35021	0	0	0	0	70632	0	0	91090	0	0	0	0	0	0	0	0	0	0	0	104910	100340	0	39535				P02461	P02461	Collagen alpha-1(III) chain	COL3A1	1
45634000	24461000	16695000	19001000	38526000	9183700	18522000	11979000	24261000	29601000	14762000	19554000	29425000	17148000	33263000	48073000	21995000	52390000	44019000	72655000	37417000	46174000	17896000	35472000	22633000	23265000				P02545;P02545-3;Q6UYC3;Q5TCJ4;E7EUI9;D6RAQ3;H0YAB0	P02545;P02545-3;Q6UYC3;Q5TCJ4;E7EUI9;D6RAQ3	Prelamin-A/C;Lamin-A/C	LMNA	7
0	760770	455790	0	0	0	1000700	0	738110	0	373240	0	0	0	0	0	0	0	1324000	2270300	1465000	0	925380	518160	921440	1181600				P02545-2;Q3BDU5;Q5TCI8	P02545-2;Q3BDU5;Q5TCI8		LMNA	3
0	0	0	0	0	0	0	0	0	0	0	0	0	0	0	0	0	0	1067900	0	0	0	1285200	0	0	0				P02585;C9J7T9	P02585;C9J7T9	Troponin C, skeletal muscle	TNNC2	2
8577500	31592000	21622000	0	19492000	15052000	7672200	9012800	13984000	18625000	13188000	10764000	11544000	13654000	12793000	7582900	17291000	7824500	7909300	7499900	5236400	11163000	20378000	64241000	5293300	14312000				P02647;F8W696	P02647;F8W696	Apolipoprotein A-I;Apolipoprotein A-I(1-242)	APOA1	2
7259200	8683100	3671900	3282300	11006000	5852600	5931700	3778100	4368200	17466000	4499300	4390100	22383000	3892300	7881900	10949000	13860000	15443000	9747200	6666900	12251000	7508000	8639900	7055500	2309500	8399400				P02649;H0Y7L5;E7ERP7;E9PEV4;CON__Q03247	P02649;H0Y7L5;E7ERP7;E9PEV4	Apolipoprotein E	APOE	5
0	2000500	2233800	0	2381000	1328100	0	349730	972930	976250	593260	468140	833580	409500	3277400	0	4363700	1776800	1078400	178780	318740	1069400	3651200	4718200	0	1386800				P02652	P02652	Apolipoprotein A-II;Apolipoprotein A-II(1-76)	APOA2	1
167730	378730	0	0	1064600	109560	63131	48552	165110	1191700	0	165820	183970	58082	0	450250	457590	0	149240	0	262600	350510	0	347090	0	0				P02654	P02654	Apolipoprotein C-I;Truncated apolipoprotein C-I	APOC1	1
0	0	0	0	0	0	0	0	0	0	0	0	0	0	0	0	223320	0	0	0	0	0	0	388290	0	0				P02655	P02655	Apolipoprotein C-II	APOC2	1
514140	0	627950	0	2111700	2115500	0	286880	533400	2798500	418110	579100	2150200	370030	1051100	0	1211000	2519400	1679000	0	1794500	0	1464600	2766900	0	566280				P02656	P02656	Apolipoprotein C-III	APOC3	1
4788000	37356000	9912800	8156800	6956300	8351500	20138000	3810900	5881900	9033100	5190800	7383100	3596800	2531400	8592700	2398700	33522000	6882500	9513800	5181000	1631600	10883000	12977000	11654000	5347300	2305100				P02671;P02671-2;Q6NSD8;E7EMZ6;CON__P02672	P02671;P02671-2	Fibrinogen alpha chain;Fibrinopeptide A;Fibrinogen alpha chain	FGA	5
3304900	26049000	1534900	16378000	6523600	3157300	19906000	1687000	2714400	5649500	2882700	2269000	3937900	1317800	4029500	1621900	13856000	9175400	10016000	3462000	3835200	25596000	4830100	3028600	4978800	1267800				P02675;B4E1D3;D3DP13;D6REL8;CON__P02676	P02675;B4E1D3;D3DP13;D6REL8	Fibrinogen beta chain;Fibrinopeptide B;Fibrinogen beta chain	FGB	5
0	0	0	0	0	0	0	0	0	0	0	0	0	0	0	0	0	0	0	0	0	0	0	0	0	0				P02689;E5RH45	P02689;E5RH45	Myelin P2 protein	PMP2	2
0	7076000	1079400	18667000	1251000	0	611520	142700	196170	0	614210	0	374280	232730	0	0	538770	0	99625	0	0	888750	605240	22575000	0	345090				P02730	P02730	Band 3 anion transport protein	SLC4A1	1
0	137650	0	0	0	0	0	0	8331900	0	0	0	0	0	0	0	222840	0	0	36255	0	0	0	0	0	23200				P02735;E9PQD6;G3V1D9;G3XAK9;E9PR14	P02735;E9PQD6	Serum amyloid A protein;Amyloid protein A;Serum amyloid protein A(2-104);Serum amyloid protein A(3-104);Serum amyloid protein A(2-103);Serum amyloid protein A(2-102);Serum amyloid protein A(4-101);Serum amyloid A protein	SAA1	5
4022300	40023000	3900000	3576000	17117000	7794000	8837300	3364500	5783400	7232000	2538000	4006800	17449000	1220000	5738200	4106400	7687300	9276900	6290000	2740800	18261000	17072000	6460700	10532000	5491900	6197500				P02743	P02743	Serum amyloid P-component;Serum amyloid P-component(1-203)	APCS	1
0	658230	0	0	0	0	0	0	0	262550	0	0	0	0	851390	0	0	0	153310	0	0	0	268290	376050	0	0			+	P02748;CON__Q3MHN2	P02748;CON__Q3MHN2	Complement component C9;Complement component C9a;Complement component C9b	C9	2
0	445130	122630	0	0	0	0	0	51614	0	82869	0	0	0	496010	613670	549690	473820	0	299450	334200	224240	0	0	0	229050				P02749	P02749	Beta-2-glycoprotein 1	APOH	1
0	877690	375770	9573200	515170	835160	601960	554640	520370	449030	0	982880	721500	189540	147880	0	0	0	430750	164570	0	434020	849140	945410	292340	364280				P02760;B7Z8R6	P02760;B7Z8R6	Protein AMBP;Alpha-1-microglobulin;Inter-alpha-trypsin inhibitor light chain;Trypstatin	AMBP	2
0	5808000	2157600	0	168750	1548400	3198800	1885600	2034200	0	0	2325000	746760	422380	0	0	114000	0	2236900	683290	0	0	2916100	7572600	515650	2911600				P02763	P02763	Alpha-1-acid glycoprotein 1	ORM1	1
1035100	11231000	7185200	4359900	2449800	10011000	6274600	3093000	2481900	854680	3257200	5490400	2982600	725650	1275500	637900	911000	163760	4555500	100850	392850	1797100	7132800	17249000	4608100	4814500				P02766;E7EW61;F5H868	P02766;E7EW61;F5H868	Transthyretin	TTR	3
0	0	0	0	0	0	0	0	252010	248550	298110	0	254690	0	0	0	514010	0	1083400	1612100	0	0	0	80380	0	260290				P02786;G3V0E5;F5H6B1;F8WBE5;H7C3V5	P02786;G3V0E5	Transferrin receptor protein 1;Transferrin receptor protein 1, serum form	TFRC	5
2332600	8124400	2861500	0	8457600	2591800	1694600	5880200	5139200	7300200	5634800	2473600	3672800	2717500	1236700	1185500	1614500	2379900	2973500	2298600	1482700	6533200	3221000	7417400	3122300	4113000				P02787;H7C5E8;CON__Q2HJF0	P02787	Serotransferrin	TF	3
2445000	6193400	4075500	0	3344100	3702000	2570500	2202100	2595600	2514200	1294900	2752400	2855400	943280	1653100	539910	1600800	800410	2071800	1013700	1530900	3735300	3953200	8781600	2561300	3788900				P02790;Q9BS19	P02790	Hemopexin	HPX	2
6238400	12165000	11800000	1391700	12487000	15782000	37104000	16666000	18533000	16307000	14516000	15216000	37273000	7352300	18466000	8073600	38806000	19331000	21486000	2590400	33116000	7643600	30754000	9766300	5281800	11406000				P02792;F5H1X1	P02792;F5H1X1	Ferritin light chain;Ferritin	FTL	2
8779000	5053200	2532800	0	9942600	5569000	36930000	6464400	5703000	19482000	11815000	8105100	14274000	4113200	13798000	16960000	25366000	14461000	6045800	2615600	9720600	12773000	7653100	3409100	3626100	1906800				P02794;G3V192;G3V1D1;E9PKY7;E9PRK8;E9PK45;E9PKM5;E9PQR3;E9PPQ4;D3DPG2	P02794;G3V192;G3V1D1	Ferritin heavy chain;Ferritin	FTH1	10
0	0	0	0	0	0	0	0	0	0	0	0	0	0	0	0	0	0	0	0	0	0	0	0	0	0				P02808	P02808	Statherin	STATH	1
1656800	24063000	5653400	1573300	3208100	4712400	16697000	3064600	4552200	7649900	12982000	4421000	25454000	991420	3577100	3243400	4321100	2487400	5697800	4611900	2617800	27794000	12981000	10408000	3583600	4873600				P04004;CON__Q3ZBS7	P04004	Vitronectin;Vitronectin V65 subunit;Vitronectin V10 subunit;Somatomedin-B	VTN	2
1758000	13937000	5229400	42982000	6636500	1637500	2668200	6268100	3124500	5889500	5596500	4353200	5084500	2094100	4880300	3915500	7877900	8522500	9895700	1559100	6007900	4812400	4651400	14960000	3504400	3934900				P04040	P04040	Catalase	CAT	1
0	0	0	0	0	0	0	0	0	0	0	0	0	0	0	0	0	0	0	0	0	0	0	0	337980	38434				P04066	P04066	Tissue alpha-L-fucosidase	FUCA1	1
20955000	17862000	35599000	0	64902000	38857000	40920000	29160000	48973000	71655000	76510000	34591000	75170000	89761000	30455000	16024000	57663000	30371000	37018000	26354000	37390000	29450000	48531000	21367000	14048000	71498000				P04075;H3BQN4;H3BPS8;H3BUH7;H3BR04;H3BMQ8;H3BNM5;H3BT43;H3BPH5;H3BR68;H3BRS7;P05062;C9J4K3;Q5T7D5	P04075;H3BQN4;H3BPS8;H3BUH7;H3BR04;H3BMQ8	Fructose-bisphosphate aldolase A	ALDOA	14
8918700	5807900	17756000	0	10622000	8853800	8535500	9833200	8900400	14232000	21916000	7950500	12396000	8740200	13049000	2907000	2066400	3352300	9928400	3875300	4154700	5109300	17963000	6032700	3902900	7606200				P04080	P04080	Cystatin-B	CSTB	1
14503000	26240000	14489000	0	5651700	13639000	31623000	17869000	12490000	6056500	32905000	20179000	10968000	3461600	3551500	8449900	5254600	3364700	50167000	88583000	2658500	3921600	19509000	29781000	12313000	12309000				P04083;Q5T3N1;Q5T3N0	P04083;Q5T3N1	Annexin A1;Annexin	ANXA1	3
0	0	264740	0	0	0	0	1655800	732540	2740900	2514200	2279900	325250	4256500	707120	0	170810	239240	1619800	933440	0	0	663070	518650	2255700	242270				P04181;P04181-2	P04181;P04181-2	Ornithine aminotransferase, mitochondrial;Ornithine aminotransferase, hepatic form;Ornithine aminotransferase, renal form	OAT	2
62664	150360	0	0	0	0	0	0	0	0	0	0	154450	0	0	0	290230	0	0	0	0	0	175950	0	0	107020				P04196	P04196	Histidine-rich glycoprotein	HRG	1
2677700	3703600	2293000	0	3497100	1871500	1176500	708360	1196000	2944600	648490	1527100	3077000	1394000	665200	0	5002400	0	1937300	455570	1879000	4687900	2718300	3852800	2146600	2259600				P04217;P04217-2;B3KWB5	P04217;P04217-2	Alpha-1B-glycoprotein	A1BG	3
0	1046400	1596400	0	1121600	0	2154900	0	322390	0	313850	0	0	386830	0	0	0	0	0	0	0	0	0	663280	0	1752800				P04233-2;H0YBZ2;P04233;P04233-3;E7ESL3;H0YBZ8;E7EQJ3;B4DUJ2;E7ER71	P04233-2;H0YBZ2;P04233;P04233-3;E7ESL3;H0YBZ8;E7EQJ3	HLA class II histocompatibility antigen gamma chain	CD74	9
990680	1573500	5341500	24003000	9114500	6132900	982080	1298300	3033700	1294500	3089800	4822800	2632200	408730	484640	3407000	1458500	1286500	4394900	7735400	1418000	0	714800	4953200	8217500	9312400			+	P04264;CON__P04264	P04264;CON__P04264	Keratin, type II cytoskeletal 1	KRT1	2
0	0	0	0	0	0	0	0	187710	0	241290	0	0	143940	0	0	0	0	0	623590	0	0	0	884040	0	0				P04350;B4DJ43;B4DFH6	P04350;B4DJ43;B4DFH6	Tubulin beta-4A chain	TUBB4A;TUBB4	3
42661000	60379000	60855000	1792700	90236000	68227000	90397000	71892000	75539000	118800000	152620000	72756000	126330000	83034000	38128000	30675000	86369000	73888000	89064000	158490000	69409000	64947000	77733000	64537000	54570000	75070000				P04406;E7EUT5;E7EPW1;E7EU54;F8W6N7;O60733-3;B7Z6K3;E7EQB7;O60733-4;O14556;H0Y6T3;E7EX67;H0Y4M7	P04406;E7EUT5	Glyceraldehyde-3-phosphate dehydrogenase	GAPDH	13
739900	2833600	2677000	820730	635120	0	756580	342170	282450	1857200	0	710950	1306700	0	0	378220	1303200	0	1704400	0	0	1816800	1443200	1680500	957280	1727100				P04433	P04433	Ig kappa chain V-III region VG		1
0	0	0	0	0	2088500	0	0	0	0	0	0	0	0	0	0	0	0	0	0	0	0	0	0	0	0				P04626;P04626-4;B4DTR1;P04626-2;P04626-3;F5H1T4	P04626;P04626-4;B4DTR1;P04626-2;P04626-3	Receptor tyrosine-protein kinase erbB-2	ERBB2	6
6073800	1213700	4492900	3028300	1586500	5511200	4668800	10499000	2143100	1052300	2409800	9570000	1260000	816900	1540200	0	534040	818400	2875200	3450800	655640	537400	3249100	4291000	6819900	3563600				P04632	P04632	Calpain small subunit 1	CAPNS1	1
10789000	21288000	14045000	8169800	33036000	15073000	18074000	6016500	5512800	15774000	18943000	39029000	21091000	4263800	10596000	19308000	40401000	2894400	47914000	8050100	21248000	19527000	22392000	10900000	24938000	13056000				P04792;B4DL87;F8WE04;C9J3N8	P04792;B4DL87;F8WE04	Heat shock protein beta-1	HSPB1	4
458290	74177	185120	356730	635990	106130	751900	245030	237300	288090	462460	281470	95667	251230	0	0	0	50366	97677	90792	0	0	135990	115300	47444	33301				P04839;F5GWD2;F5GWU5	P04839;F5GWD2;F5GWU5	Cytochrome b-245 heavy chain	CYBB	3
719170	4068800	1656200	0	394380	1932200	1593700	3777300	3448100	1256700	4813400	2771900	1447100	2865400	2602800	2150600	967930	1338000	2771200	6794200	1606300	606630	1324400	2074500	3008800	2301400				P04843;F5H6I5;B7Z4L4;B4DNJ5;F8WF32	P04843;F5H6I5;B7Z4L4;B4DNJ5	Dolichyl-diphosphooligosaccharide--protein glycosyltransferase subunit 1	RPN1	5
136530	0	601980	0	0	0	0	285460	1298400	0	521960	0	0	375280	0	0	0	0	0	1016300	0	0	0	425600	183220	0				P04844;P04844-2;A6NKT1;H7BXZ4;Q5JYR7;Q5JYR4;F2Z3K5;H7BYQ3;Q5JYR3	P04844;P04844-2;A6NKT1	Dolichyl-diphosphooligosaccharide--protein glycosyltransferase subunit 2	RPN2	9
0	0	0	0	0	0	0	0	0	0	0	0	0	0	0	0	0	0	0	0	0	0	0	0	0	0				P04921;P04921-2	P04921;P04921-2	Glycophorin-C	GYPC	2
0	893730	0	0	0	0	0	0	559220	0	0	0	0	0	0	0	0	0	436780	0	0	0	0	0	0	278400				P05060	P05060	Secretogranin-1;GAWK peptide;CCB peptide	CHGB	1
709330	3323800	5961700	5458200	4960500	4851200	2213300	3013700	2317600	1333000	4017300	4368000	2218600	4743600	1134700	1505100	1402500	658100	2451100	483320	1172800	260090	2078300	9095200	3092600	3629400				P05091;E7EUE5;F8VXI5;F8W0A9;F8VP50;O94788;F5H2Y9;F5H3R1;H0YMG7;O94788-2;H0YM00	P05091;E7EUE5;F8VXI5;F8W0A9	Aldehyde dehydrogenase, mitochondrial	ALDH2	11
0	306210	233930	0	0	0	0	0	0	400960	0	0	0	408530	0	0	3676200	0	0	0	0	0	0	0	0	409360				P05107;A8MYE6;F5H0T6;E7EVZ9	P05107;A8MYE6;F5H0T6;E7EVZ9	Integrin beta-2;Integrin beta	ITGB2	4
812800	4643400	10364000	0	262770	857790	2879200	956610	2996800	1627400	3303000	237320	398200	880090	1226300	0	13681000	553420	26597000	5863600	368560	0	0	630940	1664000	0				P05109	P05109	Protein S100-A8	S100A8	1
1997300	11118000	8104000	0	7120000	2019600	4438100	11532000	10445000	9460400	8680400	3032100	4933800	13171000	25439000	13170000	17817000	1795100	4746800	20501000	15693000	3650800	3411200	6880900	5104400	14263000				P05141;Q9H0C2	P05141	ADP/ATP translocase 2	SLC25A5	2
334800	142510	1068900	0	1017200	368260	257180	1330000	2350700	0	195240	204580	884820	2522000	8610800	321880	6013500	527770	948910	394910	0	0	0	400050	0	154590				P05161	P05161	Ubiquitin-like protein ISG15	ISG15	1
10156000	31604000	17006000	85886000	326880	0	43151000	5618000	3313700	9831200	5181600	2214100	4615500	1198900	2999200	469780	93955000	8240400	19057000	41851000	0	14994000	2505900	5715900	8546800	211990				P05164-3;P05164;P05164-2	P05164-3;P05164;P05164-2	Myeloperoxidase;Myeloperoxidase;89 kDa myeloperoxidase;84 kDa myeloperoxidase;Myeloperoxidase light chain;Myeloperoxidase heavy chain	MPO	3
0	2270100	3579900	0	2683300	2194800	2357000	2819400	2054400	334460	2131300	1748300	2057500	2921000	4388800	4540600	9199100	6981100	2445400	4424600	3977200	1427100	2441100	2199500	2215600	2229300				P05198;G3V4T5;H0YJS4	P05198	Eukaryotic translation initiation factor 2 subunit 1	EIF2S1	3
904360	229330	1153300	0	924970	212110	391180	488370	199910	354950	162420	0	0	1350600	2935400	2073300	1331900	2946000	2531800	243870	386910	274760	1448400	747780	466020	1577200				P05204;Q15651;Q15651-2	P05204	Non-histone chromosomal protein HMG-17	HMGN2	3
857110	6704900	3099300	0	458140	5407700	3058500	4891800	1500100	396450	2774800	4741000	986490	779770	0	1016200	0	511670	2452500	3010600	362960	0	3173000	3162600	3525800	4016000				P05386;A6NIB2	P05386;A6NIB2	60S acidic ribosomal protein P1	RPLP1	2
0	1269500	2300100	0	615170	1746200	685280	1124700	1335900	0	1921100	480600	553760	1743600	357990	0	0	0	1847200	328460	0	0	2741600	2044300	406110	2083600				P05387;H0YDD8	P05387;H0YDD8	60S acidic ribosomal protein P2	RPLP2	2
2818600	7891000	8442400	0	2303400	10492000	7218700	11636000	7525200	1370000	11175000	9119300	3690900	5640900	1781800	5581700	2631600	3378800	6599400	6676800	2502900	1631200	5826400	9312600	8416300	6577900				P05388;F8VWS0;F8VU65;F8VW21;F8VZS0;F8VPE8;G3V210;F8VRK7;F8VQY6;F8VS58;Q8NHW5;F8VWV4;F8W1K8	P05388;F8VWS0;F8VU65;F8VW21;F8VZS0;F8VPE8;G3V210;F8VRK7;F8VQY6;F8VS58	60S acidic ribosomal protein P0	RPLP0	13
0	0	0	0	0	0	0	204300	143660	0	0	0	821830	0	0	0	0	0	0	0	809220	0	359000	0	0	242560				P05413	P05413	Fatty acid-binding protein, heart	FABP3	1
448830	582030	1189600	0	110550	818190	0	789360	981660	715560	1016700	812370	138170	662220	113350	0	0	0	1313200	1771300	0	0	816920	1198800	671050	1366900				P05455;E9PFH8;E7ERC4;E9PGX9;E9PFL9;F5H673	P05455;E9PFH8;E7ERC4	Lupus La protein	SSB	6
0	0	0	0	1361400	0	0	0	4084700	0	3471600	0	2495600	0	0	0	0	0	0	0	0	0	0	0	0	0				P05534	P05534	HLA class I histocompatibility antigen, A-24 alpha chain	HLA-A	1
0	956490	102470	0	0	0	617970	0	0	0	0	0	0	0	44137	0	0	0	116790	0	0	0	57977	241160	82603	80438				P05546	P05546	Heparin cofactor 2	SERPIND1	1
169330	0	0	0	0	0	0	0	416570	0	903540	1135000	671550	193880	164130	178980	3042700	205090	208630	6770500	0	0	836610	123200	405570	677000				P05556;P05556-3;P05556-4;P05556-5;P05556-2;E7EQW5;E7EUI6;E9PLR6;Q5T3E6;E7ERX5;C9JPK5;E9PQJ2;Q5T3E5;Q5T3E4	P05556;P05556-3;P05556-4;P05556-5;P05556-2	Integrin beta-1	ITGB1	14
11415000	11987000	9404100	0	80003000	8605600	14939000	5777800	29765000	38257000	6105200	21977000	125770000	2673900	11905000	6380300	30900000	18810000	20500000	216060000	23323000	1255100	4029400	17540000	15090000	34254000				P05783;F8VZY9;CON__H-INV:HIT000015463;CON__Q497I4;Q92764;C4AM86;CON__Q92764	P05783;F8VZY9	Keratin, type I cytoskeletal 18	KRT18	7
0	0	0	0	0	0	0	0	0	0	0	0	0	0	0	0	0	0	0	0	0	0	0	0	0	0				P05814	P05814	Beta-casein	CSN2	1
0	0	0	0	0	0	0	0	0	0	0	0	0	0	0	0	0	0	0	0	0	0	0	0	0	0				P05976;P12829	P05976	Myosin light chain 1/3, skeletal muscle isoform	MYL1	2
0	28346	28613	0	0	40809	0	0	0	21878	0	44077	0	0	0	0	0	0	94924	0	0	0	349240	0	44313	33896				P05976-2	P05976-2			1
2318400	953800	517490	2060900	1659800	1157700	560250	303180	0	1404800	0	1070800	1100500	0	0	0	0	0	778570	0	0	0	1148500	815510	1611000	849850				P05997;H7C157;D3DPH5	P05997;H7C157;D3DPH5	Collagen alpha-2(V) chain	COL5A2	3
0	0	0	0	0	638840	0	0	366030	471000	249170	0	0	144590	661430	0	496720	947320	453810	168610	765510	694230	1341700	0	1081400	196850				P06280	P06280	Alpha-galactosidase A	GLA	1
0	0	0	0	0	0	0	0	0	0	0	0	0	0	0	0	0	0	0	0	0	0	0	0	0	0				P06396	P06396	Gelsolin	GSN	1
0	0	0	0	0	0	0	0	0	0	0	0	0	0	0	0	0	0	0	0	0	0	0	0	0	0				P06401;P06401-2;Q8TDS3;Q8NG42;Q8NG44;B4E3T0;Q8NG45;F5GXE8	P06401;P06401-2;Q8TDS3;Q8NG42;Q8NG44;B4E3T0	Progesterone receptor	PGR;PR	8
1506100	0	1910400	0	2478600	1719300	0	2057400	1225900	2463700	1290400	1725900	0	1775900	4012600	0	2775900	2826800	1785700	1068500	0	0	1405900	1306100	1383700	1847000				P06493;E5RIU6;P06493-2	P06493;E5RIU6;P06493-2	Cyclin-dependent kinase 1	CDK1	3
30452000	83719000	48988000	34952000	34934000	31555000	41696000	89153000	54769000	34297000	57060000	47493000	41011000	72216000	16661000	19319000	23484000	13936000	44918000	111720000	28768000	28866000	72263000	72503000	72245000	58045000				P06576;F8VPV9;H0YH81;F8W079;F8W0P7;H0YI37;F8VQY0	P06576;F8VPV9;H0YH81;F8W079	ATP synthase subunit beta, mitochondrial;ATP synthase subunit beta	ATP5B	7
1356300	11829000	26887000	0	566870	4231700	7485500	987560	2878700	1329400	7021900	451730	623210	5391200	976180	0	9261100	628930	27431000	8437400	1614800	649380	0	1531400	3088600	284580				P06702	P06702	Protein S100-A9	S100A9	1
2593200	3500200	5561700	0	7120400	4208100	19948000	11510000	6879700	5229100	14880000	3387800	10931000	5418000	19256000	16658000	10946000	3311900	6960900	6686100	4187000	2851800	16076000	16018000	2791500	3902600				P06703	P06703	Protein S100-A6	S100A6	1
645480	2020200	1566300	0	546220	3322900	1408100	982520	0	804500	810200	2500200	2443300	0	2725400	2566300	2657300	3497200	940260	395560	2394700	2576900	2450700	4430100	1121400	1047300				P06727;CON__Q32PJ2	P06727	Apolipoprotein A-IV	APOA4	2
0	0	0	0	0	132500	0	0	0	0	0	0	0	174980	0	0	0	0	0	0	0	0	0	99629	0	0				P06730-2;P06730;D6RBW1;P06730-3;A6NMX2;H0Y8X3;H0Y8J7;D6RHE2;D6RFJ3	P06730-2;P06730;D6RBW1;P06730-3	Eukaryotic translation initiation factor 4E	EIF4E	9
0	0	0	99077	0	0	0	0	0	0	0	0	0	0	0	0	0	0	0	0	0	0	137070	0	24900	0				P06732	P06732	Creatine kinase M-type	CKM	1
41355000	53236000	84351000	5704500	48286000	95641000	156270000	64617000	218080000	95220000	99279000	80796000	118420000	84671000	58238000	37096000	75633000	40440000	102620000	53379000	32917000	55119000	238140000	88113000	107890000	64469000				P06733;P06733-2	P06733;P06733-2	Alpha-enolase	ENO1	2
4060500	6670300	12022000	0	7861700	5395200	7505400	14566000	16455000	15403000	13744000	15458000	14713000	20839000	19140000	13151000	28277000	10759000	16090000	28049000	8705300	6985300	14787000	8561300	9428600	8613800				P06744;P06744-2;Q59F85;Q8N196	P06744;P06744-2	Glucose-6-phosphate isomerase	GPI	4
10744000	6339300	11618000	0	18625000	8973700	4749700	5893600	19557000	6688000	6583300	4258400	3857100	12788000	12256000	20163000	54351000	61777000	9718100	12713000	16693000	9102200	9146300	4357900	4886800	9012500				P06748;P06748-2	P06748;P06748-2	Nucleophosmin	NPM1	2
0	0	0	0	0	0	86470	0	93177	0	0	0	0	0	89970	0	0	461370	38621	81635	0	212050	68141	0	0	0				P06748-3;E5RI98;E5RGW4	P06748-3			3
0	1243000	2096500	0	0	0	0	0	0	0	0	0	0	0	3485200	0	472660	0	0	0	0	0	188680	1105500	0	0				P06753;D6RGJ6	P06753	Tropomyosin alpha-3 chain	TPM3	2
1674100	1320500	1845800	0	893350	1731100	2076100	2063900	2685400	523770	3300800	2262400	2295100	2712800	339830	564660	255460	467150	2535300	4490400	463790	842670	1516600	2350100	1608900	770820				P06753-2;Q5VU66;Q5VU59;Q5VU61;Q8NAG3;Q5VU63	P06753-2;Q5VU66;Q5VU59;Q5VU61;Q8NAG3		TPM3	6
0	0	0	0	0	0	0	0	0	0	0	0	0	0	0	0	0	0	0	0	0	0	481680	0	0	0				P07093-3;P07093;P07093-2;C9JN98	P07093-3;P07093;P07093-2;C9JN98	Glia-derived nexin	SERPINE2	4
679500	4875100	1146400	0	142240	3262200	3329400	19680000	4318500	1191400	3004000	3517300	1740300	1047300	168500	310920	788280	0	2416400	0	935950	337350	9000600	2967400	6099700	1089000				P07099;B1AQP9;B1AQP8	P07099	Epoxide hydrolase 1	EPHX1	3
12525000	4984400	11157000	36171000	8975600	17583000	4573300	21409000	15423000	1742100	8731400	13313000	3054700	26879000	1864000	3410900	478080	1912500	10229000	1626400	8648100	5956500	34983000	6966400	30287000	5837800				P07108;P07108-5;P07108-4;P07108-2;P07108-3	P07108	Acyl-CoA-binding protein	DBI	5
2724700	6515400	4933800	0	2713400	8208100	3324900	8111900	6938400	10936000	6072400	7679900	9762100	21999000	8031600	7219300	28379000	16627000	5702800	4103200	2420000	2402800	3881100	10642000	15229000	3817200				P07195;A8MW50;C9J7H8;F5H793	P07195	L-lactate dehydrogenase B chain	LDHB	4
1078900	1401100	3032300	0	1923700	2558900	3305400	1863100	2048800	348270	2180900	1855000	1401700	1432800	492430	0	0	223860	1467100	538610	224870	0	2462200	1985900	0	2731000				P07203;E9PAS1	P07203	Glutathione peroxidase 1	GPX1	2
4607400	7444400	6121600	0	6995500	8331300	10180000	9836000	10036000	9262000	15188000	8110800	10516000	9404300	8664700	4120200	3711700	4739200	6767800	15654000	6263600	7756800	5714000	4184400	5525700	5115000				P07237;E7EPA8;F5H8J2;B4DUA5;H0Y3Z3;H7BZ94	P07237;E7EPA8;F5H8J2;B4DUA5	Protein disulfide-isomerase	P4HB	6
33782000	8298600	6309200	0	54427000	2210400	4666200	3616600	3782800	20537000	3110800	2062600	4062200	3590000	88490000	54428000	17994000	27735000	4489800	9966400	62565000	47750000	15301000	5452400	12122000	12435000				P07305;F5H022;P07305-2	P07305;F5H022;P07305-2	Histone H1.0	H1F0	3
3466600	10086000	8031700	0	7903800	3457100	8809500	7760400	5677500	3171000	8282700	2699800	6557400	5015500	2908800	7428400	4077500	3563600	5693600	1245400	6675300	8336400	5979400	4382900	3007400	8064200				P07339;H7C469;C9JH19;F8WD96;H7C1V0;F8W787	P07339;H7C469;C9JH19;F8WD96	Cathepsin D;Cathepsin D light chain;Cathepsin D heavy chain	CTSD	6
6430000	23761000	12816000	2138000	19418000	14925000	11705000	31682000	34813000	10734000	27405000	15568000	19750000	23175000	18079000	7842900	12956000	23705000	17922000	92157000	15657000	11752000	10117000	22541000	13588000	19124000				P07355-2;P07355;H0YN42;H0YMU9;H0YMD0;A6NMY6;H0YKS4;H0YMM1;H0YKX9;H0YMT9;H0YLV6;H0YKZ7;H0YMW4;H0YKL9;H0YKV8;H0YMD9;H0YKN4;H0YNB8	P07355-2;P07355;H0YN42;H0YMU9;H0YMD0;A6NMY6;H0YKS4	Annexin A2;Annexin;Putative annexin A2-like protein	ANXA2;ANXA2P2	18
0	975840	176990	0	0	198420	0	0	162180	0	0	177290	0	0	338740	0	1135400	0	202660	139070	0	494200	505190	257440	171820	437290				P07360;Q5SQ08	P07360;Q5SQ08	Complement component C8 gamma chain	C8G	2
4487400	2097200	2866400	0	1798500	802810	1914100	1964200	2198100	2529700	3676000	1978400	4018200	4494800	2852800	1230600	1438600	2957700	1502500	3441900	2883200	1188400	1041100	2004100	2928500	2147000				P07384;H7C5Z3;E9PL37;E9PRM1;E9PQB3;E9PLQ6;E9PSA6;E9PJA6;E9PMC6;E9PLC9;E9PJJ3;E9PLX0;E9PIA9	P07384;H7C5Z3	Calpain-1 catalytic subunit	CAPN1	13
0	0	0	0	0	111990	0	0	0	0	61682	166560	0	85940	0	0	0	0	1856300	0	0	0	6478700	2388400	0	99459				P07451;E7ER51;E5RHI4	P07451;E7ER51	Carbonic anhydrase 3	CA3	3
0	0	0	0	0	0	0	0	0	0	0	0	0	0	0	0	0	0	0	0	0	0	0	0	0	0				P07550	P07550	Beta-2 adrenergic receptor	ADRB2	1
31174000	8743800	2458700	2897700	14300000	11028000	1034200	2142700	701800	16711000	112200	3958300	5319100	708160	4365600	8656600	6228400	5453200	1437300	0	10661000	16647000	1957500	3182000	10379000	3913800				P07585;F8VWU0;F8VUF6;F8VXZ8;P07585-2;P07585-3;F8VNV6;H0YIH3;P07585-4;H0YI87;F8VX58	P07585	Decorin	DCN	11
0	804870	518540	0	0	0	1585200	1305400	359450	1067100	410580	804220	525280	182380	205490	1952500	254700	1312900	819610	1214700	98106	0	1127800	134190	1055600	737090				P07686;Q5URX0;H0Y9B6;H0YA83;H0Y9M3	P07686;Q5URX0;H0Y9B6;H0YA83	Beta-hexosaminidase subunit beta;Beta-hexosaminidase subunit beta chain B;Beta-hexosaminidase subunit beta chain A	HEXB	5
11991000	17486000	44971000	0	18712000	25607000	24996000	48179000	34550000	9724000	33836000	21713000	15295000	39311000	9763500	10396000	8658900	5197800	26192000	7504900	7170700	7406800	21977000	32243000	12722000	24927000				P07737	P07737	Profilin-1	PFN1	1
0	484400	0	0	0	0	0	0	0	0	0	0	0	0	0	0	0	0	0	248320	0	0	0	500090	0	214540				P07738	P07738	Bisphosphoglycerate mutase	BPGM	1
3489400	7556100	11800000	3765800	7778400	7032000	6011600	9207300	2682200	5725500	4577300	8045100	4116700	3400600	3834800	1722900	3992700	4865500	6149100	2437600	2729800	2775500	9649800	8135700	11609000	5767100				P07741;H3BQB1;H3BQF1;G5E9J2;H3BQZ9;H3BSW3	P07741;H3BQB1;H3BQF1;G5E9J2;H3BQZ9;H3BSW3	Adenine phosphoribosyltransferase	APRT	6
2287300	2809200	392830	0	1290500	1743000	1646400	1712600	1300500	2542700	1646600	2385600	1160800	5169100	1690600	1673000	1765300	0	1307200	5663000	0	2292000	883180	0	4604400	1364700				P07814;E7EMN0;F5H7I7	P07814	Bifunctional glutamate/proline--tRNA ligase;Glutamate--tRNA ligase;Proline--tRNA ligase	EPRS	3
6234900	6703200	9407700	791780	9051300	7911300	8721900	13729000	29913000	13729000	18953000	8149200	10520000	44902000	4119800	2033700	3714900	2549300	8063300	10091000	4189600	3788300	6175700	11655000	12262000	7782400				P07900-2;P07900;Q86U12;G3V2J8;Q14568;Q58FG0	P07900-2;P07900;Q86U12	Heat shock protein HSP 90-alpha	HSP90AA1	6
0	0	790770	0	0	834390	0	0	0	0	1028500	0	0	0	0	0	0	0	0	0	0	0	0	491060	0	610780				P07910;G3V2Q1;B2R603;G3V576;G3V575;G3V555;D3DPI2;B4DSU6;P07910-3;G8JL89;G3V4M8;G3V5V7;G3V2H6;Q569J8	P07910;G3V2Q1;B2R603;G3V576;G3V575;G3V555;D3DPI2;B4DSU6;P07910-3	Heterogeneous nuclear ribonucleoproteins C1/C2	HNRNPC;hCG_1641229	14
27782000	14912000	39038000	3226900	34205000	30211000	18673000	27834000	26118000	27121000	27573000	29777000	25961000	42833000	17975000	15398000	12523000	25454000	28958000	26678000	21950000	18506000	31157000	29686000	27053000	37519000				P07910-2;G3V4C1;B4DY08;G3V4W0;P07910-4;G3V251;G3V3K6;G3V5X6;G3V2D6	P07910-2;G3V4C1;B4DY08;G3V4W0;P07910-4;G3V251;G3V3K6;G3V5X6		HNRNPC	9
0	1463200	1141300	0	2154400	0	394730	1426200	2355000	1702200	1640900	1204100	986810	4736700	2110900	918940	862920	1606600	1241400	3907600	1913000	1190600	2075800	1877700	1884200	1427100				P07954;P07954-2	P07954;P07954-2	Fumarate hydratase, mitochondrial	FH	2
3539000	2664300	346890	0	1283300	7976900	3633500	5294300	199640	4189800	87283	6402200	6977100	0	1890200	6304400	2010500	5104600	2887300	4034300	7454500	32469000	63937000	66633	210410	52646000			+	P07996;CON__Q28194;A8MZG1	P07996;CON__Q28194	Thrombospondin-1	THBS1	3
338060	5351200	495330	0	919990	0	0	532360	439150	573070	392690	452890	1600700	0	1847200	1335200	600780	408950	483900	331260	10034000	10883000	3833000	184160	4452000	629110				P08236;P08236-2;E9PCV0;F2Z3L6;F8WBK6;F8WE77	P08236;P08236-2;E9PCV0	Beta-glucuronidase	GUSB	6
0	0	0	0	0	0	0	0	0	0	0	0	0	909110	0	0	1834100	0	0	0	0	0	0	0	0	0				P08237;P08237-2;F8VVE3;F8VZQ1;F8VNX2;F8VX13;F8VZI0;F8VYK8;F8VTQ3;F8VUB8;F8VSL1;F8VW30;F8VSF7;F8W1J8;F8VP00;F8VSF5;F8VZ53	P08237;P08237-2;F8VVE3;F8VZQ1;F8VNX2;F8VX13;F8VZI0;F8VYK8;F8VTQ3;F8VUB8;F8VSL1;F8VW30;F8VSF7;F8W1J8;F8VP00	6-phosphofructokinase, muscle type	PFKM	17
23211000	19672000	31823000	992880	25307000	20782000	19418000	33124000	59989000	32554000	85299000	31648000	27346000	77019000	11417000	6389900	9887000	8587300	36865000	70924000	11511000	15791000	22646000	33632000	47979000	42031000				P08238;Q58FF7;E9PHI1;H0Y6E4;Q5T9W8;E9PHI2;H0Y5S7;E9PHH7;H0Y598;Q58FF6;Q58FG1	P08238;Q58FF7	Heat shock protein HSP 90-beta;Putative heat shock protein HSP 90-beta-3	HSP90AB1;HSP90AB3P	11
1580900	20202000	5662500	38235000	0	0	9044400	843990	334730	8653500	2061900	275250	1029300	0	1528300	1484200	107220000	7444000	4924000	15271000	556740	10704000	1542300	2082900	4897000	265820				P08246	P08246	Neutrophil elastase	ELANE	1
1731200	1269000	605170	1823200	1684900	0	0	0	0	410330	0	386380	681730	0	0	1036700	278600	572770	323340	0	646170	2536100	2062100	2363400	1846900	489160				P08294	P08294	Extracellular superoxide dismutase [Cu-Zn]	SOD3	1
15371000	47802000	10614000	85569000	9181800	4676400	19612000	2779900	1956400	14555000	1790300	9229300	10955000	694150	11494000	18431000	159560000	22930000	8008300	21606000	15499000	80631000	5188900	24018000	80974000	8762200				P08311	P08311	Cathepsin G	CTSG	1
0	0	0	0	0	0	0	0	0	278170	0	0	0	0	345200	0	0	0	0	0	0	0	0	0	0	0				P08493	P08493	Matrix Gla protein	MGP	1
469500	656810	792020	0	1888400	888220	916440	777140	1428000	1089400	992820	1016900	1865800	1614000	1219800	0	476990	0	1152000	1554900	2134200	362540	725430	472370	838080	2065100				P08559-4;P08559-2;P08559;P08559-3;Q5JPU3;P29803;Q5JPU1;Q5JPT9;Q5JPU0;Q5JPU2	P08559-4;P08559-2;P08559;P08559-3;Q5JPU3	Pyruvate dehydrogenase E1 component subunit alpha, somatic form, mitochondrial	PDHA1	10
0	404370	887680	0	0	0	0	0	0	0	397620	0	0	0	0	0	0	0	0	0	0	0	0	0	0	0				P08567	P08567	Pleckstrin	PLEK	1
0	1180100	387130	0	0	254170	905370	674110	377220	0	1112800	726260	161480	303790	0	0	0	0	531560	183040	0	0	658110	366950	304070	319890				P08571;D6RFL4	P08571;D6RFL4	Monocyte differentiation antigen CD14;Monocyte differentiation antigen CD14, urinary form;Monocyte differentiation antigen CD14, membrane-bound form	CD14	2
404160	921630	894540	0	717550	0	391880	639730	1268900	207900	1197700	0	433860	458130	0	0	0	0	526470	657500	425060	452410	257180	1078800	1267200	1657900				P08574	P08574	Cytochrome c1, heme protein, mitochondrial	CYC1	1
381360	0	328530	0	392480	272900	0	277650	408790	0	196110	222730	0	514600	206270	0	0	598450	744300	182660	0	516360	716300	394600	333920	651650				P08579	P08579	U2 small nuclear ribonucleoprotein B	SNRPB2	1
0	0	20884	0	0	0	0	0	0	0	0	0	0	0	0	0	0	0	0	0	0	0	1030400	54454	0	27290				P08590	P08590	Myosin light chain 3	MYL3	1
1213600	377530	1951900	0	1425400	978310	548880	860630	758640	2000200	585340	546980	592390	1184400	2881400	2305000	3721700	1928100	644060	600100	1368400	1106500	506100	349610	804160	607500				P08621;P08621-2;P08621-3;P08621-4	P08621;P08621-2;P08621-3	U1 small nuclear ribonucleoprotein 70 kDa	SNRNP70	4
0	0	0	0	0	0	0	0	0	0	0	0	0	0	0	0	0	0	0	0	0	0	0	0	0	0				P08651-2;P08651-3;P08651-4;F8W9H9;P08651;P08651-5	P08651-2;P08651-3;P08651-4;F8W9H9;P08651;P08651-5	Nuclear factor 1;Nuclear factor 1 C-type	NFIC	6
257910000	313790000	281390000	351530000	395330000	214990000	328600000	158530000	405900000	354610000	271260000	416440000	581310000	169440000	229960000	411370000	227220000	212540000	271020000	106440000	311090000	349420000	114430000	426910000	229640000	230880000				P08670;B0YJC4;F5H288;B0YJC5;Q5JVS8;P41219-2;P41219;H7C5W5;P07197;E7ESP9;E7EMV2;E9PBF7;Q16352;P12036;F8WC76;P12036-2;P07196;B4DIR1	P08670;B0YJC4;F5H288	Vimentin	VIM	18
7599000	15816000	13805000	5045500	7733600	14272000	8399000	13668000	5876300	6068900	7430900	9013700	5839400	6676500	27665000	19622000	23849000	22824000	18799000	7932100	16499000	12583000	11657000	8392000	13993000	12184000				P08708;P0CW22;H0YK46;H0YN88;H3BNC9;H0YN73	P08708;P0CW22;H0YK46;H0YN88	40S ribosomal protein S17;40S ribosomal protein S17-like	RPS17;RPS17L	6
0	0	0	0	0	0	0	0	0	0	0	0	0	0	0	0	0	0	0	0	0	0	0	0	0	0				P08727;C9JM50	P08727	Keratin, type I cytoskeletal 19	KRT19	2
0	0	151530	0	0	0	0	0	0	0	0	0	0	0	0	0	0	0	0	0	0	0	0	101390	0	183980				P08754	P08754	Guanine nucleotide-binding protein G(k) subunit alpha	GNAI3	1
15543000	59888000	30263000	22031000	29467000	74897000	36218000	76496000	35147000	21949000	61066000	53385000	24603000	48831000	6781700	8286600	5945000	5349700	29659000	12669000	11754000	21135000	56503000	59995000	42313000	41117000				P08758;E7ENQ5;D6RBL5;E9PHT9;D6RBE9;D6RCN3	P08758;E7ENQ5;D6RBL5;E9PHT9;D6RBE9	Annexin A5;Annexin	ANXA5	6
478490	1507000	2547900	0	3207400	1606200	1541000	1897100	1392400	493260	828100	2537900	728520	972430	1238200	4792700	512440	2681300	2188600	1306100	2428700	1660800	2670300	1818800	2392500	2295400				P09012;B4DDC7	P09012	U1 small nuclear ribonucleoprotein A	SNRPA	2
0	0	55393	0	0	93045	0	0	41798	0	56485	0	0	111060	0	0	0	0	0	0	0	0	0	0	0	70717				P09132	P09132	Signal recognition particle 19 kDa protein	SRP19	1
9303900	4556400	14709000	2158600	9648300	8427600	6248000	7150700	17791000	9277300	22488000	22362000	7603000	25734000	2179800	2642300	3444100	993750	15071000	11284000	1162200	5613900	25873000	20134000	13478000	5643900				P09211;A8MX94	P09211;A8MX94	Glutathione S-transferase P	GSTP1	2
0	0	0	0	0	0	0	0	0	0	0	304870	0	0	0	0	0	0	0	0	0	0	0	0	0	0				P09327;B4DV78;H7C0B6;Q96AC8;C9J2B5	P09327;B4DV78;H7C0B6	Villin-1	VIL1	5
5184700	5773900	3987700	0	8148900	4326100	4448600	5606200	9416700	6133300	6961600	4368100	7118900	4471800	6643400	39437000	18424000	17199000	3419500	2168300	19239000	14261000	6939300	8959500	1295500	4896000				P09382;F8WEI7	P09382	Galectin-1	LGALS1	2
0	1118900	717130	7412700	3241300	922450	0	1544100	57545	0	303620	1272700	1633900	1345500	2239800	4177200	4385800	1734500	899130	772090	3834800	1204400	373930	1173300	978460	3102200				P09417;B3KW71;D6RGG7;B7Z415;H0Y8F7;D6RHJ7	P09417;B3KW71;D6RGG7;B7Z415	Dihydropteridine reductase	QDPR	6
14793000	1592500	5502600	0	15030000	4202100	2788300	4463200	4009500	9940800	7550500	3544100	2536000	12518000	10429000	7674000	4343000	6311900	6558700	4253300	2145800	5000200	6580200	3983600	1819600	7333800				P09429;E9PFF0;Q5T7C6;Q5T7C4;B2RPK0;Q5T7C0	P09429;E9PFF0;Q5T7C6;Q5T7C4;B2RPK0;Q5T7C0	High mobility group protein B1;Putative high mobility group protein B1-like 1	HMGB1;HMGB1P1	6
0	0	0	0	0	0	0	0	0	0	0	732110	0	0	0	0	0	0	0	0	0	0	0	0	0	238040				P09455	P09455	Retinol-binding protein 1	RBP1	1
712820	778570	1573100	0	1568400	0	948760	376370	0	464040	1549200	0	641150	106590	0	0	0	1322600	0	0	2105000	1257600	339100	1322100	784310	4423000				P09467;Q5VZC3;O00757	P09467	Fructose-1,6-bisphosphatase 1	FBP1	3
0	148510	0	0	1973800	0	0	320960	214720	0	0	0	0	0	0	0	0	0	0	0	673440	138110	518820	547280	1591100	3381600				P09488;P09488-2;E7EWW9;B9ZVX7;Q03013;Q03013-2;H3BQT3;Q4JNT8;H3BRM6	P09488;P09488-2;E7EWW9;B9ZVX7	Glutathione S-transferase Mu 1	GSTM1	9
1472900	1304600	311620	4515300	1902600	1630000	624690	917220	971510	3587300	884950	1454900	3249800	962020	2146100	1306300	2201800	1208100	421780	766400	1533100	1462100	1203100	3558000	524080	5144300				P09493-4;D9YZV2;P09493;H0YL52;C9IZA2	P09493-4;D9YZV2;P09493;H0YL52;C9IZA2	Tropomyosin alpha-1 chain	TPM1	5
557590	306800	214290	0	870980	282190	691880	826620	313070	950330	1495700	466510	694620	4419100	673560	0	0	0	379020	346710	695350	534180	283750	333350	185600	434220				P09496;P09496-3;P09496-4;P09496-2;F8WF69;C9J8P9;F5H6N3;C9JND5	P09496;P09496-3;P09496-4;P09496-2;F8WF69	Clathrin light chain A	CLTA	8
0	863340	542290	0	230590	524740	0	0	383920	0	0	402630	0	0	0	0	0	0	0	1003300	0	0	0	769470	0	312440				P09497;P09497-2;H0Y9Q6	P09497;P09497-2	Clathrin light chain B	CLTB	3
465200	394530	400540	0	556790	0	290460	236370	422180	351900	138450	261360	0	0	524220	547620	289320	574600	204790	0	461310	610130	0	231980	371770	244110				P09601;B1AHA8	P09601;B1AHA8	Heme oxygenase 1	HMOX1	2
633340	304080	335150	0	100830	357940	407620	533130	0	81303	156520	253500	0	66293	136710	0	0	0	655650	281810	0	0	473640	126110	247470	326730				P09661;H0YMA0;H0YLR3;H0YKK0;O95485;Q9UEN1	P09661;H0YMA0;H0YLR3	U2 small nuclear ribonucleoprotein A	SNRPA1	6
1739200	5209400	2790500	0	4070400	2411800	1967700	3806500	1624800	3318500	1518700	1393800	2284200	1009000	5109600	3610300	4499200	3734200	3572000	1008900	4714900	4009600	2188200	3125900	4266500	4016300				P09669	P09669	Cytochrome c oxidase subunit 6C	COX6C	1
0	135120	0	0	0	209840	287050	0	1595800	630970	472370	207010	1502500	123260	5972000	754180	0	0	304680	6999800	544700	566500	990390	176590	0	438920				P09758	P09758	Tumor-associated calcium signal transducer 2	TACSTD2	1
3201800	2345800	1408100	0	2522700	885970	1145400	2268900	2459500	3467600	1175900	2362800	985840	3747200	1001000	3128000	0	718500	2465100	5512800	2222400	1173700	1355400	959050	2402300	1740100				P09874;F8WC10;Q5VX85;Q5VX84	P09874;F8WC10	Poly [ADP-ribose] polymerase 1	PARP1	4
3397000	2414100	2659300	0	2649100	1207600	1455600	1329000	1617200	4164300	2524600	1328600	2943000	2507100	1769400	0	326630	1104300	1575000	4531800	2244700	0	1696600	2855000	2024400	2380600				P09960;F8VV40;P09960-2;P09960-3;B4DEH5	P09960;F8VV40;P09960-2;P09960-3	Leukotriene A-4 hydrolase	LTA4H	5
449330	0	840530	0	0	512770	374150	0	1335300	952940	2403100	1113000	409640	2299900	0	0	0	0	216010	130660	0	0	1185700	132830	0	3554900				P09972;B7Z1N6;B7Z3K7	P09972;B7Z1N6;B7Z3K7	Fructose-bisphosphate aldolase C;Fructose-bisphosphate aldolase	ALDOC	3
31460	0	43401	0	0	0	0	0	0	0	0	0	0	0	0	0	0	0	0	0	0	0	0	0	64686	388130				P0C0L5;P0C0L4;F5H2J9;F8W1T0;F5H4F4;B4DDH0	P0C0L5;P0C0L4	Complement C4-B;Complement C4 beta chain;Complement C4-B alpha chain;C4a anaphylatoxin;C4b-B;C4d-B;Complement C4 gamma chain;Complement C4-A;Complement C4 beta chain;Complement C4-A alpha chain;C4a anaphylatoxin;C4b-A;C4d-A;Complement C4 gamma chain	C4B;C4A	6
5292700	8628300	6281000	4219900	4543800	9188900	11826000	19891000	8144800	5345500	7632200	9512300	2869900	10082000	2873700	6871800	2534500	10738000	7980500	3752600	14203000	6655800	18328000	13295000	10222000	19969000				P0C0S5;Q71UI9;A6NKY0;C9J0D1;Q71UI9-2;A6NFA8;C9J386;A8MQC5	P0C0S5;Q71UI9;A6NKY0;C9J0D1;Q71UI9-2;A6NFA8	Histone H2A.Z;Histone H2A.V;Histone H2A	H2AFZ;H2AFV	8
0	0	65532	0	0	0	0	0	0	0	0	0	0	0	0	0	0	0	131230	0	0	0	0	673470	0	0				P0C0S8;Q96KK5;C9JE22;Q9BTM1-2;REV__H0Y672;F5H4B2	P0C0S8;Q96KK5;C9JE22;Q9BTM1-2	Histone H2A type 1;Histone H2A type 1-H;Histone H2A	HIST1H2AG;HIST1H2AH;H2AFJ	6
0	0	0	0	0	0	0	0	0	0	0	0	0	0	374160	0	0	372340	143990	0	0	0	0	0	0	0				P0C7P0	P0C7P0	CDGSH iron-sulfur domain-containing protein 3, mitochondrial	CISD3	1
1072600	976640	1077900	0	2005500	1324200	1364600	883740	971170	1030600	1001300	973090	1152600	914050	2131000	1002500	839400	1610400	1496800	461360	2322800	1364800	1567500	1573900	1482000	1583600				P0C7P4;P47985	P0C7P4;P47985	Putative cytochrome b-c1 complex subunit Rieske-like protein 1;Cytochrome b-c1 complex subunit Rieske, mitochondrial;Cytochrome b-c1 complex subunit 11	UQCRFS1P1;UQCRFS1	2
0	3394800	1611200	0	0	271010	672490	648600	313940	0	323190	745310	995060	497640	1376900	1708000	464400	881660	3855100	372970	2754300	8286000	0	1305900	4057700	1722800				Q9NPS7;Q9NPS7-2;P0C7U8	Q9NPS7;Q9NPS7-2;P0C7U8	Protein FAM41C-like;Putative protein FAM41C	FAM41C	3
0	0	0	0	0	0	0	0	0	0	0	0	0	0	0	0	0	0	0	0	0	0	0	0	0	139000				P0CB43;Q9BTY7;E9PPP0	P0CB43;Q9BTY7;E9PPP0	Protein FAM203B;Protein FAM203A	FAM203B;FAM203A	3
1431700	6704400	2994600	0	794080	1694300	944600	1127000	3297700	2311100	1324600	1300200	991940	1316400	6431100	7015000	6670000	1234300	1192900	354750	2960200	858930	2042900	5418900	1133100	2712600				P0CG05;P0CG06;A0M8Q6;P0CF74;P0CG04	P0CG05;P0CG06;A0M8Q6;P0CF74	Ig lambda-2 chain C regions;Ig lambda-3 chain C regions;Ig lambda-7 chain C region;Ig lambda-6 chain C region	IGLC2;IGLC3;IGLC7;IGLC6	5
0	0	0	0	0	0	0	0	0	0	0	0	0	0	460730	0	0	777850	108550	0	0	0	0	0	0	0				P0CG12	P0CG12	Chromosome transmission fidelity protein 8 homolog isoform 2	CHTF8	1
0	0	5002200	0	0	1403400	0	2613900	3709100	255790	2782100	0	0	293010	268780	0	0	0	823940	557610	0	0	599920	1978000	0	1864400				P0CG38	P0CG38	POTE ankyrin domain family member I	POTEI	1
0	0	0	0	0	0	0	0	0	0	0	0	0	0	0	0	0	1373800	0	0	685360	1402100	0	0	0	0				P0CK96;P0CK97;P0CK97-2	P0CK96;P0CK97;P0CK97-2	Solute carrier family 35 member E2B;Solute carrier family 35 member E2	SLC35E2B;SLC35E2	3
0	380600	7223900	0	0	0	0	0	0	0	0	0	0	0	0	0	0	0	0	0	0	634100	0	0	0	0				P10153	P10153	Non-secretory ribonuclease	RNASE2	1
0	0	388330	0	154970	407130	0	724490	472800	0	460580	0	0	543420	0	0	0	0	233610	669270	71281	0	0	638540	242440	416540				P10155;Q5LJ99;Q5LJA0;Q5LJ98;P10155-2;D6RE09;D6RDN1;G5E9R9	P10155;Q5LJ99;Q5LJA0;Q5LJ98;P10155-2	60 kDa SS-A/Ro ribonucleoprotein	TROVE2	8
3200600	2972400	3756700	0	8821100	3903400	7078300	8013100	3315800	5988300	5887400	9894400	4275000	2863200	153260	9018100	3394800	3683800	10500000	7773700	5281000	4349600	64949000	5291100	7616100	10577000				P10253	P10253	Lysosomal alpha-glucosidase;76 kDa lysosomal alpha-glucosidase;70 kDa lysosomal alpha-glucosidase	GAA	1
0	765300	485460	0	0	0	0	380690	0	245060	308330	323240	247840	0	0	0	0	0	0	452140	0	0	0	574890	205370	520900				P10301	P10301	Ras-related protein R-Ras	RRAS	1
820420	800590	2421800	0	0	1034500	3008600	1190600	4598000	0	1533600	1708000	0	1536400	167740	371910	318820	254640	903540	1381600	157530	312950	815490	1521500	1284400	1499500				P10316;P01891	P10316;P01891	HLA class I histocompatibility antigen, A-69 alpha chain;HLA class I histocompatibility antigen, A-68 alpha chain	HLA-A	2
602970000	129050000	190520000	8200100	488660000	37309000	47200000	75364000	63364000	274950000	39639000	22274000	53382000	92168000	404490000	813800000	433720000	656370000	152840000	52065000	318580000	591210000	90341000	77869000	103710000	189430000				P10412	P10412	Histone H1.4	HIST1H1E	1
719230	1059700	3003400	0	1615700	9082800	750720	5384600	8601800	504200	2801300	3830800	1098600	11288000	1117400	464450	1280600	671600	5401000	2354300	1961800	590970	4026600	3490400	5162700	2857600				P10599;B1ALW1	P10599;B1ALW1	Thioredoxin	TXN	2
4008700	4940700	3563800	0	6139800	3938800	3630200	3818800	3577000	3520900	2200800	2234500	3658700	1565300	1225300	1162400	699120	1124300	2020400	808380	3192600	3360000	1886200	2719800	2598600	2697500				P10606	P10606	Cytochrome c oxidase subunit 5B, mitochondrial	COX5B	1
0	536460	0	0	0	0	0	0	357690	0	0	0	0	181910	0	0	0	0	539000	0	0	0	0	619750	0	0				P10620;G5EA53;F5H6X2;F5H7F6;F5H613;F5GX73;F5H760	P10620;G5EA53;F5H6X2;F5H7F6;F5H613;F5GX73	Microsomal glutathione S-transferase 1	MGST1	7
0	0	1241300	0	636910	0	0	287370	932080	0	0	705150	0	0	0	0	0	0	376600	0	1344100	0	290340	348110	0	347490				P10636-7;P10636-4;C9JDD6;P10636-9;C9JSN6;P10636;P10636-8;P10636-5;P10636-6;F8WAB2;P10636-2;P10636-3;H0Y435;F8VWE3	P10636-7;P10636-4;C9JDD6;P10636-9;C9JSN6;P10636;P10636-8;P10636-5;P10636-6;F8WAB2;P10636-2;P10636-3;H0Y435	Microtubule-associated protein;Microtubule-associated protein tau	MAPT	14
502560	1062300	2502900	0	0	605440	1522500	1352500	1180900	2547200	1840900	1406700	1522800	1632200	1805700	2693100	1443400	1305900	564660	1186700	538020	1010100	3845900	1361400	1595300	1231300				P10644;P31321;C9JSK5;H7BYW5	P10644	cAMP-dependent protein kinase type I-alpha regulatory subunit	PRKAR1A	4
0	0	0	0	0	0	0	0	0	0	0	0	0	0	0	0	0	0	0	0	0	0	618580	0	0	52612				P10645;G5E968;G3V5C9	P10645;G5E968	Chromogranin-A;Vasostatin-1;Vasostatin-2;EA-92;ES-43;Pancreastatin;SS-18;WA-8;WE-14;LF-19;AL-11;GV-19;GR-44;ER-37	CHGA	3
0	825300	952980	0	2430800	768970	767800	1474500	326720	2177400	179470	734440	1130400	547730	1502100	1977600	3077900	3318100	793770	519350	2409800	526650	0	1190200	814860	1644900				P10768;H7BZT7	P10768;H7BZT7	S-formylglutathione hydrolase	ESD	2
4338700	12150000	5246800	0	9309300	3527100	4169700	5591400	34087000	25432000	25853000	3807100	5689500	43030000	26883000	8216400	44180000	10718000	7615900	24918000	16857000	2633000	1755000	8677400	17331000	8942200				P10809;E7ESH4;E7EXB4;B7Z712;F5GWR2;C9JL25;C9JCQ4;C9JL19;C9J0S9	P10809;E7ESH4	60 kDa heat shock protein, mitochondrial	HSPD1	9
1534500	5168500	3075600	0	2874500	2638000	2823200	1932700	1679900	4613600	9686000	1205100	2666600	2347600	4873800	1722400	2558800	2795500	5469900	1382000	4861900	4440800	5573500	6841500	7022500	3841600				P10909-2;P10909-5;P10909;P10909-4;E7ETA7;P10909-3;H0YLK8;H0YC35;E7ERK6;H0YAS8;E7ETB4;E5RH61;E5RGB0;E5RG36	P10909-2;P10909-5;P10909;P10909-4;E7ETA7;P10909-3;H0YLK8;H0YC35	Clusterin;Clusterin beta chain;Clusterin alpha chain;Clusterin	CLU	14
0	0	0	0	111710	0	0	0	80413	0	0	0	1370000	0	84573	0	0	108740	23537	0	107040	0	3174300	0	0	0				P10916;F8W662;G3V1V8;F8VWQ7;Q9BUA6	P10916;F8W662;G3V1V8;F8VWQ7	Myosin regulatory light chain 2, ventricular/cardiac muscle isoform	MYL2	5
8933400	21167000	17422000	0	6280800	10016000	18815000	22572000	28618000	18536000	51812000	13265000	13463000	56889000	9016300	3784700	12576000	9798400	18939000	75111000	16300000	8740400	13786000	15119000	15442000	17106000				P11021;B4DEF7	P11021	78 kDa glucose-regulated protein	HSPA5	2
0	0	0	0	0	0	0	0	0	0	0	0	0	0	0	0	0	0	0	0	0	0	0	0	0	0				P11047	P11047	Laminin subunit gamma-1	LAMC1	1
0	0	0	0	0	0	0	605560	0	0	288000	125740	0	181000	0	0	0	0	0	191940	0	0	0	0	0	156560				P11117;F5H1S6;E9PQY3;B7Z7D2;E9PHY0;E9PP23;B7Z6U3;E9PCI1;E9PQW9;E9PKW9;G5EA28;F5GWV7	P11117;F5H1S6;E9PQY3;B7Z7D2;E9PHY0;E9PP23;B7Z6U3;E9PCI1;E9PQW9;E9PKW9;G5EA28	Lysosomal acid phosphatase	ACP2	12
26878000	26767000	45956000	615090	52065000	37185000	27811000	62653000	67330000	52327000	88084000	37714000	49246000	92233000	26456000	11515000	19757000	13526000	40975000	63082000	33982000	22364000	41541000	41314000	37706000	47816000				P11142;E9PKE3;E7ET08;P11142-2;E9PNE6;E9PN89;A8K7Q2;E9PLF4;E9PK54;E9PQK7;E9PQQ4;E9PPY6;E9PN25;E9PI65;E9PS65;E9PM13	P11142;E9PKE3;E7ET08;P11142-2;E9PNE6;E9PN89;A8K7Q2	Heat shock cognate 71 kDa protein	HSPA8	16
0	2513900	0	3074700	295300	0	775910	0	0	1526500	5283900	0	5307100	0	299560	0	0	0	1029000	5818300	0	1564600	357200	3450400	495790	0				P11166;F8WC15;G8JLF4;C9JIM8;A6NL68	P11166;F8WC15;G8JLF4;C9JIM8	Solute carrier family 2, facilitated glucose transporter member 1	SLC2A1	5
0	0	107050	0	0	0	0	0	547800	0	0	391160	0	279700	0	0	0	0	0	0	0	0	379060	608180	0	732400				P11177;P11177-2;P11177-3;C9J634;F8WF02	P11177;P11177-2;P11177-3;C9J634;F8WF02	Pyruvate dehydrogenase E1 component subunit beta, mitochondrial	PDHB	5
0	323240	152050	0	0	0	294070	0	0	431410	0	0	0	0	0	0	1612100	1242500	608690	588280	212740	0	0	0	0	0				P11215	P11215	Integrin alpha-M	ITGAM	1
1435600	235080	379420	0	526310	386890	531650	704620	233480	704930	467370	505100	533600	938210	765270	9826900	993020	1317600	861260	905470	3281000	755920	1865500	2918300	1705300	205260				P11216;H0Y4Z6	P11216	Glycogen phosphorylase, brain form	PYGB	2
0	99122	106470	0	0	0	0	0	0	0	0	0	0	127350	0	0	0	0	0	0	0	0	115450	140690	0	154100				P11233;H7C3P7	P11233;H7C3P7	Ras-related protein Ral-A	RALA	2
0	0	0	686460	0	0	0	0	0	0	0	0	0	0	0	0	0	0	0	0	0	0	0	0	0	0				Q59FP5;P11277-2;P11277;P11277-3;E7EV95;H0YJE6	Q59FP5;P11277-2;P11277;P11277-3;E7EV95;H0YJE6	Spectrin beta chain, erythrocyte	SPTB	6
0	623670	761620	0	0	0	281900	198350	0	0	1409000	0	0	377940	0	0	227390	0	1620200	154510	0	0	397390	797850	177510	566270				P11279;B4DWL3	P11279;B4DWL3	Lysosome-associated membrane glycoprotein 1	LAMP1	2
1118200	2468400	1243000	4559900	2062100	0	2339500	3314400	2702800	962880	238680	2205400	1072500	1783600	901190	878120	560300	1125400	2099500	1930900	7650900	3695500	222760	1631600	1391600	1263000				Q5T4U5;P11310-2;P11310;B7Z9I1;B4DJE7;E9PJM9;H0YDT5;E9PRX4	Q5T4U5;P11310-2;P11310;B7Z9I1;B4DJE7	Medium-chain specific acyl-CoA dehydrogenase, mitochondrial	ACADM	8
0	303640	456870	0	335070	0	0	0	0	313380	0	0	0	0	1100800	0	1110900	957290	525970	807670	432280	394190	0	0	0	331070				P11387;Q969P6;E7ES89;E7ESI1;E5RIC7	P11387	DNA topoisomerase 1	TOP1	5
0	1883900	1660300	0	363800	1791200	1233600	747480	1730600	2537200	840320	243110	2050500	1059900	2315000	5523300	3050800	5535900	757680	2898300	14035000	695840	578140	369210	919530	1509500				P11413-2;P11413-3;P11413;E9PDV8;E7EUI8;E7EM57;E9PD92	P11413-2;P11413-3;P11413;E9PDV8;E7EUI8;E7EM57;E9PD92	Glucose-6-phosphate 1-dehydrogenase	G6PD	7
0	360790	357190	1070100	0	195110	189940	0	196560	0	250270	204180	0	335620	0	0	0	0	0	0	0	0	0	286020	0	322610				Q5HY81;P11441	Q5HY81;P11441	Ubiquitin-like protein 4A	UBL4A	2
0	0	0	0	0	0	381970	0	0	0	0	0	0	278930	0	0	0	0	0	0	0	0	558730	0	0	0				P11509;P20853;F8W816;H7BXM0	P11509;P20853;F8W816	Cytochrome P450 2A6;Cytochrome P450 2A7	CYP2A6;CYP2A7	4
0	2627400	51353000	6426100	0	184350	0	0	195940	0	0	0	0	0	0	0	0	195800	0	102100	141460	19076000	168570	0	84599	30315				P11678	P11678	Eosinophil peroxidase;Eosinophil peroxidase light chain;Eosinophil peroxidase heavy chain	EPX	1
918910	1226700	1168100	0	1078800	527850	623030	1085100	594040	1050300	725670	662110	1095400	1558300	408520	0	0	494790	449310	0	855040	832970	749410	1193700	2354000	775640				P11766;H0YAG8	P11766	Alcohol dehydrogenase class-3	ADH5	2
0	394680	496770	0	0	0	570900	1435900	929810	88979	662900	687510	435020	607620	0	0	0	0	234970	481520	0	0	294180	496410	589310	658990				P11908-2;P11908;P60891;B4DNL6;B1ALA9;P21108;H7C540;H7C518;D3YTJ7;A6NMS2	P11908-2;P11908;P60891;B4DNL6;B1ALA9;P21108;H7C540;H7C518	Ribose-phosphate pyrophosphokinase 2;Ribose-phosphate pyrophosphokinase 1;Ribose-phosphate pyrophosphokinase;Ribose-phosphate pyrophosphokinase 3	PRPS2;PRPS1;PRPS1L1	10
2545000	1932400	3805400	0	2448600	3141500	2994400	3243900	7147400	3648100	3816300	2699500	2995700	7307600	3266400	937920	4297800	2513800	2526600	5991100	1455800	0	2780600	1946500	2940500	4064000				P11940;E7ERJ7;E7EQV3;P11940-2;H0YAR2;H0YBQ4;Q9H361;H0YAP2;H0YBN4;H3BNY3;H0YB86;E5RJB9;E5RH24;E5RGH3;H3BPI5;Q4VXU2;Q4VY17;E5RHG7;H0YB75;H0YAS6;Q96DU9;Q5JQF8;H0YCC8;H0YAW6;H0YAS7;H0YEQ8;E5RFD8;E5RGC4;H0YC10	P11940;E7ERJ7;E7EQV3;P11940-2;H0YAR2;H0YBQ4	Polyadenylate-binding protein 1	PABPC1	29
1310100	481770	1284600	0	1141800	1665700	2503800	2303600	878700	2777700	896220	1507700	1557900	3166700	1608000	1482400	937960	2020400	2993100	1046400	1201300	884950	932040	253910	1823600	3833500				P12004	P12004	Proliferating cell nuclear antigen	PCNA	1
49703000	32456000	18870000	11438000	28544000	21834000	22635000	15137000	5426900	34396000	1509400	19558000	16666000	5462000	22812000	26631000	32337000	26769000	21737000	2480900	27752000	77509000	23223000	32686000	38388000	15905000				P12109;B4DRR8;Q05BT9	P12109	Collagen alpha-1(VI) chain	COL6A1	3
4758500	4173700	4071800	879790	2842700	8330400	3174200	5046700	2090500	4173400	478360	3725100	2945600	1642900	1577200	4547800	5139600	2541800	3632600	356500	1017200	4081000	4659600	6194900	6065800	4479800				P12110;P12110-2;P12110-3;C9JH44;H7C0M5	P12110;P12110-2;P12110-3	Collagen alpha-2(VI) chain	COL6A2	5
107080000	119010000	66206000	40756000	62824000	72075000	56629000	57034000	26840000	79725000	4658100	70882000	50038000	20150000	27987000	48872000	45410000	34349000	70584000	10623000	41471000	191620000	81224000	120120000	122350000	62918000				P12111;P12111-2;E7ENL6;E7EVT9;E9PGQ9;P12111-3	P12111;P12111-2;E7ENL6;E7EVT9;E9PGQ9	Collagen alpha-3(VI) chain	COL6A3	6
558590	623060	503690	0	676230	941780	705120	1466100	1511600	595340	511530	675200	496640	848350	291100	0	742310	0	579230	934200	278150	0	305260	615920	711110	230280				P12236;P12235	P12236;P12235	ADP/ATP translocase 3;ADP/ATP translocase 1	SLC25A6;SLC25A4	2
2744300	570550	0	0	140120	0	0	0	0	108320	0	0	0	0	343880	755960	595680	453720	0	0	215260	572860	0	1419900	5404800	1885800				P12273	P12273	Prolactin-inducible protein	PIP	1
0	0	0	2279700	1053400	2039700	2361900	0	8837900	0	0	729560	0	52921	1079600	0	0	0	4620100	14337000	607220	759550	943380	1818500	468860	601580				P12277;E7EUJ8;G3V4N7;H0YJG0;G3V461	P12277;E7EUJ8;G3V4N7	Creatine kinase B-type	CKB	5
4154000	3623800	360230	0	894490	2377200	3387700	0	906380	3230300	1952900	0	1710500	2101100	2043600	975280	2913900	0	1415300	11151000	840830	846590	876350	1458100	941000	331650				P12429;D6RFG5;D6RCA8;D6RA82;D6RAZ8	P12429;D6RFG5;D6RCA8;D6RA82;D6RAZ8	Annexin A3;Annexin	ANXA3	5
0	1692200	27708	0	0	0	0	910860	24791000	0	0	164850	504410	126820	7317800	260920	0	0	10088000	11174000	1172100	0	370530	1216100	0	7210900				P12532;P12532-2;F8WCN3;E7EVM3;E9PCP8;C9JSQ1;B4DFE8;C9JT96;C9J6W7;C9J8F6;C9J995;C9JJX8	P12532;P12532-2;F8WCN3;E7EVM3;E9PCP8	Creatine kinase U-type, mitochondrial	CKMT1A;CKMT1B	12
296730	640560	9279000	4572500	0	0	761210	0	184230	138460	0	0	0	201610	0	0	315080	232340	583430	1565500	0	7857500	0	0	395940	0				P12724	P12724	Eosinophil cationic protein	RNASE3	1
5548800	3897800	2776500	0	1723800	3224400	5647400	2184200	4439700	6653400	7831600	5632300	6291700	5227700	550730	4518400	8803500	5577000	1588600	5351600	5793800	7158000	3613600	3372700	1330600	6543200				P12814-3;P12814;P12814-2;B7TY16;H9KV75;H7C5W8;H0YJW3;H0YJ11;G3V2N5;G3V2W4;G3V5M4;G3V2X9;G3V380	P12814-3;P12814;P12814-2;B7TY16;H9KV75	Alpha-actinin-1	ACTN1	13
0	0	43796	0	0	0	0	0	0	0	0	0	0	0	0	0	0	0	0	0	0	0	0	0	0	0				P12882;E7EUX8	P12882	Myosin-1	MYH1	2
9339300	3759400	7353400	0	10325000	4913300	3237700	4680200	6084800	11520000	10712000	7068800	6750700	10065000	4061900	3434400	3142900	3579400	4055300	16208000	6748600	3359700	5934900	6793700	7812200	7459200				P12956;B1AHC7;B1AHC8;B1AHC9	P12956;B1AHC7;B1AHC8;B1AHC9	X-ray repair cross-complementing protein 6	XRCC6	4
768470	2893300	3507600	0	1809500	3616900	1763000	3220800	2912800	2612100	3711300	3811300	995250	2693700	1366300	884820	1200500	1244800	2269100	8215700	1442600	1388200	2987900	4271100	2496400	3154400				P13010;C9JZ81;H7C0H9	P13010	X-ray repair cross-complementing protein 5	XRCC5	3
0	585430	914910	0	0	0	0	0	0	0	0	0	0	0	0	0	0	0	0	0	0	0	173440	1037500	602100	1249000				P13164;H7BZN2	P13164	Interferon-induced transmembrane protein 1	IFITM1	2
0	94534	714970	0	0	220080	127920	0	853570	0	321260	0	0	121680	0	0	0	0	0	0	0	0	157640	162700	0	640470				P13284	P13284	Gamma-interferon-inducible lysosomal thiol reductase	IFI30	1
244040	845360	1654200	0	1372000	934930	601300	993070	1360900	1230900	1191900	1646900	1057000	1950500	180220	0	0	0	926930	1024200	364280	0	550100	1752800	754460	1700600				P13489;E9PIM9;E9PLZ3;E9PMJ3;H0YCR7;E9PIK5;E9PMN0;E9PMA9	P13489;E9PIM9;E9PLZ3;E9PMJ3	Ribonuclease inhibitor	RNH1	8
0	0	0	0	0	0	0	0	0	0	0	0	0	0	0	0	0	0	0	0	0	0	0	0	0	0				P13498	P13498	Cytochrome b-245 light chain	CYBA	1
0	0	0	0	0	0	0	0	0	0	0	0	0	0	0	0	0	0	0	0	0	0	0	0	0	0				P13533	P13533	Myosin-6	MYH6	1
4274900	5383800	2093500	0	6819900	6171400	0	2526100	679030	1932700	0	8193800	2983200	466950	816550	1247200	492300	544280	759910	0	5293000	5007200	6996100	1130300	3105400	7387900				P13611;P13611-5;P13611-2;P13611-3;E9PF17;P13611-4;D6RGZ6;Q86W61	P13611;P13611-5;P13611-2;P13611-3;E9PF17;P13611-4;D6RGZ6;Q86W61	Versican core protein	VCAN	8
8481600	14288000	21842000	0	5766200	14790000	10327000	21706000	25235000	15985000	21484000	18935000	18735000	33251000	12865000	5057800	24119000	9389200	15116000	26659000	9568100	6368600	8191100	19118000	21013000	22466000				P13639;B4DPU3;F5H370;F5GZG3;B4DMC6	P13639;B4DPU3;F5H370	Elongation factor 2	EEF2	5
309340	2272200	645670	0	0	883030	763760	1299200	3044600	5765700	5395300	608290	242510	8310300	2100900	3489100	2950100	993180	3687300	49361000	1069000	0	1550400	486870	244330	111380				P13667;C9JMN9	P13667	Protein disulfide-isomerase A4	PDIA4	2
0	0	0	0	0	0	0	0	408220	0	790410	0	163570	0	0	0	0	0	107180	824970	0	0	411300	0	0	463810				P13674;P13674-2;C9JL12	P13674;P13674-2;C9JL12	Prolyl 4-hydroxylase subunit alpha-1	P4HA1	3
0	0	0	0	0	0	0	0	0	0	0	0	0	0	0	0	0	0	0	0	0	0	0	0	0	0				P13686	P13686	Tartrate-resistant acid phosphatase type 5	ACP5	1
0	0	1045200	0	0	0	0	538930	273770	0	2700400	0	0	1821400	0	0	0	0	1407600	0	0	0	203780	527070	0	363720				P13693;E9PJF7;Q8TBK7	P13693	Translationally-controlled tumor protein	TPT1	3
0	1708400	486630	10748000	468360	0	0	524840	767830	549710	683170	766120	249990	407350	575380	536210	514470	528290	0	0	422220	0	1318900	1506500	1007100	752300				P13716;P13716-2;B7ZBK6	P13716;P13716-2;B7ZBK6	Delta-aminolevulinic acid dehydratase	ALAD	3
0	685170	1025700	0	0	1688900	848340	945280	457490	0	344530	2724100	958790	1985800	92748	198620	0	315220	910540	1445700	0	0	767900	864160	632130	1092800				P13746-2;P13746;Q09160;B4DVX9;F5GXQ3	P13746-2;P13746	HLA class I histocompatibility antigen, A-11 alpha chain	HLA-A	5
642400	0	0	0	0	0	0	0	0	0	0	0	0	0	0	1100500	0	0	0	0	685590	0	0	0	0	0				P13762	P13762	HLA class II histocompatibility antigen, DR beta 4 chain	HLA-DRB4	1
3599700	5638900	15505000	0	4392300	3287800	4064800	9852600	6040700	4729500	10254000	10069000	9115500	11131000	758080	2232000	1843900	1728300	3217000	3655000	2228800	3050500	3069100	8607700	3400800	4728000				P13796;B4DUA0;Q5TBN3;Q5TBN5	P13796	Plastin-2	LCP1	4
505720	574280	918400	0	1385200	569130	576310	834120	797170	788160	290870	0	886330	0	1862900	2995800	1341400	2959100	866720	722810	2311900	1387700	1099200	896360	1224800	1239400				P13861;Q9BUB1;H7C1L0;C9J830;H7C4A9	P13861;Q9BUB1;H7C1L0	cAMP-dependent protein kinase type II-alpha regulatory subunit	PRKAR2A	5
0	0	0	0	0	0	0	0	0	0	0	0	0	0	0	0	0	0	0	0	0	0	55447	0	0	0				P13929;D3DTL2;P13929-3;P13929-2;E5RGZ4;E5RG95;E5RI09;E5RJH5;E5RJF2	P13929;D3DTL2;P13929-3;P13929-2;E5RGZ4	Beta-enolase;Enolase	ENO3	9
643590	0	10899	0	384610	148790	0	166780	0	0	23241	0	1242900	751400	761740	460410	563200	533000	78494	0	160000	233870	0	10701	30644	0				P14174	P14174	Macrophage migration inhibitory factor	MIF	1
0	0	0	1696600	0	0	0	0	0	0	0	0	0	0	0	0	0	0	0	0	0	0	0	477450	302720	0				P14543;P14543-2	P14543;P14543-2	Nidogen-1	NID1	2
2697300	5459400	5059200	0	3166800	6246700	4913300	2090800	3881600	3925000	11265000	5090200	9381400	4633200	1671700	1542100	1073000	1371700	2673800	2153600	3986800	1051500	3177800	4444500	4232200	6433900				P14550;Q5T621	P14550	Alcohol dehydrogenase [NADP(+)]	AKR1A1	2
32602000	67025000	97923000	2226000	87179000	105970000	161380000	106370000	115330000	100740000	320750000	100990000	164850000	86393000	36069000	27568000	41580000	42937000	86530000	222700000	51260000	38967000	70957000	88168000	85987000	96093000				P14618;P14618-3;E9PF79	P14618;P14618-3;E9PF79	Pyruvate kinase isozymes M1/M2;Pyruvate kinase	PKM2	3
0	0	0	0	0	0	0	0	93615	0	120200	0	0	0	0	0	0	0	0	0	98519	0	0	296350	145270	0				P14618-2;H3BTN5;E7EUQ8;E7EUJ4;Q504U3;H3BQ34;H3BSU3;H3BTJ2;H3BUW1;H3BT25;H3BU13;E7ESY9;P30613;P30613-2;H3BQZ3;H3BN34	P14618-2;H3BTN5;E7EUQ8;E7EUJ4;Q504U3;H3BQ34	Pyruvate kinase	PKM2	16
7207500	8359300	5945800	967140	3504500	4229600	7514600	5119200	11629000	7510700	20181000	4877400	10535000	14321000	5527100	5263300	12521000	5614800	5138000	35726000	5690100	3723900	4978300	5412000	6805800	3900300				P14625;E9PEX3;Q96GW1;H0YIV0;Q58FF3;F8VPC7;F8W026	P14625;E9PEX3	Endoplasmin	HSP90B1	7
4654100	0	2546400	121250000	0	0	0	0	0	0	0	0	0	0	0	0	0	0	0	0	0	0	0	43455000	1876900	0				P14649;F8W1I5	P14649;F8W1I5	Myosin light chain 6B	MYL6B	2
0	0	45643	0	0	0	0	0	0	0	0	0	0	0	0	0	73920	0	78954	113480	0	0	0	0	0	0				P14780;F5GY52	P14780;F5GY52	Matrix metalloproteinase-9;67 kDa matrix metalloproteinase-9;82 kDa matrix metalloproteinase-9	MMP9	2
234790	592880	273730	0	551520	353280	142610	148160	0	190310	0	90985	0	50912	242930	0	0	305770	397330	0	533900	0	0	257470	596190	463190				P14854	P14854	Cytochrome c oxidase subunit 6B1	COX6B1	1
5180800	1740000	9344600	1763600	5458600	4034700	1127800	2393200	6992300	4337900	3399900	3876200	3818600	5885000	7843300	930640	13237000	8341900	7867900	8054500	0	465610	5327600	6052000	5965900	12720000				P14866;A6NIT8;B4DVF8	P14866;A6NIT8	Heterogeneous nuclear ribonucleoprotein L	HNRNPL	3
1163900	877070	1336000	0	1605300	710490	1044700	829750	1680300	1624800	2244300	0	1756200	2768900	1237600	805570	1490400	933350	773390	616520	1509800	0	376790	521970	989880	981100				P14868;D3DP78;Q68CR9;C9JLC1;C9J7S3;H7BZ35;H7C278;C9JQM9	P14868;D3DP78;Q68CR9	Aspartate--tRNA ligase, cytoplasmic	DARS;DKFZp781B11202	8
0	0	0	0	0	0	1671400	0	0	0	0	0	0	0	0	0	0	0	0	0	0	0	0	0	0	0				P14902	P14902	Indoleamine 2,3-dioxygenase 1	IDO1	1
0	0	0	0	0	0	0	187530	0	63752	0	0	178200	0	0	0	0	0	240960	3931300	0	0	0	0	0	277920				P14923	P14923	Junction plakoglobin	JUP	1
0	105410	23379	3670200	98750	15922	66281	46846	28110	0	0	0	0	0	0	0	133510	0	0	0	0	0	48270	130310	0	0				P15086;C9JUX7;C9JVG1;C9J5C4;CON__Q2KIG3;P15085;C9JUF9;C9JXS3	P15086	Carboxypeptidase B	CPB1	8
24443000	18889000	5600500	0	10639000	986290	637360	1968200	731830	3995700	82687	3479100	6649400	764070	2654800	13700000	4162600	1847400	1712900	420550	3100300	18860000	449810	39229000	48805000	13638000				P15088	P15088	Mast cell carboxypeptidase A	CPA3	1
353960	2226600	1114000	5892500	3141300	2005400	255520	1717700	2536700	746190	267700	3174100	1019400	729010	61638	797700	1209500	232340	1785800	1574400	589710	0	300480	12436000	197920	630760				P15090;E5RIR0	P15090	Fatty acid-binding protein, adipocyte	FABP4	2
0	532430	1021100	1507400	11250000	0	1085300	607140	878430	863760	1193500	437610	0	2937900	1066100	881280	1217700	1173400	670610	0	1487000	0	772390	357610	869780	181040				P15104;E7ESR6	P15104	Glutamine synthetase	GLUL	2
1224500	753240	1680000	0	1291000	746160	662850	364910	465980	1180600	882000	808840	829540	941020	728030	2172800	1357600	1298900	452740	225460	4662800	0	645530	684810	1057500	650810				P15121;E9PCX2;E9PEF9	P15121;E9PCX2;E9PEF9	Aldose reductase	AKR1B1	3
0	0	0	0	0	0	0	0	176730	0	2919900	0	0	0	7568400	0	262950	0	0	399290	0	0	0	1067200	521100	232960				P15144;B4DP96;H0YMC1;H0YKT6	P15144;B4DP96	Aminopeptidase N	ANPEP	4
0	0	0	0	0	0	0	0	0	0	0	0	0	0	0	0	0	0	0	0	0	0	163450	0	0	0				P15259;E7EMA8	P15259;E7EMA8	Phosphoglycerate mutase 2	PGAM2;PGAM1	2
125110	830010	0	0	0	0	0	727500	229560	0	0	924350	0	95027	337200	0	0	0	596160	0	267130	0	3368400	0	689080	186880				P15289;F8WCC8	P15289;F8WCC8	Arylsulfatase A;Arylsulfatase A component B;Arylsulfatase A component C	ARSA	2
5026100	1901000	4536600	0	8721900	4160500	2215300	2006900	7672200	15407000	4435400	2260900	7589800	13336000	18900000	1060700	1261500	1874700	5012900	26999000	4476700	2421000	1850800	3606200	1382400	4874400				P15311;E7EQR4	P15311;E7EQR4	Ezrin	EZR	2
0	335550	571260	0	0	639720	0	0	0	0	981910	1298300	463740	358740	740700	0	767790	0	0	231370	0	0	750330	434740	415130	939970				P15374;E9PBF1;Q5TBK7	P15374;E9PBF1;Q5TBK7	Ubiquitin carboxyl-terminal hydrolase isozyme L3	UCHL3	3
[truncated: 1,396 more rows]
