# Supplementary material for: Prediction of adjuvant chemotherapy response in triple negative breast cancer with discovery and targeted proteomics
Source: PLoS One. 2017 Jun 8;12(6):e0178296. doi: 10.1371/journal.pone.0178296 (PMC5464546; doi:10.1371/journal.pone.0178296)
Supplement: S2 Table — (TXT) [file pone.0178296.s003.txt]

UniqueID	TNBC_10	TNBC_107	TNBC_108	TNBC_12	TNBC_153	TNBC_178	TNBC_188	TNBC_203	TNBC_21	TNBC_214	TNBC_218	TNBC_222	TNBC_227	TNBC_24	TNBC_27	TNBC_31	TNBC_35	TNBC_37	TNBC_38	TNBC_62	TNBC_65	TNBC_93	TNBC_95	TNBC_97	TNBC_98
A2A274	20.93366814	21.58568764	21.64018822	22.0225029	20.90330887	21.147789	20.86171722	21.45893478	22.86322784	22.26077461	21.29719353	21.27876091	22.07273483	20.77152443	20.49052811	20.14089775	19.94572067	20.35744476	22.29553223	21.22767448	20.61869049	21.23709106	21.62304497	21.4399395	21.46508217
A6NCZ6	18.2948761	20.65955162	18.33560753	20.0051918	12.26875782	18.9064579	19.00849533	12.26875782	18.85609627	19.17232323	18.40146828	18.4044075	12.26875782	16.94515991	11.87969017	18.83422852	18.62372971	18.63764381	20.03016472	19.19158936	20.19228935	18.14607048	18.91428947	18.28912163	18.93632126
A7MAP0	19.48513222	20.23146057	19.3495903	19.35177422	19.16215897	20.40504265	19.20363998	20.01985359	19.39019966	20.18634415	19.39460754	19.83593559	19.16119385	18.89733505	13.58152866	13.58152866	18.95664978	19.15559959	20.44068336	20.03638649	13.58152866	19.2832489	17.74444008	19.75930214	19.48184776
A8MVA9	22.42633438	22.36995697	22.60790825	22.58406067	22.34736443	22.22925758	22.18066978	22.99795151	22.90894127	23.1777401	22.0363369	22.20658684	22.6218853	21.5615387	22.02548218	21.71217346	22.14021301	21.99444199	21.89085579	22.51271248	21.9602108	21.75912857	22.24079132	22.29070091	22.40088654
A8MWD9	20.88634109	20.88391304	21.1619606	20.65207672	22.13702774	21.67373466	21.74811935	20.63544464	21.34875488	20.97430611	21.053936	21.06460762	20.35333061	21.93118668	22.04500389	22.0271759	20.99454117	22.11275673	20.27526093	21.88840675	20.44769096	21.64768028	21.20365906	21.01935959	21.51259041
A8MXP9	21.69674683	19.40197945	21.97990799	22.05706596	21.29568481	21.03352165	20.117342	22.53632545	20.93330193	20.73238373	21.84304047	21.55795479	22.39809418	22.35364342	22.2473259	22.53385544	22.70257759	21.17665863	22.90117073	22.74648285	18.46078873	20.48302841	21.88967705	21.81683922	23.30654526
A8MZ22	14.34012508	12.1080904	19.59134293	21.09158134	12.1080904	18.14831352	19.02998161	19.4138298	21.45914078	19.76820183	19.01756668	18.03535271	21.16737175	19.1550045	14.34012508	20.14984894	20.02014542	12.1080904	19.1688633	14.34012508	14.34012508	12.1080904	18.35344505	18.29721832	20.32047462
B0V043	21.06459427	20.39999008	20.51436234	19.40106201	19.89614868	20.16465378	20.75042725	20.74552155	19.82714081	21.1234684	20.59601974	20.90790367	20.74226761	19.17091751	18.00330734	19.0080719	19.33218193	21.10868835	21.37524033	19.39327049	19.61937141	19.96375275	20.14905548	21.19975662	20.32408905
B0YIW6	14.8247776	20.30348778	20.01381111	20.58751297	19.33786583	19.70706367	20.67062569	19.91767311	21.1779232	20.77104187	18.29571342	18.99788666	19.96125793	20.89532852	14.8247776	21.14655685	14.8247776	19.9692955	20.57429504	19.80904961	14.8247776	19.02038383	18.88131905	18.69544029	20.10304832
B1AHD1	12.37304306	12.24115276	19.22487831	18.39257813	18.59890938	17.86441422	19.31886292	20.49672699	17.89551544	18.97131729	12.24115276	17.84162712	19.96994591	17.39699364	20.38682365	20.1923027	19.41716194	19.16383934	15.93075943	18.46582413	12.37304306	19.42611313	18.58446884	15.59784412	19.28000069
B1AKK2	21.43748474	12.07170773	16.70886421	20.97107887	18.82455063	17.76430893	18.92809105	17.63261986	21.6201458	16.86213875	12.07170773	19.57033348	18.06245995	15.03168678	15.03168678	15.03168678	15.03168678	17.43746185	17.38152695	15.03168678	15.03168678	17.97263336	18.11083603	18.16182709	12.07170773
B1AKR6	21.98522949	21.49973106	22.20372963	21.6724987	22.1559906	22.26178741	22.09862328	20.93689156	21.54401016	21.39658737	22.29270172	21.89626503	21.64060402	21.56076622	22.22594261	21.13787651	20.63983536	22.53628159	21.88581276	21.90620041	22.49313927	22.09659386	21.51939392	22.31319618	22.06812477
B1AKZ4	16.38510513	19.30342865	19.47536469	16.38510513	19.24557877	17.97154045	20.55907631	12.01236153	22.06275368	18.93414879	18.7967205	17.77990723	18.81813622	19.91950035	16.38510513	20.40560341	16.38510513	18.25668144	17.37763214	16.38510513	16.38510513	19.62262344	18.41661453	18.16834831	18.27046204
B2R6S5	15.42356586	18.94718552	19.90353966	20.78584671	20.68460083	18.69260597	17.87203407	21.21933746	22.57312393	22.31877136	18.80265808	20.89708138	20.93173599	15.42356586	15.42356586	22.50199127	15.42356586	19.65327644	18.81807327	20.95791245	15.42356586	20.00008774	20.2820034	20.1774025	19.75000763
B3KSH1	14.31816483	18.8676033	19.7678318	14.31816483	19.12852097	19.48005867	20.58589745	20.00067139	19.24677277	20.49829102	20.19415855	19.75962067	19.37240219	19.01140022	14.31816483	19.73334503	20.15710831	19.93554497	18.93536377	14.31816483	21.86117935	19.39168167	19.93528175	19.18725586	19.01259232
B4DDB6	20.80845833	20.03409767	19.86743927	21.12543297	21.24448013	20.65974426	19.90894318	20.10437202	20.8555851	20.12610435	20.57025719	20.71136284	21.54795456	21.45585442	21.40323257	20.46279526	22.07817268	20.5546627	20.31604576	21.02682877	20.29348564	20.61913872	20.65311432	20.50140762	21.25522995
B4DEG8	12.66122055	17.86132622	19.14414406	19.70132637	12.21814442	19.17498016	20.1073513	19.51950264	19.36302376	20.12199783	18.90754128	18.80508614	19.00315475	17.79918098	12.66122055	17.70655251	18.17884064	18.87947655	20.56611061	12.66122055	12.66122055	18.50270271	18.95505524	20.07513428	18.52586555
B4DLH4	15.9614048	18.8553791	21.44370651	22.91525459	21.52945328	21.49370193	20.83647156	21.61162758	21.28796196	20.49110794	21.10107422	22.05025482	21.20315933	22.14407921	21.52135849	21.49803352	22.43325424	22.14320564	21.9589901	22.78526878	22.0475769	21.97579956	20.25805664	20.37858582	22.20997238
B4DMU0	12.67432308	19.56876373	19.20057678	18.90776062	20.35378075	12.21157551	20.56655312	19.2341423	20.57346725	22.23703384	20.17377853	19.7169342	20.85767365	21.68434525	12.67432308	12.67432308	19.34932899	20.21380424	22.95008087	19.59334946	12.67432308	19.91776276	18.73707962	18.3099575	20.67043495
B4DTE4	18.0133934	22.24853706	22.47745514	18.12085533	21.18749237	20.72019768	19.47329712	17.94797516	18.68185616	19.81263924	20.7434597	20.44735336	19.95837975	21.51380539	23.14478683	21.08131027	22.29862213	12.50043869	12.50043869	21.75803185	19.40120697	23.03759003	22.11375237	12.50043869	12.50043869
B4DUT8	20.56587029	19.94082451	18.47480965	19.62553978	20.02140427	19.94213295	12.19720364	18.38704872	20.0515213	18.33990479	20.65493202	21.15697861	12.19720364	19.59165573	12.91534328	12.91534328	12.91534328	19.5485611	19.05451202	21.20382881	20.15842819	19.73721313	17.71648598	19.72411728	20.10427094
B4E040	18.63378334	18.73866844	17.48583794	19.51377869	19.28368568	19.04057503	19.14582443	17.86627388	19.29065132	19.68194962	18.89294815	18.64030838	18.78839493	19.35928535	19.11438179	20.4533844	16.94921875	18.50100517	19.66534615	19.01684952	18.36832428	18.89753723	18.81102562	18.47753334	18.55187416
B4E2P2	20.0954113	20.09584045	19.21097374	18.96242332	12.23594475	18.62274551	19.72002029	19.80229378	18.36646652	20.11911774	19.28513336	19.29556274	19.23952103	15.82117844	12.32328129	12.32328129	12.32328129	20.14875603	18.92817497	17.23035049	17.81116867	17.30620003	19.44166756	19.80936813	18.26609039
B5MDF5	22.81218719	23.12781334	23.45763588	22.9524498	23.47674942	23.42368126	23.40083694	23.18567657	23.59834862	23.3192215	23.20606613	23.32764626	23.62530518	23.61432457	23.02332115	23.51949883	23.62975121	23.12529182	23.29853821	22.85124397	22.4334507	22.96154785	22.90010071	23.64776421	23.24274445
B7WPD3	18.88495445	20.22330093	20.75556946	19.78080177	20.79305458	20.06569481	20.25134277	20.50411034	19.77017403	20.24630547	20.18718147	19.57914543	20.19742584	20.34868813	17.12563705	19.23648071	20.3049984	20.80664635	19.55821419	19.57676315	20.39035225	21.61283493	19.09077072	20.15355301	21.15834427
B7Z2R2	20.91395569	19.50032997	20.05858803	21.36719131	17.47511673	18.2287693	19.42264938	19.43903732	21.12233543	18.30456352	11.92712212	18.00029945	18.81171799	21.37165833	15.95466137	15.95466137	15.95466137	19.40106964	18.35536957	15.95466137	15.95466137	19.78266144	19.17367744	18.69610596	20.70691299
B7Z6C0	21.19504738	19.67338753	20.65012932	22.53630066	21.9751606	12.32362938	20.66999626	12.32362938	20.06606865	21.09387589	20.52346039	20.83386612	20.78615379	19.37308121	19.16247559	22.45708847	19.28458023	20.8515625	19.81997108	21.98500061	21.11450768	21.11993027	20.21847725	19.3448658	20.98555374
B7Z6Z4	22.36741066	22.63677025	22.24729347	22.79811668	23.32875252	22.12492561	22.52530479	22.96587372	22.75548744	22.3355999	23.08305359	22.90738106	22.37217331	22.3305645	22.86813736	22.81730652	20.74325752	22.09626961	21.73300552	22.57469749	23.31787109	22.80864334	22.94325447	21.03778458	23.12859917
B7ZKJ8	17.16081619	21.03780174	19.30955315	17.55678558	19.0561657	20.29969215	19.4543457	19.49822044	16.06602859	19.0514183	20.10972023	19.678339	17.46240616	19.51954269	20.57688904	20.80750275	20.68366241	19.13744354	18.04822159	19.29765129	19.58340263	20.62843895	22.07520103	19.02042961	18.17821312
C9JCN2	18.10479546	15.85356236	20.40482712	18.59074783	19.44771957	19.10178757	20.00866127	19.01974106	17.98788834	18.17054176	18.85557747	18.8982563	18.96393394	17.39158249	9.911410332	18.13619804	18.18828201	16.91532898	15.92911625	17.52383232	17.03023338	12.35823822	12.35823822	12.35823822	19.10118294
C9JD87	21.03178596	12.38374233	21.7980175	21.08483696	21.80872536	21.69664001	21.48845482	21.25520134	20.45965385	21.42760658	21.77380753	21.17946053	21.18567085	19.82523537	18.78953743	19.38520813	18.94685555	21.16648483	21.76053238	20.9747982	19.62566185	21.33323288	20.29728889	12.38374233	12.38374233
C9JE52	22.90786171	22.56283569	23.11489677	22.4875679	21.55939293	23.10268784	22.27898979	23.70160484	21.34339905	22.30575562	21.92126274	22.66496658	21.55246544	21.88411331	19.7942028	20.82135201	21.6323452	20.44220543	21.04637527	21.35338783	19.64448929	20.76443863	21.96386528	21.04407692	21.98897171
C9JEU5	12.93982029	21.94789314	18.78586006	12.93982029	19.13280869	21.44319534	17.18537331	20.91262817	18.56954002	17.97964859	19.92714691	19.64037704	12.19863701	20.35424042	19.56066513	22.72915649	19.32337189	19.01618004	19.17893028	19.28570366	21.61501122	19.73962402	19.96807289	19.6749382	17.91649628
C9JF17	20.33180809	21.41776276	18.99858284	20.5936451	20.31883049	19.27301979	18.02122498	12.27532196	20.44607925	20.31615639	18.06022453	19.82184601	18.38278389	22.48077965	20.3427639	20.93151665	11.49671841	18.69253159	12.27532196	22.85619164	23.12968445	19.48413849	23.17041016	24.58863068	22.6333065
C9JIF9	19.9354229	19.23875999	19.35939026	20.67539406	19.48926163	12.35791779	19.66158295	19.10232353	18.58231544	19.98752785	20.45086288	20.22934341	19.53735161	19.7797718	19.4640274	19.9444809	21.44025993	19.22956467	19.87779427	20.01289177	19.2707386	18.8896904	20.03088188	20.31360817	20.47819138
C9JPG0	18.74487114	16.99660492	18.81862831	19.4015255	18.85054588	19.08581734	18.04332352	18.64344597	18.88973618	19.3770752	18.8649044	19.60109901	18.95816994	19.30214691	19.52370262	19.62982368	19.64088631	19.14404106	19.92747688	13.77615738	13.77615738	19.78358269	18.61795807	16.54047775	17.67505074
C9JWM7	23.23390198	23.42429161	23.77303696	23.49000931	22.92790794	23.75097275	23.81946182	22.47298813	23.24827003	23.69939804	23.59032822	23.14299774	23.01483154	22.36617088	22.79841805	21.04887009	22.4896965	22.97581291	21.65899658	22.89428139	23.1360569	23.64419556	23.23034477	22.83973122	23.23533821
CON__P00761	23.94372749	25.43152809	25.54403114	24.88931847	24.32480621	24.90969658	24.63438797	24.35433769	24.53010178	24.34384918	24.26006889	25.46029854	25.33583641	25.23474121	26.05939484	25.44592476	25.73504829	25.35551071	24.42607498	25.41870308	25.59612656	25.80781364	25.04746819	25.5022831	25.10954285
CON__P01966	25.1244278	29.80903625	25.71180153	28.76211929	25.27138519	26.25489998	25.52599525	24.1997757	25.57019997	25.57534409	26.2141304	26.40192223	24.16399765	25.41907501	23.97482681	27.08483696	25.79832268	26.21354103	23.38450432	25.27190971	28.68671227	27.17655945	28.40745926	26.99863625	25.53375816
CON__P02070	13.35383511	22.81951523	18.07753754	20.96114349	12.16907024	12.16907024	17.89808083	12.16907024	13.35383511	12.16907024	12.16907024	12.16907024	12.16907024	18.60082817	19.99334145	21.17289352	13.35383511	18.03293228	12.16907024	13.35383511	21.74731636	19.9060688	22.6882515	18.31423759	18.16773033
CON__P02768-1	25.40005493	26.1316452	26.16308022	26.78156853	25.83267975	24.6570797	25.34777069	26.16539383	26.55833626	25.25894928	26.02987289	25.51628304	25.87835121	25.76437569	25.05998802	25.92644119	24.90484619	25.12773323	24.66456985	25.10868645	26.3471489	25.92917633	27.2707901	24.68049049	25.9266758
CON__P08727	24.89006424	24.18354034	24.18533516	28.04291534	24.39856911	24.2784214	25.60974503	27.498703	26.43416214	25.89927101	24.8655014	27.24300003	24.18294144	26.41902161	26.13479233	25.57677078	25.97379684	25.86569214	26.82884598	25.61063385	26.45466805	24.32945824	25.15661049	24.12582016	25.35245132
CON__P13647	21.29261589	21.76875496	21.81403542	18.40062332	18.95666313	22.47781944	20.50318146	22.99474525	21.46099472	21.56811142	23.53969193	25.41604996	19.91543007	21.5770092	19.65851974	19.77218437	24.57034683	21.1748848	23.45166016	22.10441399	24.42159462	18.15304184	21.99303055	21.8528595	22.17814827
CON__Q3KNV1	24.26147461	24.19317627	22.89053535	25.64800072	23.94911194	23.49404907	25.42815018	27.17220497	25.02145386	25.94940567	24.45395851	26.10137177	23.06149292	24.1131115	24.57689857	21.77510262	24.6497097	25.47942162	26.12347984	25.15357208	25.07312202	24.20953369	25.23768806	24.27097702	22.69339943
D3DN52	18.87663651	17.99945831	17.17281151	17.97706604	19.36159325	18.61670685	18.22623634	19.2446537	17.57979393	17.88174629	20.90633774	19.71060181	20.25484657	18.72893524	17.9600811	17.45096207	18.64201164	19.1162529	18.93521309	18.84506035	17.38233566	17.90770149	18.01207924	17.89185524	17.84423828
D3DNI3	19.31402016	18.46977234	20.60523605	18.46030045	21.08065605	19.10253334	22.4999733	20.86958504	19.02768517	21.33402443	19.38249016	20.48764038	20.55838394	18.08646202	21.58935547	20.92829323	21.24091721	18.48820114	19.9679203	17.29284859	18.25263786	21.78896713	18.98283195	19.79103279	20.31654358
D3DNU8	19.20198631	20.3105011	20.32708931	20.03659058	20.06267357	20.03517532	19.79239655	19.51948929	20.53647614	19.57540131	20.08162498	20.14893913	19.83392334	19.95531273	20.61029053	20.06658363	19.78177452	20.16897774	12.4108429	20.53647614	20.7541008	20.52733612	20.52210808	19.89188957	19.89996719
D3DPG0	20.96184921	20.57194519	19.81019974	19.95334816	19.5298748	20.111763	19.74957085	18.64014626	19.82292747	19.24901009	18.88420105	12.20370007	19.11717415	21.02132034	19.35333252	19.3481636	13.06237888	19.03414154	19.29211044	18.59412193	19.9380188	19.46471024	17.71574783	19.70749092	18.8448391
D3DPK5	22.15306473	23.22224045	22.74041176	21.42710495	22.54691505	23.69270134	22.82957649	21.68042183	21.67564011	20.51497459	22.98171806	22.62465668	22.27403259	22.1987648	22.68478012	22.77429199	23.35297394	22.67629623	21.77651215	23.54409981	23.27897644	22.85572624	22.75837517	22.40072441	22.17786217
D3DPU2	23.14957809	21.93073845	22.75281525	23.04940224	22.70311737	23.29361343	22.37937546	22.47173691	23.8196888	24.62723351	22.19786263	24.03583527	23.81432343	21.27422905	21.76264954	21.92157555	21.37250137	22.2500267	23.22607422	22.85487747	22.31482697	21.9934063	22.56708908	21.77560234	22.36433029
D3DQ70	22.81832886	21.98340034	23.10661316	21.92648315	23.24641418	22.85321617	22.94133759	22.91028976	23.08873749	22.37361908	23.03288078	23.42295265	23.28912735	23.17364693	22.60181427	23.49222374	23.54211235	23.78957558	23.41329575	22.69119072	22.30882835	23.00566292	23.02762222	24.20205879	22.73981094
D3DV26	14.2752943	20.83137894	19.12240791	21.45262527	20.04098129	18.33346558	18.9678421	20.20784378	20.75567627	19.68933868	19.16435051	20.11799622	18.58996391	20.03750801	19.91592789	19.26516151	19.96899605	21.45580673	20.64735985	21.05104828	21.85707855	19.84192085	20.35926819	19.84684563	19.67897987
D6RER5	14.15010357	19.45589638	19.17767906	20.05137444	18.97379303	19.00421524	19.42922783	19.30088425	19.29838181	18.42106819	18.46857262	19.14187622	19.66345596	20.40276527	19.98775101	19.95038033	19.5206089	19.66034889	20.36429977	20.1677742	19.84526443	19.72205162	19.38385201	19.52334404	19.21657944
D6W5K2	24.7718792	23.93057823	26.66697502	25.2900219	26.66763687	25.58439064	26.10494804	25.57859039	25.18008995	25.44889641	25.22088623	24.95709991	26.08440399	25.34794426	23.30382729	23.781744	25.63955879	25.79980659	22.8341465	24.72406387	25.77344894	25.91935349	23.95748711	24.02157784	24.5075531
E5RJD8	21.50520325	21.03072548	21.39515877	20.01983261	21.25770378	22.19206047	21.68978691	20.52711105	21.94150543	20.7261219	21.64259338	21.56534004	21.95454788	21.46572685	20.92298126	21.13370323	21.97953224	22.21713448	21.62387848	21.63352394	21.94077301	21.33686256	21.08507347	21.89611435	21.70793343
E7EMF9	19.82492828	19.6462822	18.87522125	20.49781227	19.52896118	19.55164146	19.24185944	20.03975868	19.89200783	19.57871437	18.99633789	20.33467865	19.5676899	20.03970718	21.23538017	13.6765852	20.42548752	20.62801552	21.09992981	19.96135902	13.6765852	19.74254417	12.15511513	19.50926018	19.43359947
E7ENH9	16.88746452	18.2464447	18.5873394	18.33961296	12.26913738	12.26913738	20.089674	21.5138092	17.39748001	19.68759537	19.43530083	12.26913738	21.07453918	18.98263359	11.61846638	19.68594742	17.02028847	19.49388123	21.78773308	19.59239388	11.61846638	17.99583054	18.33655357	18.31098747	21.0794754
E7EPD1	23.31315231	22.81204987	22.28317833	22.74607468	23.23833847	22.09863091	21.23282623	20.61698532	22.48447418	12.40432072	22.5988102	22.03746986	12.40432072	21.28270721	22.00177193	20.4637394	22.09674644	21.64467621	12.40432072	23.31156731	25.68878746	22.22577286	22.9978447	23.32596397	22.67156219
E7EPK6	20.97787857	23.03014946	22.36884308	21.26916313	22.15379524	22.72939682	22.43014145	20.50207901	21.24996758	21.23568535	21.68953133	20.16093254	20.4238224	22.0478611	21.9636879	22.50726891	21.12011337	22.31373405	21.75068474	20.7971096	20.57434273	21.76683998	21.89380646	22.13128853	22.19486618
E7EQ04	19.46328545	19.68017769	18.34725952	11.24262714	19.0247097	19.5263443	19.02355576	20.16831207	18.21089935	18.36951256	18.96261406	19.30383873	20.15052223	17.66179276	18.77217674	18.05880737	19.01273918	18.98492813	20.7723732	18.62575531	19.17404366	19.78532982	18.87180519	18.81295967	18.31847382
E7EQ40	21.04610252	21.82845688	22.44947624	22.09520531	21.70554161	21.71372604	22.40705299	22.18022346	22.76101875	22.15151024	21.59847069	21.74559975	22.6113472	21.76377869	20.30129051	21.64388466	21.08161545	21.09277153	21.88843536	21.77653694	21.11679459	21.04241943	21.91948318	21.81424141	21.8775959
E7EQZ9	21.45422745	22.045784	21.92157555	20.92492104	22.62409973	22.24420547	22.3485775	22.66731071	22.88289452	22.23226929	21.99732971	22.79654884	23.71425247	21.09002876	21.09361076	23.12158775	21.41683197	21.73864937	23.58308029	22.51351738	21.52432632	21.81498528	21.99190521	22.51421165	22.54441071
E7ERE4	21.83817673	20.99768829	22.41358376	21.74416351	22.26112556	21.42120171	21.50520515	22.45433426	20.63768387	21.59423447	22.59705544	21.71494675	22.42897987	21.67792892	22.01628113	21.30220795	22.15070343	21.59974098	22.11188507	22.71998596	21.9611721	21.63972855	21.9206543	21.886343	22.66077995
E7ERF4	17.7270298	18.99969864	19.61171532	10.86162758	19.00870132	19.12664032	18.49627495	20.69212723	18.39395332	19.31622124	19.25204849	19.87103271	19.10783195	17.84259796	18.7984581	18.06985474	18.72766876	19.55847931	19.19120789	18.18887329	10.86162758	18.37403679	19.1601162	19.7019558	19.13592911
E7ETU3	16.27902412	19.96727371	20.65878296	20.3796463	19.71101379	16.73170471	19.57796288	19.41970062	20.67938995	19.60060692	19.3169632	12.01373672	16.92605972	20.5654335	16.27902412	16.27902412	16.27902412	17.62129211	19.25487709	16.27902412	16.27902412	19.4565506	19.5878067	18.22722244	20.04256248
E7EU23	22.25141144	22.90188026	23.05435181	22.20476723	22.88306999	21.9568367	23.99887466	23.89649773	23.15925598	23.86257362	22.59607697	23.44595909	24.52806473	23.01116371	23.80184937	22.61157608	23.34664726	23.57972145	22.05788422	22.39586449	21.6403923	22.66149712	22.92638588	23.5288105	23.14485359
E7EUW3	22.50174713	21.43255424	22.2279911	22.09543228	12.07972908	20.33511162	12.07972908	21.86578369	22.21116638	12.07972908	12.07972908	22.16183281	21.21808243	24.12281227	14.75197124	14.75197124	14.75197124	12.07972908	19.94984627	23.70087051	14.75197124	12.07972908	22.45131874	19.3798542	12.07972908
E7EVA0	20.95969772	22.29800224	22.38517761	21.78108788	21.24259567	21.798769	22.02674675	22.67230225	22.17694473	20.86046028	21.95186043	22.51399231	23.42280579	23.44049263	21.47994041	22.90203476	23.69156075	22.39528084	23.52306557	23.38768387	20.84389877	22.53705597	22.22450066	22.87976837	22.68649292
E7EVU8	21.11097336	20.20643234	20.5505619	21.0746727	18.85580444	20.13306999	19.76996231	20.26069832	19.7095871	20.03855515	20.07571602	20.61351395	21.71687508	19.55351067	20.44830894	19.3831749	19.60889053	20.16339493	21.94115257	20.07064438	21.08279991	21.27236557	20.45661354	20.80267143	21.22404099
E7EWR4	16.98812866	12.36335754	18.67157364	16.95814133	12.36335754	18.24875832	12.36335754	18.11532784	9.664881706	18.29669571	18.52761078	18.6869297	18.93178749	18.2171154	18.34253502	15.99850368	16.6074028	19.30178833	18.76824379	16.22161674	17.73755836	17.11708069	18.19881821	18.51174164	19.37273788
E7EX17	20.06543922	19.41623306	20.18814659	20.22636795	20.55534744	19.99696922	20.27383232	20.9531517	21.3561039	19.84213829	20.83932495	20.28725052	21.19657898	19.7580204	20.90989876	19.53896713	20.36256981	20.23186493	21.27532196	19.35840988	20.87057114	19.76514435	19.42007446	20.42901421	21.20255661
E9PAV3	20.53653336	18.89236069	20.83702469	19.59573936	20.37804985	19.50775337	19.7252655	20.4033165	13.94632912	20.03491783	18.28967094	18.75765228	20.35672379	19.01044273	13.94632912	19.81990051	22.5561676	19.51776314	19.4906826	21.89435959	13.94632912	20.66213608	20.19031715	20.09429169	20.43568039
E9PB61	24.31790733	23.012043	24.60017776	23.89432907	24.5675621	23.73994064	23.75370407	23.08589363	24.04778481	23.06084633	24.21960449	23.25925064	23.40823936	23.21928596	23.84062195	22.64696503	23.47202682	24.7483902	23.5257225	23.39946938	24.03769684	24.5601368	23.63838768	24.2206459	23.93911171
E9PES1	21.0335598	12.08595943	19.97270775	21.51010704	19.18705368	19.89122391	19.85344887	19.62581635	20.77134895	21.03565598	19.70360374	20.57391357	19.52586555	19.83008766	14.51744461	14.51744461	20.26192284	20.27169228	18.86556244	20.77912521	21.08406258	20.61691093	19.43865585	20.43383217	22.64648438
E9PF18	19.54726601	19.39165497	18.38959885	21.24481201	12.08782196	12.08782196	20.46637726	18.26173019	21.20873833	18.39004135	19.03955841	12.08782196	19.43056107	15.13400555	15.13400555	15.13400555	15.13400555	17.85745239	17.49776649	15.13400555	15.13400555	19.61182594	19.96417618	18.76096344	19.14484978
E9PF86	17.27014923	18.2760334	18.71818924	11.15195847	19.05895424	18.21235847	19.14175224	18.94587517	17.97391701	19.80033112	12.30501652	19.33939743	19.26869202	18.30338669	11.15195847	18.00035667	18.23775291	19.06345558	20.4138813	18.64393234	17.89359856	18.71954918	18.30860901	12.30501652	18.52746201
E9PFM1	19.88376808	19.13851166	19.52835655	13.50133896	18.27709198	19.57518959	20.67100525	19.42543221	21.60352898	22.35458565	19.04981995	19.6029892	22.88255119	21.27682304	13.50133896	21.47486305	19.83208275	20.26336479	22.44535637	13.50133896	13.50133896	20.22271729	19.93997002	20.69420433	20.34519386
E9PI68	18.76884651	20.56246758	19.97026634	11.83945942	17.14059258	18.44655609	18.6994915	18.37880135	17.70947456	18.77140808	18.42311859	19.88025284	18.46367836	17.9438839	18.77754211	18.97437286	20.67805862	17.97886848	18.44111824	19.44603539	11.83945942	12.27842712	19.59687042	18.44945908	19.54687309
E9PK25	22.62714386	23.28188324	24.21048355	23.48663139	23.52277184	23.33834457	24.50432396	23.44745827	23.77435684	24.18076515	23.20212555	23.64013672	24.70473862	23.73670769	23.3466301	23.6835022	23.28086662	23.22149849	23.51517868	23.21889114	23.50359535	23.64828491	23.50694847	22.81098747	24.51408768
E9PN11	16.81279755	18.74543953	19.33711815	16.81279755	18.95284271	11.94815159	19.5735054	19.21289063	22.55988693	19.92489052	18.94442177	11.94815159	18.87736511	22.23791504	16.81279755	16.81279755	16.81279755	18.24210548	20.47297287	16.81279755	16.81279755	19.71036148	19.62418365	18.74340248	20.47011757
E9PR30	22.69139671	22.73000526	22.62061691	22.36388969	22.49176979	22.8862381	22.87072563	21.33524323	22.29943085	21.80092049	22.63479996	22.06385422	21.6475811	22.02151871	21.2871151	21.37103653	22.36105728	23.10411453	21.61291313	22.76737404	22.71400261	22.05899048	21.57985878	23.28800011	22.40986252
F5GYJ8	20.035429	11.83316994	20.09349251	21.25392342	20.32801247	21.04574203	20.95024872	20.16041374	21.45728111	20.47611427	21.47408485	17.45969582	18.81869507	21.13183022	17.27861977	17.27861977	17.27861977	19.40125847	20.47099304	17.27861977	17.27861977	19.77488518	19.68416977	20.19379997	19.7997551
F5GZA2	19.13235092	19.93591118	20.13039589	19.88727951	12.21569347	17.94113541	18.99324036	18.87483406	19.1716423	18.06565475	19.70367432	19.53896904	12.21569347	19.25639153	12.77778244	18.57399178	18.76136208	19.45032883	12.21569347	12.77778244	21.26885986	20.63980484	20.20602798	19.09292412	19.77596664
F5H098	21.5748806	19.9018898	21.17774582	21.38354301	21.17622185	20.78920364	21.82336044	21.41933441	20.6725235	21.90236855	21.10811806	20.89478111	21.83725929	20.5086174	20.60457802	20.8774147	19.52305603	20.73248482	20.72794342	20.03915787	21.01628494	21.748806	21.41381264	21.61566353	20.54937935
F5H0Q5	21.85456276	22.07782936	22.29106712	22.06857491	22.46080399	20.46327972	18.5954628	19.40237617	22.22555733	20.76203156	21.83360291	20.77118301	20.32768822	20.72829628	15.30006218	19.84094048	19.16234207	21.19148445	19.19534874	21.19684601	23.09788132	21.00836372	23.51303864	19.87903976	19.3682766
F5H1R9	16.97115326	20.43398666	17.23094749	17.80323982	17.76151466	17.47013664	17.26264191	12.31969643	17.21336746	12.31969643	18.07468033	18.57306862	12.31969643	17.39620209	18.92143822	18.31703377	18.59466934	18.0828476	12.31969643	19.02092934	10.853549	17.92482948	18.26437759	18.03161049	18.70069313
F5H299	26.65044403	26.54645729	25.25152206	26.72706223	26.40396118	25.79607201	24.7155323	24.09718513	26.42219543	22.06119156	26.3363533	26.12031746	23.80145836	26.54116249	27.75307083	27.22571754	26.2604332	25.85733795	20.53931808	28.23294258	28.70911217	25.85350609	27.06829834	26.04648018	24.97193336
F5H2F4	20.03858185	19.30165291	19.36447334	20.27784538	19.30325127	18.90921783	18.70815468	21.0128994	19.33747292	18.73507309	18.49492645	19.63984489	19.84692001	19.40378189	13.58489895	19.94073677	19.92907143	19.63160896	19.51443672	19.86154747	13.58489895	18.61316872	19.05568314	19.53647232	18.42681313
F5H3A1	17.63261986	18.74122429	18.95184898	11.37733841	12.28910542	12.28910542	19.64359856	19.96765327	19.21832657	20.21186638	17.98797226	18.82958603	19.04652596	19.16848564	11.37733841	17.39872742	17.54218483	19.01425552	19.75934982	18.58361626	11.37733841	19.93192291	19.95851707	19.98209572	19.31795692
F5H4U5	21.60691261	21.95332336	22.53590012	21.83190536	20.61525154	21.44948196	21.35619545	21.59919548	22.01200294	21.91197777	20.88696671	21.29584694	21.82913017	21.34123802	20.48429489	20.68296432	21.00672722	21.05484009	21.52839661	21.55632019	21.23029709	20.5182457	21.97659683	21.64447021	21.87756348
F5H740	18.05426216	19.06039619	19.74034119	9.607973099	12.35359573	12.35359573	20.25559235	21.60016251	18.15283394	20.14349556	12.35359573	18.30469513	20.18241119	18.06222916	17.46158028	18.17511177	19.95433426	20.04110336	20.52599525	17.18519783	16.28554344	20.37422371	20.64235878	18.66986847	19.18300056
F6S8M0	18.15842628	18.39524841	18.76029778	18.83044434	18.57176781	12.26181412	19.69295883	12.26181412	18.7013855	18.71821213	12.26181412	17.78309822	18.60155106	18.51752472	11.98166084	18.93337631	18.53970528	17.65560532	18.17939568	17.78741074	11.98166084	20.00068092	17.62075233	18.83973122	18.78462791
F8VQ10	22.23745728	21.13645554	22.42497063	22.24947739	21.83764648	21.92673683	21.83939362	21.91666794	22.43112946	21.15644073	22.22801018	22.12880325	21.9674015	21.72599792	21.80935669	21.18391228	21.61365318	22.25806236	22.42234421	22.113554	21.81652451	21.49193573	21.65045166	22.91403961	22.28496933
F8VVA7	19.54805946	19.58852196	18.62415695	15.57479572	19.73571205	12.07722664	19.45502663	19.71673203	20.68094063	20.16146088	19.70491982	17.72098732	18.66008949	20.2676487	15.57479572	15.57479572	19.63895035	19.29020882	19.69981194	15.57479572	15.57479572	18.86337662	18.11203194	18.90481758	17.60498047
F8VXB4	24.7361145	22.62612724	23.6271801	27.48577881	23.59871483	23.61274147	23.09178352	26.51960564	25.63353348	23.57092857	24.21751976	26.77481842	23.34324074	24.69039154	25.24762344	26.19070244	26.09130096	24.73282433	27.57110405	26.69332123	25.71929359	22.67011642	24.33112907	24.3326683	25.54634476
F8W031	15.64644337	18.50258064	19.31988525	15.64644337	19.77249527	12.07986164	12.07986164	18.29420471	22.96451378	19.05952072	18.63537407	16.81671524	15.80996609	15.64644337	15.64644337	15.64644337	15.64644337	18.8273716	12.07986164	15.64644337	15.64644337	19.04672813	18.27511215	17.2067337	18.41150475
F8W1H5	19.9539299	20.88996696	20.64916039	20.51124573	19.60698891	20.8106823	21.57642746	20.79453087	21.56231499	20.53741646	19.71619606	20.57931328	20.76482391	20.28598976	21.593647	20.77201653	21.49497032	21.22451401	20.1433754	20.22031593	20.35579491	19.85390282	19.89192772	20.96172333	21.70537758
F8W727	22.74797058	22.71086121	23.30886459	21.9195118	22.83449745	23.42555046	23.02995872	21.89590263	22.58142471	22.67084122	22.29605484	22.56288338	22.98815346	22.35000229	23.14081192	23.07679749	23.78411293	23.78346252	22.34507179	22.92392349	23.1656189	22.80690765	21.95671844	23.75401878	23.45937729
F8W755	20.70251656	21.67056656	20.05574799	20.46028519	19.89575958	20.88661957	20.79669189	12.16247749	13.62728024	19.71107292	19.23791313	12.16247749	18.74732399	19.23429108	20.59990883	13.62728024	13.62728024	18.25837708	18.86408043	19.69344521	21.01047516	20.85959053	19.44921112	20.62940979	19.85665131
F8W8S0	19.60712814	18.53623581	17.82095909	19.87689781	19.2292881	12.14315701	19.09480667	20.13046837	20.73587418	18.26725197	18.37282944	20.1823101	20.63658524	20.29122162	13.79559517	13.79559517	19.26896095	19.7650032	19.91949654	13.79559517	13.79559517	18.91171265	18.33784676	18.38057899	18.76890182
F8WCP0	20.30065727	21.1996212	20.91042137	19.98555565	12.39785099	12.39785099	12.39785099	12.39785099	19.74543381	12.39785099	12.39785099	20.81317902	12.39785099	18.14984131	19.01160812	18.23087311	19.01027679	21.17745781	12.39785099	19.82520103	22.31542015	20.821064	21.00311089	20.82936096	20.67576408
G3V180	19.26866341	18.77130127	18.79443169	21.37691689	19.33857536	19.77360153	19.82910919	18.75104523	20.81852722	20.23340416	20.47106361	20.60168648	20.51792526	20.54382133	13.7869854	13.7869854	13.7869854	18.7031498	20.22401619	20.74333382	13.7869854	18.37297058	19.10948372	18.63833427	20.0288353
G3V1M7	20.18213463	20.48240089	19.80544281	20.67630768	19.32037354	19.30496979	20.79436111	20.40613937	20.4858036	20.28769112	20.43624496	19.93116379	19.76423836	20.8195591	19.67374611	14.26088047	19.53718948	19.14076996	21.81929016	20.30669785	19.31892967	20.19354248	21.12622833	19.87322044	20.00269127
G3V5I3	23.236269	25.73736191	23.22029305	23.90741348	22.35070038	24.52570343	22.53621292	23.42531967	25.18016624	23.43006897	23.25442505	23.07562065	22.08258057	23.96898842	23.88603592	23.90190315	22.92620087	23.83636093	22.83758163	23.33038521	23.08754539	23.64475441	23.951828	23.14185333	23.26831818
G3V5Z7	22.16222763	22.08038712	22.50174713	22.42212105	22.57525635	22.68627739	22.75194168	22.17633057	22.41609383	22.48176575	22.52482414	22.14421272	21.86623955	21.97218132	21.78500748	22.04187202	21.29736328	22.22662354	21.9159317	21.68572807	21.14965248	21.80226517	22.07965088	21.97661972	22.14837265
G8JLA8	19.61789131	20.11687851	19.76694489	19.6985569	19.57144547	20.14278603	20.08565521	18.21272087	18.93866348	12.23040104	20.1850338	20.9559536	12.23040104	18.07387733	19.94264793	20.7258358	12.60741043	19.00880051	18.40583611	17.01947212	21.3621254	20.90468407	19.80961418	18.87563324	20.18572998
G8JLB6	23.36636925	21.78157616	24.50265503	23.86064339	23.69424248	22.50478935	22.54634094	23.23202133	23.23429871	23.1215992	23.46026802	22.2976017	23.95736122	22.65685463	22.9010849	22.92420769	23.33195496	23.67242813	23.04302979	22.92869377	23.84818268	24.31170654	23.49715424	23.52271652	23.8746357
H0Y7A7	24.57507706	23.68706703	24.36810684	24.87768936	23.94719124	23.7956028	24.14637375	23.74597549	24.46417809	23.59121704	23.92264748	22.93613052	24.37149429	23.61725044	23.46858215	22.75883293	23.29592514	24.67934227	22.68181992	24.12228775	25.23647881	24.6052494	23.92810822	23.60055923	24.30252075
H0Y8X4	21.39927483	18.9805069	20.47916603	21.34347916	17.68887138	18.95114326	19.78857994	18.54734039	20.63082886	19.88234901	19.33708763	18.68634605	19.50310326	19.45990944	20.2565155	16.27213669	16.27213669	20.18900108	19.06928062	16.27213669	16.27213669	20.90265465	20.34135818	18.75831223	18.87149048
H0YDI9	21.72091675	22.50423813	20.50199318	22.14134026	22.63258934	20.55367279	21.20171356	20.5543766	22.12747574	21.54841423	21.94450951	20.51857758	19.86778069	20.98233604	16.44942093	16.44942093	21.55537796	20.44742775	20.056036	21.50684166	22.16699982	21.44078255	21.30660629	20.42005348	21.77241135
H0YG33	26.02666283	23.8428421	24.37756729	27.04639244	23.96300697	24.40963173	24.64043236	26.62205124	25.59056664	25.35404396	24.84975815	25.55183029	25.87482262	25.01896286	24.46593857	24.80056572	25.10529137	25.50581741	26.01369476	25.23220634	24.55566025	25.05261803	25.38467026	26.80733299	25.56366158
H0YG49	17.8771286	18.98233223	20.92390633	19.06097031	19.38926125	19.54850388	20.19582367	19.80264282	19.51572418	18.96300697	20.25775528	20.01269722	20.27003288	19.89115143	20.09367561	18.85978699	19.78829765	20.31005478	12.43567848	19.27404022	17.94698143	20.26934052	12.43567848	20.53047943	20.61786652
H0YMV8	20.67870331	20.28679657	21.46150017	21.55860901	19.05685425	19.9475441	19.9285202	19.0826149	20.92117691	20.08748436	19.5723629	19.17145348	19.72264671	21.04958916	16.26332474	16.26332474	19.89392853	20.17813683	19.79784012	16.26332474	20.83784294	19.96422577	20.70596695	20.16886711	20.53341866
H3BMK9	23.73672104	22.5093174	20.68859482	22.59052277	20.68851852	17.31684685	18.68062019	12.1447506	19.17656326	12.1447506	20.95201111	20.09011841	12.1447506	20.74985695	22.49196815	14.26405716	20.42793465	19.21596909	12.1447506	22.19014359	23.42790985	16.65045738	23.40909004	22.72642326	21.63760185
H3BNA4	14.79389477	20.39478302	21.62824249	20.82189178	19.35523987	20.34321976	17.51449966	20.71639252	21.33829308	19.07823181	18.73204422	12.07500076	21.54117393	19.77043343	14.79389477	20.22509003	22.42525673	18.57974815	18.53399086	14.79389477	14.79389477	20.4236908	19.50847435	17.87397766	20.69759369
H3BP20	14.74182796	12.11461163	12.11461163	14.74182796	19.41330719	12.11461163	19.51209068	17.61227036	20.45475578	17.82338333	12.11461163	18.60929871	17.43052101	18.86938477	14.74182796	14.74182796	14.74182796	12.11461163	19.61325645	19.8629303	20.51812553	18.64508057	12.11461163	19.61491966	18.18427658
H3BRC1	21.92272186	21.7219162	22.21083641	22.40192032	22.60214615	22.29138565	22.5479393	21.76057625	22.09710884	21.8953495	22.59055519	21.32073784	21.35309029	22.60856056	21.55426407	21.04812813	21.90363693	22.73180389	21.50745392	21.81318474	22.19674873	22.7699852	21.55927849	22.39311409	22.69705963
H7BY35	22.57688713	25.01230812	23.700737	19.58013916	23.12885666	22.78210068	22.7829113	21.81967354	22.94447899	23.00196838	23.16962624	12.30975723	22.05722809	24.46239281	24.62353706	18.75493431	24.76944923	26.05782509	21.71767044	18.87804222	23.8743515	23.54031181	24.52364159	26.7692318	24.74126816
H7BY58	14.65028286	20.93786812	21.19657898	21.96659088	22.85883522	19.64697075	21.9384613	21.72592926	22.29622269	21.1720562	20.89831734	20.40724945	19.68657875	21.46092987	20.71209526	21.95368004	20.35075188	21.60261345	22.82432556	20.43648338	21.13144493	21.48437309	20.94334221	20.69345093	21.88366699
H7BZT4	19.71705055	21.05939484	22.33223152	20.76390648	21.24684525	20.9618988	21.13410378	21.25736618	21.54816055	20.86536789	20.27080154	20.34504318	22.08986092	22.10305595	21.39953613	20.91193962	20.93237305	20.83674049	20.8965168	19.4710083	20.6144104	22.91427994	20.93001175	20.53889275	21.66761208
O00115	20.50956726	20.52876282	20.22537994	15.32189369	20.77391243	21.46928024	19.85456848	19.13245964	20.27946854	19.52417374	20.83656311	21.55115891	19.86301422	20.31307411	20.97471809	20.02205849	21.10652161	21.61507034	20.12292099	21.43614769	20.18237686	20.41551399	19.14722824	20.50848579	20.90495682
O00151	21.61219215	22.10513496	21.83625603	22.46144104	21.87253761	20.91428375	20.17061996	19.79994774	21.09532928	21.95968819	21.51347923	21.54069138	21.26381874	20.95349884	21.61694145	21.16893768	19.33996773	21.72067642	22.1097126	22.28289986	21.89395332	21.15532494	21.30611038	22.16699028	21.34840965
O00159	14.62055492	20.0506897	19.19143295	20.19121933	12.06023788	12.06023788	19.55285263	20.33377647	14.62055492	19.92958069	18.6153698	19.22866249	12.06023788	21.47426605	21.33879852	14.62055492	20.8008213	18.97709656	22.49692535	21.24111366	20.13229942	19.04091072	20.11829185	19.90138054	19.07866669
O00161	19.12213516	19.86094856	19.44083405	19.86845207	19.57048225	20.08396721	19.03287315	18.80670547	19.33263016	18.98002052	19.61729813	19.80194855	19.13256645	19.25838852	19.4611702	18.86014938	20.7220974	20.41384888	19.52653694	20.08424377	18.23798752	19.83578873	19.41265488	20.08006477	19.22296143
O00217	18.80462265	19.31167221	18.43114662	20.77628136	18.25661659	18.45300293	18.86423111	17.28671265	20.60723114	16.63764763	19.03165817	16.32883072	17.66861153	15.67188835	15.67188835	15.67188835	15.67188835	17.33933258	16.99357986	15.67188835	15.67188835	17.68006516	11.98758888	19.14263725	18.47771263
O00231	11.21368504	17.33947563	18.77458763	18.97739601	12.30870724	12.30870724	18.720047	20.99352837	19.69733429	19.26173973	18.47229385	19.72283936	20.32212448	18.93027496	18.67410278	18.90682411	19.366045	19.58586502	20.02386856	19.94488907	18.68672371	18.34742355	19.2230854	19.31337547	18.63506317
O00233	15.71538734	16.75789833	16.7781601	15.71538734	17.68099976	16.90245438	16.50146484	16.67928314	15.71538734	16.83029938	16.52713203	17.78819466	17.64383888	15.71538734	15.71538734	15.71538734	15.71538734	16.92545319	12.12921333	15.71538734	15.71538734	12.12921333	17.35296631	12.12921333	16.97337914
O00264	20.22198296	21.67315483	21.26547432	20.98762512	22.27167702	20.88053322	21.10359192	22.53536987	21.66155434	20.93888283	21.99297523	22.55821419	22.4686985	20.3999958	22.6361084	22.67555618	21.58452415	22.78615952	20.08971405	22.49038315	21.37490654	23.30357933	21.24330139	22.94597435	20.99830246
O00299	23.24157715	22.33551025	23.14428902	23.06119347	22.90736008	23.11407089	23.6638298	23.70820045	22.99173927	23.71016693	23.3631134	23.10592079	22.79733086	22.73191452	22.34096146	21.92044449	22.25163841	22.79529762	24.00535583	22.04148293	22.6019249	22.2701664	22.78705788	22.24609756	22.86721039
O00479	23.00725174	21.38555717	21.74723244	22.77458191	21.74328613	21.74511528	21.29503632	20.98644447	21.91139984	21.41695976	21.84786034	22.00305367	21.17908669	21.65061378	22.28280067	21.38298798	22.3729496	20.60383034	19.9116993	20.94003105	21.01386833	20.96300316	20.58727264	22.47245789	21.58385277
O00571	19.77993393	19.30822372	21.00154305	19.62380028	20.88682365	20.54620743	21.02775002	21.24514008	21.30218315	21.65525246	21.25470352	20.82360458	22.03407097	21.27665329	19.27230072	21.23819351	21.26109886	20.22198868	20.79922485	19.7131443	17.75327301	20.1724987	20.09739113	20.91744614	20.61792755
O00754	21.20751381	19.18810081	19.77055931	14.73331833	20.10232925	18.85668945	20.48143578	18.23318481	20.58215332	19.15747452	19.93583488	19.05762672	17.91369629	19.20471573	14.73331833	18.94459343	14.73331833	20.30713654	19.86922836	20.78182411	14.73331833	21.48428726	17.72114372	18.79599571	19.2301445
O00764	18.78525734	19.19436073	19.93335342	18.25294304	18.97200775	20.36517143	21.22619438	19.86931419	19.63055611	20.75542068	19.50167465	20.70610809	19.05079842	19.99263763	20.04176521	20.45113564	19.43157387	20.46149635	18.45213127	20.40658569	18.86455345	20.49044228	20.34802818	19.00449562	18.75087166
O14558	18.85806465	21.75823784	20.36028481	22.74759483	21.06547165	20.95374298	20.53796387	20.50092888	20.41402626	12.32993889	21.67691231	20.88918686	12.32993889	21.46720695	21.88856697	21.27435875	19.87653732	21.40213394	12.32993889	21.67320824	22.94288635	22.10622215	22.10094833	20.76930618	20.4464035
O14579	21.60425186	20.75738525	21.26554489	21.35643387	21.8422451	21.47625351	21.92821884	21.01900291	21.06918144	21.71561432	21.85584259	21.57788277	21.94832611	17.99143028	21.60678482	17.99143028	20.56848717	21.51148033	21.59533691	17.99143028	20.94190025	21.19981956	20.4587574	21.41783905	21.0178318
O14602	20.28160477	20.66449738	20.74667549	20.65963554	20.44132996	20.12944794	21.10535431	19.16261673	20.5712204	20.13868523	19.9328022	20.21406555	21.12980843	21.06542015	20.07485962	19.95635223	20.57587433	20.71116829	19.6633625	19.0953083	19.48341179	20.82286453	19.94493484	20.75290108	20.72470856
O14737	21.00251389	22.11885071	21.88555717	20.73410988	20.93509102	20.40843773	20.70777702	20.12509346	21.40773582	20.5844841	20.91746712	20.4767704	21.16437531	21.141922	13.92028427	13.92028427	21.32630348	22.27845573	23.30149078	21.13400841	21.52482796	21.23013496	20.54074287	20.95714378	20.49651718
O14744	21.7012558	21.08449554	20.12683868	21.93064499	20.88730431	20.70610428	21.45735931	12.14892673	21.25919151	20.92165565	20.44084358	12.14892673	21.57606888	20.85192871	13.81624126	20.27301216	13.81624126	20.24710464	22.21308708	13.81624126	21.15921402	12.14892673	12.14892673	20.64635849	19.83896637
O14745	20.77820969	21.34241867	22.12948608	23.0863781	21.18990517	18.95444679	22.58052826	22.63821411	22.16050529	21.08621788	21.17520905	21.26968002	22.46785736	22.2484951	22.97204971	23.685812	23.62222672	21.70022774	21.03391075	21.70019913	21.48226357	22.42040253	21.13957024	20.9485569	23.25576401
O14773	22.25217438	21.22176361	20.93834686	23.56246567	21.35389137	23.15253067	22.04435349	21.03672791	22.38285065	21.42159462	22.35502243	21.42841339	21.27999115	21.60014725	22.51626587	20.5845356	21.20083237	21.6040802	21.22681808	22.60617638	22.35767746	21.94500351	22.22199631	22.00078011	23.34859085
O14818	21.34890556	21.50549316	22.02950668	21.97364044	21.79847145	21.71772003	22.21879196	22.05965614	22.50136566	22.07972145	21.30212784	21.80987167	21.95962143	20.77288628	20.98891258	21.76522064	21.61247253	21.92872429	21.35523033	21.90180016	19.97123146	21.33094597	21.82234764	21.54434967	21.76230431
O14949	20.1450634	20.96034431	20.07730293	20.15970421	20.12700653	20.3534584	20.26983261	19.05257034	19.40340042	18.34959412	19.17038918	20.11330795	19.27742195	18.90200233	21.05757523	21.30544662	22.29683876	19.97435379	18.88432693	20.30269432	19.01815224	19.24690437	20.17735672	20.04798889	21.11148262
O14950	23.06481934	23.79634094	22.70505714	23.69301414	24.14508247	24.15666389	23.28088188	22.99235535	23.69098282	22.21412659	24.38400078	23.42261505	21.6925602	22.38056946	22.49886322	21.80564499	22.76027679	23.06488991	21.92253685	23.69246292	23.35522461	23.37565613	22.45942497	23.07717705	22.1705513
O15143	20.33217621	19.50658226	21.34301949	21.36403847	19.74536514	20.83798981	19.7362442	20.28430557	21.40771103	20.67208099	20.14749146	19.97989082	20.71526527	20.59237099	14.60942173	14.60942173	20.26901054	19.42669296	19.24523735	14.60942173	14.60942173	12.08422375	19.84179306	19.63063049	20.45540047
O15144	21.65894127	21.47874069	21.16239548	21.03058624	20.8192215	20.9215374	20.5185833	19.87227821	20.68093681	20.73319054	19.89474487	20.49480629	19.95215607	19.20225143	13.17287254	18.54735947	20.41789436	18.54999924	18.95211601	19.50342178	20.38089943	20.87324905	20.49075699	19.89115715	20.25984573
O15145	18.69150734	20.39294434	21.0929451	19.69447517	20.20516396	20.4719944	20.00341988	18.99123573	19.11233521	20.21169281	20.95125198	19.01809883	19.32393265	20.67636871	21.53393745	18.78262711	20.84411812	20.06656075	18.5180912	21.27852821	20.13032913	20.57572746	20.68078232	18.10103989	20.16488075
O15173	20.82204628	21.28579903	20.36097527	20.93364143	20.54128647	19.9936676	21.23531151	19.58206558	20.14608192	20.24325943	19.77732468	20.36964989	20.74711227	19.8562851	20.39660835	19.34057808	20.04918289	19.99221039	20.65279579	19.29173088	21.22864342	20.50751877	19.86209869	20.50372887	21.23592186
O15212	20.21138763	18.45109177	19.46038055	19.85835457	20.01510239	19.88540459	20.06057167	19.79596901	18.66270638	18.94215012	19.6951046	19.54114342	19.56256676	17.58302116	19.16727066	17.65211678	18.37470436	20.43445778	20.10630608	17.57936859	19.57746124	19.63657379	19.19547462	18.96126556	19.45169258
O15355	23.99474525	21.70132446	21.08749008	23.68740463	22.55765915	22.16451836	20.71234131	20.99124718	23.44063377	19.89748001	23.04880333	21.36029816	21.07542038	21.92051697	23.57847023	22.90952301	21.45504379	21.64224815	19.28269958	21.97043037	23.14289856	21.61405563	22.42508507	22.51183701	21.46682549
O15400	17.697855	19.18305779	20.02845955	17.25147057	19.82292938	19.74103737	18.58079338	18.77718353	17.32520676	20.66361809	18.70998573	18.97004318	19.14564514	19.53224373	19.6040554	18.04598999	20.82268715	19.78344345	19.18583679	20.42624283	18.15829277	20.41493607	18.95885849	19.86283112	19.26605034
O15511	21.64907837	22.4771595	22.89673233	21.72676849	21.54789543	21.78247833	21.41636658	20.40568733	21.7648735	21.65211678	21.86029243	21.45496178	21.2589817	21.79230309	22.57191086	17.75592804	21.78053474	21.85000038	19.70336533	21.94553757	21.87048912	21.96400642	21.47839355	20.80239105	21.7461586
O43143	19.17163849	18.66692734	19.89355278	19.60732651	20.16495323	19.96323204	20.09957504	19.66378021	19.44931221	19.11372375	19.04727745	19.97063255	20.3584938	19.77342987	18.84249496	19.10921097	20.01195717	20.32806778	20.41174889	19.40143776	18.8658886	18.96621895	19.02173805	19.52448273	20.04128075
O43169	18.69611359	20.21480179	20.03730965	18.69611359	20.64708138	21.47779274	20.6798439	19.27538681	18.69611359	20.71803284	20.70579338	17.81874466	17.73780823	18.69611359	18.69611359	18.69611359	18.69611359	19.63954544	18.93662834	18.69611359	18.69611359	19.40596771	20.03851891	19.38817406	19.11107635
O43175	20.61158943	21.63657188	24.38393402	20.93362808	22.72616768	20.31620216	22.04589272	20.95416832	22.28482246	21.61612701	25.34982681	20.74393082	23.14401817	21.3536911	22.54517937	21.52058029	22.81461716	23.37795258	22.2740078	14.63062668	14.63062668	22.31326675	22.11107254	23.37742996	22.17341423
O43464	9.831119537	21.02352333	21.04195023	20.54953766	20.69507217	20.77219009	20.62349129	21.01953888	18.97506142	19.6889019	20.87559509	21.41342735	20.81916046	18.50220871	19.39905357	19.6487236	20.45077896	20.78714371	21.3084507	18.40979767	19.19770432	20.34473991	20.55527115	20.63380051	20.84971237
O43488	16.95072937	19.72170639	20.11825562	21.42724037	20.49042511	19.56350327	18.40719604	20.31674767	20.05733871	19.20559692	19.564291	19.5777092	19.0491066	22.22296524	20.80095482	21.70866966	21.12606621	19.64963913	18.59073067	21.60036659	16.95072937	18.95261955	20.52395248	21.92568588	21.69706535
O43491	10.62630749	18.67131233	18.72059441	17.9234581	12.33456993	19.44331741	12.33456993	20.86594772	18.10918617	19.07019806	12.33456993	12.33456993	12.33456993	18.05595779	20.45045471	19.08725357	19.10519409	18.66910744	20.06449509	18.78018379	19.53805351	19.03119659	19.75429344	19.02397919	17.90145874
O43504	20.5185051	19.55101395	19.90972519	20.67110252	18.78113174	18.51530075	19.10945892	11.97427082	15.87622833	19.04532814	19.70177841	18.20446205	18.93370628	18.96174622	15.87622833	15.87622833	21.78124428	19.80042076	18.31616211	15.87622833	19.44940948	19.59434509	18.99613571	18.24946213	19.95948219
O43617	10.54529476	18.60142517	19.17995071	17.67753601	18.44279861	12.3354826	19.60756493	18.52717018	17.22448158	17.53068542	18.58809662	19.34851265	18.67917061	18.87353325	19.08493805	18.21193886	18.77255821	18.83955383	18.82310295	18.24964714	17.74047279	18.08582306	19.09710884	19.20526314	18.79750443
O43633	18.62542725	18.48881531	19.29616737	20.38004684	19.44570351	18.54603386	18.86419296	17.70019722	15.1597023	19.02837944	18.57966042	18.41491508	18.26345634	19.58597946	15.1597023	20.20776749	20.08422852	18.08987617	18.11652184	19.86779022	15.1597023	19.68112183	18.72328949	18.41495323	18.89527512
O43678	18.49443436	19.85259247	20.021595	19.6831646	20.13739204	20.23491478	19.79928589	18.84280014	20.09616661	19.05368805	20.49949265	19.69609833	18.96264458	17.9160881	19.26426888	18.38740158	18.74580383	19.89861679	12.39603996	20.43137169	19.5337162	20.7087059	19.35486794	20.17747307	19.93044472
O43681	19.97957039	18.25668335	18.76983833	20.43445396	19.39621925	18.84342957	19.4247818	12.01348686	20.1118412	19.09483528	19.47170258	18.77371788	18.65729332	15.66449833	15.66449833	15.66449833	15.66449833	19.4760704	19.85325623	15.66449833	19.90478897	18.7272377	19.12625122	18.59525681	18.60530853
O43707	23.31546974	22.80639076	22.7373085	22.49800301	22.66417694	22.82738113	22.83978271	23.80602264	23.32205391	24.1349144	23.80681229	23.46122932	23.40490913	24.07907486	22.54421616	22.1306572	22.07762337	23.91341019	24.97062874	22.59445	23.71233177	23.91597557	23.05361557	23.13020897	23.49525833
O43776	20.33734894	18.66190338	20.58735657	20.71760559	19.21807861	20.2243042	19.0014801	19.45403671	21.16622734	19.41948891	19.86419678	20.1596508	19.6864872	18.70574379	14.9625988	18.68182373	14.9625988	20.32866669	21.94306374	20.41855049	19.60151863	20.48794937	19.3844223	21.67272568	20.22787476
O43809	19.50678253	18.86944771	20.62421227	18.92785645	19.80348587	19.72003937	20.30802727	18.98200417	19.09762192	19.15595818	19.16296768	12.26585865	19.22694778	19.54384804	18.17476082	18.78139496	20.04860878	18.98306656	19.36366081	20.68073463	11.93188477	20.27448463	19.58836555	19.83460236	20.91754341
O43852-3	19.51216316	19.94233513	19.42024612	20.39733887	20.60017967	19.28274155	12.20697117	21.85565186	20.44421005	21.38708878	20.91959763	20.93619919	21.39440727	19.68988609	19.9338398	20.04460144	12.91400528	20.68928719	22.55296516	19.79196548	12.91400528	20.44677353	19.32890129	19.53972054	19.6088562
O60220	17.09656906	19.2581768	19.50546837	17.01417351	19.81102562	20.06261063	18.78724861	19.52050209	17.58369255	18.73316765	19.45268631	20.25102615	19.62780762	19.25647545	20.53821945	19.82832527	18.41777229	20.88693237	19.11507988	18.90195656	19.08694458	20.45690918	19.58047867	21.26699448	19.28983307
O60240	21.58499718	25.03499031	22.02947617	24.12205505	22.97445869	22.02186584	22.07777023	22.18052292	19.27374458	12.31079865	23.74881554	22.01385498	12.31079865	20.63863564	24.90244102	24.02659798	21.23810196	22.84906006	12.31079865	25.49010849	25.87568283	20.84295464	24.19490051	21.18913269	22.88239861
O60493	19.12479401	20.36586761	20.5157032	19.75973892	21.25509071	21.06314278	20.40299225	19.60196877	19.72868729	21.07060242	20.78787613	21.47642899	20.21513939	21.2719593	21.148983	21.2578392	21.99055862	21.38385582	18.81268692	21.06763268	19.65971947	20.09956169	20.33966255	21.14113617	19.66701698
O60664	18.88523293	20.02853012	20.48645973	20.77489471	21.66952324	22.27901077	22.66186714	20.12833977	21.32187271	21.75284958	21.5060463	22.94514275	21.59160423	20.64707756	20.11842728	21.75046921	21.57360649	21.35477066	22.49938774	22.26898766	20.86315155	22.51760674	20.4701519	20.50431252	20.65028381
O60701	15.19034386	18.74806595	18.88412857	15.19034386	12.05538177	20.21241188	17.91466141	17.9823246	22.11034966	18.0901165	18.45856285	18.35177231	19.11922646	15.19034386	20.06661606	21.68214035	21.41733551	18.63820648	12.05538177	23.72870636	15.19034386	18.85548019	18.85293198	19.60830688	18.93214226
O60716	15.15876961	12.09797001	16.33144379	15.15876961	16.63975143	17.06537437	16.84602737	16.97235107	21.88105392	17.15153313	17.53087234	12.09797001	17.71617126	15.15876961	15.15876961	15.15876961	15.15876961	17.92247772	18.68654823	15.15876961	15.15876961	17.04853058	17.17440033	16.70374489	17.62778091
O60749	12.19299793	18.87142754	19.41464043	19.77513313	12.24729919	19.40412903	19.33983421	19.24050903	19.30535316	19.50287628	12.24729919	19.36062813	19.67678833	18.7904644	12.19299793	17.86684608	18.15474701	18.49554825	19.531353	19.46756363	19.08718491	18.98531532	19.51810074	12.24729919	19.06125069
O60783	17.7302494	18.31626511	18.19219017	13.01211357	18.80966759	12.20024681	18.04486656	17.1535511	18.11261749	17.21037102	18.03798103	12.20024681	18.42631531	17.96396065	18.37382126	18.51900673	19.40272713	19.79066849	17.93356705	19.13700485	13.01211357	18.52002716	12.20024681	18.30607224	17.59352875
O60869	21.4497757	20.3194294	20.71808624	20.07646561	21.18026352	20.71978188	20.64726067	19.94400215	20.25782967	20.42464066	21.53385735	20.5008564	21.54355621	19.37072182	20.38363647	21.47990227	20.42841148	22.13357925	20.41307449	20.31988907	20.31165314	20.12108612	19.6555233	20.84985161	20.94810295
O60888-2	20.89655876	20.64007378	20.62952995	20.38222885	20.07095146	20.15408707	21.3068409	19.87154388	19.76457596	20.25121498	21.06580925	19.85293007	19.62228584	19.68577003	21.00762367	18.9080162	20.07645416	20.58580017	20.35832024	19.76035309	20.3814106	22.19486427	20.10847282	20.60854721	20.89331818
O60925	17.80171967	18.30382156	19.06047058	17.27701569	18.52912712	18.78975296	18.84411049	12.35106754	16.94919968	12.35106754	18.75155449	12.35106754	19.11196136	16.84743309	9.753100395	15.87174225	16.5824337	18.80482674	18.8062191	17.32687759	17.60482216	18.60368919	18.23192787	18.24799156	19.21551895
O75323	20.95645142	20.02038193	20.13833809	21.94744301	20.16312218	20.59015846	20.86802483	20.04772377	21.01348495	20.47360802	20.47350883	20.52182961	20.53397942	20.38089561	20.34963799	19.50921249	20.4467411	20.49185181	22.13605309	21.83614159	22.08162308	21.48012924	20.51759911	21.95849228	21.09413338
O75340	20.64696693	20.02869225	20.56880188	21.57494545	20.07937431	20.22949028	20.74594307	19.52265358	21.18758011	20.91712952	19.76111221	20.11877251	19.97264862	20.40466499	17.27867889	17.27867889	19.92865753	20.81805611	19.89286232	20.17039299	20.48100853	20.79439354	20.6530056	20.27928352	20.2636528
O75348	20.76383018	20.02762985	19.91680717	21.15929031	21.07796288	21.18230438	20.94696808	20.16181374	20.87256813	20.65079308	21.07442474	20.98708344	20.44517899	19.24636269	19.17771339	15.62222481	20.43044662	20.57246017	19.52386665	21.09825325	21.09636879	20.10554123	20.20504761	19.55746841	20.70158195
O75367-2	23.57779312	23.30846786	23.32909012	24.34720993	21.77166939	22.33535767	22.95198631	22.70368385	23.01258469	22.50970078	22.11794853	22.17605209	22.42289352	23.22406387	22.89829445	22.37567902	23.00779724	22.95915031	22.71318436	23.46398354	23.4749012	23.03501701	22.70206451	23.23907852	23.59308434
O75368	19.98888206	20.88007164	21.21807289	24.14617729	20.9085083	20.66365242	20.71439934	19.49756813	20.35112	19.99419594	20.28059387	20.04462624	20.12561607	21.56040573	22.53966713	22.2626915	21.3250103	20.57793427	18.62401581	21.14201927	21.22774315	21.85401917	21.19545174	19.94994926	22.03012848
O75369-8	21.14908981	19.69264984	17.7958622	21.9694252	11.74572563	19.33333015	20.71316147	21.68162346	21.59929085	19.68779945	18.85775185	20.01406479	20.26400185	20.65226173	17.12670708	17.12670708	20.86125755	20.56630325	22.25061035	17.12670708	17.12670708	21.18727112	18.90190125	20.36549377	20.48828316
O75390	21.3745327	21.91752243	21.74554253	22.45561028	22.25959587	21.78342438	22.22373581	22.74911499	23.87227631	21.66578102	21.98933792	22.65176392	22.81924629	22.10377884	22.17238426	21.90648842	21.65676117	21.24183464	23.13448524	21.15223312	21.12324142	22.66820145	22.31985474	21.73797798	22.3500576
O75396	21.25662041	21.70936012	22.51956367	20.99307442	19.88101006	20.66423225	21.42990494	20.90476418	21.53151131	21.36790276	21.62700081	21.28488541	21.14408684	20.61873055	20.66160583	19.79650307	21.46313667	21.43538284	22.58392334	21.65783501	21.06352043	20.18460083	20.69654655	21.6724205	21.50115967
O75489	20.62343788	19.48011971	19.99952698	21.0471859	19.72135162	19.62650299	20.18860817	20.13003922	20.09284401	11.93495941	19.87874794	19.16061401	19.28257751	19.69218636	16.05556107	16.05556107	16.05556107	20.03751945	11.93495941	20.13519096	21.08834839	19.86034203	20.17839432	19.72098732	20.09839058
O75494	14.13417912	12.13178921	20.26428032	21.05688858	18.91960907	18.82240105	18.95954895	18.55063629	18.88332939	12.13178921	18.51819229	18.53804779	18.50363159	19.17269516	14.13417912	14.13417912	19.5646019	19.35906601	18.67238235	20.67568588	14.13417912	19.24619865	12.13178921	19.63547134	20.09350777
O75531	22.11384964	20.96840096	22.37786674	21.69127274	22.27316856	21.18201256	22.47851181	20.37721443	21.11958885	20.62791443	21.61523056	19.92782974	20.96639442	21.53420639	22.11079597	19.04822922	21.63398552	21.64763832	21.51512146	19.04822922	19.04822922	23.45105171	21.39460754	20.96487045	22.37546539
O75607	17.60550117	18.36435509	19.30208778	17.47335434	19.46045113	18.69531631	19.95281029	17.80705261	16.31880569	12.24731255	19.04829597	17.74403954	18.15120888	16.93047523	18.19319725	18.55442238	18.83577347	18.77995491	19.28980064	12.18620491	12.18620491	18.66990662	12.24731255	12.24731255	12.24731255
O75608	15.4947691	19.86813545	19.51643753	22.28045273	20.02105331	19.80667496	20.04550171	20.97957039	20.7996521	18.99601555	11.97972012	11.97972012	21.69073105	21.56398773	15.4947691	19.86590004	19.71541023	20.06091881	19.47156906	15.4947691	20.54197311	18.83952904	19.71001816	11.97972012	21.72382164
O75821	16.35767365	12.10080147	18.70145798	16.35767365	18.67720604	12.10080147	18.79947662	19.01373291	16.35767365	19.11099625	12.10080147	17.06962204	17.72049141	16.35767365	16.35767365	16.35767365	16.35767365	19.50218201	18.78551102	16.35767365	16.35767365	18.60355377	18.74560356	18.40291786	18.04063034
O75828	17.72955322	19.38912964	19.27339935	18.16194153	17.81025887	19.68307304	20.02198029	20.30049515	19.32956696	19.22289658	18.64512062	19.13227844	20.12694359	18.98402405	20.01922226	16.74020195	19.39086342	19.74368095	19.76055908	18.4007225	11.01120281	21.11565971	19.53926086	19.91692924	18.9375267
O75874	20.50650978	20.14813614	19.96644211	21.60256004	20.83037758	20.33686829	19.99422836	22.91431046	21.44236183	20.81244278	21.56894684	20.6196003	21.09522438	21.43032646	17.28181839	21.14483261	17.28181839	19.44074249	19.19952965	21.13193703	17.28181839	19.77466393	20.94472504	20.66880608	19.47364807
O75947	21.0494442	19.95866203	18.74734879	20.83955193	17.92205048	12.04470634	20.18371391	19.5413723	20.35526466	19.4478569	17.855093	18.76383972	18.37843132	19.49969864	15.69982719	15.69982719	19.32023048	12.04470634	20.98892593	15.69982719	15.69982719	19.60631561	20.10159683	19.98796272	19.42104912
O75964	16.83796501	20.34845352	19.4017334	19.16870499	16.87313271	20.01848984	20.43613815	20.21137619	17.56027412	19.21401978	19.73182678	19.22058105	19.5038929	19.59982681	19.53204346	19.81803894	19.31303215	19.11750793	20.28106499	19.84385872	19.5273838	19.60487366	19.78856277	18.87504959	19.98269844
O94906-2	20.99377632	20.24489594	20.28085709	21.23861504	19.63765526	19.61903572	20.02953529	19.26296043	20.27765083	19.54104614	19.89398384	18.94264412	12.09936428	19.21644211	14.51474571	14.51474571	18.79500961	20.37221909	20.8463459	20.7601738	20.86255455	20.60662651	20.6096077	21.02389717	20.25839043
O95168	19.60531616	19.42351913	18.64530754	19.83366966	18.19264984	18.52925682	19.55880165	18.9348526	19.42832184	18.04708481	18.71473312	18.56444168	17.58302879	18.8298645	15.83646107	15.83646107	18.69742775	19.13476753	11.77494431	19.75823784	19.57836533	18.99070168	18.9917202	19.35102844	19.46248627
O95178	18.37185669	19.427145	18.18853188	17.85289383	18.24954605	18.64504814	18.75763512	16.78607178	18.76720619	16.14593124	19.24934578	17.72024918	12.22828388	17.84426689	12.61272717	12.61272717	18.86664009	17.82862091	12.22828388	19.79042816	18.99012756	18.36584473	16.91280174	18.81018639	18.60359573
O95292	21.01694298	20.37201881	17.72405624	21.04268074	20.73586273	19.56739235	21.41033936	20.43575096	20.69291878	19.57663536	19.78823853	19.81352806	20.91783905	20.56632996	20.17009354	19.54504776	19.5016098	20.08305359	21.06509209	19.87499809	14.44460487	19.38401985	19.74309921	20.4782505	21.1943264
O95336	22.14827156	21.4797821	22.27967072	23.12346458	22.31330299	22.82232094	22.5518074	21.60025406	22.85664558	22.47454071	22.44630623	22.61833572	21.92347336	22.52584457	21.84448242	21.94414711	21.86877823	22.13244247	21.71222687	22.76244545	22.35525703	23.5308075	22.09508896	22.40692711	22.52152824
O95571	21.24581528	19.10620308	18.99085808	21.35575294	19.12258339	18.99245262	19.14951134	18.91078377	20.48939514	19.36275673	19.78331184	20.27438164	18.68108559	15.88051701	15.88051701	15.88051701	15.88051701	19.36901283	20.16575623	20.93704796	15.88051701	20.88279152	19.58229637	18.72564697	19.23566628
O95716	14.26224899	18.09369087	18.33628464	14.26224899	19.21655464	19.19851685	19.93828773	18.33881569	20.03257751	12.098876	18.34275055	18.35518837	19.95307159	19.07123947	14.26224899	21.0372963	20.22272491	19.03418922	12.098876	20.34045792	14.26224899	18.04238701	17.69562531	18.78986359	18.86537361
O95834-2	15.69505119	18.24163246	19.17478371	23.68460846	12.05521584	12.05521584	12.05521584	17.37556458	21.34410667	18.54291534	17.44372749	12.05521584	17.94641495	15.69505119	15.69505119	15.69505119	15.69505119	18.15549088	20.72771835	15.69505119	15.69505119	17.33003616	17.84854889	17.77228928	18.72322464
O95861	17.18620872	18.43031883	17.67754555	12.78629589	12.21340656	12.21340656	19.3969574	18.12510872	18.61737442	18.22981262	18.67777443	18.09185791	12.21340656	19.87541199	18.59456635	19.13915443	19.14088821	18.66729164	18.03116035	12.78629589	12.78629589	12.21340656	17.65491104	18.73002052	17.84421158
O95865	20.57509232	20.31285095	21.34438896	21.21861267	21.08410645	19.27640533	22.15032196	20.32967567	19.52157402	20.96409988	21.75706291	21.44897461	20.90652657	21.68355751	22.38891983	19.89101219	23.05693054	20.69826889	20.52433968	20.81939507	21.80949974	22.42747498	21.60067177	22.03549767	20.8133049
O95994	22.64298248	12.19738007	12.19738007	24.79974365	20.72121429	12.19738007	12.19738007	12.19738007	13.07297134	12.19738007	12.19738007	19.20205116	12.19738007	23.83189201	20.83447456	21.11936378	19.75019264	21.41513443	20.27416229	21.90077591	24.35405731	12.19738007	18.81556702	20.84234238	21.77130318
P00167	22.13445473	20.85852814	22.05031204	23.85377312	21.11629868	20.9830761	21.3890934	19.09359741	21.77601051	19.48433876	20.57785416	20.29289055	19.85144043	18.19965553	18.19965553	20.85254288	18.19965553	19.49764633	11.38652897	22.83847618	22.16212273	20.09122276	20.97544289	20.31175613	23.54600334
P00325	20.13674927	19.61169052	19.10392761	21.96388245	18.25641632	12.080616	17.63327789	17.85830879	20.27104759	12.080616	19.07654572	18.60881996	18.91330528	14.82688522	23.47150803	14.82688522	14.82688522	12.080616	12.080616	14.82688522	14.82688522	12.080616	23.06652641	19.68161583	18.34181023
P00338-3	22.64807129	23.45804024	23.27910614	24.13132668	23.41785812	24.38489342	23.98123169	23.4414196	24.72028732	23.95476532	23.68697357	24.53403282	24.02163315	24.0512886	23.15084839	24.64631081	23.58512306	23.2929306	24.9782486	23.17074966	22.70469666	24.39453697	23.46918297	23.66952705	24.78740692
P00367	23.25111389	22.89540291	22.38754272	24.71032524	22.07402802	22.57411766	22.8783226	22.51224518	23.23510933	22.38621902	21.70845604	23.21944046	23.68705368	22.39269638	22.93636131	23.42609787	21.77437592	21.53855896	22.57254028	21.51648712	21.66530991	23.06591415	23.4124279	22.54490662	22.38776398
P00387-3	21.90397453	22.55771255	22.44072342	21.29343224	21.81970406	22.01955605	22.2477951	22.21824646	22.69326401	22.28237915	22.30508232	21.44908524	21.78235245	22.6397934	21.44674683	21.55627632	20.88190842	22.2264576	22.43417358	21.55900955	21.78064346	22.67704964	22.54263306	21.85649872	22.18375778
P00403	21.40161705	22.33643723	21.66656113	22.52986717	21.78451347	22.02990341	22.67649651	21.51253128	20.82431221	21.72715378	21.6615963	21.27557945	19.93881607	21.01794624	22.37609482	21.19202232	21.13676834	21.1180172	20.51873016	21.49354172	21.86800766	21.66599655	22.31258392	21.66897583	21.91036987
P00441	13.52826881	17.93876266	19.61708832	21.10128593	20.50735092	12.16401482	17.61604118	19.82672882	19.92512512	19.88193703	12.16401482	18.7219429	20.03369522	20.13116074	20.13823128	20.4474678	20.90957451	19.34894753	18.45419502	19.62321854	18.91023254	19.34457016	19.14933777	19.91797829	20.38778877
P00488	15.52735901	22.63098526	21.52532578	20.78911591	20.4969883	21.72383308	20.97657394	20.35233498	20.66787338	18.41555977	21.91119003	19.61636543	19.56695557	20.08024788	19.82699966	21.66752243	15.52735901	19.02415848	19.13471603	21.71609116	21.34205818	18.51144981	21.31287575	21.18209648	20.58512115
P00491	20.57024574	21.11794472	21.09174728	21.47786713	20.84287453	20.88336754	20.69061089	20.91119576	21.26256561	21.45475006	20.44277382	20.82309723	21.26313972	19.65717316	14.4405365	19.54192543	14.4405365	21.51104736	19.36359787	20.32154846	14.4405365	21.86264229	20.98052788	19.7086277	19.43494415
P00505	19.58909607	20.95105743	20.15984344	22.45927429	20.36194801	18.26910019	19.61229134	20.01560593	22.03289223	21.95342636	20.19921112	21.19891739	22.54936981	20.86260223	22.44260406	22.25819206	20.9034481	19.28396416	22.07823181	20.94227219	14.49099445	20.37269402	20.76267815	20.49288559	21.18069839
P00558	23.95065308	24.29375458	24.79162025	24.96313095	24.56862831	24.76688004	24.05653954	25.12885284	25.17820358	25.36572075	24.27442551	25.48446083	25.35909081	24.24119759	23.98695755	25.3220253	23.36215782	24.83249855	24.63021088	24.37829399	24.55401611	25.11744499	24.59621429	25.13188362	25.70034218
P00738	20.97984314	24.75242043	22.29098511	21.37555885	21.81266022	21.81755257	22.10893822	22.17875671	21.34643173	20.8098259	21.37825012	21.86058044	19.47646713	23.09109497	20.67035103	22.93553925	22.722229	21.5962429	21.96145248	20.26851082	22.45339966	20.6679821	23.16997147	21.62035561	21.32618332
P00915	17.92485046	25.42555237	22.1561203	25.48875618	11.77244949	20.27823639	19.7239418	21.20499992	17.92485046	21.27816963	20.61275864	20.69591141	18.33511353	17.92485046	17.92485046	23.5847702	17.92485046	19.54899788	21.43084717	17.92485046	25.12454796	22.3176651	25.7585907	21.11266708	20.27619553
P00918	12.1042223	21.77183151	18.69592094	20.72012138	17.59065247	21.31645012	20.61368942	20.74453545	12.1042223	12.24616528	12.24616528	19.47463417	18.0999279	21.08855438	20.33667755	21.08730125	22.04697227	20.85410118	12.24616528	19.65652466	20.92588615	20.73962784	21.76840019	23.1854744	20.52787781
P01008	21.36762619	22.30520248	21.31522369	21.7636261	22.09151649	22.23436356	21.27406693	20.72253799	21.47731209	20.20081329	22.09471512	20.64133453	21.23527145	21.67799568	21.38048363	22.88255119	21.39449883	21.61959648	19.43965721	19.52215767	22.23376846	22.27119637	23.24002838	21.61814499	21.14133072
P01009	22.8302536	23.57648849	22.45806313	23.17323494	22.341465	22.14201546	22.48063469	22.86433792	22.47240257	21.9740963	22.30647087	22.38750648	21.53314209	22.98926163	22.39988327	23.59774971	21.85230255	21.86935616	21.85631943	22.42049599	22.63160706	22.93230438	24.23623848	21.71564102	22.13399887
P01024	19.71620178	23.93138313	21.06491089	20.87827682	19.98179626	21.58402824	20.47371483	21.84248924	21.22987938	21.03998566	20.55776024	21.54584503	20.02361488	20.78593254	20.39918518	22.73962402	20.41747665	21.34099579	21.43658829	21.3203392	21.72988129	20.34058571	22.25291443	19.49811172	20.52783585
P01857	22.62000847	23.95650673	23.28516388	21.66221428	21.96144104	21.93082047	21.14487076	23.64423943	21.9466877	22.29391289	21.95488167	21.49127197	22.01927757	22.59713173	21.95541382	22.69239998	21.34923744	22.55101585	21.77958679	21.55652046	22.50742149	21.50760651	22.76038933	20.68348885	23.9799118
P01871-2	20.96675491	20.18127251	21.47809029	20.73396492	17.28739929	18.9160099	18.46924019	18.20687485	22.27108383	19.62784386	20.35617638	12.16024971	17.51935577	18.51096725	13.65055275	18.61929321	13.65055275	19.69762802	16.66118813	13.65055275	20.89782524	19.29164124	22.96845245	21.06262779	22.07019424
P01876	22.5642128	23.62194252	21.77791977	21.42058754	21.92394447	21.82367325	21.81948662	23.34813881	24.52052307	22.20013237	22.41008377	21.93973541	22.46583557	22.35797501	21.94175148	23.46583557	22.64484596	21.97736359	21.73820686	22.65158081	23.7979641	21.9764328	23.95607376	22.70394707	24.14659309
P02042	21.10678864	25.43681335	22.35898972	24.93671799	12.32692242	20.68732643	21.3828907	20.43834877	21.54522896	22.22837257	20.7949276	21.43117332	20.44430161	21.22826004	21.23429298	21.77393723	20.11940002	20.77899933	18.75387383	19.24777222	23.34595108	22.40434074	25.94872856	20.62316513	22.01570511
P02452	24.01622009	24.27294731	23.09059715	23.72016335	23.46787834	23.2000618	22.2909832	21.71877289	23.77817154	20.45417976	23.67708588	23.46307182	21.16733742	23.18926239	25.37054825	25.02753639	23.80119133	24.07782555	17.85315514	24.84996033	26.47462654	23.95287323	24.21736526	24.32543182	23.00606537
P02511	24.45988655	23.88407135	19.51697922	21.91773796	19.91755295	21.82081223	21.80363464	20.98583794	22.67848396	23.10493851	24.41200066	21.86232185	17.99089432	20.65675735	23.53994179	19.82726669	13.10729885	22.9838047	15.75053501	22.53573799	23.77381516	24.94136238	21.39347839	25.59793282	21.11021042
P02545	25.06163216	24.56245995	24.0167942	24.76893044	23.16297531	24.16514969	23.54257774	24.55073166	24.31337738	23.84100533	24.24260712	24.82640648	24.05503845	24.51500893	25.15163994	23.79997063	25.30029869	25.40179634	26.11764717	24.7184391	25.08196831	24.11603165	25.09340286	24.45150185	24.49084663
P02647	23.20683861	24.88382721	24.34034538	24.53331375	23.82121849	22.85533524	23.08614922	23.71573448	24.45978737	23.63173676	23.34064102	23.44091034	23.68150711	23.85282516	23.00767708	24.33969307	23.05835915	22.8989563	22.82278061	22.40935135	23.63258171	24.25541878	25.90106583	22.32336426	23.74896431
P02649	21.52345085	23.08450317	21.85984612	22.32188797	22.52317429	22.54227638	21.90041733	22.10692406	23.20789719	22.14900017	22.11403847	24.43189049	21.94278908	21.68134499	22.31192589	22.76423836	22.97172546	23.24899292	22.70853615	22.52749252	21.58810425	23.07740593	22.78914642	21.20007324	23.03723526
P02652	14.30704212	20.90676498	21.06884384	21.11660957	20.30485153	12.0848465	18.344244	19.84760284	20.1339283	19.12075043	18.77271461	19.62046814	18.57607079	21.46879768	14.30704212	21.78432655	20.79398537	19.9988308	17.35830879	18.90017891	20.23437691	21.79080582	22.16750336	12.0848465	20.36840057
P02671	22.33271408	25.13610649	23.22121811	22.85578346	22.97384262	24.24426079	21.84139824	22.46784782	23.22161293	22.28743744	22.79594994	21.75794029	21.25092125	23.15162277	21.36483383	25.05786133	22.84084702	23.16191864	22.28470993	20.82519913	23.48250198	23.60999489	23.45479012	22.33031082	21.11575127
P02675	21.10048294	24.65454102	20.5700531	22.05568504	21.61046791	24.26656723	20.70635223	21.39243698	21.85361099	21.47921371	21.13389397	21.92916107	20.35006905	21.37893867	20.10062981	23.11380959	22.53481674	23.27579689	21.74336433	21.30951881	23.97587776	22.22375107	21.55043411	22.26749039	20.29427147
P02730	15.45478249	22.56147957	19.84202385	22.89752769	12.05088615	19.02022552	16.91558838	17.37584877	15.45478249	19.02657509	12.05088615	18.31018257	17.62301636	15.45478249	15.45478249	21.76466942	15.45478249	16.39589119	12.05088615	15.45478249	22.43776894	19.00529671	24.23936462	12.05088615	18.19274521
P02743	21.90842438	25.21439362	21.88420105	24.37704659	22.87444115	23.05411339	21.6729641	22.44772148	22.90844536	21.26978683	21.92284012	24.02708054	20.22212791	22.51405334	21.94369888	23.01251602	23.33290863	22.56781578	21.37973022	24.48732567	24.3725605	22.60611153	23.30502319	22.37375641	22.54662704
P02751-15	21.62810135	24.53485298	22.48970413	22.04950142	22.974226	23.99871635	22.44636154	22.68762589	23.27809525	22.41479683	23.54536247	23.90922356	18.78282356	22.33909988	23.00279808	22.15163422	21.88352585	23.19646835	24.92968178	23.48906517	25.73325157	25.02282715	21.59214973	21.86615753	23.86597633
P02760	16.54973793	19.54969406	18.28652573	20.94000626	19.4757328	18.98817635	18.86626625	18.77129745	20.81019974	11.83631706	19.71824265	19.25790215	17.26746559	19.76094818	16.54973793	16.54973793	16.54973793	18.48985291	17.05711937	16.54973793	20.77807999	19.50045204	19.66036606	17.91268921	18.24028397
P02763	17.9299984	22.11301422	20.69415474	23.2245903	20.2187748	21.25837898	20.50107956	20.60976982	17.9299984	11.98305225	20.80122185	19.17389679	18.35740662	17.9299984	17.9299984	22.63651466	17.9299984	20.7458725	19.04662514	17.9299984	17.9299984	21.12580109	22.4931469	18.64329338	21.12358665
P02766	22.06842804	23.29185104	22.64737701	23.22849083	23.12592888	22.45184517	21.43118858	21.11358261	21.81052971	21.50582504	22.25920677	21.37874603	19.33924103	22.3496418	21.41660309	21.89646149	19.58559418	21.98986816	16.49178886	20.7638588	22.81128693	22.63681602	23.91096306	22.00643349	22.06965637
P02787	21.64827919	22.92785835	21.40870094	23.22993279	21.2645874	20.64601135	22.45722771	22.26114082	23.04922676	22.3951683	21.19663239	21.77207756	21.33353233	20.86912155	20.81720352	21.19645691	21.67292786	21.46459389	21.08981514	21.09188843	22.91292381	21.58098793	22.7953167	21.53568077	21.93687248
P02788	21.03602219	23.07092667	20.91700745	22.04176903	18.38451195	23.13250923	16.83239555	21.68225288	24.38774109	21.66890526	12.18926716	21.88098907	18.46736336	22.04354858	13.09200764	24.50340271	20.72953987	22.57276344	23.39196968	16.46574211	19.20106697	16.98946381	19.88106728	23.2164917	22.52295685
P02790	21.89836311	22.51899338	21.91132164	22.29409981	21.7717514	21.24208069	21.01746559	21.25619125	21.9336338	20.24645805	21.341362	21.39470863	19.78640938	21.40375328	19.98964882	21.36312675	20.48720169	20.92889977	19.89095688	21.30670547	22.43390465	21.86708069	23.02601242	21.23687553	21.80544281
P02792	21.95332527	23.54438972	23.50079155	23.10884094	23.91693687	25.1403923	23.9949379	24.14690399	23.55326462	23.7972641	23.86466789	25.14689636	22.82371712	23.76029778	22.38271141	24.99687004	23.83652306	24.35850334	21.33070564	24.73285484	22.2915802	24.87175179	23.2300663	22.35035896	23.45218849
P02794	21.85718346	22.31746864	21.33356285	22.08701706	22.45592308	25.15083122	22.66831017	22.48979378	23.32912445	23.52737808	22.99051285	23.79671097	22.02427483	22.69212341	23.07312965	23.81646538	22.77878571	22.57294464	21.3793869	22.0453186	22.54958725	22.90876961	21.75681877	21.84472466	20.92914581
P04004	21.21281433	24.49355507	22.39511108	22.08272552	22.13134575	23.96410179	21.50796318	22.08123779	23.22675705	23.59949303	22.03886795	24.57497215	19.87296295	22.22605515	22.09713173	22.47481155	21.74776077	22.40644455	22.10011292	21.81502914	24.92517281	23.5993824	23.27932739	21.73462677	22.1800766
P04040	20.13015938	23.72845459	22.3254776	22.33616829	20.66362572	21.36240578	22.58478546	21.58835602	22.13786507	22.42258072	22.06300926	22.28526115	21.01564407	21.82572365	21.45994568	22.62092972	22.75153542	23.23833084	20.59340668	22.17091942	21.8024559	22.15783882	23.82983398	21.75258446	21.91841698
P04075	24.46617889	24.07582092	25.06949043	26.10087395	25.19566727	25.27020264	24.78201294	25.52905083	26.2440033	26.17188835	25.02810287	26.14643097	26.40203476	25.00679588	24.07823372	25.92986679	25.0028019	25.12580872	24.63623047	25.30344582	24.95827293	25.5159874	24.33398056	23.72973633	26.07426834
P04080	23.10967445	22.45827675	24.05940628	23.3940773	23.06237411	23.00991631	23.21269608	23.06989479	23.87014771	24.36099434	22.90818977	23.54454041	23.04387093	23.72893524	21.2855072	20.73011208	21.51742744	23.22650146	21.87858391	21.86662102	22.20316696	24.07601166	22.51268768	21.88875198	22.84475899
P04083	24.97383308	24.56978416	23.71619797	23.57468987	23.62930679	24.83797836	24.01756096	23.50282097	23.67739296	24.89509392	24.19229698	23.31605339	21.65852356	22.88493729	24.17181778	23.46652985	22.80471992	25.50123787	26.31844139	22.4549675	23.03211212	24.1437664	24.75172234	23.48230553	23.48184013
P04217	21.13645935	21.8968811	21.14128304	21.32734108	20.82116699	20.08959961	19.29002762	20.11550713	21.20439339	19.15085793	20.50065994	21.60477257	20.35693932	20.14076996	16.63531303	21.58328819	16.63531303	20.87562561	18.59438133	20.88320351	21.53686333	21.40943146	21.95912552	21.03730583	21.11815834
P04264	21.38709831	20.45969772	22.25667572	23.80817795	22.45981026	19.76663208	20.17704201	21.42490578	21.67891693	21.45184517	22.10648346	21.2161808	18.47776031	20.60708237	22.73464203	21.80904961	21.67215347	21.96988106	22.80111885	21.77832794	15.60369587	19.29956818	22.14570999	22.89001083	23.07391357
P04406	25.59604073	25.83071327	25.84214783	26.51336288	26.00866127	26.418396	26.08485603	26.15691566	26.85011673	27.18107224	26.10225296	26.90577126	26.29467583	25.45848465	25.19215584	26.45973015	26.26861382	26.39676285	27.23603058	26.1920414	26.11067963	26.1986084	25.92769241	25.68340683	26.14784622
P04632	23.03535652	19.89653397	21.95654106	22.11109924	22.27807045	22.01698685	23.29246902	20.79144287	21.82843971	20.97604942	23.14665031	19.95545959	19.27339363	22.09070778	18.13708305	21.36146736	21.6553669	21.25397301	21.5411911	21.50270271	21.3657856	21.44639587	21.88417435	22.61341858	21.59181786
P04792	24.09682083	24.29315948	23.69117355	25.58634186	23.7934227	24.05624771	22.46402931	22.3374691	24.60239601	24.1242218	25.17058563	24.27970314	21.96558571	24.07279587	24.87147331	25.85422134	22.34551239	25.46747398	22.88551521	24.9989109	24.88648605	24.36634636	23.32422447	24.52222824	23.58547783
P04839	18.40645027	16.15318871	17.48449516	18.8095417	16.67463493	19.52479362	17.89263725	17.84597397	17.83538628	18.81726456	18.09446144	16.52354622	17.9290123	12.83352566	12.83352566	12.83352566	15.69008732	16.55381393	16.44741058	12.83352566	12.83352566	17.03552628	16.79527092	15.50263405	14.9873724
P04843	19.61111641	21.90913773	20.6255722	18.54341698	20.84568214	20.57063866	21.80297852	21.67276001	20.60304451	22.14912987	21.36102867	20.43283653	21.4084053	21.89700699	21.55784798	20.13904953	20.71445084	21.36066818	22.64132881	21.0392437	19.30867958	20.30630875	20.94716072	21.47814178	21.09539032
P05091	20.71059418	21.57688713	22.41520309	23.74295998	22.11943436	20.99343491	21.43635559	21.05950737	21.69418144	21.84879494	21.96888733	20.99686623	22.08725166	21.44306564	21.88349915	21.77342224	20.59371758	21.13986588	18.81019402	21.49455643	19.14635658	20.90313148	23.02128029	21.47343636	21.70309448
P05109	17.69929123	22.19238663	23.34684563	16.01258087	19.76403999	21.50517654	19.92082214	21.56273842	18.73630714	21.70262337	17.91644287	18.66060829	19.80094337	18.31361389	10.07638836	21.91645813	17.1251564	24.70198631	22.52786827	16.51794052	10.07638836	12.34862995	19.32239914	20.71680641	12.34862995
P05114	19.80412292	12.08875847	18.03446007	22.81131554	19.64913368	17.02326965	18.51621056	16.32818794	21.02226067	18.68819427	12.08875847	16.85735321	19.45596504	15.14874744	15.14874744	15.14874744	15.14874744	20.56247711	12.08875847	15.14874744	15.14874744	23.90146446	12.08875847	12.08875847	17.77807236
P05141	20.17526054	23.43154716	22.97604179	22.00466537	20.97448349	22.10865211	23.48421478	23.34159851	22.41370201	23.07501984	21.5598526	22.26118088	23.67564964	23.83732986	22.88983345	23.32478142	20.0216465	22.20552063	24.31302071	23.14208984	21.04332542	21.72955894	22.74035835	22.31014824	23.79039001
P05161	17.21141052	17.14814758	20.07188606	18.6366291	18.52569962	18.00476837	20.38899994	21.21539879	11.80388641	17.60494995	17.67275429	19.79764366	21.31746101	21.37601662	17.16093826	20.91558266	17.79511452	19.8991127	18.62707901	11.80388641	11.80388641	12.26950073	18.64584351	12.26950073	17.26620674
P05164-3	21.72816849	24.9539032	24.05992317	16.89157104	12.31149006	25.40314674	22.4621582	21.70061684	21.68241692	22.34551048	21.11894989	22.17861557	20.23402405	20.01137543	17.40204239	24.85957527	21.43397141	24.22418594	25.35902023	10.9905901	22.27652168	21.29754066	22.48708153	23.0674305	17.73461533
P05198	15.37534714	21.1003437	21.78255272	21.25523376	21.04982185	21.15660477	21.42489052	20.9508152	19.31107712	21.00585175	20.70917892	20.95307159	21.477911	21.71460533	21.74635315	22.40556335	22.14796638	21.21174812	22.09982872	21.62265968	20.66571617	21.20911217	21.0530262	21.06394768	21.07318115
P05204	19.50846291	17.81324196	20.11381149	19.5518589	17.70206451	18.57382965	18.88989067	17.61769104	17.70735741	17.32188797	12.34674644	12.34674644	20.3387413	21.77584457	21.10623932	20.25400543	21.78278542	21.23374939	17.9007988	17.8733902	17.21420097	20.43831444	19.49669647	18.82316971	20.55965424
P05387	16.80168533	19.98878288	20.84379768	23.8027916	20.44744301	19.10180092	19.81455612	20.06212807	16.80168533	20.5847683	18.5913887	18.79523468	20.44529915	23.0171833	16.80168533	16.80168533	16.80168533	20.52833557	18.04381943	16.80168533	16.80168533	21.09640503	20.67418861	18.34910774	20.70158386
P05388	22.45703888	22.84785652	22.94540215	22.18871689	23.2592907	22.71925545	23.40875053	22.77930832	21.49805641	23.3503685	23.05678749	21.7504921	22.36307526	21.84740829	23.36527252	22.3657856	22.69800949	22.58971786	22.60655785	22.2991333	21.73002243	22.40980148	23.08708	22.94093132	22.58500481
P05455	21.11548424	18.98309517	20.01430702	19.14317513	19.47439003	12.10302734	19.42264175	19.7371521	21.77202225	19.78774643	19.46409225	16.90864754	19.16929436	19.17838287	14.76789379	14.76789379	14.76789379	20.15690231	20.58858299	14.76789379	14.76789379	19.4721489	20.02541924	19.18840218	20.21471786
P05783	24.69244957	23.41954041	23.06667709	27.11167526	22.9376545	23.73965263	22.35837746	24.74201202	26.19507027	22.43852043	24.30094719	26.83747292	21.23805428	24.74466896	23.96969604	25.92971802	25.31300545	24.19978714	27.62425995	25.58019638	21.94946671	21.83432961	23.97304153	23.75427628	24.94626236
P06309	16.37206841	20.25800705	21.62516785	20.98285294	20.00801277	19.44527435	18.15412331	19.14525604	21.63938904	19.77163887	19.34607887	19.15104866	19.53910065	20.51332283	16.37206841	16.37206841	16.37206841	20.08837509	11.88615131	16.37206841	21.34696579	20.86461067	20.22741318	19.10305977	20.49830627
P06454	24.50452232	24.69402122	25.43649292	23.60796928	24.77179146	24.00691032	23.74292755	22.70062637	23.56479645	24.04242134	24.8658638	24.5599308	24.29391861	24.96916199	24.95001793	24.63375664	25.53839111	26.75170898	22.94066811	25.19635963	25.64317703	26.75469398	24.42692184	25.37042427	26.33699989
P06576	25.85714722	26.25655174	25.48545647	26.04922867	24.85256577	25.25354767	26.34704208	25.64596558	26.02348518	25.70492935	25.44086075	25.22971344	26.04387474	25.01350021	25.22056198	25.49366951	24.76366234	25.36065102	26.6717186	25.77756691	25.78232384	26.04481125	26.04958344	26.04445267	25.72955704
P06702	18.75004387	23.48637009	24.65941811	17.22983551	22.01778984	22.83263969	19.93893433	21.46738243	18.71513557	22.74130058	18.82151222	19.28125	22.36375809	18.1769619	8.964788437	22.09766769	17.41087341	24.68803406	23.00365829	19.05404091	17.46663284	12.36984539	20.56568146	21.56793022	18.16137695
P06703	21.82196426	21.70092201	22.37187767	23.15015793	21.96779442	24.222435	23.42567253	22.68001556	22.74419975	23.79774857	21.65363121	23.35089111	22.33395004	24.45834732	24.26776886	23.71559906	22.14363861	22.69701576	22.63865662	22.45194626	21.94696045	23.90976143	23.90452576	21.37312317	21.85859299
P06727	18.50735474	20.93391991	20.5713501	18.18954277	21.64293671	20.41964912	19.90691566	12.36576176	18.92652893	19.63216591	21.23764038	21.20484161	12.36576176	21.2489357	21.1344471	21.20077133	21.72353745	19.84427643	18.61065102	21.00271988	21.14229393	21.20915031	22.05267143	20.09528542	19.99788666
P06733	25.47153664	25.64953995	26.30990982	25.71574402	26.49014091	27.19460678	25.92752075	27.67279243	26.78595352	26.54370689	26.24812698	26.7966671	26.31534195	26.01108742	25.30024719	26.42299461	25.43627548	26.59119606	25.65338898	25.11187744	25.92433739	27.79904938	26.37251472	26.6630497	25.92423058
P06744	22.06014824	22.66123581	23.51615715	22.90707779	22.35333633	22.83242798	23.79473686	23.9717083	23.76921272	23.71043396	23.8809967	23.80931091	24.3144989	24.04765892	23.56659508	24.54793358	23.30925179	23.93915176	24.745718	23.03773689	22.75556564	23.81659126	23.0234623	23.16350555	23.03233528
P06748	22.33138084	22.65267563	23.53481483	22.98163033	23.1587429	22.23229218	22.54651642	24.29316711	21.77110672	22.70767212	22.07329369	21.92916298	23.67453957	22.48700333	23.07541084	24.2474308	24.3987999	23.27478981	23.66597366	22.85219002	22.13537979	23.18648529	22.10692787	22.27372932	23.16502571
P07099	21.653162	22.06806374	19.92600632	20.09932327	21.47356415	21.5037365	24.13309479	21.88866234	22.21109772	21.35154152	21.58498192	20.54372787	19.79221344	20.26766014	20.87634087	21.80070877	16.76046371	21.02943611	11.86510849	21.9713192	20.95740509	22.97541428	21.33340073	22.39968872	19.84999275
P07108	23.98867035	22.16301346	23.35882378	23.65781021	24.03388596	22.03526497	24.32607269	23.8393631	22.02998734	22.99501228	23.62102509	21.43635559	24.66375351	22.09714127	22.69711876	20.74606514	22.12264633	23.22994614	20.50091553	23.62090302	23.25068283	25.05483627	22.65986443	24.84091377	22.39756012
P07195	20.99523926	22.67684174	22.26940536	20.99057198	23.01525307	21.69110298	22.99797821	22.76901054	22.55646133	22.57366371	22.91778946	23.2693119	24.45983696	22.20968819	22.08990288	23.62774658	23.02713966	22.4816494	21.99929237	20.86201286	20.85400009	21.91775131	23.39576721	23.9209137	21.8934269
P07203	21.97094727	20.25738907	21.38259697	22.66697502	21.13521194	21.50827789	20.67272568	20.81119728	20.61005974	20.90226173	20.66637611	20.25801277	20.28999519	21.0269413	15.4879303	15.4879303	20.07813835	20.32447433	18.86408234	20.08355522	15.4879303	21.07906914	20.76575279	12.02619267	21.23007584
P07237	22.10801506	22.81361008	22.53422165	22.84939384	22.97435188	23.26054764	23.2114563	23.24020195	23.34764099	23.83189583	22.9360466	23.30692101	23.14735985	23.22929382	21.90960312	21.72423935	22.15808868	22.6775341	23.87505341	22.65320015	23.03278923	22.43582153	21.99089241	22.38796616	22.27767181
P07305	23.34941673	23.06547546	22.67388725	24.13667679	21.17536354	22.24288559	21.87882423	21.94301796	22.5278759	21.66357613	21.07648659	22.04483223	21.8682766	24.9389534	24.13670731	22.30967331	23.02384949	22.18782616	23.32712555	24.36669159	23.92063522	23.93963051	22.46535683	23.60688019	23.64330292
P07339	22.04680443	23.22964859	22.90378952	23.43603897	21.69771004	23.03604126	22.8546257	22.40748215	21.89657021	22.94781876	21.34395218	22.61363029	22.23009872	21.751091	23.3314743	22.32039642	22.09332275	22.41153336	20.2369442	23.15128708	23.52586174	22.48160744	22.03720093	21.49832726	22.90956688
P07355-2	23.00977707	24.47153854	23.58290482	24.63388252	23.80219269	23.45237923	24.8856678	25.02132225	23.76279831	24.67691612	23.86290741	24.20539856	24.43559456	24.5288887	23.30166626	24.0392704	24.92702293	24.06559563	26.42261124	24.31752968	23.8959446	23.24251175	24.39566612	23.66710091	24.15903664
P07384	22.41448975	20.98584366	21.43038559	20.58276176	19.61966705	20.85586739	20.89262772	21.05269814	21.26620865	21.78431892	20.9028759	21.91095543	22.07042503	21.50701523	19.82257843	20.13544273	21.57935905	20.51139641	21.69069862	21.52825165	19.7526722	19.98945999	20.92123985	21.46087837	21.0192337
P07437	26.46351242	26.007164	27.02619743	27.12791443	26.69857216	26.33325386	26.9384594	27.36616516	26.82208061	26.7545414	27.15426064	26.51330185	26.95154953	26.14585495	26.0162735	25.95346069	25.89220047	26.77301216	27.39725494	26.32119942	26.5674057	26.00563049	26.57282448	26.96959877	26.89924049
P07585	24.73870468	23.06881905	21.26202965	23.23867416	23.3993454	20.02874184	21.06612015	19.4765625	23.5385704	16.86564445	21.94016647	22.36097717	19.4894104	20.95491219	22.27255249	21.63891029	21.38307381	20.49747086	12.41796494	22.67342758	23.53118324	20.93738174	21.62927628	23.3129673	21.92406464
P07686	15.41738796	19.49836159	18.84918594	15.41738796	11.97763062	20.49913025	20.21238708	18.30812263	21.03318977	18.50449562	19.49716759	18.86825371	17.30632401	19.31225967	21.66435814	19.5365448	21.24974823	19.52515793	20.10605812	18.53986549	15.41738796	19.99645805	16.85327148	19.89877319	19.36846924
P07737	24.42344856	24.00628471	25.35763931	25.16309547	24.55200386	24.51745415	25.4562149	24.98052216	24.07514191	24.95064926	24.31602287	23.81476593	25.16520691	24.08187866	24.18620872	23.88232231	23.03406906	24.58431816	22.79623413	23.56887817	23.62272072	24.33331108	24.88166046	23.5512619	24.51350021
P07741	22.37019157	22.80909538	23.45440483	23.42621422	22.70502853	22.47805595	23.09522438	21.30967331	23.02254868	22.08343506	22.89987946	21.9298954	21.65323639	22.49453354	21.44050407	22.54768944	22.80813408	22.51079559	21.17123795	22.04677773	22.06864929	23.1631794	22.91609001	23.43078041	22.41794395
P07814	21.54397964	21.36079216	18.51090431	20.7889843	20.66936493	20.5867691	20.64387703	20.24511719	21.68361664	20.58694458	21.12401199	20.08049393	22.24417496	21.14522171	21.13141632	21.20225716	13.44718075	20.25256157	22.37637138	13.44718075	21.54668808	19.68452644	12.17131996	22.07658577	20.31492043
P07858	21.41774178	22.04158211	22.94553375	22.0516758	22.8118248	24.73775291	23.09596825	22.5483551	23.34147835	23.38262177	22.42185974	22.81925774	22.46318436	19.86886978	20.5943985	22.6700325	22.44825172	22.97578049	20.74811172	22.73743248	22.09334373	23.22090149	22.01761818	21.3595047	22.22283363
P07900-2	23.20762253	22.63233376	23.12044907	23.74985504	22.87096977	23.011446	23.66478348	24.78631401	24.35588646	24.12914848	22.91363716	23.28138161	25.37127113	22.60485649	21.57791519	22.45436287	21.90662193	22.89837646	23.2214241	22.62929535	22.48282623	22.51429939	23.42893028	23.50204468	22.84731293
P07910-2	24.94228745	23.81133461	25.20174026	25.22837067	24.83140182	24.13628197	24.71300507	24.62107086	24.90916443	24.69939423	24.81049538	24.61235809	25.33577538	24.34337997	24.1305275	23.84624863	24.82190895	24.77020264	24.65172005	24.61818695	24.38342476	24.87594795	24.80607414	24.67188644	25.14439964
P07954	11.13896561	20.47528648	20.11844254	20.48428154	12.30134392	18.59355927	20.43850136	21.15881348	20.12205124	20.63990593	20.19537354	19.90954781	22.16245461	20.45291901	19.17422676	19.07751846	20.03318024	20.23918915	21.88609886	20.30156136	19.57243729	20.97756767	20.83351517	20.83847809	20.43940735
P07996	20.89074516	21.35781097	18.45107651	19.01018906	22.92133904	21.80016708	22.33688164	17.66334152	21.20368958	16.48370361	22.60779762	22.73040199	12.38885307	19.72808456	21.96116066	19.84246826	21.56980324	21.47241592	21.94935608	22.27180862	24.99967957	25.88889503	16.09880447	17.73825455	25.61185455
P08133	23.04120255	22.41258812	22.33452988	22.8956337	22.02742195	20.43355751	23.06466484	22.82452011	22.70806313	22.89173126	22.91156006	21.08501053	22.2930069	21.97841835	21.0677948	21.95881844	22.29541016	21.11743736	20.90338135	22.21784782	20.50849915	20.82286644	22.97893715	21.89378166	22.58137894
P08236	17.42074013	22.31879616	18.92076874	19.20274734	12.34123135	12.34123135	19.02371025	18.74888229	18.36018562	18.58922195	18.79287148	20.59557533	12.34123135	20.44350624	19.86574364	18.44423676	17.75959396	18.88743591	18.34632301	23.45578003	23.60035515	21.84236717	17.5080452	22.05612183	19.26213837
P08238	25.12963676	24.1863842	24.87801552	25.259161	24.2653141	24.16769791	24.9356308	25.78961754	25.63643074	26.29576683	24.87008476	24.65999794	26.14894104	24.06664848	23.1971302	23.85108757	23.63994026	25.08949471	26.0303936	24.07893181	24.55256081	24.38882446	24.95751572	25.4683876	25.27807045
P08246	18.39801598	24.36256981	22.52489471	10.53378773	12.34700108	23.20147133	19.77473068	18.43854904	20.71555901	21.06529617	18.15587997	20.06151772	12.34700108	18.35188484	18.31196785	24.14683533	20.51030922	22.32299232	23.95827484	16.97522354	21.00546646	20.64579201	21.07993698	22.31504822	18.10551453
P08294	20.99419785	20.22712326	19.16599846	20.95025635	12.27547646	12.27547646	12.27547646	12.27547646	18.66072845	12.27547646	18.52301407	19.33670616	12.27547646	11.49664879	20.16304207	18.03313828	19.20133591	18.26776505	12.27547646	19.39678192	21.61307907	20.92285347	21.11828613	20.76491165	18.86102104
P08311	23.20942497	25.5224247	23.3598671	22.42910194	22.18202209	24.24214935	21.43461037	20.92977333	23.1268158	20.80227852	23.15898514	23.40530777	19.44077682	22.76924515	23.48437119	26.75309181	23.81514168	22.95506668	24.38129425	23.22198296	25.71943855	22.33146286	24.53337669	26.27981949	23.08435249
P08559-4	19.84057617	19.1910553	19.48326302	20.86844635	19.66220474	19.71102905	19.45365715	20.40338707	20.46219063	19.83599091	19.87340164	20.82082176	20.59451675	20.54568481	16.47702599	19.8522644	16.47702599	20.06812096	20.5362854	20.95881271	19.64964676	19.34617233	18.67649841	19.57150269	20.97924614
P08571	16.66854668	19.85751152	18.27752495	16.66854668	17.68108177	19.48184776	19.06374168	18.24076462	16.66854668	19.77427483	19.16937065	17.03805161	17.93387794	16.66854668	16.66854668	16.66854668	16.66854668	18.72696495	17.21570396	16.66854668	16.66854668	19.02968979	18.20163536	17.93518257	18.00708008
P08621	18.37820244	18.59707451	20.93096161	18.71116447	19.94972038	19.12869835	19.76765633	19.58846664	19.41242409	19.22006035	19.12377357	19.23706818	20.22128487	20.16798401	19.70599937	20.69767189	19.33643341	19.35586739	19.25543785	18.62669182	18.18696976	19.01342583	18.48792839	19.67124557	19.27284813
P08670	27.90521812	28.21744728	28.0618515	28.6690197	27.67758369	28.28328896	27.24263763	28.58491325	28.47462845	28.00950623	28.62151337	29.09771347	27.33765793	27.70009041	28.74014473	27.67865562	27.55921745	28.00824356	26.67389107	28.2404747	28.44826126	26.77723122	28.65696526	27.77169991	27.77938843
P08708	22.54747581	23.95742416	23.75737381	22.56622124	23.80631447	23.02638626	23.74270248	22.50094986	22.30742455	22.84623337	23.13029099	22.49168396	22.68875313	23.92705154	23.5602932	23.7685833	23.72168159	24.21159363	22.9422493	23.37521362	23.08592796	23.50858498	23.02515984	23.77727318	23.57363129
P08758	25.22941399	25.75733757	24.74624252	25.82286453	26.08862114	25.01233864	26.11991501	24.96787262	25.54959488	25.78619194	25.58706093	24.43951988	25.45497704	24.45994568	24.64587975	24.33778191	24.23989296	24.71637917	23.45633507	24.97018242	25.51453209	25.6711483	25.75998116	25.24274445	25.2002697
P08865	24.53949165	25.0857048	25.32910538	24.76991653	24.63244247	24.87499619	25.16535187	24.31812286	24.77725983	24.48675919	24.8610096	24.40904045	24.55138016	23.86698532	24.68300438	23.80105782	24.56093788	25.19512367	24.34347916	24.28797531	24.80133247	24.90580559	24.23087311	25.34863281	24.67445755
P09012	18.68374825	20.50704765	21.26014709	21.715168	20.59846878	20.53904152	20.83717728	20.39362335	18.73218727	19.64840889	21.25450706	19.46467781	19.87881279	20.19864273	22.35509872	18.79296684	21.42971039	21.04215813	20.30186653	21.27205849	20.66650581	21.32743645	20.7767334	21.16990089	21.11048317
P09211	23.86043739	22.04408073	23.75600433	23.90284729	22.94242859	22.50528908	22.70241928	24.03389168	23.85709572	24.37613678	24.36792946	22.79201317	24.57309532	22.16723442	22.39173698	22.7009449	21.25074005	23.79151917	23.36878967	21.43343544	23.27100372	24.58096313	24.21461487	23.62833023	22.35674858
P09382	21.81503487	22.48083115	21.94679642	22.44685555	22.0643177	22.10460472	22.4383049	23.18656731	22.04981232	22.75072861	22.07825661	22.78296661	22.11211014	22.16144371	24.65015221	23.58673477	23.49059677	21.7250061	21.06772804	23.6472168	23.22884941	22.74609947	23.11475945	20.32460976	22.24286842
P09417	15.8474369	19.97189522	19.30923462	22.14865875	19.68429184	11.89363384	20.45170212	15.55132008	15.8474369	18.0289135	20.16375351	20.53590965	20.24661446	21.78963089	22.39507675	22.44241524	21.5412693	19.64614868	19.41923523	22.31199646	21.18695259	18.33919334	20.04261398	19.77210236	21.49098396
P09429	22.8692131	20.64040375	22.43334198	22.89027977	22.04344368	21.45035744	22.13061142	21.97559929	22.34234428	22.89085007	21.7971859	21.31321144	23.62188911	22.40588951	21.99931145	21.24477768	21.74032021	22.68722153	22.06095505	20.31027794	21.43154907	22.69195366	21.96622849	20.83317566	22.84874344
P09467	21.19504929	19.39910316	20.4362278	22.02874947	11.93737793	19.69062042	18.32726479	11.93737793	20.74123192	20.41365433	11.93737793	19.1127491	16.46698189	15.93850803	15.93850803	15.93850803	21.84854126	11.93737793	11.93737793	22.33984566	21.79526329	18.17350006	20.17991066	19.409935	21.96058655
P09496	20.11148453	18.1000576	17.57139397	20.58903503	17.97687912	19.29804993	19.56017303	18.12985992	20.68239403	20.43375969	18.71743202	19.30387306	22.02968788	20.31380653	15.05060101	15.05060101	15.05060101	18.41147232	18.2802124	20.34789658	20.06555748	17.98500061	18.22232437	17.35964775	18.61176491
P09601	15.70471859	18.66775513	18.68919563	16.09776306	12.45521355	18.23345566	17.94120789	18.76382065	15.09428883	17.18261909	18.08373833	12.45521355	12.45521355	15.96594048	16.06144524	14.666049	16.16662407	17.73781776	12.45521355	15.68635464	16.2978363	12.45521355	17.91462135	18.58348465	17.98690414
P09622	19.14114761	19.9393158	19.98692894	19.98924065	19.70371246	18.99942207	20.28195381	20.76124382	21.64504433	20.98497772	20.27374458	20.1007328	20.626091	20.80983925	15.29237747	21.05990601	18.15307999	19.24556541	20.79675293	21.49217415	15.29237747	19.14906883	19.90563011	20.02806854	18.76797295
P09651	25.09499931	23.69537163	25.27892113	25.2530117	25.75249481	24.5646553	24.82893944	24.93798256	25.72806549	24.03990555	25.47336578	24.24448586	25.41301155	24.51520348	24.51534081	24.09723473	24.19679642	24.88852692	24.51563072	24.23151398	23.69785309	25.37450409	24.60645103	24.76079941	25.29215622
P09669	20.20831871	22.3151989	21.42278862	21.66108131	21.21428871	20.92335701	21.86665916	20.64962006	21.31215668	20.55307961	20.43039131	21.13657951	19.96853065	22.04955864	21.45614624	21.832201	21.51379585	21.77576065	19.9683876	21.91220665	21.63536835	21.07519913	21.58504868	22.02975273	21.94335747
P09874	21.3506012	21.1541729	20.4040966	21.08846092	19.72319794	20.10063553	21.10518837	21.2237339	21.43829727	20.13925743	21.16478539	19.88016891	21.84252167	20.07201385	21.32495689	14.23108292	19.70738029	21.22707558	22.40989304	20.94908714	20.24703789	20.34803772	19.83967972	21.18914986	20.7152195
P09960	21.98494148	21.13661957	21.28143501	21.75239754	20.09965515	20.37927055	20.24305534	20.53687286	22.17538643	21.203619	20.24260521	21.43318176	21.19320679	21.37499619	15.87524033	19.79502106	20.93414688	20.49729156	22.0794239	21.59749413	15.87524033	20.60862541	21.38773537	20.87306595	21.11569977
P0C0S5	22.88864136	23.00272179	22.54262733	22.68910408	23.09393692	23.45953369	24.21298218	22.91915894	22.90162468	22.82496834	23.14405823	21.40767097	23.22834206	22.08987617	23.23012733	21.92560005	23.81392097	22.88963127	21.79626083	24.17969131	23.1883564	24.09439659	23.62919807	23.24832535	24.21865273
P0C7P4	20.07774162	19.8898735	20.03200722	20.98351097	20.32850647	20.37180519	19.74586296	19.88178253	20.01992798	19.92580223	19.8846283	20.12854576	19.79444885	21.07136345	19.97991753	19.72291565	20.66594505	20.50502777	18.80939484	21.19609833	20.4264431	20.57152367	20.57739258	20.49071121	20.58624649
P0CG05	19.53565407	22.66526222	21.51563835	18.45823479	20.70323563	19.86983299	20.12167168	21.65316582	20.41095924	20.35210991	20.32559013	19.93958664	20.34325218	22.28166389	22.44051552	22.34833336	19.26447105	20.20273209	18.4728756	20.8634243	18.60173035	20.97011948	22.36161995	20.12936974	21.37456131
P10253	22.82780075	21.37664413	21.72409058	23.83620071	21.78092766	22.66402054	22.84806824	21.53885841	23.45092773	22.39068985	23.1609726	21.91585159	21.32110977	19.80505562	23.85816956	22.8863945	22.96765709	23.24911499	22.80306435	23.32590675	23.13290977	25.95280075	22.23224449	22.77267456	23.25995636
P10412	27.00049782	27.04532814	27.59883881	26.64925194	25.28207397	25.61620522	26.28108215	26.03465462	25.68829727	25.3681488	24.54916573	25.7910862	26.56707954	26.33336639	27.50154114	26.44995499	27.14229393	27.28572655	25.75559044	25.93440819	26.96758461	26.53863144	26.32754135	26.73472214	27.5906868
P10599	20.9539814	19.93185234	21.42502213	22.21199799	23.01118279	19.43777657	22.26178932	22.93319511	20.40185738	21.32517433	21.77378845	19.98352432	23.3227253	21.63880348	20.27421379	21.85070038	20.84747887	22.26614761	21.07600784	22.51369095	20.64867783	21.84523773	21.64040756	22.20146942	21.35369682
P10606	22.08078957	22.22418594	21.74155426	22.52529526	21.88936424	21.76882744	21.84365463	21.74701691	21.94550514	21.02944756	21.05189896	21.78038216	20.52604103	20.84495926	20.79001236	20.25991058	20.75526619	20.90309525	19.54978752	21.84345055	21.89673424	20.80155182	21.34226418	21.2749176	21.33010101
P10644	18.67493057	20.01488495	21.25645828	12.59223366	19.20036125	20.53630447	20.36477661	20.16821671	20.81064034	20.81141853	20.42169952	20.53659058	20.63710022	20.35791779	20.88393211	20.06323242	19.93150139	19.09933853	20.17531586	18.76464844	19.59352875	21.87876892	20.37427902	20.60397148	20.22876549
P10768	13.76783466	19.65623665	19.86760902	20.58345795	19.55235481	19.55011749	20.5089817	18.29460526	20.46241379	17.41428185	19.48484421	20.1184864	19.05382538	20.05420494	20.35659027	20.84296989	20.92559242	19.59899712	18.97564507	20.57391739	18.90183258	12.13487148	20.19423485	19.63752937	20.66967964
P10809	20.6278801	23.56725502	22.36625862	21.90997124	21.79824638	22.03762436	22.45723915	25.04268265	23.59772301	24.64723396	21.90750504	22.48211479	25.37590408	23.69090462	21.70025063	24.525177	22.14661217	22.89919853	24.59454727	22.90709877	19.78911972	20.79992104	23.08582306	24.07523346	23.1288147
P10909-2	20.47905731	22.27251434	21.53199196	21.62884712	21.31303978	21.40983391	20.86922073	20.66923332	22.49553871	23.16856003	20.19535828	21.32842255	21.14665794	22.59604263	20.69065857	21.41573143	21.57779884	22.35337067	20.39075851	22.59156418	22.4256115	22.3801384	22.67256927	22.70981979	21.8492527
P11021	23.30516243	24.30498314	24.02640724	22.71030045	23.23443031	24.13645935	24.3969326	24.73647881	24.5376358	25.58573723	23.63638496	23.65758324	25.71948242	23.32075882	21.85501862	23.88262177	23.46121788	24.14585876	26.1170311	24.32057953	23.26828384	23.69150352	23.8235569	23.85380173	24.00021935
P11142	25.14382744	24.63484573	25.4241848	25.92086029	25.11491394	24.69072151	25.87678719	25.98192406	25.92675972	26.3742981	25.13554382	25.52515984	26.44151306	25.12522888	24.14764595	24.78209496	24.33681297	25.25665092	25.88675308	25.41944122	24.92775726	25.27668571	25.26868248	25.13523293	25.48212624
P11216	19.4266777	17.89017105	18.57353973	17.64138985	18.60137177	19.05509567	19.45718384	17.88042068	18.16127396	18.87114143	18.98196602	19.06032181	19.86590004	18.30739594	22.84895325	18.77090454	19.27407837	19.74373817	19.81519508	20.89726448	18.28552437	20.84703445	21.4858017	20.71886253	17.6965313
P11217	19.56290817	12.20328522	18.61381149	19.1991024	19.66967201	12.20328522	18.91690254	15.34931564	19.68065834	17.95495605	12.20328522	17.83853149	18.76024437	18.4914856	19.30845642	12.96152782	12.96152782	18.43863678	19.68358803	19.28707314	12.96152782	19.16460609	20.11297607	20.03369331	15.00786972
P11413-2	11.82810116	20.90104485	20.71779442	17.36136818	20.82786179	20.28693771	19.56031227	20.77794266	19.86094284	19.7301178	17.93123817	21.02395058	20.06682205	19.74298859	20.86209679	20.09818649	20.86502838	19.57997131	21.52584648	22.06229973	18.19598961	19.18771935	18.53728867	19.86076927	20.57968712
P11766	20.33272362	20.16853333	20.09704208	20.52189636	18.93690681	19.17903709	19.98939133	19.10944557	20.49032402	19.40176964	19.26789284	20.00318909	20.51799393	19.37675476	14.1698494	14.1698494	19.60269356	18.70161629	12.11379147	20.24777031	20.21693039	19.44878578	20.12870598	21.12049484	19.49903297
P11940	21.37617683	20.84684753	21.83672142	21.33070374	21.55666924	21.48661804	21.60352325	22.75745583	21.80020142	21.84089851	21.33517456	21.48725128	22.78983498	21.67005539	20.20067024	21.99320602	21.36165047	21.23848534	22.49967575	20.71839905	14.02238655	21.37841225	20.85746765	21.46008492	21.93275833
P12004	19.38121605	18.91025734	20.30319977	19.08896255	20.67219162	21.25105476	21.13269234	19.76382637	20.97858047	19.7918663	20.53064346	20.5771637	21.58465767	19.81670761	19.64384079	18.67097282	20.30197144	21.50457954	20.01190758	19.19693565	18.5473175	19.84752846	18.0005722	20.80082321	21.85606003
P12109	25.44690323	24.9529705	24.17977333	24.41703796	24.38778114	24.43914986	23.86549377	22.40300369	24.76333427	20.57854462	24.23082924	24.00269127	22.41219521	24.00079727	24.28822327	24.64871216	24.29782104	24.38143349	21.28700829	24.36478615	26.27197266	24.47571373	24.96303749	25.19229507	23.93605614
P12110	23.13982964	21.93940353	21.90406609	22.25661469	22.92744827	21.54804039	22.21093941	20.95094299	22.91489983	18.84250069	21.77684021	21.441185	20.60648346	21.24666405	23.06218719	23.27191162	22.06480598	21.7408905	18.42214203	20.49473953	22.87651634	22.09684753	22.50400734	22.47389793	22.04058838
P12111	27.19362831	26.78835487	25.94595909	26.37496567	26.06796837	25.72151184	25.73174858	24.64900589	26.74073792	22.13334465	26.04399109	25.54376602	24.23718834	25.13355637	25.98941231	25.87661362	25.44802856	26.03793907	23.3175869	25.73730659	28.08705711	26.23962975	26.80169106	26.82811356	25.87278748
P12236	19.2732048	19.20178604	18.89495468	19.5431366	19.79779434	19.38027954	20.43630791	20.48040009	19.36319733	18.91723633	19.31772804	18.87462044	19.64706612	18.35268211	12.59507656	19.67481804	12.59507656	19.0965519	19.78613663	18.28841019	12.59507656	18.17246819	19.18515778	19.39248466	17.76582527
P12273	22.38719368	19.07403374	12.32255268	16.22932625	12.32255268	12.32255268	12.32255268	12.32255268	15.69648361	12.32255268	12.32255268	12.32255268	12.32255268	18.08778	19.71832848	19.22507286	18.66156387	12.32255268	12.32255268	17.11808586	19.14421272	12.32255268	20.37010384	22.27026749	20.77348518
P12277	14.88386059	12.08315372	12.08315372	22.12057877	20.79480171	21.00692177	12.08315372	22.91543579	14.88386059	12.08315372	19.30783463	12.08315372	15.51325893	22.1537323	14.88386059	14.88386059	14.88386059	21.9773159	23.61514854	21.37717056	21.67922974	19.67957497	20.62877846	18.6683712	19.02886963
P12429	21.04192543	21.79701996	18.48339844	18.65480804	21.19186401	21.70031548	12.32622528	19.80784416	20.65096283	20.90965843	12.32622528	20.71942711	21.01465034	19.93919563	18.78923225	20.49071503	10.57258987	20.44750404	23.41039276	18.55863762	18.56925011	19.75948143	20.4902668	19.86164856	18.36474609
P12814-3	22.1003952	21.90029716	21.40384293	20.75793648	21.62271881	22.44294357	21.05268478	22.09080887	22.30887032	22.92147064	22.43902588	22.60105515	22.32992554	19.44763947	21.86450005	22.63042831	22.10621643	20.58670807	22.36420631	22.15000916	22.39281654	21.78949738	21.68852997	20.32733917	22.65841866
P12956	23.20476341	21.83541489	22.79872131	23.36030006	22.21976852	21.62090683	22.14998055	22.52681923	23.53006554	23.33888435	22.74204636	22.67593384	23.24943161	21.91414261	21.65401459	21.51652145	21.71811676	21.94420242	23.93352127	22.7011261	21.61992455	22.49100494	22.68505096	22.88562393	22.81923294
P13010	20.0339222	21.40663719	21.68067741	21.71969223	21.72435379	20.70154572	21.55926514	21.41619873	22.44231033	21.76102638	21.79887009	19.88771629	21.3048954	21.16667366	20.3114357	20.91202164	20.98335075	21.06074715	22.89209747	21.27363968	21.19797516	21.45243073	21.960989	21.19662857	21.5296154
P13073	19.21377373	19.88178825	19.33610153	20.34016037	17.71801949	19.15362549	20.18125916	20.24435997	20.46897316	19.54299545	18.13344383	19.6119442	20.16785622	20.47954369	19.60489845	20.56492424	19.76311302	19.26524544	19.7591095	15.62390041	15.62390041	18.4233551	20.42585373	20.23757172	20.22727203
P13489	20.21522713	19.4199791	20.4781189	21.37090683	19.57872009	18.88300514	19.67381287	20.17048454	21.29827118	19.96147919	20.47114944	19.77215195	20.73783302	20.01232529	17.6048336	17.6048336	17.6048336	19.5651741	19.72246552	20.48334312	17.6048336	18.74272919	20.56937981	19.24066544	20.5217247
P13611	23.358778	22.27391815	20.92552376	24.19679451	22.46882248	12.28970718	21.19367218	19.31821632	21.93450928	12.28970718	22.87346268	21.43110085	18.78368187	20.38870049	21.14864349	19.48086357	19.66095161	19.47886467	12.28970718	23.74205017	23.64246178	22.64787483	20.04565239	21.48841095	22.72566414
P13639	23.31556892	23.74555016	24.35908127	22.78939819	23.79546738	23.27622414	24.35005379	24.5678215	24.1797123	24.33519173	24.15261841	24.13726807	24.9665947	23.88363266	22.61066437	24.74060059	23.45418739	23.82698631	24.64717865	23.47992325	22.92488861	22.94125938	24.16652298	24.30314636	24.39980316
P13667	17.52645302	21.1262188	19.30744362	11.89140797	19.7599926	19.55023956	20.31817245	21.54920769	21.51068115	22.37627411	19.22123718	17.8919239	23.00069237	20.1356411	20.82656288	20.59800911	19.11520576	21.82606125	25.57612419	19.21540642	11.89140797	20.57368851	18.89938545	17.90273094	16.76717186
P13716	14.89807415	20.61472893	18.77627945	20.1031456	12.0562191	12.0562191	18.88694	19.4439373	20.28627396	19.27291107	19.44067383	17.80116272	18.51594353	20.33846092	20.25784111	20.21051598	20.24082756	12.0562191	12.0562191	19.98455811	14.89807415	20.23591614	20.43060875	19.84105301	19.41402435
P13796	22.14459991	22.38745689	23.82903481	22.52036476	21.61858749	21.92094421	23.18279839	22.48555565	22.66003036	23.23971176	23.21376419	23.0719738	23.35667419	19.20306969	21.24211121	20.88142967	20.75917625	21.58756256	21.76948738	21.23940277	21.83201218	21.52048302	22.99028206	21.66674995	22.13635063
P13804	17.77280998	20.54713058	20.08987045	20.26485634	20.55368614	18.70867729	19.24913406	18.87337303	20.08837509	19.79391861	19.2899704	20.04620361	20.45355415	17.66699791	21.11252022	21.89064026	19.66966438	18.9468708	21.38976479	20.24955177	13.66067886	19.34547997	20.28531456	20.16765594	19.36935997
P13861	17.52802277	19.1611805	19.82937813	19.5086956	19.14836121	19.16620255	19.69239044	19.62790871	18.40023994	18.19308853	12.39268208	19.77879333	12.39268208	20.09111214	21.02497101	19.44553566	21.00074196	19.74695396	19.48855019	20.51557732	19.51223946	20.08512878	19.79480934	20.23910713	20.25597191
P14317	20.07115936	20.59253883	22.39680481	21.0978241	20.65082932	20.52027321	20.21826935	19.63632011	20.54514122	20.31249046	21.31332207	21.20303345	22.25109482	20.60531807	20.23025322	21.01714134	19.70546722	20.5415287	18.68726349	20.42620468	19.69487953	19.75209808	21.16017151	19.5446434	20.03720474
P14324	21.7515564	20.59345436	20.9354248	21.86797142	19.82144356	12.06543159	20.96300125	22.56731224	22.01095581	21.7810421	20.67712975	20.88960457	22.99259567	21.15776634	14.58772087	19.30078316	20.83294106	21.40633011	19.32057762	14.58772087	14.58772087	20.55207443	20.42795944	18.74821663	20.2315712
P14550	22.32525444	22.31624603	22.20488548	22.50363922	22.51329803	22.16208267	20.91231537	21.81731606	22.74224472	23.37580109	22.21382141	23.10816002	22.07622147	21.79343987	21.70373535	21.3005619	21.57356834	21.27208138	20.95560265	22.75961113	21.27806091	21.52468109	22.01539993	21.94380569	22.55648994
P14618	25.82527733	25.94493866	26.49287033	27.14186859	26.6070118	27.21491051	26.61245728	26.72934341	27.33539772	28.20767975	26.53744316	27.24565697	26.31181145	25.96055222	25.60077667	26.15087509	26.19386292	26.31410217	27.68038559	26.43102455	26.06399727	26.02733231	26.3412056	26.30500412	26.46560478
P14625	22.56854057	22.99050331	22.50461197	21.24352837	22.01888275	22.83857536	22.29113007	23.46132851	22.64426041	24.24750519	22.22212219	23.32042313	23.75829887	22.0807457	21.99088097	23.583395	22.10967445	22.29635811	25.0620594	22.13415337	21.35511208	22.25132561	22.37045479	22.69727707	21.90328407
P14678-3	19.78710365	19.49484825	20.68437767	18.81560326	20.33159447	19.55442238	20.95484543	20.26763153	20.43252563	19.73407555	19.58369637	18.9180088	19.92280197	20.90118408	17.71225166	20.43386269	20.49014091	19.63829231	18.8808403	18.83878136	19.18395233	20.61647606	19.64745331	19.91600037	20.74056435
P14866	22.37821579	20.62306595	23.18154526	22.42216873	21.90320396	19.96306801	21.10822105	22.74015999	22.22879982	21.64264488	21.84220314	21.81941605	22.47774887	22.72716904	20.93356895	23.16754913	22.77902794	22.91973686	22.95541382	16.52542305	20.35084152	22.32629395	22.52033997	22.49853134	23.65091896
P14868	19.37817001	19.75035667	20.35517311	19.86557388	19.44765091	20.00170898	19.67065048	20.6846962	19.8838768	21.10063362	12.30682564	20.74818993	21.4025135	19.471241	18.82035637	19.75299644	19.04353905	19.569561	19.24377251	19.77260017	11.09790707	18.53612328	19.00451851	19.92424583	19.9114418
P15088	25.50201035	24.1100769	22.37447166	24.01094627	19.89516449	19.27183723	20.88154793	19.46915627	22.25550079	16.35622787	21.69480324	22.61955452	19.53070259	21.52262306	24.46422386	22.32885361	20.87266541	20.68320465	18.67827034	21.80069733	25.03720474	18.77429581	25.15344048	25.46525764	23.64506912
P15090	20.51084709	20.94491959	19.94245911	23.40788078	20.79345894	17.81105804	20.56929398	21.13366508	21.50049019	17.87846375	21.45814896	19.81399918	19.32865906	18.19144249	21.58906746	22.14138794	19.95221901	20.62557602	20.44319344	21.18819046	14.84203434	18.04567909	23.43489456	17.44129562	19.11910629
P15104	13.94006443	18.96091843	19.91171265	23.09246063	12.12722683	20.00074387	19.1526413	19.69196892	20.05368805	20.13950348	18.67455864	12.12722683	21.45476723	20.30285263	20.07746124	20.46025658	20.41638374	19.29781723	12.12722683	20.69678688	13.94006443	19.50413132	18.37978745	19.67751884	17.38586044
P15121	19.64853287	19.5385685	20.72102547	19.7048111	19.52464676	19.35012817	18.47025299	18.83065414	19.60967827	19.77119064	19.64354897	19.68079948	19.86667061	19.09521103	20.25882721	19.75834084	19.71130371	18.78816414	17.76047134	21.07144165	13.78151989	19.31110001	19.39817429	20.03869247	19.32310867
P15153	20.43138313	20.28948212	21.3925724	20.72127724	19.81239891	19.65705299	20.66778183	19.91365433	20.2998867	19.81007576	20.10671425	18.77681351	20.19059181	20.55802345	14.52987957	20.44110107	14.52987957	18.53507614	19.33942032	14.52987957	14.52987957	18.90682411	19.67084694	17.90355301	20.37445641
P15311	22.04897308	20.83772659	22.11811256	22.64412308	21.99071693	21.06296158	20.91752815	22.89156532	23.25848389	22.08490372	21.09295464	22.87566948	23.7054081	23.47912025	20.36919022	20.55638885	20.98412895	22.26507759	24.7436924	21.92398262	21.26025391	20.79833221	21.78024292	20.36879349	22.22383308
P15559	13.4454565	20.48433685	12.16762543	22.20702744	17.53390312	12.16762543	21.24777412	19.02828789	18.56696892	18.29695129	17.54060173	17.88812637	12.16762543	20.02821922	13.4454565	20.454319	22.15392876	19.51453781	19.11208916	18.44115257	13.4454565	19.54880142	12.16762543	17.81479454	19.16204262
P15880	22.60853386	23.3818264	24.0492897	22.8197155	23.06349182	22.76942825	24.06111336	23.05653	23.15139771	23.23394203	22.84702873	22.49240112	23.59103012	23.71010017	23.88998985	24.12905884	23.9687767	23.75793457	22.69068718	22.90066338	22.4363575	23.21665001	23.07158852	23.75396729	23.37445068
P15924	16.97563171	16.77136803	17.42409706	17.22823906	18.17468452	12.27530384	18.54937363	18.90051079	15.57048702	19.39365768	12.27530384	17.54729271	17.62744522	16.20351982	16.59571266	16.3148613	16.80008316	18.7506752	22.39913177	11.44501877	11.44501877	17.40898705	18.1909256	12.27530384	17.60778999
P16070	16.15610886	19.43468857	19.7420063	16.15610886	18.82242775	19.83713341	19.48026848	19.59305191	20.88338661	20.54548454	18.97152138	17.69298935	19.33985519	20.75572395	16.15610886	21.09109306	16.15610886	20.79866219	18.26999664	19.29474449	16.15610886	20.37176323	20.27504349	19.44517708	19.79733086
P16152	22.89517975	21.99979401	22.30983734	22.84298325	21.68812943	22.17622566	22.11278534	22.84536552	23.00773239	22.68645477	21.95918846	22.08837509	22.41337967	21.37038994	21.53909683	19.5742588	21.81646729	23.05496216	21.54839516	21.89895058	21.07976913	23.16929054	22.27461815	22.87948418	22.19405174
P16401	23.74176407	24.92715073	25.65048218	24.00431824	23.02417564	23.24637985	23.74612236	23.67242813	22.89884949	23.64956474	22.6901474	23.27226067	24.38896179	24.05073547	24.90866661	25.17871666	24.35050201	25.8767643	24.18966293	23.63737106	23.69175148	24.96098518	23.47196388	24.22420502	25.94367218
P16402	23.18432045	22.32402229	23.50070953	22.82606316	20.90579987	20.48638916	20.99702644	21.09619713	20.77938843	21.54266357	19.95500374	20.14609146	21.81183434	20.23403931	20.59082794	18.81858826	20.78445435	23.46744919	20.57611084	20.78880882	22.08290291	22.14686394	21.98364258	21.33971786	23.60333824
P16403	24.00256348	23.47039413	25.35208511	23.7261219	22.61959076	23.15490341	23.38311005	23.48678589	22.92461586	23.00589752	21.91746902	22.77196121	24.61888313	22.5377636	24.94788742	24.3410511	25.05926895	25.01875877	22.89690018	23.08855057	24.37273216	24.40408707	24.21467781	23.71286011	25.09850311
P16949	21.77327347	20.82775497	22.91052246	19.29407883	22.05615044	22.16440773	22.41534424	23.50069046	19.65064621	21.82998466	22.03102303	21.84186172	24.57187653	23.48273659	21.57792473	19.27511406	20.68040657	22.77118111	22.22441292	21.2218914	21.8590889	22.96478081	20.57953072	23.6362114	21.89074516
P16989	14.30590439	18.02235985	18.82013512	14.7721529	19.15689278	18.22601318	12.47091198	12.47091198	15.8645277	18.03740311	19.47297478	18.91102791	19.60822105	17.71907616	17.71711159	19.20418739	19.26117897	19.78567886	18.65481186	16.7393055	16.39784813	18.88398743	19.569561	19.54390144	17.18200874
P17096	24.42778015	23.73721313	24.135746	23.42185593	23.33703041	24.56928825	24.02510643	24.19903183	23.46761131	24.14533997	23.50544548	22.9061203	24.06206131	24.88382339	24.0686264	22.43707275	24.48180008	25.27586937	23.80914497	23.11016083	23.00807571	25.95204353	23.01498604	22.60047531	24.13763809
P17301	20.86772537	21.80612373	21.99118805	21.52210617	21.38260651	21.38764381	21.6795063	20.85294724	21.44241714	21.20495415	20.99938965	19.86252213	21.84251213	21.25457001	11.80034828	20.04491997	19.70177078	19.70359039	22.73865128	20.83136559	21.79674911	22.04007721	21.23020554	21.43000984	21.77367783
P17844	19.64605522	12.41183567	21.42733383	20.22715759	21.30867004	19.76900291	20.05670357	21.93833923	21.99811172	20.91866302	21.32090569	21.50462151	22.12761879	19.84671974	18.33763885	18.58431435	20.4553833	21.05025482	20.0249691	18.77537155	19.64400101	19.48418808	19.58533287	20.70441437	21.05793381
P17858	20.92076302	20.83558273	21.39741707	20.55099678	20.13105011	21.51296043	21.22747612	21.95293236	21.06426048	21.47338486	20.91000175	21.96524239	21.5175209	21.47352982	19.36990166	19.05407524	20.40319061	21.47284126	18.65231133	21.55106735	21.4068718	20.40809631	20.78719139	22.24168968	20.50662231
P17931	23.42095566	23.12671661	23.05963326	23.72697639	23.4931221	23.25683975	23.67702103	22.79729843	23.29557228	22.97824287	22.79952812	23.32230568	21.74560547	23.25639725	22.64800835	23.30062485	23.19224739	23.03113747	22.69713211	23.94317818	22.78406525	23.29193687	23.61843109	22.63253403	22.55208778
P17980	19.66064262	17.90147781	19.08799934	19.2868557	19.20303917	20.11683655	19.65254402	19.97715569	19.28916359	20.08459091	19.93289375	19.82145882	19.46243477	17.16377449	18.67670441	17.91343117	18.36609077	19.24994087	20.18290901	18.76960182	18.62505913	18.80876541	19.31441689	19.59170723	18.74766159
P17987	21.86868286	20.87856865	22.19511223	21.37825966	21.34026337	21.53149986	21.39664841	23.19709969	20.89839745	21.53365517	21.09732628	21.20671463	22.87147331	21.68088531	19.56072235	22.34791946	21.08118629	21.91338348	22.79096794	19.89076424	20.85468864	20.73616982	21.99981117	22.30802345	22.25946808
P18077	22.83176422	22.96724892	23.08727074	21.91470337	22.56842804	23.57727814	22.93933105	21.36694908	22.01422882	22.02889442	22.81235313	23.23544502	21.48434067	22.45225143	22.63667297	22.66724014	23.78159523	23.41511917	21.94866753	23.08583832	22.82712173	21.98971939	21.71107864	23.46437836	22.63527107
P18085	14.394557	19.02062607	19.813591	20.29609108	18.52533722	18.56188774	19.43133163	20.65403557	20.45294952	19.74008179	18.75152206	19.29879379	21.28374672	20.30022049	19.82061386	20.17954826	19.50268364	18.95653725	19.11338615	14.394557	14.394557	18.53395844	19.07045937	18.85377312	20.01112747
P18124	24.55156708	25.07849693	25.24207687	24.30919647	24.74692154	24.94284058	24.99689293	24.4002533	24.53960991	24.71601105	24.52176285	24.49107933	24.72507477	24.88299751	24.11990166	24.61341476	25.31990242	25.54723549	24.43881035	24.9808712	24.73488045	24.56383896	24.34541321	25.55438232	24.72186661
P18206	21.09545708	22.00519562	22.08090401	22.28953552	21.46987152	21.09620285	21.53934669	22.14551163	22.54801941	22.44499969	21.91556549	22.8591156	22.3841877	21.19828796	21.82558823	21.30341339	20.69326591	19.24923515	20.8124485	22.43889427	22.71879005	22.72460175	22.45512962	21.7997551	22.45995331
P18621	21.59013176	22.17958069	22.6825161	21.83922195	22.2046566	22.21704865	23.32206345	21.85160255	21.5054245	21.99602699	21.70428658	21.42201042	21.64924622	21.33566475	22.40780449	23.1378727	22.42894745	22.48668289	21.62592125	22.17731667	21.79634476	22.21589661	22.21701813	22.80604744	22.10078239
P18669	24.02191162	24.03190041	24.80278969	24.92757988	24.28118515	24.11488914	24.50592422	24.27779961	25.11982918	24.96767807	24.33071518	25.12458038	24.29779053	23.70750427	23.84869766	23.85452843	24.06899071	23.89408112	23.63582993	24.35162926	24.61392784	24.63131142	24.44167519	24.2835083	24.41229057
P18754-2	17.92634201	19.00744057	19.75047874	18.71773148	18.95057106	19.55855942	19.18128395	21.18671799	18.08892059	18.30383301	18.53244019	12.41357899	20.24522209	18.72008896	20.16689873	19.44996262	17.13874817	20.67523575	21.22620583	17.50421333	17.97761345	19.76050377	12.41357899	19.56908035	19.52171707
P18859	21.06960106	20.82151031	20.64375305	21.36420059	19.52972984	19.24475479	19.77621651	20.85156631	21.27408028	20.41789627	20.46902657	19.05558395	20.58620071	20.56715965	17.02811432	17.02811432	17.02811432	20.19211769	19.88352013	17.02811432	20.88036346	20.81842232	20.97928429	19.38070679	20.86173058
P19338	23.55491257	23.31087494	23.70264816	23.22476768	23.1768322	22.65714645	22.99193954	24.06794739	23.05055046	23.62233162	22.78954124	23.03938484	23.93502045	22.29608154	23.44833946	22.24216652	23.11324883	24.33394241	23.28107262	23.39102936	22.74600029	23.39517212	23.45171356	23.6415062	23.90890694
P19367-3	20.07102585	19.81099319	19.52541161	19.84032249	12.17752647	18.99417877	20.17771912	19.76931381	21.15415001	21.49164391	12.17752647	12.17752647	20.33395576	20.1840744	13.65372467	20.59943581	19.4277916	18.77329445	21.13205147	20.38188362	18.53094101	18.87803268	20.41060638	19.67127037	20.66967773
P19623	19.05581474	17.33399773	18.88241196	18.17117119	19.94859886	19.05956841	18.36672211	18.66968727	19.36112404	18.18893433	19.23386002	17.66240311	18.45254135	17.29314613	13.51412582	18.26716042	17.35196304	18.73155975	16.86462021	18.17192841	13.51412582	17.61638832	17.96527863	19.6457653	18.2506485
P19823	21.11162949	20.68164635	20.15841293	20.68772125	19.51776314	20.54040146	19.78735924	19.08686638	19.95909119	18.79413033	20.23661041	20.93141556	19.66749763	19.72960854	22.10721016	19.98944283	19.30784035	19.85352516	17.52146721	21.05673599	21.13632393	24.8164444	20.94168663	20.03821564	20.74456787
P19827	21.8427887	21.80077744	21.36118317	21.38110733	21.04722023	20.94758797	19.52638626	20.03547859	20.49635887	20.49979591	22.13616753	21.32182121	20.88448334	21.43782043	22.71193695	20.78007126	21.57738113	20.41395378	18.5711174	22.71949005	21.9919529	22.80530548	21.09335709	22.01695442	21.26673508
P19971	25.46936798	24.57686043	24.89514542	24.49645996	24.57980156	25.78055	24.73044395	24.48807526	23.97565842	24.96154404	24.7914257	24.91848373	23.47665787	23.35554886	23.31986427	22.83880997	24.35584259	24.19380569	23.13215256	24.10531616	23.47021294	23.8938427	24.48524284	23.42868614	23.94381332
P20073	19.82120895	18.9860611	20.00778389	19.31735611	17.01974297	18.00016403	19.81074524	21.43415451	19.58095932	20.5776577	20.01790047	19.59859085	19.7661171	20.68354607	16.64189148	21.03840256	20.87287331	18.25077057	19.86320496	20.45227242	16.64189148	20.59996414	19.83028984	19.62664413	20.63383293
P20340-2	21.76500893	21.93287849	21.9666214	21.37415314	21.69959068	21.0517025	22.43730545	22.15292358	21.75836754	21.98402214	21.57280922	21.32953262	22.47014809	23.21295738	21.127882	22.30529022	21.85449982	22.33886528	22.28486252	19.42291069	20.82476044	21.64571571	21.80140114	21.25295448	21.84957314
P20618	22.59271049	22.17568016	22.52125168	21.94538879	22.05695724	22.89714622	22.92687798	21.90046883	22.28507423	22.43948746	22.31801224	21.47674942	22.38074684	22.05998611	20.34313202	21.4659462	21.67021561	22.33062744	21.47472191	21.17542458	22.24491692	22.02122879	21.98602295	21.92670441	22.06798935
P20674	21.55459976	22.7802639	22.53192902	22.29076195	22.05058479	21.95365143	22.57766724	22.06540298	21.75827026	21.71530342	21.25174713	22.30521584	21.56367874	22.28432655	22.59267426	22.964468	22.6395359	22.38567543	21.39520454	22.0137825	22.03103638	22.2529583	22.18548584	22.51278496	22.51211739
P20700	17.66546059	19.18738937	20.15696335	19.12489319	18.45583916	19.74455643	19.34149551	19.12196541	18.43888283	18.10873413	19.25238037	19.21327972	19.20697212	18.66636658	21.05059433	20.45586967	19.7226696	20.18343544	19.76345825	18.29194641	19.26231384	19.35260391	18.69026756	19.241642	20.52362442
P20774	25.34708023	23.05057716	21.79592896	24.35258484	23.31018639	21.94430923	21.00426674	12.28603077	23.97391319	12.28603077	23.08494186	23.02015114	19.67006302	20.48413277	21.6868763	20.43286324	21.08621025	20.73595238	12.28603077	20.31867981	24.46713066	20.16110039	24.05549812	23.42248154	21.62485504
P20810-6	16.94648933	19.12508774	12.41191578	17.49067879	18.01836586	12.41191578	18.82654381	17.97896576	17.62549782	19.3227253	12.41191578	20.03517723	19.58886337	8.764512062	16.98791313	17.31419945	18.88856888	18.69440842	21.76634407	18.19510078	16.5618	12.41191578	18.73624039	18.67835999	18.22409058
P20933	18.72246933	19.69198418	17.98378372	21.4905262	18.63368607	12.16887951	12.16887951	12.16887951	13.6317358	12.16887951	12.16887951	20.4804821	12.16887951	18.16573524	13.6317358	19.93561363	19.65103912	12.16887951	12.16887951	21.42755508	20.50855064	20.40592575	12.16887951	19.19667816	20.21418762
P20962	23.39774323	22.09137726	22.13537979	24.6102047	22.8727951	22.32673454	22.88319206	21.47841644	23.1888504	21.54652596	23.31277847	23.64166641	22.32963181	22.78944969	23.24043465	23.21661949	21.94371223	23.12265587	21.71871948	22.86803818	23.63047981	23.69538689	22.67472649	23.3674221	22.56509018
P21266	20.52498627	12.00895023	12.00895023	24.30565643	17.2927494	17.50443649	18.18259048	18.10378456	21.42307472	12.00895023	12.00895023	17.84548759	12.00895023	15.84980965	15.84980965	15.84980965	15.84980965	16.93706131	12.00895023	15.84980965	15.84980965	20.23919106	18.95492172	18.21964645	21.24080276
P21281	19.89310074	19.23176003	20.1626606	12.84424973	19.34677124	19.65118408	19.66133118	19.36958694	19.77861214	19.88598824	18.88703918	19.99853516	20.240345	19.88026047	19.04259491	19.65185738	19.10722733	18.87598038	18.31287384	19.12423897	12.84424973	18.7356472	19.10015488	19.67444611	19.75589371
P21291	22.41277695	21.60059929	20.74279594	21.75351715	20.94825554	19.83388138	20.05715179	19.36688805	21.67071533	19.15966415	22.28529167	21.54572868	19.78769112	20.43598175	20.70762825	19.67152786	20.25592995	19.83018494	20.11139488	21.48097229	22.32761765	21.55281258	22.23136139	22.29463577	21.72680664
P21333	23.64938736	24.01294899	23.37303734	22.71730423	23.27667809	24.16504669	22.60629654	24.70055771	24.37199783	23.95719528	24.16049957	24.97272301	23.60465431	22.54496574	24.32691002	23.38691902	23.34860992	23.61259651	23.64459419	24.12533951	24.369524	24.47738266	23.73827553	23.52296257	23.79467392
P21695	13.59281445	20.41823578	17.82784081	21.05658531	12.16046524	12.16046524	18.15112114	19.0844574	19.76409531	12.16046524	18.83704376	19.47437859	12.16046524	19.59177399	21.12467003	20.46446228	13.59281445	12.16046524	16.64362717	21.25118065	20.37422943	17.12603951	21.44946671	12.16046524	18.19724464
P21796	17.45674515	19.87171745	19.13879204	17.43642426	18.1983223	12.43906403	19.31522751	20.68600655	17.88559914	19.19524956	12.43906403	20.46913338	20.38923264	17.08439636	16.90693855	19.75842285	20.59648514	18.83282471	19.98495865	20.21880341	18.9575119	18.58314896	20.42448807	19.87929726	19.3289299
P21810	22.16531944	23.0912571	21.48752022	22.29102325	22.95912933	21.4475441	21.22894859	19.26661682	22.30872726	18.62529945	23.14275742	22.71018219	20.40115547	21.08441353	23.38156319	22.60441399	22.38049126	20.4335556	16.57084465	22.70564842	24.49250031	22.17518234	21.56906509	20.73672485	22.43392181
P21964	19.54080391	19.72744751	19.67061424	19.54437637	20.62020493	20.56627083	20.55725479	19.84324646	20.44055176	19.66052628	20.52859688	21.18889236	20.26329994	20.52298164	20.6749649	21.34474754	21.33063698	20.03965759	20.14070129	20.79898262	19.01347542	19.6607399	20.16472626	21.10886383	19.41083336
P21980	12.17878342	17.8566761	18.58500099	17.63682938	17.77535057	22.5370388	12.24626732	17.45342636	17.57540321	20.7526226	17.00909996	12.24626732	17.89694214	18.56698799	12.17878342	21.09259033	19.00277519	17.36236763	24.9881649	12.17878342	16.89453888	16.90729904	17.37013626	16.37064362	17.63334084
P22087	21.23926735	20.32664108	21.3894825	21.52309608	21.19083214	20.80256844	21.14092255	21.49427986	21.45768166	20.20558167	20.40597343	21.20140457	20.72227097	20.94126511	19.7770195	21.16293907	20.69504547	21.96835327	21.76534653	20.23747826	19.61572266	21.7324276	20.62454414	20.68408585	21.96069717
P22234-2	19.45533562	19.20843697	20.57707787	19.53846169	20.12800598	21.28829193	21.50940514	20.8149662	21.36684036	22.15942955	20.84914207	20.13368416	22.41417885	20.51423454	19.65874863	21.19020653	21.94931793	20.32611847	20.29553413	20.14663124	19.49914932	19.90886879	20.14784431	21.42421532	20.61450386
P22314	23.15983582	23.25925064	23.84054375	23.48405075	23.4468689	23.55584908	24.48394012	23.41766739	24.37677765	23.76189804	23.88655472	24.02523041	24.45009232	23.9421463	23.88385201	23.78448677	22.75544739	22.41920853	23.49713326	23.74615097	22.34190559	24.47512817	23.71658325	24.10575294	24.09442329
P22626	25.60882759	25.01195908	25.98516083	26.16275024	26.14193535	25.28704262	25.40234566	25.17224121	25.93276787	25.28862762	26.08097649	25.95131493	25.76725769	25.82229996	26.14453125	25.8730526	26.11398697	26.25772858	25.46039772	25.96110344	25.29833031	26.01604652	25.60653877	25.61389732	26.61880302
P22695	21.33028793	20.94397736	21.25172234	21.98521996	19.31443405	20.65391922	21.62347984	22.48592377	20.97588158	19.75716972	21.07322311	21.0353508	17.79962158	21.53195	20.94654083	21.87079811	20.91409683	21.3774147	20.96906471	20.54329872	15.55804539	20.55408859	20.62023163	21.76612473	22.37406349
P23142	19.73633003	18.66185188	18.15054131	19.49954224	19.0746994	19.4711895	17.63273239	17.07485962	15.76399899	17.98405838	19.03951073	17.61888885	15.72177315	15.76399899	19.09224701	20.66237831	15.76399899	18.42868805	17.43478394	19.16121292	19.97057724	20.37870026	17.527174	18.22094727	18.34821892
P23246	23.95035934	23.37624359	24.82489395	24.000597	24.01786613	23.18353653	23.42862892	24.46591377	24.30090904	23.31591606	23.95867348	24.8564949	24.77430153	24.5425415	24.070858	24.19894791	25.25751305	24.22531891	24.32136345	24.46751976	23.75126839	24.20456314	23.84687233	24.39061356	25.36140633
P23284	23.16439056	24.49505997	23.59163475	22.67944527	23.29223251	23.111866	23.7110157	23.94768524	23.35967064	24.36177635	22.73554993	23.34457207	21.91732597	21.66777802	22.52432442	23.92727089	22.54146385	23.26683807	23.7273159	22.43818474	22.46870804	22.87868118	23.10243416	23.56237793	23.05608749
P23381	22.65038872	23.26086998	22.65753746	20.86379242	22.66980743	25.7976532	21.66030884	24.18629456	22.20762253	23.4731102	21.73643303	24.55815697	22.21707535	19.42829704	21.7016201	19.29625511	22.46956062	21.00879288	20.57354164	20.70969772	20.26884842	20.8551693	22.19339371	21.8999157	21.77933884
P23396	24.90689659	25.13887787	25.61088753	25.10507774	24.6400795	24.59777641	25.49556732	24.62112045	25.05787659	24.99788094	24.84249496	24.3863945	25.09551239	24.52784348	24.6612606	24.509161	24.69795036	25.17722321	24.50503159	24.23552895	24.54462242	25.24059868	24.88213539	25.17814064	24.88929558
P23526	21.24416733	11.9972887	21.78598404	21.93138504	20.28983879	19.67576981	22.00673866	22.17988014	23.1835556	21.07055283	21.61463928	22.49124146	22.68161392	22.03840828	15.26847267	21.79006767	21.64176178	21.64981842	23.83038521	22.16418839	15.26847267	20.12363052	21.46100998	21.67885208	22.49160194
P23946	24.24909019	23.80049324	20.82800293	23.29990196	19.92991066	18.84489441	19.38804436	18.27020264	20.83699036	12.39805889	19.97652435	21.68293571	18.80877304	19.62679863	21.80370522	20.7931633	21.82597923	18.85629082	12.39805889	22.52350807	24.71306229	17.89896965	23.83700752	24.81023026	22.60988617
P24534	19.78587914	20.97298813	20.38794327	19.33948898	19.70150185	19.06762505	20.03412056	21.04990768	21.14079857	20.97312546	18.91841507	20.17061424	19.13578987	18.84846306	19.61933136	18.64737701	18.46826363	19.93562508	20.67650032	19.81967926	12.60074234	19.43392181	20.46296692	20.90162468	20.20410347
P24666	19.09479713	19.33429337	19.78267288	19.86252213	19.56804466	19.39090729	19.25140381	18.79598808	20.56520462	20.30610275	19.17845726	18.9027729	20.68597603	19.63626862	13.62501335	19.81450462	19.90071297	20.39096069	19.544384	20.60931969	13.62501335	19.08954239	19.1214695	17.97562981	19.30787659
P24752	14.25734138	20.79707527	20.33083725	20.58552742	12.10601234	19.11085892	18.7529583	20.36734581	21.02341652	18.86268616	12.10601234	20.48163795	19.8371315	19.84945679	14.25734138	21.60598755	20.30012703	19.52413177	21.05006599	21.23511505	14.25734138	19.1587162	20.39255905	20.90459824	20.88109207
P24821	16.30411339	18.41097832	18.54862404	15.53440666	22.02134895	21.7578125	17.34659004	17.68579865	16.3542366	18.12671661	21.50606346	21.35455132	12.35801792	9.759195328	17.48074532	18.77119064	16.87639999	18.07845306	19.140522	19.07708168	20.80714798	20.51391792	12.35801792	17.96463394	17.84911537
P24844	22.13747787	22.15758514	19.74951553	21.12304306	21.59532547	21.22957802	20.26481628	19.11087227	21.79732704	19.86055565	21.71590042	21.63908577	18.74324036	19.7617588	20.39018631	18.78958702	20.0070591	19.89183617	17.63874245	21.93691826	22.44585419	22.28972435	21.5865097	21.09921837	21.82842255
P25311	24.45633125	20.69111061	19.51191521	22.05902672	21.47521019	12.02708149	12.02708149	20.65731239	21.73823357	12.02708149	18.05687523	19.43774605	21.16771698	22.64139175	15.33166885	15.33166885	21.40549469	22.19220734	17.16769791	23.60803223	22.25088501	22.78235817	22.42625999	23.8171196	20.99477386
P25325	14.44978619	16.08126068	18.92502213	19.40738106	16.92406464	12.13191223	15.8941555	17.57958412	14.44978619	18.99744606	15.69512558	17.8846817	17.56711197	20.15026283	14.44978619	14.44978619	14.44978619	16.29137039	20.02276993	19.71974564	14.44978619	19.11684799	17.96266174	17.83064651	15.86540127
P25398	20.20232201	21.98684311	22.41309738	21.58575058	21.71434975	21.42801285	21.9561882	21.61073112	21.74766541	21.63269424	21.26426697	21.47828484	22.39815521	22.21593475	21.39580345	22.20027542	21.75746536	21.9388752	21.19530106	21.22006607	21.03218842	21.74870682	21.42538071	22.03571129	21.9734726
P25705	24.85746002	25.64148521	24.97736549	25.32119942	23.75583458	24.77391624	25.70397949	25.05282021	25.79075813	25.35552216	24.57322884	24.70917892	25.88859177	24.88352966	24.13285828	25.22950554	24.37622643	24.63583183	25.87693596	25.6614151	25.26674461	25.32076645	25.34988022	25.62486458	25.27272034
P25786-2	21.97043037	23.25059319	23.54400444	22.8092556	22.98801804	23.11942673	23.22093582	22.67233276	23.18281937	23.03929901	22.75421715	23.07336426	23.24695969	23.2140522	21.94941711	22.81144905	23.28897667	23.27637863	22.83232117	23.45426178	22.65754128	22.94809341	22.87324142	23.37034225	23.10936737
P25787	22.03995514	21.70918846	22.10491562	22.1187973	22.08401299	22.07135963	22.47264671	21.86785126	21.93068123	22.34404564	22.263237	21.25282097	21.59417534	21.26310921	19.51199341	22.06515694	20.62977982	20.9400425	21.26855278	20.22285843	20.91947556	21.49796677	21.68498611	22.02742195	21.53175354
P25788	22.26828003	21.50836182	22.18999863	22.42606735	22.25259781	22.28447723	22.69095993	21.62935066	22.03471565	21.76887321	22.77891159	22.08466339	21.71492577	21.39476776	21.27090263	20.50675392	20.56655502	21.92818451	21.41945457	21.41745377	21.86190414	21.69612503	21.55151176	21.62943649	21.34861374
P25789	19.23819351	20.10734367	20.16560173	19.57085228	19.95291519	20.67921638	20.67399597	20.22874069	20.26899338	20.16622543	20.05820465	21.25262642	20.59852982	20.55777931	20.72200775	20.48553467	21.11901474	20.7988739	20.33152199	20.81466293	20.07996178	20.1694603	19.60956573	21.1342144	19.88699532
P26038	23.82496452	23.61512375	23.73670197	23.05138588	23.11077881	24.37857819	23.84076691	24.73086739	23.80041504	24.50509834	24.1644001	24.29578972	24.11123466	23.16245651	23.31526375	22.545187	22.30256844	23.42852402	23.89906311	23.88108635	23.29402733	23.20688438	24.1644001	22.72229004	22.94544029
P26368	17.82983208	16.78349113	19.58233452	18.32656288	18.42000008	17.70669556	19.02709198	19.11352158	18.48437309	17.64468956	18.30970955	17.56275368	19.02555275	18.81417847	18.58590508	18.78488731	19.0920105	17.53344727	15.32277393	18.29864502	13.60684776	17.88076401	15.80717373	18.85736275	20.18234634
P26373	24.07643127	24.4805584	24.74861526	23.98188782	23.939888	24.49240875	24.65834808	23.86868286	24.28955841	24.65384674	24.16684151	24.20045471	24.58906174	24.76454353	24.07699013	23.57188988	24.1866684	25.25471497	24.1762867	24.35086441	24.25580597	24.38341522	23.80145645	25.23360443	24.57644463
P26440	16.29824448	19.29656029	18.67208099	21.59043884	18.47358704	18.60691643	11.86539555	18.82494926	20.90525627	18.1398201	18.78435326	11.86539555	19.34539032	16.29824448	21.75642776	16.29824448	21.65354347	11.86539555	18.54616737	16.29824448	16.29824448	20.13845062	18.71821022	19.12002563	18.67626953
P26447	21.22720146	21.59058952	22.45436668	23.26647568	21.14795876	23.51510048	22.33704948	21.47802925	21.58531189	24.02092552	21.2838974	21.58013725	22.1062088	20.9492321	21.17654037	23.57612228	21.17807198	21.4021244	18.92515564	21.50120354	21.62848282	20.89059639	22.99045563	20.96458054	21.38926697
P26583	21.25712204	20.69575691	22.57403755	21.31884575	20.18552399	19.95785332	21.53351784	21.65079498	19.99541855	20.31880188	19.95716286	20.5897007	22.34362984	22.05002022	21.59664345	21.75920677	20.83114052	21.52734947	20.29551888	18.80155754	19.93579674	22.05151176	21.16640472	19.80642891	22.55996323
P26599-3	22.5807209	22.03953552	23.17119217	23.02496719	22.60534859	21.72195435	22.11093712	22.61185074	22.27628708	22.29201698	23.05053329	22.28099823	22.6308136	21.96978188	22.27702141	21.94874001	23.56387329	22.78699875	22.58907509	22.63763046	22.6091938	22.94701385	22.66366386	22.19584656	23.25669479
P26641	22.93577766	22.97773743	23.17767715	21.88074303	22.41175079	23.05561638	23.65434837	23.6076107	23.52452278	23.92924309	22.73005104	23.67404747	24.226408	22.26499748	21.66023064	21.8451786	22.99416351	23.33183098	23.70845795	22.5917778	22.48342896	22.54730225	22.30037689	23.42631149	23.18663788
P26885	19.67114258	19.56872559	19.26190758	13.40240765	18.86147308	19.26545906	19.58679008	19.31576347	19.52055168	18.89389992	18.97319412	19.3200779	19.23591805	18.58630371	13.40240765	17.81743431	18.74592972	19.34609413	18.99346161	20.06415749	20.68562317	19.31111717	18.71095467	19.61540413	19.97956467
P27105	20.49014282	22.76724052	20.92691422	20.95588684	20.04593277	21.67102051	20.73690987	21.18732834	20.97265434	21.97108841	20.4101944	21.08597946	20.28980637	19.57424545	21.4783802	23.4361515	21.18242073	21.41146469	21.91538811	21.40100098	21.25318909	20.45051575	22.64598274	21.59073448	22.10723305
P27348	20.62665367	21.27493286	22.63989639	20.61467171	22.32492065	20.91663742	23.07383156	22.24321365	20.63899803	23.76838493	21.94882965	22.24596024	24.00640106	21.81728935	21.77252007	21.90063095	22.44318581	22.77448082	22.21878433	23.32610512	22.03155136	23.08139801	21.83725166	21.44401932	22.35935593
P27361	15.21370411	18.5532856	19.62837029	20.92218971	18.507164	18.34345055	17.90328217	17.35052109	20.13247299	17.98299026	18.76874924	19.2002182	20.12082672	20.7542305	15.21370411	20.98192215	21.26345062	18.60238075	18.2137146	20.52742386	15.21370411	18.94768715	18.76618576	19.44207764	19.74151993
P27635	24.22908592	24.64981461	24.13801575	23.85664558	24.14167404	24.21896935	24.43095589	23.15486717	24.04780579	23.36021614	23.71804619	23.96984673	23.32311058	24.03302193	22.7066288	23.07349014	23.29467392	24.13840485	23.70728111	24.01093864	23.63926506	23.53107071	23.41793823	24.83214569	23.73368263
P27695	22.16064835	21.60195732	22.57247353	22.21300125	22.68400002	21.9226284	22.15248871	20.75051689	22.13826752	21.41468239	21.48030663	21.53658295	21.02098846	22.07844734	22.84049988	22.15690804	22.68663979	21.8525753	21.18041992	21.00432396	20.41217232	22.23897934	21.64310265	22.30181122	21.41564941
P27797	21.23935509	21.19089127	22.14726257	20.9679966	21.75210571	21.20750618	21.69338799	22.43238258	22.37078285	22.59033966	21.6107502	22.13978958	23.52414513	21.04468346	18.8146801	20.83080673	20.51473808	20.01611519	22.40452385	20.21950912	12.99244213	21.18899536	21.08549309	20.1007576	21.31304359
P27824	19.22105789	21.06544113	20.86452103	18.45994759	12.3312521	20.87527847	20.33665276	23.37804985	21.98991966	18.70087242	17.35996056	20.17738724	20.94422913	19.68880463	18.53321075	20.76559448	19.64295578	19.3751564	22.00045013	20.2583065	20.41906929	19.93502617	20.03098679	20.1365757	19.59397507
P28062	21.07011604	21.43505669	21.6883831	21.08920288	20.54595375	22.01891899	20.93068886	20.7385807	21.22433662	21.02034187	20.62865448	20.88117599	20.15210915	20.871315	21.10769272	15.37388229	20.44637299	19.464674	18.54690933	20.90992355	19.74030876	19.81004333	20.34791565	19.89301872	20.62571526
P28065	20.88777351	21.4565258	21.82492828	20.79465103	21.45167923	22.01903534	21.34071732	21.33082199	20.69733047	21.5331459	21.79630661	20.49801826	20.28165054	20.49619865	20.93400192	20.85556602	20.64480591	20.24544334	18.15505981	15.99326229	20.2035141	20.79521942	21.19826889	20.41650772	21.18121719
P28066	21.77154541	22.00027847	22.24877357	22.0991745	22.38017464	22.35409355	22.14616585	22.55981445	21.85353088	22.29887772	22.02776718	22.22774506	22.34424591	21.81048775	21.97952461	21.42249489	21.65746498	21.8960247	20.89570045	21.12914276	22.17686081	21.67825699	21.50902367	21.81848526	21.63107872
P28070	21.79288101	21.52924538	21.4265213	21.41632652	21.78927612	22.05804443	21.61213303	21.28495979	21.42303848	21.25372505	21.75357819	21.73472404	21.29200363	21.52514648	20.02075577	21.32417679	21.32843781	21.51533318	20.43202972	21.47711372	20.60699844	20.94828415	20.63510513	21.4202137	21.26395035
P28072	21.62626457	21.5527401	21.66956711	22.41937447	22.60612679	12.35848713	22.34691238	20.95519257	22.25491524	21.65646362	21.77491379	22.25064659	22.49981499	22.73145103	21.3267498	23.59443665	20.66989517	23.08323669	22.17676735	21.95757103	22.22733688	22.36273575	21.43879318	22.1464119	21.37631607
P28074	19.00159264	20.1955986	20.20602798	20.75465393	21.81271935	12.34377575	21.87627983	18.85552216	21.3866539	21.06570816	20.54835701	20.805233	21.93533325	22.02339745	20.16802406	23.1619606	19.6609211	22.53744316	21.11308479	22.56354523	20.56589508	21.60297585	20.63701439	20.96020889	19.54161644
P28331-2	19.91671944	18.36117363	19.2228241	20.14572906	12.07332325	17.80019951	20.32144737	19.03357697	21.01435471	19.20139885	18.75078583	12.07332325	19.26963043	18.7297039	14.61973286	14.61973286	14.61973286	18.72880554	19.96481323	21.77199554	14.61973286	18.72017097	18.75704002	19.17901421	19.03721809
P28482	20.15489769	20.49816132	21.17806244	19.63355827	20.88671875	21.32336617	21.31518745	19.63302612	20.81537628	21.44420433	20.4131813	21.15465927	21.43588257	20.95689011	21.41443634	21.17576408	21.19093704	21.78869629	20.94705391	22.18169403	21.3247242	21.0624733	20.71627235	21.45612335	20.95046997
P28838	21.59614372	21.9988327	23.24970627	21.65398598	21.43604279	23.98786926	22.76704025	23.60302544	22.98816681	23.84870148	21.62841415	21.80628395	23.12769699	21.68778038	22.28697777	21.44480705	22.2829361	21.44569206	20.99041748	20.27405548	20.58853531	20.78769875	22.20542145	21.74180794	22.15040016
P29373	17.23411942	19.02021599	23.1693325	23.26897812	18.88889885	21.76210785	24.91803169	19.0012455	22.62917328	22.40757561	21.77045631	19.68751335	23.17263603	23.73319054	22.31693459	22.00919724	23.14232635	22.9866848	20.09991646	17.23411942	17.23411942	20.91085815	19.27122498	19.10635948	21.30410767
P29401	24.26376343	23.815485	24.71937561	25.03734016	24.77175903	24.41926765	24.04701614	26.32402039	24.51243019	24.65517426	24.70056915	25.04278755	25.15738869	23.88299751	23.89948654	25.03593636	24.83664894	24.40897369	24.71357918	25.65326309	23.97122765	24.73809814	24.71730423	24.60313988	24.87291718
P29590	19.87849617	21.15817261	21.26690674	21.63886642	21.65639877	21.05106354	19.78802109	21.67905617	21.87965775	20.90467072	21.53056717	22.89037704	20.49459648	21.40565109	21.142313	19.74099922	19.82923508	20.01731873	22.74564934	20.07339096	20.19268608	19.48068047	20.87639618	20.56696892	21.23443985
P30040	19.98820114	19.51792717	19.47800064	19.68532562	19.3564167	19.82638931	19.2322731	20.33260345	19.48241806	20.61403275	19.13093376	19.7018528	19.65987587	19.46139717	14.53942871	14.53942871	20.21377563	19.76574135	20.35244942	19.06715012	19.55326271	16.95246315	18.45902252	20.11991501	19.61595726
P30041	21.25413132	22.4506855	20.63236046	21.89658737	21.75434113	21.02749062	22.23073769	21.70648956	19.76935196	21.91304016	21.51241112	20.06246376	21.41576767	21.40662575	21.91117096	22.63422775	21.24463654	21.62310028	21.32582283	21.63475609	21.45474434	21.32749748	22.35921097	22.03747368	21.22527695
P30043	20.84533119	23.29124069	21.90712929	23.31736946	20.93748093	20.87984848	21.4760437	22.00743866	22.16299248	21.13050079	20.95100021	21.3556881	20.82666779	21.7944355	21.81258965	23.15835953	22.04420853	21.57440376	22.2502327	22.49248695	22.73195076	22.49458504	23.60642433	21.11624336	22.50810623
P30044	21.67324257	18.23111916	20.762537	20.4815464	21.56930161	20.96432114	21.14391708	18.20766449	21.52266502	19.96121407	20.37044334	19.71573257	20.5191021	19.54996109	19.72257233	19.89058304	16.83987427	21.73458672	20.76055336	21.70888138	21.198349	20.5066452	12.29922962	20.17728233	18.99086761
P30046	20.99344254	19.41002083	18.18230057	20.602211	19.97509956	19.38334846	12.08558178	17.98910522	19.94301605	17.54866791	12.08558178	17.30343819	17.79413223	20.48460388	15.22059631	15.22059631	15.22059631	19.32621956	18.87548065	15.22059631	15.22059631	19.90322304	20.00872421	19.38298035	12.08558178
P30048	21.91287231	22.07775116	22.06417465	23.02221107	21.69581032	22.06183815	22.83542061	22.06098938	21.98766899	22.29190445	22.83836555	23.43206596	21.46858597	21.67087364	21.47146034	21.56230164	20.59293175	21.5599575	21.86517143	22.53737831	21.77249336	21.78569984	22.14871025	22.14232063	22.27746582
P30049	19.62900734	18.21323204	12.40927124	19.88754463	20.75118828	20.31940269	20.87394333	19.87564087	19.24980164	20.14122963	20.17988014	20.2924633	21.00215149	19.68614388	20.48316383	21.03360367	19.16274071	21.01948929	20.0507412	19.10631371	21.17808723	20.90620995	12.40927124	12.40927124	12.40927124
P30050	23.3228569	23.4533329	23.52492523	23.14928627	23.45935059	23.55867004	23.7985363	22.70257187	22.7863636	23.31749916	23.59949493	22.73152161	22.94207764	22.55529594	22.76609612	22.5177002	22.14733505	23.56370544	22.96870804	21.98522186	22.70297241	23.52937698	23.22389221	23.78086472	22.92153931
P30084	16.47660637	19.55910873	19.25013161	23.02443504	18.97590256	19.27362251	19.94372749	19.84344292	22.44238091	18.06688118	20.17568398	18.96427727	19.71943283	16.47660637	16.47660637	16.47660637	20.72472382	18.20409012	19.80371857	16.47660637	16.47660637	20.45923996	20.71389198	19.69520187	19.18471336
P30086	21.14410782	20.27738571	21.95418549	22.07424164	22.04210472	20.58686256	21.85185051	21.46927643	21.63030243	21.86824226	21.13354301	21.44766235	22.58679581	23.43082237	23.52579117	23.25758171	21.5779171	20.42088699	12.35810089	21.22194862	21.55201721	22.51015472	22.71290588	22.00858116	21.94017029
P30101	23.2247715	24.76727867	23.7935009	23.78745842	23.75362015	25.32570648	24.04128647	25.03130531	24.29684639	24.71668243	24.17199898	25.05067635	24.87464142	24.55218124	24.75957489	24.48230934	24.17720032	24.45996094	25.79278564	24.00320625	23.67934799	23.856493	23.91691208	24.80510139	23.83821869
P30153	19.46933365	19.98903656	20.77956772	19.563097	19.70926094	19.9967308	21.12606049	20.6301899	20.57063484	22.01351547	20.70441818	20.88926506	21.58246613	21.72142792	22.2455883	22.34762955	21.86639595	20.81739426	22.34565353	20.66005135	20.23752213	19.62879944	20.86315536	21.83545876	21.15500069
P30626	19.9174633	21.75494766	21.81897163	22.70830345	21.3229599	22.54297829	19.51710892	20.69854355	21.64053154	20.4085598	21.64716148	21.64068794	21.03833771	22.86640167	22.08191299	22.23796082	22.2794323	20.88252068	21.6587677	20.97800827	21.50284576	21.58873367	21.31193924	20.86147881	21.49349976
P30740	21.84174919	22.05220032	22.16195107	22.05614662	21.10877228	23.80573845	21.56955147	20.53608513	21.92446136	21.60547066	21.29748344	21.36590958	21.57666969	21.30625725	17.62151909	21.52469254	21.55736351	21.12048531	23.20743179	21.61302757	21.41744614	20.90892601	21.33170891	21.48303413	20.94205856
P31040	12.21255398	18.44005966	18.19775009	17.21651459	12.24769974	18.19867134	18.78402901	18.66666412	17.81622124	18.96922302	17.90077972	18.52104378	19.50444603	19.24478912	18.26134491	19.34703636	12.21255398	12.24769974	19.59604454	19.3187294	12.21255398	18.18968582	17.72983551	18.32945633	19.52840233
P31146	22.84682274	24.18192863	25.09628296	23.42886925	23.56723022	23.88153458	23.546875	22.9690094	23.58789444	22.88158226	23.26658821	23.18263817	24.5051403	22.85298157	22.37521935	22.98102379	23.36822319	22.83971214	21.95003891	22.54127884	22.48836899	22.24485207	23.9991951	23.33708763	23.48094177
P31150	21.10708237	20.18935394	20.42494583	21.11295891	19.2918663	20.08667374	20.00607681	20.29168892	21.28993797	19.85912323	20.07576561	20.24341011	20.8330307	20.23416138	15.25873566	19.23718643	18.90539551	20.02384377	21.62356758	20.36475372	20.87549019	21.00644302	20.53014565	20.31334114	20.08679771
P31153	19.4152298	19.77519417	20.2030983	19.79855347	19.01071739	19.49682045	19.20305824	19.51546097	19.57288361	19.61110497	19.24650002	19.68767357	19.70180511	19.29384232	11.73056126	18.75468063	19.1961956	19.16832924	19.41504478	20.07158852	19.36194801	18.96088409	18.83598328	20.00095367	20.38676071
P31930	20.86515999	20.90497017	19.90661621	21.73775673	12.24647045	20.7222271	20.46622086	21.77759552	20.46777153	20.47541809	20.31011581	19.73315048	20.19750023	18.71052742	19.89304733	20.77701187	19.0636692	19.68212509	20.85837936	20.3039856	12.27760601	20.00580215	20.50556946	20.56466484	21.57107353
P31939	20.31912231	20.5906086	20.54548073	21.61101341	20.83219528	20.45061493	19.63525963	20.03560066	22.34242058	21.14771652	12.26983166	19.37195206	20.20222664	18.6316967	19.10169029	20.97814751	18.84843445	20.464571	21.9227562	22.41312599	17.71748543	20.70619392	20.52403641	21.61396027	20.5387249
P31942	22.42655945	20.94454193	22.8443203	22.19857597	21.96242142	21.19082069	21.59175682	21.59280014	22.07088661	22.27173615	22.21598053	21.0246315	22.69377136	21.82769966	21.97943306	22.50810814	21.62892723	22.60908508	22.14253998	21.27637291	21.57185173	22.83421516	22.13047028	22.23284721	22.96623421
P31946	19.04512978	18.53331566	20.57432365	19.56292534	19.75695229	18.61037445	18.81950951	12.4429636	17.16400719	17.62578583	18.58813095	19.49738312	19.5979538	19.00340462	19.72195625	19.35658455	19.91611862	19.02941132	19.46793175	19.1525898	17.23850822	17.88364983	20.04199982	17.67288399	20.96805
P31946-2	21.64666367	21.05920601	22.14460182	22.41784096	22.3625946	21.51724625	22.24200058	21.75579453	22.19643593	21.40877533	21.71304703	22.33484268	23.39903831	22.77343178	22.7026062	22.96893501	23.47514534	21.85916901	22.21581459	22.44199181	21.72959328	21.70565605	22.14168549	21.95863724	22.67470932
P31947	21.50410843	21.26093674	21.59788704	21.91895103	21.70101166	22.71309853	22.67017555	23.68675995	22.68566132	22.70603943	22.60472679	24.27702522	23.0673542	23.12690735	22.69397736	23.01247215	23.23567009	22.68986893	24.30719185	22.84921074	21.21287346	19.82197762	21.89188957	22.43318558	22.56392479
P31948	15.95726967	18.67786789	19.953722	12.08981705	18.45185661	19.29599571	20.11078453	20.0089016	19.69773293	21.30642319	19.3303566	19.28115654	21.50959396	19.70328522	12.08981705	20.47489548	18.70567322	18.30476189	21.03152657	18.9701767	19.23194885	18.56640816	18.64536667	19.44235611	19.99376106
P31949	21.76743317	21.20090294	21.9042244	22.48006248	23.39254379	23.29356766	23.52449608	23.06038094	22.60118294	23.22380066	22.16367722	23.274189	23.55196571	23.86624146	23.30451012	23.55842018	21.5395298	22.42730331	21.9321537	22.27153397	21.19433975	22.60213089	21.62357903	20.54341507	22.01461411
P32119	24.42388153	25.98321152	24.35172081	25.65382004	24.13918114	23.3306427	25.01012421	24.03656197	25.14838791	23.52192688	24.42997169	24.39927483	24.95561028	23.89770508	23.90102005	24.06344986	23.31937218	24.6052742	23.59000969	24.45942688	24.79826546	24.46574593	26.34771919	24.37469101	25.05947304
P32969	22.52862167	23.11911964	22.8570137	22.52496338	22.76753807	23.09528351	23.24786186	22.13866997	22.35627365	23.19966888	22.47560501	22.52857018	22.36394119	22.12612152	22.70247841	22.44168472	22.00553131	23.32242012	22.48355484	23.24213982	23.05494308	22.76937866	22.63332939	23.41323662	21.96033287
P33241	18.51399994	20.83812141	21.75746918	19.93159103	21.28770256	21.20684242	21.00087547	20.14798164	19.65735435	19.87837982	21.11473083	19.28416824	20.51974297	18.84239006	21.12006187	19.52340508	21.1752491	19.91597557	18.88557053	21.2949028	18.78308487	18.98828506	20.76104164	20.23352814	20.36980247
P33316	17.75637817	19.74876022	18.77086067	18.45056343	17.74043655	20.60350037	17.09123039	19.0327282	19.6510334	17.65779686	17.61600494	17.37887764	19.67917252	18.87021446	13.7851038	20.07677841	21.25397873	22.12255478	19.26013947	19.08673286	18.15087891	17.22665215	19.01531601	18.36079407	19.78358078
P34897	16.75595093	22.25939178	20.63910103	17.92444992	19.98257637	19.58561134	20.15517044	20.54540825	20.64398575	20.54004288	21.54603386	21.57819176	20.63354111	19.72842789	20.42495918	19.85255432	19.13794708	20.76042557	22.43235397	18.85521507	18.01391983	20.73914528	20.27041245	20.85807419	21.24974442
P35232	23.72385216	23.82529068	23.27371407	23.86381531	23.18169403	23.46418381	23.87261581	23.83584023	23.68407822	23.5518856	23.53606606	23.60494995	23.91564178	23.17813683	22.57646561	23.44983101	22.8671093	23.37789154	25.02318573	23.15185738	23.15729141	23.53867722	23.70108032	23.68519211	22.68637848
P35237	20.56573868	19.360672	20.05272102	22.18364334	19.55414963	12.02227211	20.95569992	20.10139465	22.69702339	21.31687737	19.13779068	19.77632332	20.37418938	20.92487144	15.77512169	21.81614494	15.77512169	12.02227211	20.5369606	15.77512169	15.77512169	18.81256294	20.76707458	19.40807152	19.4468441
P35244	19.14636612	18.63906288	19.47013664	15.14127445	18.84015083	12.0737505	19.75780106	12.0737505	18.45828629	18.1294632	19.09283829	16.21832085	17.89744759	20.96839333	15.14127445	15.14127445	21.07691765	19.01906204	19.25140953	15.14127445	15.14127445	19.67757034	18.47396088	18.5596447	19.30473709
P35268	23.34643364	24.19331741	24.72995567	23.60168457	24.01163292	23.85329437	24.24374962	23.49155998	23.94761848	24.09932899	23.40840149	23.4297142	24.06427002	24.21998024	23.2568512	24.28783989	23.72101402	24.60148621	23.07778168	23.39702034	23.71874809	24.52429581	23.70209503	24.2684536	24.24266243
P35270	17.23894691	18.4499073	19.0686245	17.23894691	19.13536263	12.0542984	19.00313187	19.45750809	17.23894691	19.90165138	12.0542984	12.0542984	19.70533562	22.57924461	17.23894691	17.23894691	17.23894691	19.30236053	18.80434036	17.23894691	17.23894691	20.45527267	20.01452065	19.28505707	19.93173981
P35527	15.97057247	20.18734932	22.47405052	22.52739525	22.79441643	20.08784294	19.94680405	19.4966507	21.65058136	20.75249672	22.07053757	22.20459557	18.03587914	21.71341324	22.52041054	22.24693298	21.08273506	21.54791069	21.05610275	20.83668709	20.70664787	20.17993355	20.8022747	22.57157135	22.789711
P35542	11.72164059	21.43121147	18.83343887	18.99667931	19.28563881	20.3453064	18.02526283	18.56674767	19.3828373	12.27109146	18.78624916	19.94708443	12.27109146	19.62589073	11.72164059	20.46282005	17.40011597	19.88485336	12.27109146	19.14451408	19.61336136	20.52630615	20.71375465	18.726614	18.80849075
P35579	23.26050186	22.15061569	21.54021645	22.85174179	22.43449402	23.13687706	22.25385284	24.2352066	22.79174042	23.67144775	23.59982872	22.73016548	23.79022408	21.25365448	21.7885704	21.22915268	21.75195313	22.36511612	24.47337914	23.48693657	23.34244156	22.61453819	22.97369766	22.15954971	21.44104958
P35606	17.6476078	17.65829277	18.45109558	17.91970062	18.71230507	17.43638229	18.99797058	17.87627411	19.68348312	19.88239288	19.27113914	19.40564156	20.32474327	18.49650192	12.08873844	18.20803642	18.68938065	18.09737968	20.41722107	19.20057869	12.08873844	12.25345612	17.52853012	18.73001671	18.94681549
P35754	16.84358597	20.04134178	20.00662994	17.05920601	20.44487762	20.30708694	18.32354736	18.43624496	18.07108498	18.76193428	19.36135101	19.6001358	18.36692047	18.66781044	19.75362778	19.69961166	20.01894379	20.44754791	17.79253387	19.36915016	18.03102493	12.4419241	12.4419241	12.4419241	12.4419241
P35998	19.09263611	17.09203911	19.49928284	20.0434227	17.63461876	18.39941406	19.54581833	20.44404793	20.09492302	20.88318443	18.66149521	19.48343658	21.2720108	20.6071949	14.21611691	21.12621117	14.21611691	18.97350502	20.58095169	14.21611691	14.21611691	17.02643013	19.43900871	18.87350464	19.06488228
P36542	21.23433304	19.45497894	19.32931328	21.51756668	11.94664001	21.27747536	21.59476852	20.76712227	21.47896004	19.54205132	20.65467644	19.4184742	20.40629959	20.25024414	16.24871063	20.3119278	16.24871063	19.98772621	21.09552383	20.59033966	16.24871063	20.55049706	20.74466324	19.71376038	20.01064301
P36543	18.29332161	20.35121727	19.12900352	17.48508453	20.08487701	20.81531143	20.16273117	19.76873589	19.9422226	20.59073639	20.40184593	19.96126556	19.51351929	19.79340744	19.55597496	18.72829247	21.1752758	19.01169777	19.62431335	20.9046154	16.16497803	12.37628651	18.10950279	19.91581535	19.58368683
P36578	22.74758911	23.03995132	23.81837273	22.53588295	22.64019012	23.17765999	23.91985703	23.33675003	23.25761223	23.75753593	22.50942612	23.14445114	24.17987251	23.51079941	23.70865059	23.99169731	24.10869789	23.77082634	23.90322304	23.32455254	23.067976	22.60997772	22.9709034	24.56993675	23.73357582
P36871	13.36236	18.72131729	18.80884743	18.83631897	19.8042469	18.91315269	19.57966042	19.23173714	20.19464874	18.74998093	19.61470604	21.40430069	19.43718147	19.48995209	20.3024559	20.2838192	19.39048004	19.88235283	19.68204117	19.45069885	19.15262032	20.39520454	19.53726006	19.31960106	19.04408836
P36955	19.45862389	19.97946358	19.77205467	20.1463604	21.10733795	17.49026489	17.25608253	18.91825294	19.52320862	17.16122437	20.72024155	20.65819931	12.34009361	16.84036064	20.9124279	18.57400322	18.26839447	20.00273895	16.19561768	21.1678257	20.77362061	21.03091431	19.20594215	19.50780296	21.46829987
P36957	21.0180378	21.272789	20.33688164	20.84057617	20.63188362	20.9827652	20.26881027	20.80916977	21.53629303	20.41289902	20.2369957	20.95261765	20.79763222	21.08511353	20.46596146	20.04242516	20.05814934	20.68286896	22.14101028	20.41593933	20.56197548	20.81733513	21.25856018	21.12814903	20.88389015
P36969	14.34739399	17.33174515	18.65613747	17.97291565	19.42953682	18.0610733	18.30107117	18.8938961	14.34739399	12.14494133	12.14494133	16.2034111	12.14494133	19.73455429	14.34739399	18.48438454	18.88906479	18.19253349	17.12877083	18.50579643	14.34739399	17.81761742	17.84629059	17.46015739	19.03107834
P37108	19.89739037	20.47584534	20.45591354	20.34877968	20.07426834	19.94104004	20.36163521	20.36304283	19.29720497	20.19208145	12.04788494	18.72497559	18.92949677	19.23591042	20.22991562	20.47397232	20.96737862	20.18041039	19.91726685	20.8741436	15.17141151	19.64066315	20.43341064	20.62898827	21.45892143
P37802	23.45310974	23.33445168	24.51972008	23.51358414	24.03485107	23.57162476	25.0385704	24.60874557	23.44276047	24.54429054	24.2136116	23.49059677	24.43155289	25.53376961	23.67760086	24.32424736	23.98220253	24.42830276	23.64074135	23.32454681	23.16989899	24.40412331	23.80544281	23.47922707	23.75265121
P37837	22.85601234	22.44523239	23.58891487	23.43400574	22.77640152	22.38835144	22.55805588	23.27788734	23.70692825	23.34233856	22.93199348	23.98583603	24.3834362	22.82296181	23.1085453	23.01757622	21.91379547	22.56851006	23.72969818	23.48373032	22.04867744	22.56064224	23.2432251	23.02346611	23.43809509
P38117	15.40853024	20.58537674	21.14719963	22.796381	21.12575912	20.33616257	19.89285088	19.41446114	20.90907097	20.04082108	20.23536873	21.34379005	20.74378014	15.40853024	21.7790966	22.855196	15.40853024	20.50873184	21.25811386	21.54055214	15.40853024	19.95028877	21.58924294	20.72520638	20.68975449
P38159	24.0323391	22.72523689	24.3928566	24.35712433	24.11629486	23.05366135	23.55719948	23.67273331	24.1779995	23.37875748	24.21638107	23.89631462	24.30815697	24.45590973	23.14327621	24.68886566	24.10854721	24.49971008	23.28206062	23.15138817	23.49477959	24.85121155	23.77488327	23.75340271	24.62574196
P38646	22.04794312	21.71490669	22.04129028	23.01285553	21.64908028	22.61738586	22.40816879	23.67547607	22.66536522	22.73156929	21.49477959	22.34886551	23.76644897	22.51958466	22.40102196	23.83995628	22.81602669	22.74542427	24.39508438	22.78562546	20.73958588	22.13286972	22.29523277	22.86462975	22.85756493
P38919	21.4371357	21.07269669	21.75950432	21.36661148	21.75738335	21.65336227	21.89288139	22.21598053	21.57385063	21.74941826	21.52432632	21.85464478	22.79647636	21.93831635	23.15642548	21.82743073	22.36443901	22.59560394	22.19189072	21.98204422	21.93509483	21.63874054	21.0144043	21.82886696	21.75193596
P39019	24.08648872	24.03531265	24.08319473	24.16478539	24.26885796	24.34544373	24.38569641	23.45858002	23.77118874	23.73410797	23.65537262	23.46043396	23.99568748	23.36224174	23.2261467	23.7029171	23.60332489	24.22789001	23.27233315	23.35731888	23.79988861	24.01932526	23.25859451	24.22499084	23.60652733
P39023	22.51796722	23.44519424	23.47315216	22.34264565	21.77095413	23.15260124	23.33889008	22.55054283	23.14641762	22.96312332	22.31688118	23.37593651	23.59983444	23.28403282	22.79696846	23.03933525	23.79988861	23.45088196	23.41826248	23.58163452	22.88916016	22.0052433	22.69122696	23.93832779	22.91401863
P39656	20.04627419	21.51635933	19.95161629	19.00647354	18.65047836	19.81658554	20.82266426	18.96491432	19.90221405	19.3513813	20.4138279	20.53477669	19.83547211	17.36671829	18.84227943	17.77215576	18.89626884	19.88051605	20.46555901	20.27379036	20.40395737	19.24487305	20.14850807	20.98218536	20.35360527
P39687	23.20207596	21.35519028	22.09525681	24.00784874	23.39488983	22.66555405	22.77100182	22.54240036	22.98129463	23.04845047	22.62681198	22.18429184	23.03226852	22.16690063	21.72746849	22.26166344	22.85014725	22.82451248	23.22253609	22.64631844	23.47724915	22.25715446	21.97957039	22.80871391	21.78198624
P40121	24.10921288	23.47333145	23.82509804	24.16586685	23.78751564	25.21629715	23.39452553	24.15796852	24.27221489	24.75273895	23.67381668	24.06987953	23.40441513	22.23446655	23.41610718	23.54407501	23.26366806	23.97513008	23.18685532	24.52573395	22.90612602	23.98283195	23.25768089	23.46629524	23.82036591
P40227	18.89537811	21.14669228	22.19041443	21.25765419	21.28796005	21.655653	21.08274841	23.22977829	21.6697979	21.94546127	21.02277184	22.0471096	23.32428932	21.93615723	21.02717209	22.2398777	21.90955353	21.15326309	23.02972412	20.14041901	12.88846111	19.66372299	21.60773659	22.17063141	22.13002014
P40429	22.98283005	23.79177475	23.83190536	23.03476906	23.20316887	24.00455475	24.06275177	22.89484024	23.31492233	23.57876205	23.09333229	23.21830559	23.75486183	23.98217773	22.9428196	23.22478485	23.98942947	24.30661964	23.30164146	23.91745949	23.13683319	23.26181984	23.10720444	24.22676086	23.34231567
P40926	23.39987946	24.84428406	24.03820229	24.68178368	23.73976898	23.75569916	24.20836449	24.25803185	24.85740089	25.00881004	24.59835625	24.80863571	25.71780205	24.64341164	24.73131371	24.84327698	24.07795525	24.7762394	25.47078323	24.21472931	23.87447548	25.14712143	24.23272705	24.69058228	24.1127739
P40939	14.30035496	21.11857986	20.14712524	21.84401894	12.13393688	19.4535675	22.86154366	21.76517487	22.20303917	21.68374443	12.13393688	18.78370476	22.19874954	18.85179329	14.30035496	14.30035496	19.74718666	18.72277069	23.44531441	20.28022957	19.3392086	18.61575508	21.6172123	20.11865997	21.32516289
P41091	19.59720039	20.65969658	21.21931267	19.92224693	20.14717484	20.20049667	20.54407501	20.82839394	20.84423447	20.41804504	19.9521904	20.81530762	21.78625107	20.62469101	19.31605148	21.0990448	20.90019417	20.94109726	21.65378952	20.64417648	11.3823967	20.21716499	20.5586338	20.43238831	20.47088814
P41567	16.67959023	12.04551029	20.32977486	21.30931473	21.56219101	21.11998749	21.26180267	20.1787262	21.77818298	20.93359184	21.47174263	12.04551029	12.04551029	22.76483917	16.67959023	16.67959023	16.67959023	21.35406685	20.98952484	16.67959023	16.67959023	12.04551029	20.41442108	20.52128983	20.88698769
P42126	21.89156532	21.86494637	21.28926659	22.58181572	21.01814461	20.85961151	20.62312889	21.68387604	22.00263405	20.72730255	21.31289864	21.46941757	20.2964592	22.09602547	21.70433807	21.90267372	21.78275871	21.14921951	19.65584946	21.64711952	17.87909508	22.95215988	21.44986153	21.10829926	22.81256866
P42167	20.47108269	19.53650665	21.38314247	19.34890366	12.16061115	12.16061115	20.48971748	20.36955261	20.61227417	20.06689453	20.06738472	12.16061115	20.31020927	20.88245392	13.68163681	20.32732964	20.60434914	20.29315376	19.67844009	13.68163681	13.68163681	21.11825752	20.54180717	19.73544121	20.99596977
P42224	21.96526337	21.40290451	23.10993958	21.36296463	21.69763565	23.22481918	21.79309082	23.1216011	21.55363083	22.63211823	20.99157524	21.29231071	22.98250961	20.2103405	12.88772583	20.40826797	19.90734291	20.64615059	21.36104012	19.13503456	17.44571304	20.45439529	22.1047821	21.38832855	21.17695808
P42677	13.5230608	18.17764282	19.24415207	20.00293922	17.16570091	12.171731	19.99448776	19.1129837	19.77732277	18.91146278	17.73532104	12.171731	20.40374374	19.43252373	18.98957634	19.62895203	18.6696701	19.99382019	18.4275322	13.5230608	18.94447899	19.44614029	19.38744736	18.9040966	18.96271515
P42765	18.84341621	20.21455765	19.96227837	19.59839058	19.88182259	19.28682518	18.85236931	17.69813919	19.06019592	19.75387383	18.29758263	19.8176136	18.41191101	14.14667702	19.92024994	21.35787201	18.37089157	18.50555801	21.59090996	20.27761459	14.14667702	19.75702477	20.45090485	20.51932716	20.21015358
P42766	22.45416832	22.68108177	22.78751373	21.82704544	22.54003334	23.06760597	23.12101936	22.83283615	21.77825165	22.66973495	22.11620903	22.17250633	23.13197517	22.8375988	23.03607178	23.25598717	22.4539547	23.11635971	22.21709633	22.62737465	22.63889503	22.29583931	21.5975132	22.81628418	22.52540398
P43487	20.9487896	19.54152679	20.49211884	20.32977295	20.74703598	21.44975471	20.51498222	20.02672005	21.93678093	20.94275665	21.19060898	20.05983734	21.39297485	19.82501984	19.35181236	19.83976173	19.59405327	21.002491	20.36048889	20.1740036	14.4588213	19.46947098	19.46769714	19.97732544	20.50325775
P43686	13.15466881	19.50398636	19.93215561	19.39673424	12.19344234	19.53029251	18.80706024	19.55742645	20.5989933	19.6016922	18.5702877	20.22777748	18.81069946	19.1594944	13.15466881	18.31274414	19.21610069	18.59637451	20.20880699	20.13267136	19.0817318	18.19875717	18.40237808	19.7410202	19.6978054
P45880-1	22.11777878	21.93206787	21.99614143	21.94456863	21.28878021	21.18385124	22.40620613	22.90628815	22.22201157	21.81525803	21.04640007	22.02078056	22.52629852	21.47855949	21.19862556	21.22482872	22.06464958	21.45665932	22.39472008	21.12403107	21.49255371	22.21878815	21.50841522	21.35996819	22.69000626
P45974	19.38335228	20.1277523	20.43407631	20.43082809	19.29681015	19.17564201	19.19172096	19.49204445	13.3956995	19.89686966	19.91952133	19.38367462	19.98758888	21.00019264	19.48201942	20.67241478	20.55653763	20.21392822	20.57917595	19.98859215	13.3956995	12.17559147	19.57463455	20.29505157	19.64083672
P46108	20.24162483	12.0518856	18.87093925	20.40357971	19.45158005	18.98308945	18.71388245	22.41647339	14.77365208	19.12194061	19.68117332	19.56725121	18.57035637	19.40766525	20.15389061	14.77365208	19.80904198	19.34394264	20.26848984	19.84929276	14.77365208	20.31671333	19.6118679	19.36697197	18.85445976
P46776	23.73252869	24.05343628	24.33187294	23.35479355	23.58326721	24.11977959	23.99640083	23.1339817	23.60729408	23.64736938	23.52599335	23.49154282	23.73675156	23.74297333	22.54760361	23.04788208	24.07431412	24.47421455	23.34814072	23.87022781	23.65864182	23.57896805	22.71624947	24.54121399	23.57757187
P46777	22.65834045	22.37345886	23.3331871	22.59045601	22.24608803	23.42048073	23.45682144	22.92314911	22.40367317	23.32715416	22.31903267	22.86414528	23.49140358	23.17533684	21.74338341	21.25733185	22.80962944	22.65657043	22.59732056	23.02015877	22.94522476	22.16100502	22.44555473	23.09878922	22.92061234
P46778	23.69252205	24.15015221	24.20728874	23.40356445	23.30004501	24.19855499	23.97434044	22.91760635	23.67728806	23.65322304	23.0819397	23.31374168	23.84823227	23.36773872	22.04693413	22.39362717	23.46551514	23.97497559	23.25196838	23.77584839	23.85660553	22.99120522	22.02606964	24.57176399	23.78127861
P46779	23.21068764	23.41886711	23.76803207	22.76618004	23.22799873	23.91303635	23.73824501	22.52422714	22.98704338	23.2265873	23.13768768	23.49874306	23.55169868	23.35640717	23.86323357	23.93709373	23.98204231	23.94172668	22.57963562	23.8891449	23.28432274	23.0786705	22.22140312	24.36844254	23.32662964
P46781	24.67968178	24.82789421	25.25052452	24.61207581	24.75980568	24.61067009	25.13235283	24.32912827	24.88114929	24.64742661	24.65505219	23.96142578	24.56129074	24.87527275	23.39918137	24.52684784	23.95251846	25.20073318	24.02269554	24.24867058	24.59667397	24.98324203	24.56197739	25.2394352	24.64925575
P46782	22.63651848	23.18352127	23.84839249	22.50365448	23.5218544	22.56178474	23.11896324	22.69749641	22.77694893	22.88163185	23.05710793	22.34344101	22.89931107	23.55146217	23.43084526	22.81822014	23.70535469	23.51605988	22.28130341	22.41219139	22.14720917	23.25184059	23.27079773	23.34408569	23.38475037
P46783	24.32200813	24.54566193	24.32175064	23.36614227	23.82663345	24.39883804	24.20625877	22.99821854	24.07383347	23.2344265	23.7916584	22.4472847	23.15026474	23.47536278	23.10057259	22.64943886	23.70214272	23.95170212	22.91977882	23.14575386	23.44052124	23.68697166	23.4453392	24.20146942	23.83681297
P46940	18.49102402	19.46809959	20.00317383	19.45096397	19.68082809	19.59898567	19.47480965	19.8835125	19.19631958	19.37287331	12.29867649	20.26659966	20.10507774	19.83546829	18.66833687	19.31874847	19.89307594	19.28071594	21.00945663	19.89258575	11.2961998	19.18549347	20.06439018	18.43117332	19.725317
P47755	21.40998077	21.09704971	21.67175293	21.44637108	21.56996918	21.47980118	21.32960129	20.82209396	21.34994698	21.59211349	22.00281334	20.13280678	20.93276024	21.04387856	20.56819344	20.78612709	20.41820908	20.64860153	20.51124001	20.83208656	21.2443943	21.28692245	21.3234024	21.28847313	20.91132355
P47914	22.20062447	22.65283966	23.16666031	22.4031105	22.46086121	22.60339546	22.90263557	22.23314476	22.76506042	22.62405777	22.08823586	22.80908966	23.46168709	23.56435776	23.32556915	23.57664871	23.38790703	23.8392601	22.67216682	22.97868919	22.2181263	22.64459991	22.86273956	23.59288788	23.13634872
P48047	21.75023079	22.30213928	21.71868515	22.34134293	21.53896523	21.58235168	22.65744019	21.8830719	22.7595768	22.24997902	21.52031326	21.89552116	22.53226471	21.48682022	21.04987335	22.41680145	21.64752579	21.50799751	22.9259243	22.59815025	21.85433578	22.33439255	22.01185036	22.34209061	22.26079559
P48637	18.81216621	20.01630402	20.12498856	21.51657295	20.38285065	20.16568756	20.10912514	20.26233292	20.42998314	19.09635544	20.19672585	20.93952942	20.54722404	19.78439903	18.69863129	19.55316162	20.83677292	20.22400093	21.19087982	22.11009979	20.21413612	20.90028191	20.05125809	20.46455002	20.97711372
P48643	18.94337654	20.33936501	21.42518234	20.03192711	21.04677773	21.17024231	20.58670235	23.67318153	19.99986649	21.12882042	20.727005	21.80901527	22.4275856	20.25617409	20.63646507	21.26508713	20.55450439	21.23073769	21.92085648	17.495924	18.92593956	19.36076927	20.77590942	21.18789864	21.4119091
P48735	20.80657387	23.34460258	21.43531418	22.4732132	23.84640884	21.07071686	21.86960983	22.82699394	22.60407639	22.70214653	21.69934273	22.5831871	22.58104706	21.85568237	17.05027771	20.69574356	20.98925591	20.93044281	21.10879326	21.57180023	20.95809555	20.90810585	20.81302834	22.92839622	22.4737587
P49006	19.8482666	19.99521255	20.87218475	20.05668449	21.02271461	19.30072021	21.03935623	21.08248711	20.4977169	19.89872551	19.97208977	19.94145775	22.46768379	20.9612999	20.25728035	19.97837257	21.41374016	20.15503883	18.49365234	18.58106041	18.98074722	20.95807838	18.58137703	21.67422676	21.46627235
P49189	22.82951927	22.02460861	22.64296913	23.73231888	22.08566475	21.80700302	23.42609215	22.22963333	23.10255814	22.45711899	22.27926826	21.94009209	23.59726715	21.55881691	21.77050018	21.79724693	21.78742409	21.26528358	21.42310524	22.75141335	22.00203896	23.75580215	23.25492477	24.31019211	22.18422508
P49207	22.81724739	23.23377419	23.37274551	22.3208828	22.61288261	23.13458633	23.19570923	22.56146049	22.6177578	22.90437508	22.44501305	22.57568932	22.99198151	22.72237015	22.19024277	23.32073784	23.39720345	23.29498672	22.2958889	23.23842621	22.43772125	22.36951065	22.47816467	23.49976349	23.15716934
P49321-3	16.92530823	21.07814789	19.71940041	16.85269547	19.17801476	19.43037605	18.8595047	18.98243904	17.86685562	20.10322952	18.8139782	20.765522	19.87748909	17.11133575	18.51883698	18.43865967	18.81366348	20.24177361	19.73584747	17.62648964	8.874071121	19.1341362	19.83314133	12.41036892	19.01622581
P49327	23.215065	23.19189644	22.11212921	24.93055153	22.93290138	19.34838295	24.48510742	22.40999603	23.5881176	22.71525383	22.27372742	22.02779198	23.47989273	21.81761742	18.94664955	22.48264885	23.26795959	22.98384857	22.40759087	25.35968208	24.21744347	12.22991371	23.08528519	24.24292183	23.53269005
P49368	20.53043556	21.03855133	22.21041489	21.6531086	21.68636703	21.44499207	22.18741798	23.43621635	22.35180664	22.31382751	21.67788887	21.94328117	23.83021545	21.33199501	20.67270279	23.3793602	21.14445114	21.66579056	22.82214355	21.03060913	20.68473053	20.67863655	22.25634956	22.22343826	22.17782211
P49411	21.40015793	21.4548893	22.95872879	23.15783501	22.02395439	22.36717224	21.34503746	23.43547249	23.39366722	22.70708466	22.35878181	22.39732933	22.61799431	22.54497337	23.31703949	21.86233711	21.39040756	22.27826118	23.98478127	22.73802948	23.14982224	21.35783386	22.48446274	23.10307121	23.26297188
P49419	18.40008163	19.26968575	20.98033333	21.52160454	12.21164322	12.21164322	21.0236721	19.47281075	21.30907249	20.71268272	20.83365631	20.08133888	21.34733391	21.18453407	20.11283875	19.89316559	20.67441368	20.79409409	20.54124451	22.29750824	12.93872643	21.10301399	21.60211945	22.01526833	20.13703537
P49458	20.84203148	19.39512253	20.90971184	21.36123466	21.35198784	20.84731674	19.76628304	19.84105492	20.39098549	19.54870033	19.5569725	19.23545265	20.79321671	16.88374901	20.07767296	19.3820343	20.95301437	20.7381134	18.46155167	20.52850533	20.82591438	20.52784729	18.30465889	20.9773941	20.09202194
P49720	21.11353683	20.58721733	20.74297905	21.22855186	20.36659813	20.41879654	21.11887169	20.47241592	20.98608208	20.89806366	20.10547066	19.97485542	20.27532005	20.08589935	16.2299881	20.67219543	16.2299881	20.59882545	19.91914749	16.2299881	21.67415047	20.43198586	20.56423759	20.08912468	20.02236938
P49753	21.90345383	12.0263443	12.0263443	21.94021225	18.13407326	19.91053581	18.25675011	18.456007	21.81073952	18.11834908	19.40157509	19.24320221	18.00666046	15.4706068	15.4706068	15.4706068	15.4706068	12.0263443	18.25748444	15.4706068	15.4706068	12.0263443	19.24287033	18.611763	12.0263443
P49755	19.40611649	21.12958908	20.54724884	21.0479641	18.9057827	20.43024635	21.66397667	21.57463074	20.75233078	21.08792686	19.64706612	20.95444107	18.28981018	20.70807648	20.00317001	20.85471916	21.13672447	20.44964409	21.23188782	21.3150425	15.09785843	20.21608925	20.18087006	20.51795197	20.76495171
P49773	21.52575684	21.99477386	23.51148987	24.37919044	22.63967133	21.97876549	23.21734619	23.14655113	23.35769081	22.34018135	21.62486076	22.29358101	22.1546917	22.34911346	22.37436104	22.8513813	22.26227379	22.58250237	22.11531639	22.92196083	22.26698112	23.72840691	22.91350746	23.16882133	23.33481598
P49903	18.6524334	12.27333069	18.87327957	11.75764561	18.17926216	12.27333069	20.06759644	18.28117561	19.29482651	18.25172043	19.14090919	18.10204697	18.66576767	18.75074196	17.95807076	18.04751205	19.69621277	20.06549072	20.4172554	17.51498413	11.75764561	20.44826889	18.89794159	19.35202789	18.68347549
P50238	20.29185486	20.21777344	19.95003319	21.42482185	21.38136101	21.20908165	19.98284721	19.92646217	18.92512512	19.60941315	19.70210266	22.18946266	19.40800476	20.73676491	20.0239563	22.60724068	22.24761009	21.91676712	20.8394146	22.45601654	20.24352074	12.35864544	19.10701942	19.29619789	19.50912857
P50402	20.48316193	19.79180717	20.69496918	20.46904564	20.27928162	19.87442589	19.67409897	20.44742203	20.07476044	19.46627617	20.82442093	20.99185944	19.66069603	20.89545441	21.64872551	21.40717506	21.05044174	20.75793266	21.75056839	20.76758957	20.15065956	20.817379	20.13715553	19.58295822	20.94827461
P50416	10.46608067	18.96949005	12.33340263	18.35124969	12.33340263	18.52647591	19.91673851	19.59223938	18.00828743	19.28365326	12.33340263	19.63887787	18.15593338	18.75263405	18.56474495	19.61509323	22.15644836	18.61118507	22.59175491	18.82767677	19.57606697	12.33340263	19.08833122	12.33340263	20.67525673
P50454	22.3926506	23.14919281	21.91904831	21.07410049	22.55624199	22.75466537	22.39856529	22.07556343	21.9895134	23.43080711	22.93501091	23.53200722	22.54071999	21.34248352	22.54308701	22.00144386	21.93218803	22.35927582	22.56772232	21.94485092	22.66682434	21.69052696	21.59042549	22.66869164	22.20885658
P50479	14.99352837	18.62335014	18.8873024	21.40606689	19.48340988	18.46801186	12.07057381	17.27874184	14.99352837	18.31501579	18.77647591	19.13075066	12.07057381	14.99352837	14.99352837	14.99352837	14.99352837	12.07057381	12.07057381	21.58145332	20.99854279	19.1055584	19.52459908	19.7389698	18.5147953
P50502	18.59246063	18.66152954	19.00453568	17.82876396	20.0064106	19.18257713	19.42835808	19.65708351	20.12950325	20.15893173	19.86089706	18.18153191	18.99589539	19.22178841	19.35493851	19.2004528	19.07616806	19.03066444	19.33396721	19.50090981	11.59704113	19.22172737	19.72954941	20.23128128	18.94623184
P50552	20.21318054	20.90647888	20.57888222	20.35466194	20.01478195	20.74138451	20.75946236	19.93392754	20.58797073	20.99809456	20.44664383	20.66069794	18.96825409	20.08977509	15.84862518	19.87341499	20.20054626	19.69099617	21.35593796	20.3789463	20.5181179	19.88025665	19.8027668	20.74941635	20.15808678
P50914	21.58991623	21.95054054	22.50507927	21.93485641	21.98613548	22.34658241	22.88944817	22.67303848	22.59172249	22.21165848	21.79349518	22.08283806	22.96271896	22.97427368	21.22668457	22.30472565	22.01145172	22.48217201	22.00312424	22.2342968	22.035326	21.70432091	22.32509041	22.28667259	22.45429039
P50990	20.90018272	20.82223129	22.11121559	20.24229813	21.56181526	18.92687798	21.47134972	23.04304886	22.3882637	21.90775108	21.05262566	21.64755249	23.2173748	21.19342613	21.03415108	22.11720848	20.83021164	21.5384388	22.7262249	19.33206177	19.4641819	20.00907516	21.54434204	21.92955017	21.95933723
P50991	21.55355835	21.39041138	21.10492516	21.24556541	22.01301956	21.78424072	21.33188438	22.88909149	21.53285408	21.75452995	21.47126389	21.522789	22.58706284	20.69001198	21.93311882	21.60760117	20.94703484	21.52565002	21.94312859	20.77887154	20.29105186	20.46348	21.30504227	21.92950058	21.30543137
P50995	20.3520546	19.49868584	20.43962479	19.68016243	19.90341377	20.229599	21.25082588	21.5768261	21.61038208	20.64902496	20.26929092	21.26996613	20.55002975	21.04948997	18.83283234	21.91476631	20.29554176	19.62362671	21.35207558	20.80960274	18.85492897	20.38859749	20.83217812	19.66368866	19.92515564
P51149	20.09344482	20.21305656	20.78057098	20.6534214	19.04566193	19.87030411	20.84734535	20.35163689	19.73838997	20.77220726	21.53612137	12.21374798	20.96825981	20.53027916	19.07098198	20.24934769	20.18502045	20.49227905	20.01212883	19.36430168	12.97492123	20.92582703	20.43423653	20.38850021	20.66696548
P51397	19.38025284	19.647686	19.76934242	18.90322876	21.21400642	21.05488396	21.16064835	21.0247612	18.90454292	18.43430901	20.82299423	20.80700684	21.05271912	20.75745583	21.17544937	21.65889931	21.769701	21.709198	19.79276085	21.32189941	19.49442101	20.95748329	19.42242241	20.59763527	20.24340439
P51570	19.34957695	12.12200356	19.15466499	19.66775894	19.44334793	19.9845047	19.3585968	18.48879433	14.51458168	12.12200356	19.56414604	17.88350487	19.86203766	18.72453117	20.36147499	14.51458168	20.36594772	19.5811615	19.84181976	19.01417542	19.01279449	20.9109993	19.38493347	19.1938591	18.62419128
P51571	21.67890739	22.72060204	21.68654633	21.29337692	20.94875908	21.71064758	21.16765976	21.32403183	21.60561371	21.52223396	21.93065071	21.41141891	20.58756828	20.22401619	19.91496468	20.20891953	19.74454117	22.1101265	21.11171532	20.69333076	21.02608109	20.98508263	21.43455696	21.42373085	20.92633057
P51608-2	19.01956367	18.52015495	19.31571388	19.06438446	12.3301115	12.3301115	17.91835976	16.89067078	18.10759163	16.91796684	12.3301115	19.0769043	18.75489998	17.99431229	10.69948196	19.17801094	19.03746223	12.3301115	18.67427635	18.33664894	18.76950645	18.65410805	19.42226601	19.02638817	18.3842926
P51610	19.73541069	18.82094955	19.72384644	17.62826729	12.23703766	12.23703766	17.8187809	18.11639404	12.30265045	17.63442421	12.23703766	19.00046921	19.59503365	17.98719978	12.30265045	19.41563416	17.31714821	19.45915985	20.16825104	17.72213364	17.55126953	20.37182045	18.9715538	19.42649269	19.98810768
P51659	15.26725197	20.1240921	19.77032661	21.90081596	11.99736214	20.57202148	21.09338951	20.20920563	20.49842644	19.92627525	19.2909584	20.040411	20.3680191	20.91697121	20.83618355	21.36676216	20.65349197	11.99736214	21.48579216	19.95285797	15.26725197	20.07146072	19.42773056	20.39754868	21.50055313
P51688	17.89950371	19.02145195	17.93395805	17.31318474	18.43587685	12.304142	19.60547638	12.304142	16.99913216	12.304142	19.60722733	12.304142	17.84313393	17.58792496	10.95031452	18.24069214	19.05073547	18.03962517	17.36244583	19.30942726	18.96427536	20.339077	18.71289444	20.41171265	18.73366356
P51858	23.61551857	21.62606239	23.01161385	23.10470581	22.87689972	22.06466293	22.82783699	21.68955994	22.21693802	22.54285049	22.56251526	22.09991455	23.9681015	22.06393242	22.42652702	20.94860458	21.93288994	22.89821053	22.07938576	22.1507225	22.04174805	23.56326294	22.25279045	22.84016418	22.16582489
P51884	25.23200798	24.6182251	23.12366867	25.48806381	25.13032341	22.83504105	22.91859055	22.75735283	25.79012489	20.75373459	24.13938522	24.15982056	22.59784317	23.20213699	23.70264435	24.42437172	23.24980927	22.2445507	19.66030312	24.53959656	25.79843712	23.60148621	24.76888466	23.39196777	24.0465889
P51888	23.8390274	23.22559929	21.71479034	23.64286995	23.20092201	20.59903717	20.11118698	20.74186897	23.92513847	12.35234928	23.08701134	22.51999283	12.35234928	21.3596611	24.93412971	21.89647102	21.4067955	21.55000877	12.35234928	22.44551086	24.33102798	23.24085808	23.40361595	23.11167526	23.78888321
P51991	23.83845329	22.828228	24.4131279	24.54548836	24.26556969	23.59165955	22.94633102	24.21742821	23.97350502	24.26585579	23.93519402	23.64658928	24.26041222	23.33322144	23.64492416	22.82870865	23.942173	23.85952759	23.61091423	24.9057579	23.77462196	23.95075226	23.76892853	23.97237778	24.55767632
P52209	15.08133221	20.48073387	20.99562454	21.43764687	20.3750267	19.71351242	20.21287346	21.68346977	21.8184166	20.28026581	19.40052414	20.74547195	20.61014175	21.34452629	15.08133221	20.51465607	20.53660583	20.18327332	20.43003464	21.07621384	15.08133221	12.03387833	20.66573334	21.0805397	20.35089111
P52272	25.51753235	24.30845833	25.95308495	25.91166496	25.77827263	25.34200668	25.06956863	25.51438522	25.83372879	25.01072884	25.69901657	26.10225677	25.81677628	25.82570076	25.30407906	25.96314049	25.79455185	25.73597717	25.64986038	26.02520561	24.49843597	25.72050667	25.06940079	25.87587166	26.25288582
P52565	23.2503624	22.74541283	23.79248047	23.5899086	22.62602997	22.39271736	23.02219009	23.09542656	23.06441307	23.34802628	22.95916939	22.48035812	22.85414505	23.15662193	23.07709503	21.94933701	22.55679703	22.64037514	23.18692398	22.27358055	22.98591423	23.37917328	23.61628532	22.38549805	23.46078682
P52566	22.61561203	21.2696228	22.689291	23.11247444	21.22062111	21.61662292	21.41710091	21.0797081	21.53266144	21.50326347	21.24644852	21.10496521	21.64447784	19.81473351	20.03951263	19.15625572	19.55177307	20.76607895	19.66337013	20.4736042	21.3562355	19.99255371	21.36082077	20.04517555	21.08753204
P52597	22.71459389	21.50858498	23.03215408	23.26055908	22.81148911	21.76864433	22.09401321	23.26840401	22.28125572	22.04862785	22.63809013	22.94214439	22.63109207	22.78640747	21.98536682	21.21707726	22.32923508	22.10133553	22.15740967	22.46301651	22.08928871	20.0220089	22.15950966	21.95952797	23.97806549
P52907	23.41744614	23.24090958	23.93923187	23.45794868	23.73683739	23.87377357	24.0424881	23.53068161	22.92782021	23.33567429	24.0527916	23.02128792	23.38269615	22.77174759	23.09094238	22.32690239	22.5688591	22.76279259	23.05913162	23.68830299	23.13543701	23.13056183	23.3644619	22.8006897	23.39360619
P53004	16.41816902	19.33049393	18.38532639	22.55688667	19.28333473	20.0751915	19.37195015	18.48470688	21.08743858	18.50982857	18.64581108	19.47377396	17.99612808	20.25902748	16.41816902	21.49359894	16.41816902	17.98507881	11.87329769	16.41816902	16.41816902	11.87329769	18.71955681	19.65514374	18.1999588
P53618	19.00298882	20.15499496	20.02211952	11.69748974	12.27466583	12.27466583	20.00395966	20.45064163	11.69748974	20.00894737	20.58226395	19.72205544	20.73321342	11.69748974	19.85147285	20.937397	20.40146828	21.21776772	21.0154171	19.73105621	18.97254181	20.59751701	19.79322052	19.947752	19.87005424
P53621-2	15.57732868	18.84253693	18.65143585	20.91121292	12.07462883	19.18440437	19.40031052	19.07798386	22.0598278	18.90502357	19.17664337	18.32439804	21.2701664	15.57732868	15.57732868	15.57732868	15.57732868	19.76343346	20.8856411	15.57732868	15.57732868	18.36635399	17.8792038	18.44644737	18.4250927
P53999	23.12781143	22.92363167	23.39686775	24.1020031	21.50792503	21.92059898	22.41828346	22.49170113	22.08434868	21.82802773	21.70064926	21.40041161	21.823843	22.93297195	22.74840927	22.01226997	22.69285583	22.8963604	21.56303787	20.97686958	21.64912224	22.14051056	22.39083099	21.53165817	21.35552406
P54296	15.25672436	20.34593582	17.00033569	22.35642242	12.08083916	19.42740822	20.05776978	12.08083916	15.25672436	19.86358261	20.01685905	19.21470261	12.08083916	19.54912949	15.25672436	19.49753189	19.57943535	17.51441574	17.49773216	20.57167053	15.25672436	19.85229874	21.3468647	17.05847549	16.63981247
P54578	19.86026955	20.14566422	20.12195969	20.1346817	18.11701775	19.85004425	18.09134674	20.14504051	18.98196983	21.08301544	20.04032898	20.91906166	21.42601585	21.17153549	20.37643433	21.64454651	20.69678116	21.05805588	20.54009056	19.51688004	18.03160667	21.0300293	20.12373924	20.24094391	19.90228462
P54727	14.10295868	16.62880135	18.5254364	19.06693077	18.22815704	18.28429794	18.31850433	17.9613018	19.13671112	17.55974388	17.88596344	15.93029976	18.93565369	19.40279007	14.10295868	19.65631866	18.72985458	12.08945656	18.21897697	18.74905586	18.75272942	19.77352715	18.46028328	19.0511322	19.11355782
P54819	21.79533577	22.20401955	21.99196434	21.77005768	20.85614967	21.52414703	21.71282387	23.12329292	21.33466339	20.88313293	20.91005516	23.66971207	22.41970634	21.28829384	21.03765297	22.13958168	22.37107658	21.96139145	23.53005791	22.57074928	21.91596985	21.60268402	21.83336449	21.68256378	22.46142578
P54886	17.81289482	17.96127319	19.83049965	19.99304771	18.02269363	19.29702187	20.17560959	19.03949547	20.60167885	21.71989059	20.33576965	19.78876305	22.41655159	12.39523315	18.94177818	19.26098633	12.39523315	19.40169907	21.50269508	17.99354362	17.75393295	19.04591179	18.39739227	19.80381584	19.52514267
P54920	13.85175991	17.51721573	19.05542564	19.92467308	19.81699371	18.75841331	19.01911163	19.16362572	19.3854866	19.10001755	19.21820831	18.51520157	20.12342834	19.82746696	13.85175991	19.46675682	19.26272202	18.52907181	18.10793304	18.79619408	13.85175991	18.13113976	18.3960743	18.11411095	18.96624565
P55060	28.19207001	27.82071114	27.12446976	28.14339828	27.23785591	27.8972683	27.26037025	26.53228569	27.46401787	25.98300934	18.86927414	18.85352516	28.56605721	25.95264816	13.7720623	13.7720623	13.7720623	27.87750435	27.43052673	27.99751854	28.39171791	12.11886978	26.92167282	26.36127281	26.81723785
P55072	23.81266785	24.0542984	24.51016998	24.32803726	23.98511696	23.667593	25.2550621	25.2616024	24.79411316	24.09631157	23.90902519	24.06152153	24.85477638	24.44812584	23.32994461	23.38799095	24.10116959	23.37856102	24.21898079	24.01449776	24.14928436	24.06037521	24.1331749	24.03816223	25.16842461
P55084	19.97166634	21.38037109	20.9074192	21.11088753	19.15154266	20.18271637	22.7207737	21.74938202	21.32647514	21.35482025	20.25514793	20.64733696	22.19232368	21.21482658	13.55710697	21.68581963	21.04751205	21.17844391	22.92685699	21.0316391	19.68878937	20.53126907	21.364851	20.94015121	21.43091965
P55327-3	20.40263939	19.78827477	20.22550011	19.16794205	20.65303612	18.356493	20.33222389	21.20610428	20.1037674	21.31195068	20.79839897	20.10599136	23.38828087	21.73518181	20.22312164	18.99662209	19.94510078	18.164505	20.31327438	16.49604034	19.10641861	19.79514885	19.22042084	18.78204536	23.13409996
P55795	18.28780937	18.7424984	20.58320236	19.35840607	19.20699692	12.15399933	12.15399933	18.69070053	20.51836777	19.16213608	19.49550629	12.15399933	19.77573395	13.81754303	21.27128983	18.917696	13.81754303	18.46265984	19.25641823	21.18609047	21.73109245	21.93627357	19.92468071	19.72106171	20.56373024
P55884-2	18.18478966	18.391222	17.98033142	18.51023293	19.41317368	19.06734848	18.66044617	17.97706413	18.84825134	18.82458305	19.58266258	19.31845284	19.24639893	19.32237625	20.27729607	20.87568283	19.83430672	19.68924904	19.43494606	18.44083595	18.18568802	18.78029442	18.56896591	19.47515678	18.62456131
P55957-2	17.16795158	17.99634171	18.32232094	18.6537838	19.16713333	18.62735939	19.28333092	18.13790512	19.71619797	19.42406273	19.3379097	18.83409119	19.84033012	18.52935219	12.10809898	12.10809898	19.1243782	21.06574821	20.1290741	12.10809898	12.10809898	18.04833794	17.6790123	19.23223495	12.25298977
P56381	19.51461029	19.33869171	19.21842384	14.92013168	18.94567871	19.03413963	19.4128437	18.33386421	19.59410286	18.66059303	18.91641426	19.06947327	19.15666771	20.08777046	20.00701523	20.23645973	20.21733475	19.33829498	19.44158745	14.92013168	19.56282806	19.1096859	19.15517235	11.97078133	19.82506943
P56385	21.12658119	21.94986916	21.14936638	21.2572403	20.31327629	20.74147987	20.76780319	20.47182846	20.97783661	20.69925308	20.75789833	21.007164	20.1807785	20.98771667	20.47936249	21.07123947	21.59877014	21.61629677	21.32125854	21.82909012	21.55330658	21.72244835	21.39415932	21.61177063	21.47887039
P56545-2	21.16646004	20.924263	20.87630463	21.58927536	20.35903931	19.78531456	20.53540802	20.35048866	21.75431061	20.6431694	20.21956062	21.93714714	20.76993942	20.8836937	15.0871315	19.3229332	19.93797684	21.12535286	20.98926544	19.90708923	20.41762924	20.59904671	20.12052917	21.18085289	21.05282021
P57735	16.77835846	17.60770416	17.17063141	18.12692261	12.32457256	17.74349976	20.83405113	19.46926117	18.11148453	18.48454666	18.24996376	12.32457256	19.481493	19.88105011	16.94192314	10.89773083	18.74651527	18.06339455	17.12162399	18.2923851	17.0002346	17.1525116	16.68301201	17.74458122	17.06991959
P60174	23.75204849	23.4931736	24.21407318	24.90617752	24.39021301	23.95942116	24.2432518	24.09613609	24.40798187	25.06208801	24.62730217	24.54319191	25.29994774	25.26892471	23.62382507	24.76516342	23.56885338	23.86486626	24.87542725	24.16276169	24.26740074	24.93806648	24.58670616	23.48132896	23.57039261
P60468	18.26273918	20.45603561	19.09309959	18.01012611	20.47610283	19.49630737	18.73503494	17.68594933	19.91152573	18.63381004	19.97142601	19.3083744	19.04959869	19.50930023	19.69397545	19.93241501	19.92960739	19.59932709	18.93432617	19.12325096	18.19590759	18.79211235	18.46023941	19.80285454	18.80408478
P60842	24.04245758	23.93737793	24.83946609	24.05633736	24.7377491	24.39564133	24.55213356	24.69580269	24.69666862	24.30374146	24.69699287	24.68553543	24.96617126	23.92696953	23.05542564	23.18336678	23.8645916	24.96720505	24.78648949	24.28793716	24.28499603	23.68832588	24.0661087	24.62254143	24.3958416
P60866-2	23.83093834	23.71696281	24.66184616	24.18809319	24.16665268	24.16328621	24.4012928	23.7359848	24.22410202	24.43802643	23.57141495	23.5987587	24.60885048	23.94724655	22.70707893	23.03672028	24.34379005	24.30566978	22.90657806	23.5683651	23.99419594	24.25902176	23.41737747	22.74820709	23.93381119
P61019	21.45325089	19.94449043	20.34578133	22.07678413	20.12612915	20.90024567	22.33325577	22.30788994	20.17669106	21.62878036	20.12019157	18.96652794	22.7201252	20.95055199	17.59910202	17.59910202	17.59910202	20.41275024	18.96735001	17.59910202	21.27676582	20.65943718	20.08605385	20.15366936	21.57629395
P61026	19.47346878	19.30124474	19.61332703	19.50953484	19.11761665	19.11121941	21.38843727	19.45575333	19.75431061	20.81116104	20.02296638	18.94825554	20.54937935	20.17020798	19.24925804	20.37468719	19.21744347	20.08859062	20.86474228	19.2655735	17.46740723	19.6510601	20.42395592	18.89887619	19.37559891
P61088	22.72626686	21.86792564	22.62170029	22.35521507	22.47664261	21.37629128	22.19841766	21.56957817	22.64072609	22.4301815	21.81809235	21.53529739	22.47917747	22.18255043	20.30717087	21.09742737	21.30272102	22.05891037	19.92057037	22.25824738	22.83742714	22.61601639	21.84715462	21.96801567	23.03258514
P61106	21.21276855	20.66219711	20.27672768	21.32894897	20.32234573	20.1580162	21.52580261	21.71367073	21.05954361	21.42776108	20.27277756	19.83480263	21.95879745	20.42848015	21.38916969	18.23605537	18.23605537	20.8576107	20.25539589	20.2120285	20.97113419	20.15026283	20.37296867	20.48596191	21.46650887
P61158	21.39680099	22.62966728	23.04603386	22.41880608	21.89087105	22.3432827	22.22222519	21.9265213	22.65034676	22.41211128	21.89079666	22.34346962	22.37586594	21.4068737	20.64361	20.98875427	21.80101204	21.4773922	21.38142395	22.27518654	22.15040588	22.00820732	22.1446209	22.14320564	22.39056206
P61160	22.52791595	22.5047245	23.01868439	22.18735886	21.92108154	22.40970612	22.34630203	22.20281982	21.90511894	22.39230347	22.30140305	22.21834946	22.78021812	21.41993332	21.59404755	21.20838356	21.75231934	22.16436768	21.48745346	22.87341499	22.29823494	22.43187332	22.68564034	21.72585106	22.5989418
P61204	20.89732552	20.58601761	21.55792618	21.19538879	21.03691864	21.11929703	22.32247162	22.19212723	22.52228928	22.32940292	19.90803719	20.66610718	22.68712234	22.52153778	20.80643272	15.13324356	21.32424927	19.78601456	19.26426315	20.59120178	20.30135918	21.35090828	21.56372261	19.50008583	20.99159241
P61224	20.19997215	22.885252	21.65948105	20.96179771	20.95534325	21.45127296	21.56363487	20.86229706	21.19100761	20.95198441	21.56218529	20.16558075	19.48006058	20.91222763	22.21265221	21.69036293	21.13508606	20.53004265	20.56911087	20.83451843	20.82753944	21.06203461	21.68875885	21.51354027	21.60429001
P61247	22.81926727	23.2840538	24.10416603	22.69820023	23.30257034	23.40220642	23.45960617	23.21693993	23.21276665	23.58599472	23.01448822	23.29037476	24.0311985	23.75658417	23.52264595	23.57772446	24.09268188	23.43325043	22.73044968	23.73737717	22.99064064	23.12547112	23.10790825	23.86115456	23.44384956
P61254	23.12737465	23.22515869	22.90214729	23.07488632	22.97083855	23.62249756	23.56118393	22.65008545	23.30857086	22.85574532	22.83191681	23.51235962	23.42309761	23.64427185	23.17489243	23.84659958	24.38517761	24.00654602	22.89500427	23.48737717	23.08872223	22.583601	22.41734123	24.07340431	22.91565132
P61313	22.8821373	23.6290741	24.25524139	22.50485992	22.83714867	23.64886665	24.11815643	22.78565407	23.37374496	23.49487114	22.93561745	23.38388062	23.76421547	23.86559868	23.44614601	23.32727432	24.20845604	24.65372276	23.05356789	23.74980164	22.22384834	22.86083794	22.87542725	24.17512703	23.61826897
P61353	20.44250488	21.50230598	21.76486588	21.0085125	20.52384186	20.83152008	21.99211693	20.89274216	21.16576004	20.82353401	20.4205246	21.33325958	21.39550781	21.77432632	19.8837719	21.12879562	21.50100327	21.44189644	20.30805969	20.96678543	21.47230721	20.59753418	20.75383186	21.67347336	21.25322723
P61457	22.15875053	20.59993744	21.06494522	22.34686661	18.83325195	20.96063232	24.25874901	21.95459938	21.74513054	20.00346756	20.53476143	19.51327705	23.04328537	21.14095688	20.56065178	17.59236526	20.92236519	20.56135368	19.76875114	21.93840981	21.82825279	20.82383537	20.86565208	21.59693336	20.140131
P61513	21.01782799	21.59486198	22.07451248	20.41877174	20.96296692	21.38110733	21.6160202	19.89558601	21.04298401	20.97042465	20.56321526	20.34764481	21.64181137	22.09947777	22.61878967	22.31409645	22.44937325	22.96229172	21.31283951	22.16126823	21.35764313	22.00763321	21.76643753	22.36532784	20.48695946
P61586	22.01012611	20.46910095	21.28047371	22.38994408	19.83160973	19.05285072	18.96678543	20.2525425	21.43987083	20.31954002	19.76930046	18.34718132	17.4315567	15.85057068	15.85057068	15.85057068	15.85057068	19.18975258	19.48410034	15.85057068	15.85057068	19.75622749	20.11906242	20.316185	20.13795662
P61604	22.32077026	24.38187218	24.02240372	23.58365631	23.11514282	23.80975151	22.91986465	24.38680458	23.49518013	24.49197769	23.54880905	23.05545998	24.64084435	24.808424	23.60795403	24.02963638	23.46058273	24.87562943	23.59357452	23.31636047	23.38906479	23.93256378	23.415205	25.32680893	23.78304291
P61626	19.47267342	22.16896057	21.06695366	19.76074028	19.44264412	20.05000877	20.68263626	19.88421249	20.2741909	20.21504211	18.93340492	20.46930695	20.1708374	17.96417236	20.41165352	22.54227638	19.71473122	19.87996292	20.60434341	18.6405735	19.31061554	19.20683098	21.36249924	19.96409798	18.96577644
P61769	21.12006187	21.97637558	21.5647316	21.45721817	22.0954113	23.11249161	21.23730087	21.27471352	20.59232712	21.46580887	21.25062943	21.92707443	20.88336945	21.69505692	21.62778664	21.58238602	22.14940453	20.78697205	19.97371292	19.53007889	19.27563286	21.32131767	20.6036396	20.85038376	21.21907043
P61970	20.52269173	20.54325294	21.20201492	20.81007195	22.20254517	20.79649353	21.09245872	19.57560158	21.22690582	20.79287148	21.62891388	20.85580635	20.17114258	21.22215462	20.72759247	20.27407837	20.05853462	21.29926109	20.24988747	21.72113228	19.72957993	21.06940651	20.46708488	20.91230774	20.63083076
P61978-2	24.76566124	24.21028519	25.69308281	25.37512779	25.31391716	24.58853912	24.61692238	25.11833954	25.09568214	24.84968948	24.94991302	24.77575111	25.70269585	25.4305706	25.33397293	25.26286697	25.59315872	25.03761482	24.30340004	25.24569321	24.44551849	25.12876511	25.20354462	25.00940323	26.03833199
P61981	22.06023026	22.08616829	22.42361069	21.7924099	22.48738861	22.00041962	21.46982765	22.44662094	22.26015663	22.62094116	22.49482346	23.17066574	23.16062927	22.5390358	23.34876442	23.18663788	23.17085266	23.0173645	22.71055984	22.99331474	22.71559143	22.4930706	22.45947838	22.27973175	22.42323685
P62081	23.19581032	24.54827881	24.57004547	24.02160645	24.02369308	24.18462944	24.71846199	23.5472126	23.53022194	24.12152481	24.30138588	21.59799576	22.47717857	23.86349487	23.12262917	24.14309311	22.73326111	24.11001587	23.44681168	22.46219826	23.0158596	24.18124962	23.75798416	24.1952076	24.32229614
P62191	15.19423771	18.94938278	19.64921951	20.04055405	12.04639435	12.04639435	19.87047195	20.5783844	20.45477295	20.50956345	19.88920593	19.37741852	19.74736786	15.19423771	15.19423771	22.18311501	21.420681	18.94721985	21.28723335	15.19423771	15.19423771	17.97089958	18.63496399	19.99129868	19.36465263
P62241	23.14818954	23.62909317	23.59927177	23.08450508	23.19419098	23.61771202	23.68274307	22.71208	23.03622437	22.84193993	23.36988831	23.10223961	22.94232178	23.08691406	22.08423042	23.56142807	23.86745644	23.8229351	22.850317	23.6059761	23.13233757	22.72808647	22.61603546	23.89467239	23.37149811
P62244	22.72963715	23.40590858	22.76617241	22.73832703	22.67184067	22.73362732	22.91976357	22.59287262	22.09194946	22.28876877	22.56985855	20.99477768	22.87348938	22.25731468	22.06145477	21.60700607	22.2046051	23.06134605	22.14276314	23.12338638	23.41408539	22.33859825	22.56509399	22.94347763	22.282547
P62249	23.50225449	24.26541328	24.58260727	24.14154816	23.53653717	23.72456169	24.58582115	23.59577942	24.06296349	23.62330818	23.47750092	23.56068993	23.98898506	23.88987732	23.43925476	23.84729958	23.6217289	24.08426666	23.13105583	23.14853287	23.67098236	23.94986534	23.6973896	24.06638145	24.1030159
P62253	18.23586655	12.2736578	17.68040276	17.12223816	18.34879875	18.16831589	18.26933098	17.42576027	16.9379158	17.65947914	18.61580276	18.59441185	17.12492371	16.02276039	11.7049408	11.7049408	16.84726715	18.60026741	19.81331062	17.37748718	17.23991585	17.37360954	17.78668404	18.08983612	16.78018188
P62258	22.8519249	21.86465073	23.28665352	23.81188202	23.32766533	22.52431679	23.94554329	22.81263542	23.38110352	23.7547245	22.90702057	22.63838196	23.97628784	23.02952003	22.88764191	23.01566696	22.16860199	23.05380058	24.12813377	21.90892982	23.46333122	23.33883286	23.15366173	23.29922867	23.08444023
P62263	23.96528244	24.63706017	25.15878868	23.93037987	24.82874298	24.72382736	24.77288437	23.89619637	24.21665764	24.15072632	24.22885895	24.40328789	24.62429237	24.85983467	24.74027443	24.99616814	25.20635414	25.27914047	23.9811058	24.66501427	24.12527466	24.85984612	24.02332306	24.85103416	24.87564468
P62266	23.30430603	23.43158913	23.62802124	23.45719528	23.55231476	24.1952343	24.25062561	22.96751785	23.68243217	23.51544762	23.79814911	23.9545002	23.89407349	24.21795845	23.58640099	24.45329285	24.05418015	24.01955414	23.32226753	23.92290115	23.33280563	23.69626045	23.03965378	24.44548035	23.5433979
P62269	23.89706802	24.56785393	24.60595322	24.25621796	24.29900932	24.09147453	25.07588768	23.75370216	24.3296051	24.28355408	24.08038521	23.58936882	24.08006668	24.65206718	24.11972809	24.89445877	23.81991577	24.42793274	23.52337265	23.38605118	23.83854103	24.55189133	24.27586746	24.53604126	24.15264893
P62273	23.37643433	22.76652145	22.83309555	22.51941681	23.26058578	23.03535271	22.59628487	21.66293526	22.20742989	21.93500137	23.48040581	22.39780045	21.69605637	22.07790947	21.91851807	21.61372757	22.64838219	23.27947807	21.84575653	22.84109306	22.91432571	22.18798065	21.48454475	23.63681984	22.51895142
P62277	22.9980278	23.61722565	23.60658836	23.27418327	22.92896271	22.97280121	23.68508339	23.09618759	22.64381981	22.86300278	22.90784836	22.35134506	22.78624344	22.3964653	23.00832558	22.13716888	23.11037827	23.55641556	22.517416	23.50329399	22.58678818	23.22733116	22.94207191	23.50655556	23.07883453
P62280	24.46613312	25.44740868	25.15135002	24.09252739	24.45840836	25.05743408	24.92525673	23.88316727	24.6652832	23.83151817	24.55836868	24.90125275	24.34324455	24.88909531	24.0397625	24.41044617	25.06723785	25.37289429	24.28130722	25.14873123	24.84983253	24.5502243	24.00398445	25.71657372	24.63206482
P62304	21.41037369	21.18521118	20.97684479	21.33754921	21.25827408	21.14938736	21.56580544	20.65442848	20.04693794	20.46693993	21.54170227	20.19169235	19.66880608	20.36617851	21.52840424	20.4883194	20.44621468	21.21806908	20.34140205	19.14609337	19.78861618	21.93060684	20.73491096	20.89761543	21.05280495
P62306	21.27058029	19.98916817	21.98570251	21.66154099	21.81650352	21.56142044	21.41140747	20.76919174	21.5558033	21.54355431	21.25107765	20.96986198	21.89121819	21.23360634	20.92989922	21.64245224	20.85165596	21.7263546	20.10877228	19.96234512	18.66687584	22.90009499	20.76043129	20.78997231	21.7753334
P62310	21.87169647	19.98528671	20.83366203	21.65259743	20.90217781	20.979599	21.24005508	19.87395668	19.97182274	20.35064888	20.85143852	20.14078712	20.80225372	20.14405251	19.86777115	18.99320221	19.44078255	21.30003548	19.82382584	19.76934814	21.36613846	21.92043304	20.76733971	20.50809097	20.33669853
P62314	23.00044632	22.70439148	23.58928299	23.56278801	22.7659359	22.93021011	23.01575851	22.61305428	23.11267471	22.61928749	22.64663506	22.86691284	22.58653831	22.17025757	21.36375046	21.45508575	21.53804398	22.94923401	21.27562523	22.09988213	22.72107887	22.35070801	22.35164261	22.53037643	23.34692001
P62316	20.41150665	20.24716377	19.73060226	20.29151535	22.45915413	22.53050041	22.0104599	20.61229134	17.18868637	20.87814903	20.31375122	17.98081589	19.05646896	21.77111816	21.32571411	21.55753708	20.69548416	21.3748436	20.49075699	19.45995331	20.86341476	20.89099693	20.95018959	21.82877922	21.40600204
P62328	24.51281166	23.71374321	25.43515205	24.77196884	24.87529564	25.44499779	23.49447632	23.46982574	24.95497322	25.37239838	24.56650162	23.87459564	24.97020912	25.90190506	23.56852341	24.20563126	24.83054161	23.81351662	21.43217659	23.9293499	24.428936	25.0525589	24.03853226	23.10208893	25.1581459
P62424	23.15212822	23.69446754	24.04345512	23.55852699	23.08793068	23.35647964	24.03238106	23.58926201	24.10495186	24.00174141	23.37320709	23.18698311	23.92025566	23.84032249	22.82015419	23.5598793	23.4961319	24.05701256	23.63934517	23.37560463	23.04850006	23.05970001	23.27863884	24.36267853	23.91697502
P62495	19.60673904	18.44125175	19.16402626	20.81524086	18.41411972	19.06891823	19.04689407	19.31597137	19.48826981	18.13983917	12.08584404	18.6226387	19.3318367	14.71758747	14.71758747	19.6023941	14.71758747	18.93852997	19.54990959	20.19808578	14.71758747	18.73218155	18.47146416	18.54782104	18.79668617
P62701	23.55601883	24.28300476	24.4594059	23.91584969	24.03350067	24.0090313	24.33459282	23.64500999	24.08720016	24.06157494	23.58765411	23.39762115	24.14875221	23.90509033	24.40304375	24.37872505	24.27170372	24.52537727	23.34535027	23.1353054	23.58909225	24.03932571	23.51459694	24.58135033	24.02295685
P62750	23.30979347	23.56445885	24.05449486	22.52760124	23.55383682	23.41755867	23.75840378	22.73163223	22.59807777	23.08804512	23.18238258	22.51100731	22.93183517	23.70962715	23.24176216	23.74438667	23.06457138	24.16882324	23.40390015	22.47187424	22.73843193	23.37074852	23.43606758	23.55291939	23.40466309
P62753	25.51656151	25.19091606	26.35024452	25.41914749	25.628479	25.21496582	25.77468491	25.57417107	25.66122627	25.76368332	24.94158936	24.98078537	26.0496006	25.59166336	24.41600609	25.05504799	25.18826675	25.82640076	25.26763153	25.70026588	23.99109077	25.31689072	25.51502991	25.88341331	25.929739
P62805	30.22920036	29.82832336	30.28754425	29.99850273	29.43098259	29.72854996	29.92460251	28.60123634	29.00917435	28.66318703	29.39631653	28.45867729	28.93552589	29.34315109	29.0259304	28.08433533	28.64476585	29.60136032	27.42191124	28.71511459	29.79641724	30.01749611	29.15401268	29.74970245	30.18961334
P62820	19.66290092	17.63036728	18.29298782	19.52222824	20.929245	18.16591454	19.82027054	20.44596291	20.78119469	20.48652267	17.65801048	18.07844162	19.74926567	18.37470436	15.01614571	15.01614571	19.67154121	16.00771141	16.44420242	15.01614571	15.01614571	18.30737686	18.49487495	19.43008041	18.95378685
P62829	21.98744965	22.83551025	22.88119316	21.77500725	23.1244545	23.22218323	22.83522987	21.22867012	22.65590096	22.10483742	22.26823235	21.93610764	22.24851227	22.55904388	22.15662003	23.22167206	23.17144012	23.04901123	21.83122063	23.31177139	22.18600273	22.98242188	22.41702843	22.87433434	21.85469627
P62841	19.92280769	17.85610199	19.74662018	14.20605946	18.15573502	19.60985565	19.17031097	18.83821106	19.26441956	18.83092308	19.16957092	18.97030449	20.2220192	14.20605946	21.0716629	14.20605946	21.19755554	17.91463852	12.09233284	14.20605946	14.20605946	20.22887611	18.94075203	18.35490799	19.28559303
P62851	22.89897919	23.18502998	23.21963882	23.39175224	23.02733421	22.44835663	23.67859077	22.52430916	23.58239937	23.11818314	22.45025635	22.52473068	23.42901039	23.30454254	21.8147049	23.09599495	21.74859047	22.99950409	22.4458847	21.44219589	21.93753433	23.04686356	22.47395706	23.08860588	23.2191925
P62854	22.17525291	22.8056221	22.97216225	22.53282547	22.43762589	22.25938606	22.76403809	22.09393692	21.25367546	22.49654007	22.65440559	20.94163513	22.18839645	22.47838593	22.5995369	22.84876823	21.57655334	23.00428391	21.62300682	21.30025291	22.25014687	22.14341927	22.47717667	22.52670479	22.25933075
P62857	22.93991089	23.28588104	24.24847603	22.88241196	24.81556511	24.29741096	24.71068573	23.63057518	23.67259598	24.1188488	24.45990562	22.44593811	23.72652435	24.15235901	24.18634033	24.19517326	24.49614143	24.35757828	22.94638634	23.63570976	22.72086525	24.6960392	23.49895096	23.60638237	23.5755291
P62873	19.78252411	21.8368187	20.09790611	20.73434258	20.62691498	19.8333683	20.79824257	21.14827156	20.91421509	20.79605293	20.39416885	17.46809196	19.58975601	20.47210121	17.73547363	22.25775337	17.73547363	19.47715378	18.30614662	17.73547363	17.73547363	19.92238426	18.74851799	20.01060867	20.24660873
P62888	21.04507446	21.62558746	21.74463081	20.99457741	21.08487511	21.21100044	22.20814514	21.39131546	21.12453461	21.5762558	21.24934769	21.5708313	21.70880699	20.90987587	21.93310738	22.48014069	21.96555901	21.80521011	20.65940285	21.72332764	21.00789833	20.94000816	20.95669746	21.96953773	21.25756073
P62891	21.46121025	21.20742226	21.09812355	20.67170906	21.25819397	21.60307693	21.24324989	20.14509583	20.87068748	20.96440125	21.00293732	20.35993576	20.14707375	20.42578697	19.14086151	19.61380959	20.68655014	21.52308464	19.79447365	21.3315506	20.88126564	19.91420746	19.6677494	21.58500099	21.06627464
P62899	22.74254227	23.1718502	23.22840691	22.52033806	23.19463539	23.60624504	23.30518723	21.63405609	22.76716232	22.43996811	22.75373459	23.12659454	22.30061913	23.43622971	23.4281826	23.58116531	23.69019318	23.5902462	22.56098175	23.04738045	22.78002548	23.10804367	22.36838722	23.58046722	22.51610756
P62906	22.81791878	22.64575386	23.39583015	22.85013199	22.99470329	23.17658997	23.47469711	22.95877647	22.43282509	23.00052071	23.28984261	22.31330872	22.67005348	22.50747681	23.01880264	23.11685371	22.3245945	23.36269188	22.89889145	21.98966408	22.95504761	22.83507729	22.59010696	23.23880959	22.67165565
P62913	24.02571297	24.3455677	24.46148682	24.04995728	24.03383827	23.94638824	23.95718956	22.88650513	23.93299294	23.51882744	23.95861244	23.95896721	23.62932968	23.69948769	22.87552071	23.7344265	23.90092087	24.6152935	23.69186401	23.52400589	24.08403206	24.0975399	23.42446518	24.34345818	23.96897125
P62917	24.72178268	25.18749619	25.60328674	24.5923481	24.94637489	25.18507385	25.28626442	24.37465858	24.81748581	24.68054008	24.70123863	24.79042053	25.13969421	25.32864952	25.61030388	25.53647232	25.93119812	25.85703659	24.3342247	25.2524929	25.00570107	25.30605888	24.47132301	25.86511803	25.01530266
P62937	26.3765583	25.35059547	26.27551651	26.81695938	26.58674049	26.16749001	26.3177948	26.16365623	25.88428688	25.9450016	26.60992813	25.83670044	25.97881508	25.53318977	25.75511742	25.59703445	24.87280846	26.13615227	26.2196331	25.51518822	25.97034645	27.17437172	26.0875206	26.20240402	26.74902725
P62942	21.63217735	21.37670517	22.56183624	20.77666664	21.51235771	21.04241943	21.52032471	20.97916412	21.78952599	20.82183838	21.59845352	21.27446938	22.18050194	20.19496727	22.65233231	21.27501869	20.80825806	21.7795639	21.58909988	20.06093407	21.13476753	21.27599525	21.97277641	20.74300575	21.90574074
P62993	17.86348343	12.42922783	20.8124733	17.31274986	19.60554123	19.9364624	19.21192741	18.3545723	18.49452209	18.60926056	19.09738159	19.58450508	19.350317	18.7898922	19.39862442	18.7443161	19.26025581	19.28733063	18.44073677	17.88405609	17.4984436	18.90083885	18.7065506	12.42922783	19.71379089
P62995	17.69730377	16.5522995	19.51021957	16.81736946	20.00078773	18.50898743	19.49188805	19.06350899	19.28290749	17.84836769	20.68902969	12.38654995	20.06445503	18.84736061	20.08329582	21.1062336	21.0878315	19.43209648	18.52028275	20.00143623	16.95594978	18.57202339	18.19239426	19.95217514	20.23251343
P63000-2	15.29416466	19.19168663	19.50464821	21.40218735	18.20439529	18.3175354	19.54655266	18.73298645	21.04195404	18.25032616	17.24321556	18.58222389	18.79911232	20.89039421	15.29416466	15.29416466	15.29416466	18.83302498	18.64322281	15.29416466	15.29416466	18.96094322	18.58610535	17.30150414	19.53975296
P63104	24.50327682	23.5442791	23.88164902	24.61197853	24.72324944	24.25605011	24.75401878	25.13175201	24.74874687	24.65840912	24.38374329	24.80568886	25.7710495	25.61092758	24.01905441	24.08263016	24.52990341	24.04180908	25.57421112	24.3380661	24.00675774	24.98030472	24.43973351	24.37638855	24.78229141
P63173	18.09851265	18.38991356	18.20395088	18.39158058	17.70333481	18.65086746	18.78847504	18.44395638	13.96816635	18.02221298	18.5866909	17.644804	18.54818726	20.71954727	20.65077782	21.05205917	19.44888687	12.12701797	17.75481796	13.96816635	13.96816635	18.85454559	18.12574959	18.45506096	19.52112389
P63218	18.88202858	19.34780312	19.61645699	19.68256569	20.23689842	19.82237625	19.97812271	19.84076691	21.36273003	20.97699547	19.36721611	20.70306396	21.32969475	19.69646263	20.26797676	19.77516174	18.83918953	18.58751678	17.60061073	19.54882622	17.06490517	20.21449089	19.49130821	19.13504219	19.40668297
P63220	23.4473896	24.23203659	24.3702755	23.29443932	24.53160095	24.15178299	24.21642876	23.1510334	23.83275414	23.77508736	24.07177544	23.7369709	24.08170891	24.3177681	24.00595284	24.39716148	24.4312706	24.75108147	23.14927673	24.21253014	23.39068222	24.52665138	23.78359413	24.32927322	23.8660202
P63241-2	19.51895332	20.42923546	21.59563446	20.91886711	21.7753849	21.07206345	21.92555046	21.48018837	20.91594505	20.74891663	21.30945015	20.64167404	20.95896721	21.94379044	19.96546555	21.82537079	21.18749428	21.57038116	20.75567818	20.16001511	20.16358185	20.82274628	20.97054482	20.18377113	20.8121624
P63244	23.75737381	24.06337357	24.38332367	23.70569801	23.6438942	23.66292763	24.30129623	23.84694481	24.11562538	24.19032288	23.63643074	23.48878479	23.98203659	24.36533356	23.06216812	23.7936058	23.67331505	24.16471672	23.43549156	23.39875984	23.11543083	24.00240135	23.77411842	24.39505768	23.96716118
P67809	21.27041245	20.65886116	22.983881	20.52635765	22.02494812	20.88518715	20.63142586	21.57474327	21.08747292	22.30613327	21.40209389	21.35398865	22.70717621	21.83117485	21.49905777	22.53460312	22.66354561	22.66816902	21.64737511	20.76451111	20.680233	23.0526619	21.11144066	21.39989471	21.7456131
P67936	21.49867249	22.47257805	21.9098835	22.45619774	23.27470398	22.96100235	22.45028496	23.21885872	23.17014503	23.22690773	22.64752007	23.30067825	23.14985847	22.27198982	21.59862137	23.20067596	22.63923073	21.38646507	22.37654305	23.88166237	22.16506767	22.38110924	22.65211678	21.64414024	22.90496635
P68104	25.26192093	25.42074966	26.67351532	25.68514061	25.87761688	25.67273521	26.22272682	26.8734436	26.33045578	26.87635803	25.70913887	26.31232834	27.48291397	26.67767906	24.95194244	26.16840935	25.46946716	26.25380707	26.00800705	25.83564949	25.29753876	25.281147	26.07908249	25.8864212	25.87845802
P68366	18.55135345	20.64828682	19.87950134	19.58530807	19.62535667	20.30636787	19.4770031	17.21223831	19.45293808	19.93597031	20.25848389	18.58533669	17.75061989	19.98583221	14.46086788	21.08054543	14.46086788	18.11718369	21.13254166	19.72293663	14.46086788	12.12928104	20.3971405	20.20414925	20.05825043
P68371	24.11643791	23.8023262	24.01687622	24.5722599	23.8562603	23.34438515	23.24400711	23.99204254	24.3363018	23.34688568	23.7486496	23.42646027	24.93717194	23.61456108	23.32426643	23.5631485	23.45773888	24.77985001	25.15079498	24.7086277	24.56139755	23.36997032	24.19959068	24.62378883	24.55335808
P68402	16.73299217	18.44644547	19.80981636	21.80414963	19.50481415	12.02464294	20.94453049	19.77639961	23.45610809	20.00899696	18.81799316	19.20227242	18.79046631	16.73299217	16.73299217	16.73299217	16.73299217	20.05386162	19.0767498	16.73299217	16.73299217	20.55610466	19.45155716	18.55804825	20.62345505
P68431	30.0929985	30.01395226	29.78341484	29.31814957	29.15861511	29.18947029	29.32730484	28.23001099	28.70291328	28.39627075	29.02773094	28.45905495	28.94448471	29.37117577	28.67618942	28.42235565	29.3021965	29.78798676	27.95364952	28.64713669	29.78751945	29.77980804	28.60726357	29.63695908	29.78479958
P68871	24.6250782	28.09166718	24.38235664	27.77721596	22.35523605	23.33947945	24.38882065	24.44017029	23.80012131	24.6982708	24.02062607	24.29295158	22.69289207	23.15473175	24.72946167	25.4680748	23.4225502	23.16747856	21.4329319	23.69966316	26.84684944	24.71757126	29.14884186	22.76012802	24.96725273
P69905	26.24992943	30.63570786	26.21796036	29.58296204	26.52907944	26.75681305	27.08168983	25.50828171	27.42123032	26.97014236	27.04921341	27.99536514	24.37197113	25.87772179	27.03127098	27.58137512	26.09630966	26.06866455	24.32203484	25.82566452	29.4630928	27.77906036	29.50255203	26.94108391	26.95328903
P78371	20.90926361	20.85660934	21.79865456	20.89038849	21.43328476	22.03375435	22.1309185	22.74407768	20.70956421	21.65431023	22.36869812	20.52477837	22.79961014	21.10250282	21.18912697	22.72192001	20.5472374	21.34760284	22.21703529	19.87924004	20.38465118	20.59750748	21.78644753	22.01408005	21.52903366
P78417	19.2932682	21.10251045	21.08716011	20.04501534	20.10517693	21.06707954	20.41162872	19.835289	19.25501251	20.73848343	20.13793373	20.42173576	20.36544609	18.97188759	19.85995483	20.34762955	19.61935997	20.46933365	20.35869408	20.70324898	20.40988541	20.74258995	20.85159302	20.66586876	20.63640213
P78527	18.60376358	18.31948853	19.38261986	20.12073517	19.45768738	21.00129509	20.19256973	21.44466019	20.87168312	20.61535645	19.78042984	20.58742142	21.79430008	19.88847733	20.12888145	19.35620117	18.45575714	20.91494942	23.31705856	18.74760056	10.26327801	18.5982914	20.4046936	20.34310532	22.07867241
P82909	20.23680496	20.28882027	19.80181503	20.25808907	19.93098068	20.09926605	18.41647148	19.31194496	15.28747177	18.48205376	18.43126678	20.28964233	18.65818024	20.15629387	20.82543755	20.77148056	20.70411491	20.09192657	20.12644768	20.40991783	20.6077652	20.33153915	19.98593712	19.22172356	19.73490334
P82979	21.47765541	20.90271187	21.67477989	21.74889183	21.96341515	21.47075272	21.35969162	20.83472252	21.74418449	20.80182648	21.11097336	21.63150406	21.35553551	21.90732574	21.42172813	20.67370415	21.57504272	21.65895462	21.70983887	21.65104866	21.38812256	21.85946083	21.01852036	21.6674099	21.24061775
P83731	23.6223278	23.57236862	23.5163002	23.25889778	23.1431942	23.58331299	23.67914963	22.54779053	22.96515083	23.34241486	23.07635498	23.19452477	23.0023098	22.53089333	23.45291901	22.04210663	22.46249962	23.75714493	23.14239883	23.18850136	23.15460205	22.45827293	22.89645195	24.17262459	23.32421875
P83881	16.9946785	20.70085716	20.69396782	17.99598885	18.54288483	20.49014854	20.21563721	18.58562279	18.65580559	20.03046989	19.53237534	19.21803856	20.19364357	20.10658836	19.32978058	20.54444504	20.09531784	19.83953667	18.95712662	19.06658363	17.90606689	18.21485901	17.99965477	22.12220573	20.56733704
P84090	23.85288811	23.35711288	24.14075851	23.84145164	23.67518044	23.58518982	23.69929886	23.28713608	23.72323608	22.928545	23.55840683	24.87446976	23.59805298	23.50495338	23.07938004	22.54815483	24.02288246	24.20134735	22.60578728	24.25041199	24.09769058	24.1907692	22.83563423	23.80514908	23.8164444
P84095	18.92142105	20.82067299	21.69379234	19.66202354	19.84413528	20.74488258	19.75184822	20.37089729	17.77085876	20.09506607	20.29157448	19.8632679	20.06067657	21.03741837	20.11622047	20.86060333	21.87263489	19.61347198	19.70351791	17.78984261	19.7238903	19.01949692	20.55015182	19.65590286	20.50901222
P84098	22.3583622	22.49304199	23.10850525	22.07077026	22.22738075	22.67604828	23.07316017	22.20480347	22.56539345	22.81654167	21.88416862	22.22394753	23.30088234	23.31414032	22.67260551	23.52090073	22.31916809	23.4983654	22.46362877	22.41347122	22.19958305	22.24147415	22.36453629	23.04364586	22.90083504
P84101	20.14096832	19.61727142	18.09302711	20.20890999	19.18528175	18.67119598	17.60840034	17.42725182	20.20856285	18.23906326	18.50925636	17.43560982	17.00674057	21.48619652	15.06318092	15.06318092	15.06318092	18.90885162	12.00009537	15.06318092	15.06318092	18.88544846	19.52098274	19.94001007	17.89153481
P84103	22.48407745	21.8421402	22.87444305	22.41806984	22.91909027	22.85708427	23.06657219	22.87996864	21.85782623	22.05335999	23.05066299	21.70558739	21.66084099	22.35283661	22.55492592	21.67987633	23.46702385	22.32634926	22.42253304	22.09280205	22.04010582	22.34402657	21.93378258	23.07310104	23.10671997
P84157-2	18.22929573	16.71652985	12.29942799	11.34380341	18.62387085	12.29942799	12.29942799	12.29942799	17.95287132	12.29942799	18.22255516	17.4518528	12.29942799	18.86768723	19.0412159	18.81455612	17.23315811	16.31614304	12.29942799	17.25849342	17.95131302	19.88265228	17.33415222	17.67466545	15.36864662
P98160	12.58498192	15.499856	12.22556686	16.63146782	12.22556686	15.91822624	15.76348114	18.65570641	15.95508099	12.22556686	12.22556686	19.28623581	12.22556686	18.61436844	20.74105453	12.58498192	18.14075661	18.20752907	12.22556686	19.35809135	20.57397842	18.45666313	12.22556686	18.97117233	18.17518806
P98179	20.35555458	20.32526398	22.06682014	21.90107346	22.89007187	22.42918205	19.40948105	21.07777596	21.82867241	19.14421654	22.59224892	22.76721954	12.42076397	22.6570549	21.94894981	21.39595413	20.42782402	19.51273727	18.31628036	21.94528389	22.12736702	21.71007156	19.77842331	20.84786987	22.0505867
P99999	18.79476357	18.98710442	18.34770203	18.50973701	12.22126675	18.68079567	18.67261696	20.35695839	19.02208519	19.10962677	19.0155983	20.04407692	19.44838524	19.03163147	19.05430794	21.01389122	12.60938168	20.23412132	20.00472832	12.60938168	12.60938168	19.63979149	19.15705872	17.91442871	18.39014435
Q00325	18.22447205	20.21136856	19.15488815	15.35226345	12.44302654	12.44302654	19.73327255	20.92851257	19.35972595	20.27597809	12.44302654	21.06906128	20.50397682	18.34514618	15.80558109	17.50365829	19.67482376	18.43695068	21.48502731	19.73920441	16.67156219	18.20111656	20.36889458	20.40147209	20.19585228
Q00341	15.8088274	18.11988258	18.1463356	9.270671844	18.88737297	12.38596725	12.38596725	18.67840576	17.83852005	19.35279846	18.6212883	18.15406227	20.66478729	16.04043961	17.29653168	18.97819328	17.22032738	19.07873726	20.12082291	16.88817787	16.98462677	12.38596725	17.16155434	12.38596725	17.14721107
Q00577	20.63904953	19.31444931	19.27273178	20.91061592	18.82805443	11.86023521	17.90612221	11.86023521	20.10339165	18.24866104	19.01805687	17.6768322	11.86023521	21.10432053	15.73014641	15.73014641	18.79781151	19.53559303	17.01313019	20.41697884	19.95645142	20.16194344	19.23400688	20.3591938	19.0140152
Q00610	20.26974869	21.00071716	20.72149849	20.60593224	12.10231876	21.21681404	21.78806877	22.9382	21.31564903	21.50691223	20.85770226	21.14517784	23.09105301	20.9756813	14.46850204	21.96128464	22.25730133	21.51657677	23.51409912	20.70187187	20.11794662	19.92557335	20.71789932	21.56539345	21.1417675
Q00688	17.64201927	18.02821159	19.78045654	19.14665604	19.51140404	19.81637764	18.95498085	18.2534008	19.72271156	18.31228065	17.97372055	21.00974846	21.78526878	19.69572067	20.64418602	22.79084206	18.364151	18.71938515	19.31941605	19.79392624	19.6043129	20.23202515	19.25342369	20.73550987	17.88341331
Q00839-2	25.08345413	23.34626579	25.04860687	25.51634789	24.40411949	24.10590553	23.72834206	24.686409	25.22853851	24.55694389	24.86379814	24.78208542	25.52194023	24.93641663	23.43204498	23.65546417	24.10260391	24.73420143	25.10983849	24.12402725	24.02705956	23.71500397	24.65220642	24.53689575	25.28199768
Q01105	22.15380669	20.36035919	21.92163467	19.37278938	21.4986248	18.32342148	20.81341743	21.83909416	18.82782173	21.59025192	19.7269516	19.91289902	23.6499939	20.80906868	21.38794708	21.5650959	21.52316856	21.75614548	21.24107742	21.16788483	21.11632729	21.46512794	21.1138916	20.60040665	22.4910984
Q01469	17.36440277	18.90303993	18.47489357	16.51224518	21.3557682	18.70457649	17.28507805	21.63279724	17.01126671	12.23046684	20.33052254	12.23046684	21.14898109	12.50093746	18.58812332	22.13036156	20.03455734	19.11944771	12.23046684	18.88882637	12.50093746	18.40555954	19.69301224	19.00364876	17.17236519
Q01813	12.71257687	12.21405029	18.69896889	18.51823235	18.42854881	18.16971016	19.29069519	22.95498276	20.52121353	21.78132057	18.64031792	19.28437042	20.67976189	20.53709984	12.71257687	20.59301376	17.95889854	20.12290573	20.26402855	18.84384155	12.71257687	17.92077637	18.2932663	19.31014061	12.21405029
Q01844-5	20.98434639	17.82655716	21.88731575	21.80860329	20.34672546	12.04384613	19.45186424	20.8550663	22.25710297	19.62803841	20.51826286	19.80591965	19.72936058	21.60098839	20.23314095	20.82986069	15.03451538	20.54204941	21.19035721	15.03451538	15.03451538	17.17526245	20.99035072	19.74701881	22.17796707
Q01995	24.9632206	24.02712631	23.2761898	24.76114655	24.70153999	23.40311623	23.13669586	22.40000153	24.9601593	23.45318222	25.13516426	24.71800232	22.6534462	23.58969688	24.18989754	23.31142807	22.54084396	23.02867508	19.96599197	24.40706825	25.61211205	25.49374962	25.82720184	23.3491478	25.18593979
Q02543	22.55883217	22.91743279	22.91514778	22.32179451	22.12922478	22.89165878	23.18685722	21.94548607	22.59261894	22.46347237	22.3337841	22.59758377	22.16007042	22.52955437	21.11116791	21.64400482	22.94453049	22.92718697	22.53529739	22.69984436	22.87483025	21.86533546	22.39498711	23.30007744	22.60183144
Q02790	22.13195801	19.78169441	19.78800011	22.03546143	20.57749176	19.37916756	20.19135666	22.01392746	22.2923317	22.08787155	21.12911224	20.47752953	22.03128242	19.65769196	15.54460335	21.69454384	20.26553917	20.7508831	22.19306374	20.69117165	15.54460335	18.58109665	20.77818298	21.39800262	20.14131927
Q02818	13.48793793	20.09199524	19.13541794	19.90433121	20.01166725	19.5547123	20.23507309	19.8255825	19.48953629	20.03079224	19.71928024	19.69403267	12.15672684	20.52793884	21.07079315	20.82207489	20.73307419	20.47703171	20.63370514	19.77517891	20.64469719	19.07736206	19.68768311	19.6645565	19.81208992
Q02878	22.4592495	23.18034363	23.44880867	21.77552795	22.27111626	23.02308846	23.47036171	22.69684219	22.37775612	23.07283783	22.15161133	22.82125664	23.04938507	23.83107376	22.84786797	23.27972794	22.83061218	23.36239624	23.55789757	22.61988449	22.61450195	22.35403633	22.26773071	23.83678055	23.22725296
Q02978	15.92167282	20.83651543	20.0944252	16.8241291	12.42143917	20.32225037	21.57574654	20.00348854	16.49074364	19.29475975	17.34095192	20.98111916	20.47524071	20.31408882	22.40357208	20.51124191	21.09724998	20.1520443	20.76497269	20.4385643	19.13276291	20.28432655	21.08087349	20.35069084	20.53819847
Q03252	20.91954422	20.46331215	20.98927307	20.8184948	20.04796219	20.75149155	19.26403999	19.55604362	20.46845627	19.61947441	20.49742126	20.54182243	20.61504936	21.44343758	21.64442062	20.2969017	20.30257416	20.71443939	20.06417656	19.71590805	20.12686539	18.93340683	20.85840607	20.58792496	21.97242546
Q04323	19.58688545	19.72784996	20.1533432	19.73987579	19.37599373	19.29445839	20.1719265	19.16809273	19.98340034	19.83153915	19.30142403	19.05207443	19.77126694	19.48623848	20.15324402	20.36320496	19.69019127	19.48195076	18.95374298	18.85093498	13.52138042	18.98432159	12.16639233	19.61399841	20.56106949
Q04760	20.63148689	19.92107201	19.41536522	20.17772102	19.64828491	19.77681923	20.11802864	20.63920021	19.9791851	19.59487915	19.19968224	19.40988159	19.81052017	19.63523674	19.81215096	18.95678711	19.55338669	19.89182854	19.3201828	18.68432426	20.30070877	20.04055977	19.6648922	20.33425713	20.14071846
Q04837	22.35984612	22.97072601	23.28288269	23.27028084	23.16920662	23.12534904	21.9663868	23.00310707	23.22830772	22.53132439	23.47822762	22.59223938	22.55884171	22.46395874	23.31682396	23.27236557	22.34638023	24.48965073	24.10286713	22.92897415	22.07678986	23.36631584	22.21026993	23.02783775	22.04169083
Q04917	24.21283913	23.2696476	24.08961678	24.80261612	25.14144135	25.22172356	24.41007996	25.12729645	24.75800323	25.03359413	25.03046227	24.86327744	23.81564713	24.17206001	23.59949303	23.54105759	23.51472855	25.09136391	24.34276962	24.45522881	23.6452198	24.3528862	23.86177254	23.88819695	23.54164505
Q05682-3	22.70036888	21.9831295	20.44783401	22.1957016	21.19303131	21.42091942	17.38816833	21.22153473	22.72829247	22.13670158	22.73786163	21.85157013	20.64970398	20.24195099	20.47583008	20.86360741	20.50127983	21.38180923	19.56911659	22.60290337	22.48548508	22.21483994	22.13418579	21.29709435	21.97665024
Q05707	23.80501938	23.26703644	18.35499954	16.93006516	20.31767082	19.05225563	17.59435272	12.36398888	21.28045464	12.36398888	21.86872292	21.55199432	12.36398888	19.30054283	21.61886024	21.62921143	20.1713047	21.01754379	17.11574364	20.71886253	24.28798485	12.36398888	23.85619164	24.52329445	19.38863182
Q06323	18.86077118	19.45909309	21.01452827	19.61918449	19.18377876	20.18910027	19.39985466	21.79182625	19.73282242	19.7616787	19.44064713	20.07702827	19.63970566	19.35681152	17.09065628	19.4428997	19.75294113	12.40717602	12.40717602	18.02352715	15.36496353	15.85671329	19.99597549	12.40717602	20.3703804
Q06828	19.25770569	18.76237297	16.94778633	16.15576363	18.8241806	12.22280312	12.22280312	12.22280312	19.0649929	12.22280312	19.05742645	19.64977455	12.22280312	12.63906097	18.58908081	12.63906097	18.49712944	18.35901642	17.20656013	19.43595695	21.1468029	18.076828	20.16863441	19.30318069	18.21142387
Q06830	24.88580704	24.67925453	25.00860023	25.31503296	25.98849869	24.86356926	24.63453865	25.69250488	25.28964806	26.55248833	24.73250198	25.20738792	26.04816628	24.17795181	25.31957436	25.40860367	24.34402847	25.98515701	24.05548859	24.60934067	23.96898079	25.34973717	24.59516716	25.25285339	24.43252182
Q07020	24.0531559	23.95229912	25.12413406	23.70937729	23.76111221	23.94988441	24.26493835	23.777174	23.66373253	24.31850052	23.35988617	23.26616669	24.34808159	24.60831833	22.91220665	24.12483025	23.40167618	24.87010956	23.41974831	23.24943924	23.42315102	24.52276993	23.58340454	24.379879	24.18129921
Q07065	17.5527935	17.42907333	17.19345093	12.93978786	19.37927246	18.63308525	20.49167633	19.65192604	20.02728844	22.20659637	19.02640533	18.7763195	22.70381165	19.03167343	12.93978786	17.94424438	19.143013	19.10408401	23.40441132	17.40031624	20.34218597	17.87176514	17.61765671	18.99149513	17.15717316
Q07507	22.10231781	21.05614281	21.17403793	22.9711647	22.6642971	20.21108246	20.61335945	19.40148735	22.20315742	12.00573349	21.37628746	20.80418396	20.02362823	21.38045883	22.164505	21.64285469	15.50906944	20.54191017	12.00573349	15.50906944	23.077631	20.19761276	22.28413582	20.94320107	21.00811577
Q07666	21.39700127	21.6822834	22.87100792	22.0864296	22.25230217	21.11530304	21.64400101	21.92145729	22.12042236	21.13331032	21.97844315	22.8696804	22.73949814	22.72848892	22.32695007	22.61330986	23.46987152	22.4769268	22.83974457	22.49319649	21.5181694	22.2066555	21.69197273	22.04057693	23.06659508
Q07812-2	19.34963036	19.21372795	18.94331741	19.72315979	20.86037064	19.90529442	19.84091187	18.17936897	19.23404312	18.74167442	20.44475555	19.1996994	19.31089592	19.13268852	18.59332848	20.84000778	17.61601639	18.51013565	18.76039696	18.01557922	18.88895226	20.60376167	18.23524284	19.20804977	18.33251953
Q07955	22.72286224	20.74312401	23.42238998	23.29768753	22.46509552	22.09045601	22.92421341	22.59431648	23.29371834	22.48890686	22.39243126	22.19356918	22.87349701	22.6498642	22.07320786	21.98747063	21.55137444	22.45915604	22.19837379	22.28652191	21.26721191	22.98155403	21.36554146	22.81046295	23.46365166
Q07960	20.61894417	20.0913887	20.34092331	20.90513229	20.0775795	12.01983261	19.91104889	19.53219986	21.56959343	19.55126762	21.43852425	19.06992722	20.51833916	20.81423569	15.71160603	21.57947922	15.71160603	19.26011467	19.28151703	15.71160603	15.71160603	19.8617363	20.15140152	19.55647278	20.90459442
Q08211	22.24528885	21.00384521	22.83697128	22.99122047	21.43246078	21.20235252	21.67120171	22.72249985	22.39554024	22.40029716	21.48698997	22.16420746	22.44326591	21.46172523	21.80443382	22.36280441	21.25135422	22.37033081	23.11533165	20.99953651	20.45686722	20.85639	21.71786118	22.36871529	23.20074654
Q08257	15.54285431	17.26079941	18.30205345	21.12661362	12.02932167	12.02932167	17.7812233	18.81742096	20.84179306	18.61155128	12.02932167	18.61671257	18.14264488	21.2050209	15.54285431	15.54285431	15.54285431	18.30729485	20.86719704	15.54285431	20.48887253	19.0528698	17.14333916	20.36556816	19.92383003
Q08380	22.15618706	21.51249695	22.19800186	22.95112419	21.27087402	22.43742371	20.64298058	22.31701279	20.80492973	21.8531208	22.10211754	22.11197853	21.06492805	24.74459267	21.86934853	22.97854233	22.14608192	20.4526577	22.18205261	20.71150017	20.95012093	20.99765205	21.99911499	22.2330513	21.67538834
Q08J23	17.18323517	17.19133568	16.59508514	18.3653717	18.0304718	17.45456886	18.55340576	17.90941238	18.4246273	18.36256409	18.01450348	18.26913261	18.92293358	18.32049561	12.31196404	19.09899712	12.31196404	18.24608803	19.85775375	12.31196404	12.31196404	18.33817863	12.24195099	17.13586998	16.29019737
Q09028	20.3698101	19.85244179	21.24282265	20.26867294	21.00805855	20.08728218	20.57966042	20.61869812	20.43922424	20.42890549	20.63735008	21.0144558	21.36967659	20.0391655	18.73981476	18.56608963	20.47627449	21.34423637	20.0657711	20.73438644	20.44704056	21.46025848	20.32057762	20.46857834	20.77789497
Q09666	16.46666145	18.47879791	17.79893875	16.46666145	12.02009678	12.02009678	18.58876228	17.02219772	16.46666145	17.11595917	16.92286682	17.86497498	12.02009678	16.46666145	16.46666145	16.46666145	16.46666145	19.01561356	20.68942642	22.82644653	23.42422676	20.24402618	19.22986221	18.43627167	20.20205879
Q12792	18.30811882	19.51495934	19.5720253	19.14159584	19.35074615	20.30899239	19.31284332	19.78872681	18.31076431	19.78725243	20.0773201	20.67025566	18.66626167	17.9078064	21.34453583	20.38760185	21.44683075	19.41261673	20.18069077	21.038908	17.83451843	19.99061584	19.34928703	19.26725578	20.08620453
Q12905	22.47562027	20.87497902	22.32046318	22.90743637	22.55903053	21.4575367	22.50391579	22.26205635	22.06073189	21.61314583	22.38336182	22.09308624	22.74625015	21.63087845	20.49861717	21.28337288	21.22639465	20.91873169	21.266325	21.92816925	20.52437782	22.00037575	22.2634182	21.6124649	22.65414619
Q12906	20.31027412	20.04466057	22.26865196	22.15151978	22.22581673	20.60677338	20.73656273	22.21554375	22.54968834	20.95794296	21.55734062	23.12230301	23.29363441	22.42944336	19.76152039	20.45076752	21.0134201	22.01646805	22.20472145	22.36647987	19.39450073	20.23257256	20.11452484	21.32324982	22.72159767
Q13011	21.41055489	20.82364082	19.33179474	21.96725082	20.8209095	20.20173645	21.95962906	20.8071785	20.95906067	21.31264687	21.65427589	22.088871	21.59993935	23.37375641	22.29556084	21.87376213	20.71731567	22.42407227	21.95708275	19.88860321	21.1549778	23.37436867	22.02142334	21.18116379	21.57653236
Q13148-2	20.39716721	18.7847538	20.90714264	20.65612602	20.87078857	19.20599556	20.17834282	20.2871151	20.93534851	20.24608421	20.44358063	19.54900551	20.70513916	20.69382286	21.05775452	21.05140305	20.9515419	20.09197426	20.02532959	17.39489365	17.39489365	19.5586834	19.85876465	20.35383987	21.17229652
Q13151	21.07972908	19.52424622	21.0717659	21.81216431	21.85405731	20.5812397	19.96714783	20.26694298	21.42488289	19.64235878	21.55754852	21.75256538	20.76893806	21.25474548	21.35487175	21.09376717	21.5431881	20.53305435	20.61155891	20.91134071	19.82341766	19.9945488	20.19297218	21.26590729	21.3067627
Q13162	20.42597961	21.86546707	21.20545006	20.00877571	21.01429558	20.79341125	20.6490097	21.26706123	21.43458366	21.37464142	20.64404678	22.00493813	21.00453949	19.2147007	18.96884918	21.97195244	18.76407051	21.05466652	21.42261124	20.75540733	20.02505684	21.23828506	20.54163933	21.58119202	20.87802124
Q13185	19.27018547	21.01220894	22.62852287	21.7222023	23.0126152	20.83605385	21.19889832	21.61534119	20.49022293	21.4145565	20.85950851	20.05889702	22.2668705	22.05961418	21.08855438	21.93561363	21.94465637	22.10665512	20.86462021	21.82769012	19.95127678	22.47313881	21.39307022	21.68951797	22.49961662
Q13200	15.11038017	17.96314812	19.01613998	20.06719398	19.82983589	20.79305649	20.32472801	20.39446449	20.64788628	21.86037827	20.49985504	19.55901718	21.42618179	20.49999428	20.09060669	21.06292725	20.40819168	20.4232502	20.88531303	20.74654007	19.42446518	19.25866127	20.21964645	20.27003479	19.38468933
Q13228	21.55503082	20.5228138	20.84687424	24.52130699	12.29145241	12.29145241	23.29674911	21.13259506	20.85431862	22.23348999	22.75923538	18.17793274	22.36351204	20.71376038	21.34423447	21.57230186	20.27504158	20.70783806	12.29145241	20.04565239	20.5206356	21.21951294	22.67668152	21.84568405	21.11190414
Q13242	18.35701752	18.35270119	19.73649025	18.53666687	20.60227013	19.90242004	20.07451057	18.96131706	19.56536102	19.44565964	20.14920616	19.94514084	18.89089203	20.64526939	20.36219215	20.92408371	19.58678436	18.30955315	18.39762115	20.42220497	18.26186943	20.04723358	17.25644684	19.4252224	20.30561066
Q13247	20.77593231	18.70265198	21.48064041	21.30028915	20.46131134	19.86897659	20.57778931	20.42045212	21.89189529	19.78369904	20.91213608	21.15098953	20.11505699	20.91875648	20.70210648	19.3536377	21.58675575	20.43912125	20.3634758	19.65956116	19.1923542	20.7762413	19.6769886	22.1442318	21.80362701
Q13263	22.20645714	20.36213684	22.54580879	23.26950073	23.69408989	21.05896187	22.04349899	22.01593399	21.62421417	22.49637794	21.98863411	21.83512688	22.81779861	22.41793633	20.35195351	22.47050858	22.78478432	21.42685699	23.07658577	22.81162834	22.92745781	22.49168015	21.62809181	22.04957581	23.51251411
Q13283	18.6517868	18.96917725	21.09375	20.37223244	20.01976967	19.88375854	20.39564896	20.36028481	19.87317085	21.10198212	20.28084183	20.50742722	20.5546608	21.1715374	20.70491791	21.35489082	20.71099854	20.13050842	19.94531059	19.51190758	19.54010773	21.3042717	20.37262917	20.18903732	20.7285614
Q13347	20.26493073	19.95066071	20.89981461	20.18266296	20.88931084	20.68028641	20.96960068	20.06276131	21.10026169	20.02880287	20.75450897	21.4348011	20.83270836	20.33110237	20.87936211	20.81214333	21.67225647	21.81777191	20.85693932	20.85511208	19.96386147	20.54182243	19.80874634	20.7732296	20.12272644
Q13363	12.40839005	18.07135201	18.12128639	17.75181389	18.11641502	12.2403183	18.50399017	17.57291031	17.00012589	17.75442314	17.27031708	17.79852104	18.35373878	18.88020706	19.62720108	18.04477501	18.75414085	18.01515961	18.69029999	18.54040527	12.40839005	12.2403183	17.70151711	19.24064255	18.81923676
Q13404	22.13850021	22.14426231	22.43348885	21.27903557	22.64896011	22.1932869	22.67512321	20.7112999	22.56996346	21.16651154	22.32715034	22.53238297	22.53034782	22.65151978	22.4141922	22.73950577	22.66687393	22.83594513	22.08466721	21.68728065	22.54178429	22.25388527	22.56734085	21.78359413	22.6992836
Q13435	13.45421696	17.6589489	19.43334007	19.27962112	18.56440353	18.92243385	18.60752678	19.77930641	21.43862724	18.89766884	18.71229935	19.10447693	20.67053986	18.91087151	20.48653793	13.45421696	19.43472672	20.06970406	19.26826859	19.0157299	13.45421696	18.79502487	18.65489388	12.16159344	19.8471756
Q13442	19.75753212	19.87565231	21.63789558	19.32561874	20.62429047	20.68826675	19.94711304	20.27739334	19.28598785	20.48703575	21.1756134	20.68897438	21.23858261	21.16667366	22.36671066	21.51597786	21.64070702	22.01224899	21.28449059	21.41178703	20.80163002	20.78268623	20.58542824	21.33198357	20.46996498
Q13509	12.48595333	18.98884392	20.58140182	19.07705498	20.16122627	20.17820358	19.20575714	21.1217823	20.52051735	18.70321846	20.40439034	22.07004166	19.89821243	19.83781052	18.76216888	18.87729454	20.01151085	19.55388069	21.50086784	20.78298378	20.28715897	18.20743561	19.14065933	18.69372559	20.13968849
Q13510-2	14.30319595	12.11273575	19.66071892	22.91203308	18.24319458	12.11273575	20.29121208	18.33624077	19.89398575	19.36795425	12.11273575	12.11273575	19.26264191	19.59046364	21.19576836	20.91749001	20.39420891	19.15165901	17.64246941	22.12036514	14.30319595	19.61206436	19.05420685	19.08086777	21.38028717
Q13526	20.29584885	19.26082039	20.69202614	21.08760071	21.43629456	21.61550522	20.06830788	20.11991119	20.71755981	11.35823917	20.72926903	20.02147865	19.99508286	21.19241333	17.35422516	20.94669914	17.35422516	19.69838715	19.77028084	17.35422516	20.4251194	21.04323959	20.01926231	19.20233345	20.63335228
Q13630	19.93175316	20.85472298	20.18434715	20.58146286	20.10095406	20.01015472	20.69739723	20.22421837	19.79192162	22.05065918	19.17867088	20.56805992	20.3866806	20.66436195	19.7742691	20.1008625	20.79129791	21.11401176	17.95046997	21.8153019	20.02101707	19.35921669	19.30247116	21.28775024	20.95086288
Q13885	22.59272003	21.43665504	21.42692375	22.81889534	21.77964211	21.01274681	21.12254333	22.3543148	21.6155777	20.40774345	21.53544235	21.06816292	20.51566696	20.79662514	20.38799477	20.09651566	18.63010025	21.21549034	24.50733376	23.23668098	22.30942726	20.82843399	21.53298378	21.83513069	21.13023186
Q14011	22.40287781	21.42942047	21.83658409	22.96361923	23.55602455	22.20040703	21.97728539	20.18674088	21.48888397	20.3412075	22.52775955	23.22622681	21.01343155	22.95322609	22.92003059	22.08345032	23.71590042	21.72267342	18.59239578	23.9157753	21.97202682	21.75381851	21.50971794	22.4582634	22.57388687
Q14019	21.71809769	21.31912994	21.13828659	18.62160873	21.41533661	21.46605492	21.47967911	20.29327393	20.40490723	20.81147575	21.98388863	18.28053284	17.66990852	17.21087074	17.91643715	20.16457748	21.29220772	20.09938812	18.51058197	19.41690445	18.99457932	20.75959969	20.99076462	19.77818489	20.79211807
Q14103	22.60964012	21.76192665	22.79047966	23.24834824	22.24001503	21.66981697	23.22228813	22.16984749	22.26451874	22.29963112	22.52964401	21.62512016	23.20977211	23.27669716	21.38610268	22.4001236	21.92513084	22.70814323	22.03515434	22.04242325	21.8243618	22.74323845	22.76505852	22.43587303	22.65431404
Q14152	21.56803322	20.25459862	21.14374924	13.56395531	21.18399429	21.3784256	19.05116844	21.77415848	20.91268539	22.19578552	21.30434227	22.61998367	22.65702438	21.68526077	21.14570427	21.93313599	22.08142471	21.02524185	22.55591393	22.25039101	13.56395531	20.39555359	22.07941818	22.35592079	20.84179306
Q14157-5	18.86542511	16.76053429	17.85541153	19.50508118	18.78303528	17.9433918	18.74671936	17.80563354	19.46304703	17.69841576	17.51974869	18.66808128	19.72956467	19.37272644	14.20079899	14.20079899	19.30823135	18.81227303	17.69518089	14.20079899	14.20079899	18.10613823	17.47700119	16.6084156	15.78090954
Q14166	19.21611404	12.17355537	18.87509727	13.62794781	20.07713699	20.26395226	12.17355537	12.17355537	13.62794781	19.80615044	20.53083038	17.55016327	12.17355537	18.5083847	20.4544487	19.96895599	18.818573	19.8826561	19.26913071	19.21194839	13.62794781	19.64350128	19.50261497	19.43351936	18.28228378
Q14195-2	22.70943832	22.56063652	21.81419754	22.56445503	22.95428085	21.86890602	21.76529503	20.84916496	22.27471733	21.27892494	23.1883564	22.96395111	21.36050987	22.06245041	23.1937027	21.86914444	23.18855095	21.93482208	19.52482605	24.40693092	22.66145706	22.4005928	22.44794464	22.40420723	23.1964798
Q14204	19.42256927	18.82197762	18.1901989	13.09397793	18.46818924	18.84763336	19.22733879	20.84413719	20.57645988	19.09459305	19.0656929	19.00867653	21.70464516	19.9308548	18.91553688	19.26493835	19.27659416	18.50348282	22.21526909	19.91980362	13.09397793	19.148983	18.83650589	19.11053276	18.31641769
Q14240-2	22.66807938	20.49942589	21.43391991	19.95833015	18.36547852	19.50280762	21.14526558	19.7111969	20.73075104	22.244524	20.6249485	20.22929764	21.37233734	21.49016571	18.8848362	19.21473122	19.74351501	20.36563873	19.86347389	20.75360298	20.9141922	21.5524025	20.98005104	20.99717331	21.64296913
Q14444	9.467329025	12.37962723	19.22081375	16.6439209	18.73301315	20.22682953	19.03115654	20.59092522	17.78474426	20.24052811	19.63668633	19.98744202	20.31332779	17.36821175	18.72646332	17.93381691	19.32484245	19.98918152	18.83743477	18.01920891	16.7018528	12.37962723	18.56529045	19.27072144	19.73303413
Q14498	19.81698608	12.09983158	20.5138073	20.00090027	19.49221802	18.20559502	19.41064835	19.92022514	20.3779068	19.57120514	18.66579056	18.64562988	20.06016731	14.73710918	14.73710918	14.73710918	19.96984863	18.71333504	19.25909805	20.55940056	14.73710918	20.08758545	17.96365166	18.91298485	20.18961334
Q14697	24.15584755	24.34647179	24.22510338	23.55380821	23.89776421	24.55232048	24.56135559	23.25720978	24.32841492	23.82147598	24.31399918	24.59918404	24.73996735	23.68755341	23.58683586	22.94066429	24.00915337	24.04233932	25.08183098	24.11956596	24.50282669	23.67361259	23.68544769	24.34348488	24.15300941
Q14764	20.16654205	21.17368126	21.04987717	22.1315155	19.04633904	22.22381401	19.71987915	20.0172596	21.20905495	21.10050964	19.60926056	20.53442955	19.11756325	18.9270134	18.46957207	18.31849289	18.27340889	19.07434273	22.73873138	21.11204147	21.07259941	19.86026192	20.57869911	19.80004501	21.56843567
Q14847	23.12028503	22.76775551	22.67124176	23.67503166	22.8611412	22.51678085	21.93387222	22.57814598	23.46315193	22.98644447	22.91959	23.16054153	22.34024429	22.56539154	22.935812	22.26055717	22.51888466	22.86095428	23.37358856	22.74658775	23.2148037	22.19718361	22.75844193	22.1998291	22.92268562
Q14974	20.05727005	21.11389923	21.48314476	20.25560188	21.14938545	21.81785774	22.50569534	21.94299126	20.61606407	21.45205879	21.8060379	19.68613434	20.59061813	21.94281006	21.5863533	21.57612991	21.46717834	20.9535675	21.61830902	21.739254	20.6012764	20.71000862	21.11969566	21.02577972	21.41069412
Q15019-2	22.07629776	22.29309654	21.98548126	21.62584686	21.56568336	20.99438667	21.24896049	21.72055435	21.33708382	22.33292961	21.88294601	21.03819847	21.11037254	21.20447922	21.51356888	21.28479767	21.1288929	21.44339371	22.07980537	22.15936279	22.69617653	21.46392441	22.40909386	22.18031502	22.28263092
Q15046	18.64292526	18.77305031	19.4019146	18.06110382	18.85616493	19.28946114	19.52338791	20.88441467	18.27616882	20.06168556	20.00211525	18.18048096	20.90072632	20.316679	19.38447571	20.24328232	21.13051605	19.37387466	20.6756916	14.74866199	14.74866199	18.25226402	19.8992157	18.53842735	18.11788368
Q15056	22.72209549	21.74571037	22.74366188	22.03088188	22.32019043	22.17939568	21.99912262	21.92521858	22.71472168	22.24414063	22.70002174	22.05225945	22.77305412	21.36598396	22.36518288	22.53078461	21.79287338	23.11312866	21.57886505	22.93935204	22.29190254	22.44432449	21.60580063	22.33693504	21.93857956
Q15084-2	23.174757	23.50261688	23.16898155	22.48698425	22.56493378	23.45061493	23.91922569	23.19625854	22.52293777	24.58740234	23.7043438	23.3699646	23.71076393	21.30635452	22.53863907	22.06454277	21.73638153	23.33706093	24.5796299	22.84025192	22.4331913	24.24430084	22.51778984	22.50834656	22.25272369
Q15102	21.69621468	19.00016785	21.25667953	22.93189049	17.25303078	20.12733269	22.35635376	21.2552433	22.48988914	21.04448128	21.33558846	21.46781731	20.36208344	22.59317398	18.12020493	18.12020493	21.66059113	20.68947029	20.24587631	22.63952446	22.16439819	23.78564072	20.60255623	21.20130157	22.32936096
Q15126	14.77193165	12.0137434	19.26222229	14.77193165	18.30967331	18.2182827	19.9364624	18.84411049	14.77193165	17.73006439	18.04704857	19.14248085	20.6039753	20.05691338	21.23430061	20.47698975	20.99431992	19.52807999	17.46951103	20.13154793	20.24265671	19.10776901	18.34261322	19.90989113	20.06921196
Q15149-4	20.19999313	20.41140938	18.26875877	19.8027401	12.34286213	19.92140388	20.63394928	19.54657364	17.71584129	20.36614037	12.34286213	20.72031784	17.75172806	18.70428467	20.85119247	20.47260666	21.57823372	21.26928329	22.79214668	20.39455414	20.1295929	18.90771484	19.67148209	20.41031075	20.54791641
Q15181	21.27959251	21.112854	21.09781075	21.54062271	21.0513916	21.40667152	20.98023415	22.02391815	21.329813	21.64165878	20.71428871	20.04300308	21.47942162	21.39673615	19.87901306	20.7291851	19.68170738	20.8654232	20.21647072	20.84637642	20.42084885	20.31936836	20.54893875	20.70153618	21.09561157
Q15233	23.61466599	23.01653099	24.4902935	24.2574482	23.74624825	23.19140434	23.2236824	24.06441879	24.20122528	22.97823715	23.89534187	24.30155373	24.12475586	24.2690239	23.93417358	23.01482964	23.76032639	24.23396301	23.53461266	22.6782589	23.77350807	24.17542648	23.55648613	24.04060173	24.69786644
Q15257	19.70192337	18.63070869	19.67749023	20.10021019	19.52516556	12.22860527	19.6873951	18.88087654	18.86336327	18.74076653	18.29281616	18.89527893	20.19015121	18.47110176	12.52895737	12.52895737	18.44699478	19.61408806	19.73747635	20.05037498	18.98401642	18.77864838	19.64426231	18.52315331	19.90141487
Q15365	22.80766106	22.45922852	23.44793892	23.40983009	23.07748985	22.51132965	22.8729248	23.27259254	23.13904381	22.45392418	22.70301247	22.77516937	23.55970192	23.15301132	20.95121765	22.25118256	21.92443848	23.28538132	22.70402336	22.8529377	22.23151016	22.99682236	22.64562416	23.02684784	23.24841499
Q15369	18.39392853	18.01945305	19.05222511	19.74936104	19.06841087	18.48064423	19.12459755	19.08546448	18.91189194	18.73559761	18.63594055	12.20363045	19.5923233	20.28717041	12.9818964	20.40846252	19.00429153	20.24824524	12.20363045	12.9818964	18.40897179	20.43595695	18.89980316	18.67854691	19.68653107
Q15388	18.48521614	19.67627716	20.49019051	18.6560154	19.76702309	19.28433418	20.15999413	19.60238266	19.89021873	20.32211876	20.04433823	19.94493866	20.60343552	19.64620972	17.92800331	19.36726761	20.08229637	21.97283173	21.1432476	20.11904144	19.17631721	20.18917274	19.65836525	20.5951767	20.37081909
Q15393	19.10181618	19.6625576	20.296978	19.85276222	12.29745483	12.29745483	19.62511063	19.86384201	19.97577477	19.6777935	19.63111877	20.19960594	20.29267311	19.24807739	11.21382999	19.07689095	18.94022369	20.19700813	19.93205261	18.66724968	18.68398094	19.28322601	19.36889076	19.75757408	20.37402153
Q15424	18.28102493	18.7781868	20.50425911	17.86019516	18.53878021	12.33169651	18.89548302	19.82661819	17.70120811	19.4712162	19.11047745	20.52627563	19.26471138	18.50694275	10.42895985	17.86669731	20.70158195	20.03878593	21.02477074	20.30732346	18.44709015	21.13181686	19.06584358	19.21291161	20.49606323
Q15459	18.1588726	12.28073788	19.48049545	18.65355492	18.8960247	18.2610817	18.90704155	20.01469994	18.50373459	19.61716843	19.32533836	19.57184219	20.24637794	19.29377556	11.59403992	18.48209	19.24800682	19.6227684	20.41308022	18.88091278	11.59403992	19.58118057	18.00889587	18.96517181	19.89558029
Q15631	19.95989609	19.41661263	20.43659782	20.66046333	20.68071747	20.38507843	21.07595444	21.72811317	21.31595802	20.98105621	20.2047081	19.74694061	21.96872139	20.67422867	14.10326672	20.21137619	20.34493446	20.52710152	20.35295677	20.97411346	20.97719765	20.44307137	21.02639771	21.0069294	20.36580849
Q15637	20.15628815	12.18426514	19.92801476	19.51812172	19.25459862	19.25482941	19.00941658	19.18735504	20.26054001	18.68264389	18.84582138	19.59201431	19.63083076	19.42166328	13.20433331	20.18512154	19.62207031	19.4739933	19.03898239	18.70015335	13.20433331	18.98566246	19.31733131	18.58534622	19.86474991
Q15691	18.42779732	19.33011627	21.76839828	19.50094032	20.71066475	18.8116188	19.89375877	19.75789452	19.75149536	19.86222458	19.89842606	20.00156593	20.52098656	18.09724426	20.89085197	22.31252289	20.86411476	20.86453438	21.92219925	17.33525276	20.4645462	19.53689957	20.7132206	18.98869896	21.59189987
Q15717	21.24095154	20.61935425	22.51093674	21.38315201	22.17664719	21.84374809	21.79931068	21.64008904	21.61019707	21.58764267	22.07499313	21.87054062	22.54035187	21.90729141	22.59308815	22.39427567	22.49954224	21.66084862	21.8735199	21.08540344	20.97900581	22.76443481	21.55469131	21.55002213	22.43819427
Q15819	18.58865356	20.91576576	20.91523933	19.16740608	20.96412659	12.4533186	21.19208908	19.91460419	18.95898247	19.28338051	20.06388092	20.90271378	20.63084221	21.00806236	21.51856804	20.10038948	21.81788254	21.76823807	12.4533186	21.50359726	21.20795441	21.20960617	19.87721062	21.42976379	22.17597008
Q15836	20.46946144	21.22418785	20.7325058	21.13669968	20.22565269	21.1914463	19.98713875	19.11896896	19.18417931	20.97875214	20.0402317	19.85424614	19.43685722	19.98211288	19.76654434	21.78519058	20.84529686	20.61077499	18.41339493	19.4221859	19.95578194	21.2197628	21.30688477	20.18092918	20.20837975
Q15847	17.03302193	19.94386864	11.88843346	25.37274361	20.44729614	19.52944756	21.7448597	11.88843346	17.03302193	11.88843346	21.29351234	19.92489243	11.88843346	17.03302193	24.87746239	17.03302193	17.03302193	18.66473389	11.88843346	17.03302193	23.36587524	19.73053169	21.31469154	18.72832489	20.25596809
Q15907	23.03079414	23.27695274	23.14935684	23.10333252	23.646698	23.3055172	23.57744217	23.16998482	23.4193821	23.64647865	23.36795807	23.4894371	23.2446003	23.84112358	23.0184021	23.15001488	23.42715263	23.67111969	23.3768692	23.23258209	23.165308	23.31163597	22.91784286	23.41662598	23.00230026
Q15942	19.02172852	20.36004066	20.69060326	19.84313583	20.50206947	20.88536263	19.35126686	20.83545303	20.49303246	20.27263451	21.27099609	20.96892166	20.90641403	20.35616493	21.0225544	21.34377861	21.18852615	20.22986412	20.52580261	21.32819557	19.39131165	20.62798309	20.63290596	19.57888985	20.7329731
Q16186	19.46250343	19.20286942	19.63883018	19.54079056	20.20316124	20.27032661	19.65541267	19.1436882	19.72171593	20.22419167	20.22779083	20.24554062	19.91973114	19.12719345	20.76600647	20.48226738	20.32557487	20.66012001	20.33757973	19.7702446	19.23219872	20.1660099	19.21433258	19.93505287	19.7592926
Q16531	16.71395874	18.30107689	18.61647224	17.41082573	12.32321739	12.32321739	18.67214966	18.05891609	16.85785484	18.12288284	18.36332893	12.32321739	20.11182976	16.44059372	19.36195183	18.28988457	18.77944565	20.24973679	18.8735218	17.81360626	10.35724449	12.32321739	18.47767067	19.01798439	20.68557358
Q16555	21.94818687	22.22496033	22.67571831	22.17741966	22.05859947	22.72961617	21.64475441	21.04421425	22.64388275	22.77358055	22.11432457	22.18405914	21.58796692	22.86569595	22.27543449	21.33559036	22.28956413	21.42260933	21.96039009	22.99432564	22.71584511	22.74003601	23.17830467	23.51843834	21.63190269
Q16576	20.31980515	20.16045761	20.59975624	20.35975266	19.98064423	18.96663475	19.39714813	19.22199249	21.08650017	20.46123695	19.63209343	19.80071449	20.18240356	19.76010895	13.44205379	19.02079582	19.17253113	20.06427002	19.64567184	19.79135513	13.44205379	19.85707283	19.00862503	20.97863388	21.15097809
Q16629	21.82105255	19.47014999	22.47286797	21.66105461	21.24314499	20.92513275	21.57094574	21.77994347	21.60618973	21.03007889	21.54995918	21.06276894	22.03677368	20.75292778	20.53379822	20.26044273	21.10588074	21.37938499	22.07490921	20.82864761	22.28125191	22.20950699	20.99683189	21.92668533	22.1362896
Q16630-2	17.82282639	18.05510139	20.16415977	17.60591507	19.50933647	18.44894791	18.4290123	18.58504105	18.5580864	18.77012634	18.92001152	19.52868652	19.57256508	19.30389595	19.92940903	19.98625565	21.06818581	19.29717445	18.47733116	19.7038517	17.55485344	19.47449112	18.60562515	18.97622108	19.97650909
Q16658	20.20891571	20.01198959	20.45489693	21.12913513	20.23864174	21.2540226	21.61731148	20.66692162	21.57739067	22.0124836	20.62072372	20.77713013	20.99225807	20.18733406	14.64823341	14.64823341	20.0276165	20.47000122	20.47576904	20.82446861	20.52688789	23.36989021	20.7421875	21.83975983	19.13888931
Q16698	20.80310249	21.63383865	20.57156372	21.99365234	12.21247673	20.93740845	21.61115265	21.52076149	21.87887192	21.45142555	21.15358543	20.57280731	21.55563354	20.21072578	20.25165939	20.85104179	20.26782036	20.8468399	12.21247673	20.80944824	12.94276142	21.68257713	21.29833412	21.90115166	21.64566231
Q16740	16.42548561	17.24346542	20.91721535	15.62835693	18.45691299	18.62608147	20.19807434	17.65137482	17.45368004	17.06458282	19.99981689	18.44299126	18.70411682	18.76811981	18.9503212	20.68451118	21.00254631	18.05758476	18.31578445	17.19695473	16.23713112	18.3225441	16.21865845	16.93517113	17.15119934
Q16775	19.91312408	17.92115211	17.27702904	20.0893383	18.14765549	18.34837151	17.41662407	17.33405685	19.36141014	17.2184391	17.89230728	18.17172241	18.24601364	19.8381691	19.00206375	14.49618816	14.49618816	16.48659325	17.28521347	18.85346794	14.49618816	17.70093918	17.90571594	12.05466652	19.08654213
Q16851	17.33709908	18.69633865	19.27913284	17.75610733	18.70785522	21.60914612	19.75650978	23.02637672	20.18996811	21.14270782	18.90336418	20.48571587	21.8287735	17.72630692	18.13392448	19.98113823	19.83302498	20.13528442	20.53890419	16.96028137	17.11421776	18.86486244	19.96341896	19.65449142	19.92638779
Q16853	12.47963047	20.97013474	16.41866302	20.08083344	12.22341442	18.22017288	16.82126617	18.54663277	20.33391762	17.84456635	12.22341442	12.22341442	12.22341442	12.47963047	20.00256729	12.47963047	18.27927589	18.71477699	17.22326469	20.23331833	20.84917068	12.22341442	20.5282402	12.22341442	17.89049721
Q16881	12.64133167	17.52109909	18.62581825	12.64133167	17.64653015	12.22029972	17.82438278	19.76050568	17.03026581	18.18658829	18.49197578	18.69800758	19.97163773	18.80173874	12.64133167	19.05992508	19.22817612	18.40064049	20.30230713	18.59737587	12.64133167	18.11510468	18.51472855	18.07086372	18.5262146
Q1KMD3	22.34904861	20.86566734	21.61297798	22.12760925	21.88983154	21.48719597	21.00177002	21.3587513	22.13579369	21.54799271	22.03584862	22.2770462	22.01422119	21.65173531	21.64646721	20.6373539	20.39009285	21.50881386	22.52530479	21.21387291	20.95489502	20.50533295	20.3171196	21.75475121	21.80597496
Q32MZ4	18.25700188	18.0622139	18.74510765	19.09097099	19.82162857	19.42397118	19.53272629	18.33435249	18.85687065	19.9528389	18.06274796	20.01532555	21.34268188	17.97287369	10.21404076	19.38948822	18.17842484	18.94478607	18.29663277	18.90847778	18.61494446	18.94082451	18.43205833	18.64837646	19.96351433
Q32Q12	22.61710358	23.33253288	23.91908836	24.36616707	23.7908783	23.66031647	24.2918663	24.44776344	23.98321342	24.29794884	23.47193146	23.79949951	24.18229866	24.04464912	23.10518837	24.40057945	23.44829941	23.80418015	22.81253052	22.93143463	23.03553391	24.27472687	23.18470573	22.33295822	24.24669647
Q3LXA3	22.25588799	19.87876701	19.41747093	21.68061829	18.33476448	18.99226952	22.05031967	11.96239471	21.82850838	20.59279823	18.80395508	19.73323631	19.98421288	15.89869022	22.25743294	15.89869022	23.00461388	19.11081696	18.62984276	15.89869022	21.91768456	20.12770081	21.06161308	20.92406654	20.72732735
Q3MHD2-2	15.89227104	16.8693428	17.12237167	16.87885666	18.14850998	17.64379311	16.47955132	17.57104301	16.83708	17.47869682	18.20659256	18.34125328	17.98221016	17.57767487	17.53199005	17.40624046	18.2766819	18.84102631	19.04841614	17.14730835	10.36744976	12.35805702	16.72681046	17.78887367	17.94067001
Q59F66	22.64725113	21.31148148	22.90847588	22.86819267	22.77718544	21.75028229	21.69401169	22.41262054	22.91459656	22.39596367	22.82155609	22.65636444	22.90291786	22.41520119	21.73651886	22.45439529	22.35074425	22.58178902	23.03971672	22.16854858	21.27108574	21.82339287	22.24495125	22.92094803	22.96216774
Q5H9L2	20.59470177	18.50268555	18.34356308	22.29005241	19.10329247	17.37943459	16.84658432	16.54125214	20.69721222	17.09190941	17.99734688	19.30804825	17.9345665	20.70627403	16.61068726	16.61068726	20.75812721	17.66293716	17.00121498	21.69743729	16.61068726	18.98393631	18.40284538	20.61153984	21.29379082
Q5JWU6	20.1319046	20.64126778	21.32008934	19.53150368	21.93891907	21.36075783	21.88506317	21.78769684	22.14533615	22.38975143	21.20928383	21.58431625	22.45954323	21.59174156	21.48099136	21.02037811	21.76777458	21.98501205	22.22610092	20.74456215	18.65035057	21.61191368	20.86157608	22.08838463	21.19896507
Q5QNW6-2	30.03931808	28.98034286	28.4350071	29.84511375	29.64921951	29.83277893	29.43112183	28.27565193	28.85630608	28.34972382	28.8378067	29.07516289	29.12784576	29.37878799	29.7667141	29.03196144	29.26002693	29.36489105	27.47532082	28.82328033	29.12792206	29.12057877	28.02766037	29.09126663	29.24649429
Q5SSJ5	22.52956009	22.27671623	22.52692223	22.79866791	22.39322472	21.62702179	22.17120552	21.56938934	21.74525833	21.08618164	21.21813011	21.6946888	21.65748215	23.38423157	23.57513618	22.873909	22.59475708	21.87073898	21.99260902	21.99404526	22.68224716	22.6512661	22.43863487	23.40322495	22.86753464
Q5T4S7-2	15.99122238	19.2303009	19.91541672	21.50258446	18.78072548	19.54132462	20.36106873	19.6940403	20.81341743	19.40261841	19.11737442	11.96509838	20.23669052	20.75407982	15.99122238	15.99122238	15.99122238	19.3808403	20.27851677	15.99122238	21.16790581	18.92523575	19.5027771	19.03040695	19.57448578
Q5T4U5	19.52286339	21.21590042	20.23873711	20.69866562	12.36476612	21.1395092	21.63566589	21.34511566	19.23554993	17.88833618	21.05543137	20.02859497	20.75307846	19.10834122	19.05851746	18.19528961	19.5351944	20.98534012	20.86610413	23.21758461	21.81949234	17.79001427	20.62620735	20.39958382	20.2614727
Q5T5C7	19.84092712	18.60084534	18.17576408	19.64792252	18.9103775	18.97880173	18.9750061	18.72439194	19.53416252	18.48308754	18.90102768	18.81617165	18.16869926	14.96667862	14.96667862	14.96667862	14.96667862	18.53148651	18.69291687	19.36304474	21.27846718	18.57012558	18.58358765	19.09251785	18.06791306
Q5T9B7	16.42797852	19.16436577	17.57069206	22.46900749	17.87236595	18.38398552	17.6768856	17.98769379	22.87931633	17.85842133	18.17694664	11.96323776	19.70628357	16.42797852	16.42797852	16.42797852	16.42797852	18.96042252	17.96412086	16.42797852	16.42797852	19.7352581	17.84163284	17.68154716	19.14490128
Q5TEC6	21.83155251	19.7195549	18.38220787	21.66690254	20.55319977	20.91158104	20.71115494	19.49621582	19.429245	12.21891022	12.21891022	20.37052345	20.01063347	17.81681252	19.60480309	12.62178802	12.62178802	12.21891022	12.21891022	17.96252632	19.78916931	18.41796684	12.21891022	20.19326591	19.60462189
Q5U5J2	19.5732708	18.66230965	19.11007309	21.05737305	19.81390953	11.98448467	19.40612793	19.17914963	20.99089813	19.15505409	19.60799026	18.20448303	18.35520363	16.68688393	16.68688393	16.68688393	16.68688393	19.04911041	20.35411835	16.68688393	16.68688393	19.39902496	18.82876968	19.7658596	19.93783569
Q5Y7A7	19.54898262	21.56532097	20.63770866	19.0216198	19.41054344	21.65035057	19.31628036	18.08361053	18.1928997	19.26438332	18.5766964	12.29055309	19.90429878	18.75028229	18.59058189	11.29231358	18.93419456	17.9680748	12.29055309	21.71914482	18.85302162	18.65830612	18.95435143	19.54836845	20.3002739
Q69YP5	12.92572689	18.36677933	17.48371506	19.35896111	18.89629364	12.20797634	18.08347893	18.18525505	12.92572689	12.20797634	18.18473625	19.26363564	17.67302132	19.62799454	19.68414879	19.95900154	19.47032928	18.54745483	17.80942726	19.47393417	19.4593029	12.20797634	19.58693123	18.75239372	19.02358437
Q6IAA8	20.07600594	19.02830696	19.08363724	19.62754059	19.66953659	19.38228798	19.57933998	18.3342762	18.38537216	19.80208397	20.04626274	19.05421257	18.8936348	17.53284836	19.22971153	13.19639969	18.28155327	19.37191772	18.90502739	18.55824089	19.20287132	18.2670269	19.11854362	12.20625782	18.58200645
Q6IBS0	20.12395668	20.11316109	20.2006321	15.84924603	12.02357578	19.81240654	21.31063843	21.7743206	22.27641869	21.08519936	21.24084282	19.43102646	19.50200653	23.02978325	15.84924603	15.84924603	20.4037323	19.79048347	20.54984283	15.84924603	15.84924603	19.61170959	20.12898636	20.44589615	20.66627502
Q6NUK1	20.09215164	18.87501907	18.76174545	21.32282448	12.17170525	19.77933121	19.30730247	20.02276611	19.68541718	18.41301918	12.17170525	18.79495811	20.30613136	19.74682236	13.50097084	13.50097084	18.58382225	12.17170525	18.59496498	19.40934563	19.54275703	18.77232552	20.30312538	19.09802246	19.32577515
Q6NZI2	13.48315048	21.33646011	12.16190529	18.75811958	18.43361282	17.72747803	12.16190529	18.36530495	18.07244873	12.16190529	17.09217262	17.87895775	12.16190529	13.48315048	19.9509964	19.53918076	21.00914764	17.20454025	16.90155792	21.68791199	21.38571739	16.98961639	21.94407463	17.61515427	18.141922
Q6P452	22.13402557	22.33654976	21.42585754	22.32804489	22.1282692	22.77766991	23.2612381	22.73681068	22.71252632	22.28536987	22.82446289	22.72762299	22.60972595	22.23006821	22.6708622	22.20341301	22.03665161	22.03753281	22.32870674	22.47852898	20.69464302	22.41095352	22.28083801	22.54007912	21.8426075
Q6PCB0	18.07025909	17.76922035	17.82346344	18.35146904	19.23774338	18.50636292	17.54908752	17.07921791	12.35122299	12.24399281	19.47913933	18.74157333	12.24399281	17.85665131	19.57749176	19.56030464	16.52235603	18.71356964	12.24399281	12.35122299	18.59716225	22.15413857	12.24399281	19.37819862	17.71617889
Q6XQN6	17.39385033	12.40902233	17.86606216	17.3608284	12.40902233	18.31943321	12.40902233	12.40902233	9.001019478	20.37467957	12.40902233	18.37826729	18.54591179	17.98472404	17.73091698	19.26473045	18.65969849	19.39335442	17.59259224	17.23672676	17.16236305	18.75649452	18.45547485	19.29217529	19.07397842
Q7KZF4	22.04966927	23.11088562	23.61262703	21.98016548	22.42175865	22.83123589	21.93655014	22.51054764	23.26266098	23.80189705	23.45216179	22.78432083	23.68301964	22.02055168	21.80640793	22.29553986	22.36195946	23.13314629	24.13093185	22.57342339	20.55718422	22.13331032	21.92172623	23.08470154	22.56039429
Q7LBR1	16.58802605	15.9654541	16.8560276	17.57268524	17.43374443	17.76625633	17.39524078	16.97015381	16.51254845	17.88843918	18.67049026	18.05183601	18.25292969	18.31026077	17.33493805	18.91153145	15.67254162	17.22078896	16.76959419	16.58561134	15.70481682	17.16703987	12.40865326	16.82645988	16.41637039
Q7Z4W1	20.85149574	20.79979515	20.67395592	22.48974419	20.41942978	19.6885128	21.65434265	18.97672462	21.11638832	19.96792603	20.93678665	20.00841713	20.27828979	22.74009514	21.24996948	21.22616196	20.05169487	19.30878067	20.51913643	22.50055313	20.94763756	20.92193031	21.20191193	21.77511597	21.66823196
Q86U42	21.78841972	20.28094101	21.37802124	21.24968147	21.72950935	21.3506813	20.91327667	21.42386818	21.19148827	20.36675835	21.65509987	21.22963905	20.71429825	21.08384132	20.47357559	20.16910362	21.75791168	21.46610451	20.11144638	21.3008709	20.95409012	20.75486374	20.49069023	21.12122345	21.03877068
Q86UE4	16.28874397	20.61218834	20.94147301	17.78060532	18.67585945	12.40622044	20.13465691	20.54902458	17.76061058	20.5696907	12.40622044	17.97343254	20.83112907	19.49480247	17.42031097	17.03611565	18.95470238	20.2800045	21.71679497	19.27081871	19.25098038	20.39070511	20.19971275	20.75490952	21.98343086
Q86VP6	20.1678524	12.13718796	16.73392487	20.97643661	19.26389313	18.76956749	19.64131546	19.70899773	20.9944706	18.7720089	19.70178604	19.59414482	21.48270226	19.40730858	14.02109337	14.02109337	18.50319672	12.13718796	19.879673	19.96060944	14.02109337	12.13718796	19.2173214	19.83080864	19.03604126
Q86XI2-2	21.07201004	22.8838501	12.51397896	20.79558563	23.34904289	22.61878967	21.20687866	12.51397896	19.83990097	12.51397896	22.34030724	23.30062103	23.08974457	20.68829155	22.26647949	22.41539383	20.3447094	12.51397896	12.51397896	22.68927002	22.39102364	12.51397896	12.51397896	12.51397896	12.51397896
Q86Y56	12.9519968	17.70909309	16.87683868	12.9519968	17.19885635	17.52329063	12.19641876	12.19641876	17.64411163	12.19641876	12.19641876	17.1710434	12.19641876	19.13811684	18.42464828	19.3176384	12.9519968	17.91276932	16.78751373	18.86210632	17.47348595	16.81303406	17.25595856	17.64789391	16.77334595
Q8IUE6	19.81106949	20.87121201	12.42321873	20.71721268	19.57043839	20.24971771	21.22981644	18.59248352	19.60076141	12.42321873	19.77667809	19.83925819	21.13154602	20.46065903	20.4458828	20.81337929	20.9180088	20.68476677	18.99787331	20.24351883	20.67055321	22.18375587	20.58783531	20.26515579	20.9638176
Q8IVF2	15.64196301	26.30852318	21.48821831	24.34714127	19.90600014	22.06876373	22.36826515	19.77510834	21.77386665	21.22411919	20.95798302	23.058321	19.78708458	23.10726929	23.82278824	23.76899529	22.47674751	21.48035431	18.32552147	22.00862503	24.99344444	23.13802528	26.16926956	22.58190536	21.91966057
Q8IZQ5	19.79420662	11.99851513	19.30070877	19.63965225	19.3027668	19.83600426	19.00484848	16.86249161	20.18061256	18.04140663	18.9871006	18.76164055	19.58274651	14.9691	20.01665497	18.95904922	20.234478	19.67981529	17.62247849	14.9691	14.9691	19.8257103	18.90054703	18.24344635	19.32462502
Q8N163	20.38481712	11.98363304	19.16098785	21.06666565	19.63212967	19.30811882	20.46891594	18.96303558	20.50501251	19.55073357	19.71026802	19.22220993	20.01149368	19.95067596	15.22564983	15.22564983	20.31406212	11.98363304	18.55629539	20.31488419	15.22564983	18.52288818	18.84036636	19.75441551	20.14765549
Q8N1G4	20.21647263	19.35011292	20.23911476	20.30322456	20.3146801	19.40250206	20.07641411	20.3836441	21.21444511	20.62092781	19.84075928	19.55392456	20.29782104	20.56967926	20.1714859	19.92037964	19.22198296	19.86060143	18.72637939	19.91985703	15.14921951	20.96895599	20.35986519	21.58955383	20.40940475
Q8N257	18.29486656	17.19514656	18.88729286	16.69555473	18.81412315	17.64238167	18.54780579	12.44759274	16.12771034	17.17464066	17.48514175	16.86717606	18.95027733	18.6020565	16.6792717	14.76736546	20.91885757	20.44874763	12.44759274	20.08631897	18.04937363	18.56892586	12.44759274	17.26927376	18.49703598
Q8N2U0	15.57590485	18.77853203	17.42067528	16.56793785	12.41317844	18.03629112	12.41317844	12.41317844	15.84275341	12.41317844	17.39624405	19.04747963	12.41317844	17.58285522	9.051087379	16.29778671	17.18416214	17.58811188	19.16342735	18.9939518	19.01954842	19.93066788	16.96590424	18.28063583	18.36862183
Q8N4P3	20.25789261	12.03890991	18.05782127	19.56389999	18.61068726	12.03890991	12.03890991	12.03890991	15.46277523	17.09701538	17.94188118	17.87439537	16.80230522	20.27258873	15.46277523	15.46277523	20.94820595	12.03890991	17.6856842	17.79288292	15.46277523	19.85435295	18.31725883	12.03890991	18.59100342
Q8N8S7	14.49013615	18.63988495	17.86542702	19.6640377	20.0178051	18.92645836	20.67671967	19.75012016	20.67477036	19.7326107	20.13729286	18.1015892	19.9499321	20.45416069	14.49013615	14.49013615	20.50721931	19.40779877	18.08300018	14.49013615	14.49013615	20.21001244	18.17661858	18.1092701	18.71704674
Q8NBJ5	10.51723576	18.05931664	18.48211098	10.51723576	20.59371185	20.45131493	19.17017746	19.23546791	16.60532188	19.51795197	20.14523125	18.41700554	18.31073952	16.71330833	17.99122047	18.47658157	16.57279205	20.6516571	22.05347061	16.82320213	16.60699654	18.89559364	17.29013824	18.46998978	18.48323631
Q8NBS9	21.51155472	23.06905365	21.70696259	21.51425362	21.85493279	21.27047729	21.82591248	21.62835503	21.30414963	21.35450363	22.19445419	21.08045006	22.05612373	20.88302803	19.99894714	19.95486832	20.65972328	21.45308113	21.35706139	21.37024689	21.32801628	19.87306976	21.07532501	22.06324768	20.44902039
Q8NC56	17.26939583	17.00704002	17.0111618	17.71973991	17.42243195	12.32036209	12.32036209	17.311306	17.41513634	17.25356865	17.89232254	18.48443985	12.32036209	18.19982338	17.93454552	10.93334579	18.20622063	17.64911079	18.89345551	17.0538578	16.67329407	17.94687843	17.26861763	18.18247414	17.44456673
Q8NCX0	18.36741447	12.5272541	20.93735695	19.53588867	18.17436409	18.22226334	19.65725517	18.84879303	19.06377029	18.67524719	17.66443443	19.59935951	20.65210152	19.72277451	20.05955124	19.03676033	19.29234886	20.60387421	19.41991997	18.6274662	19.80943871	19.902668	19.11341667	12.5272541	20.43943405
Q8NFU3	23.01144028	19.84460831	21.90425873	23.88599014	20.87027359	20.47768593	22.2069664	20.39999962	22.292799	19.96576309	21.78719139	21.64509201	21.86334801	21.864048	21.97954369	20.84579468	21.74409103	20.78310585	21.0842495	22.73519516	22.55514145	22.72796059	21.25878334	21.73705292	21.88862038
Q8NFV4	11.89703083	20.73925972	18.81097794	20.44108772	12.26218414	12.26218414	19.78335381	18.46328163	20.17557907	18.99626732	12.26218414	19.87329292	19.78173447	20.60638046	18.6055584	18.18546867	18.03057289	20.34500122	20.03496933	21.42551231	17.77866554	19.11024666	12.26218414	19.35017014	19.06549072
Q8NFW8	21.63188553	11.94384766	18.61211205	16.80200195	18.43790054	17.39482117	18.83909607	18.01143646	16.80200195	17.00273132	19.24112892	18.09804153	18.39728165	16.80200195	16.80200195	16.80200195	16.80200195	18.93112373	17.85102463	16.80200195	16.80200195	18.14567375	19.04675865	18.11809158	17.92666817
Q8TEA8	17.2056942	18.09733009	18.07242966	15.36787796	19.10398483	18.78501701	18.49152565	17.99748039	17.52570724	17.81247902	19.04411697	19.44078445	19.62084579	18.66883087	19.58329201	18.16976357	20.29536438	20.88016891	19.34410667	17.84617424	17.16460609	19.17831421	17.99339676	18.82737732	19.43992996
Q8WU39	22.93758965	22.78383827	23.25848198	13.34945297	21.95685768	20.31286621	18.58945084	21.32741928	21.04277611	21.41185951	23.13012314	20.1631279	20.71168709	13.34945297	20.6165905	18.77254295	19.59739113	20.31641769	12.17837334	19.0171566	13.34945297	12.17837334	21.06701088	18.14618874	19.85630798
Q8WUW1-2	20.68826485	20.89284515	21.10617447	19.71412659	21.11922836	21.22411346	20.03922081	19.31132698	20.20366669	19.62991905	20.47037888	20.3187542	20.12059021	20.84094048	21.47531509	20.83813095	21.28065491	21.15485001	20.35237503	19.40641212	20.82974243	21.16752815	19.04634094	21.20818329	20.93725014
Q8WUY1	17.67275429	20.49294472	16.88236237	17.42119217	12.37620735	12.37620735	21.18074226	20.51046371	16.48867035	18.43916702	12.37620735	19.6228981	20.06449127	19.36475754	17.72472191	18.37587166	17.8922348	19.80440331	17.19491005	16.33715057	9.390993118	12.37620735	18.63679695	19.07405472	19.22680664
Q8WX93	19.99073792	19.93538666	18.7288456	21.32103729	20.42468834	19.25910568	18.53302765	19.6115303	21.53571701	18.80041695	21.02770805	19.3848896	19.71650887	16.00439453	16.00439453	16.00439453	16.00439453	18.65015221	19.07861328	22.09524345	21.58745193	20.7504425	18.45595169	19.67770004	21.1793232
Q8WXF1	21.7264576	12.0883894	20.20927429	20.60214615	20.47578621	12.0883894	20.20851135	12.0883894	20.2061367	12.0883894	20.2239151	17.3283577	19.20138741	19.01638031	14.75428486	14.75428486	19.51264	19.80774117	18.52267075	14.75428486	14.75428486	19.74118996	18.51049042	19.40037537	19.06784058
Q92499	18.23117638	17.67081833	18.05729485	18.60465813	17.84083557	12.19552898	17.33564949	18.46468735	19.02902412	17.91569519	18.09292793	18.58991814	19.17116547	18.87535667	13.04415607	18.93051147	13.04415607	17.68907928	19.3577652	18.40452766	13.04415607	12.19552898	18.23953819	17.72029877	18.41219711
Q92522	22.56594276	21.9091053	22.46264458	22.79942894	20.85320473	20.40405273	21.6072216	21.13294411	21.38980865	20.83799553	19.88392067	18.20444298	21.69741631	22.55967331	22.16964722	20.93721199	20.67407036	22.1858387	20.16882896	21.0019474	21.97384834	23.02299309	22.22873306	21.3246727	23.27346039
Q92597	17.89613152	20.32453728	20.37179375	14.06078243	19.54909897	21.57078552	20.16955566	20.31713486	16.59893036	20.66222954	18.93368149	21.58284378	18.29833221	21.06412125	19.77020264	20.24681282	19.25822067	22.18650627	20.0520668	18.41580009	19.50292587	22.89830971	19.9635067	21.0147419	20.54302406
Q92688	21.33316422	21.00597191	21.58381271	18.46995926	18.94619942	18.72602463	19.07423782	18.91841507	17.85194778	18.84675598	20.78364754	20.95171547	20.5440731	19.97406387	19.26066017	19.55533218	19.44436073	21.54767036	20.2986908	18.26362038	17.71638489	21.30582237	18.70132637	21.42240143	21.41003227
Q92734	19.7408123	12.34081078	20.00201988	10.27095509	20.84210587	12.34081078	18.80867577	18.88293648	17.39656258	19.19746971	18.34317207	19.57914543	18.8326416	17.72571564	17.85458755	16.67066002	20.62089157	21.27929115	18.93120384	18.79432106	19.34272957	19.31829643	19.92793846	18.7405014	19.09937668
Q92769	17.05833435	16.44574356	18.47227859	17.20145988	18.60770035	12.42504311	17.9535408	18.60929298	18.07850266	18.69382858	18.48109245	19.23737335	19.50134277	18.65002632	16.47338104	17.13696289	17.35307312	18.34543419	19.14596367	17.25707436	14.59153461	18.64068985	17.2564621	18.41039848	18.62412643
Q92804	18.25948334	12.43239403	20.38233566	17.48595428	19.8726635	19.2791214	18.61308861	20.27867317	19.15384102	18.02836418	20.10758209	19.34456635	18.96901703	18.74728775	21.0539856	19.68661118	19.81608391	19.4569912	19.60416031	19.38282394	18.39748955	18.08218956	19.15111351	20.12859535	21.47819138
Q92882	16.21568489	17.94458008	20.16270638	16.21568489	19.06096649	19.34284401	17.79560471	18.39343834	16.21568489	19.5874424	12.1076479	12.1076479	17.99953461	16.21568489	16.21568489	16.21568489	16.21568489	18.18523407	18.64203262	16.21568489	16.21568489	17.98117828	12.1076479	17.62976456	19.35151291
Q92945	23.09965706	21.83355141	23.63861847	22.81376457	23.17977333	22.17667389	21.93980217	23.03178787	23.25967789	21.98974991	23.20204735	23.56269264	23.31904984	23.20295143	22.99890137	22.85023499	22.48858261	22.98723793	23.54435539	23.53337288	21.77702904	23.0911026	22.8025856	22.92803764	24.03983879
Q92947	13.87088299	18.76132011	19.06371498	13.87088299	19.7826252	12.14939308	12.14939308	12.14939308	13.87088299	12.14939308	12.14939308	12.14939308	18.8964138	18.80401993	13.87088299	19.4772644	20.10937119	19.16265869	18.69443703	21.26617622	13.87088299	17.71826172	18.47947121	19.45749283	18.84609413
Q969G5	17.70845032	21.99385071	20.40086937	21.68907928	20.30232239	20.65168953	19.41808701	20.08962059	20.4239254	17.78494835	20.44264984	20.84935188	18.80842018	21.1911068	22.51178551	22.53658485	21.82115555	20.03162384	18.48060608	22.01223755	22.15903282	20.53574181	22.1734066	20.46066093	20.61355972
Q969H8	20.24742889	21.21315956	20.78013611	14.57187557	20.35897827	21.61031532	20.51648712	20.48548508	20.50804138	20.13420296	19.809618	19.92515564	20.29106903	20.0666275	20.80295753	19.81378937	20.5786171	20.96034241	20.49705505	21.10096169	14.57187557	20.99265099	19.60683632	19.86480522	20.23973083
Q96A08	22.41671181	22.11125755	22.43424416	21.81054115	20.89018631	21.1719799	22.15335274	21.0177536	20.97760391	20.81291389	21.06385612	20.98797989	20.32372856	20.432127	20.55008507	20.16755104	19.88059044	21.89665413	19.84782219	20.27824593	21.95425415	21.93385124	21.82383347	21.65696335	22.08157921
Q96AB3-2	19.51227951	20.49344063	19.53265381	18.97387886	20.17427826	19.95355225	20.84848213	18.38171577	20.22255135	19.50021935	19.97496796	20.07159424	19.10730171	21.18765259	21.38066101	20.73573303	20.80929184	19.2983036	19.41162491	21.12876511	20.37766647	21.04703712	20.18861198	20.16917038	19.72836494
Q96AE4	22.06936455	20.89637184	23.09956169	22.71577644	22.07972336	18.96545029	20.80877113	22.36109924	22.97783661	21.24904633	21.847229	21.82764626	22.41327095	21.13138962	21.21787834	19.99238968	22.64603615	22.40152168	22.04806519	21.43702698	21.6408062	21.71669006	22.03919411	22.56912422	23.0899868
Q96B49	20.52082634	19.06920624	19.86615944	20.80044174	19.34297752	20.37423515	20.13835526	18.83644295	19.53227615	19.10489082	20.49339867	19.32720566	18.66191483	17.86450386	18.85872841	18.1940937	18.89815712	21.92869377	19.95456123	19.19033813	20.66404152	20.06453705	19.06824303	20.08587646	18.79312897
Q96C19	19.01401138	20.63933754	20.98614883	18.34896088	20.63277435	21.69190025	20.25643158	19.90127182	17.54221153	20.1038475	20.31760788	21.20189095	20.22452164	18.83483124	18.89751816	20.47266388	20.30630493	20.11940575	20.40238953	20.37608719	18.76504707	19.38521957	20.03401375	20.04938698	18.95263672
Q96C86	18.7088089	12.43314838	20.46450996	17.49420357	19.9764061	19.19158936	20.02815628	18.06717682	18.95913124	20.58187485	20.42867088	20.2410965	19.826334	16.98814392	21.29281998	19.20774841	20.6132946	18.4066143	19.21319962	20.35787201	18.3647747	22.08473396	19.75372887	19.7240715	19.52508163
Q96C90	19.21171761	19.53724861	20.73223495	9.688480377	21.21318436	21.30760384	20.769804	19.95186234	18.45084381	19.51650238	20.64841652	20.86110878	20.32323265	19.3685894	19.87911415	18.58541489	19.91017914	21.43526459	20.12809944	19.6111145	20.54284859	21.93299103	19.56584358	20.29129791	20.1979351
Q96CN7	18.3373394	12.15358257	19.61108398	20.91260147	19.27504539	12.15358257	12.15358257	19.37633514	19.7845192	18.74976158	19.58571625	19.3208046	18.84941292	13.91753006	13.91753006	18.79278183	18.70703316	12.15358257	18.16563606	20.3792038	19.55073738	20.01835251	19.51855659	17.3526783	20.9970665
Q96CT7	19.65179443	19.87438774	20.82064056	19.8977108	21.07043266	22.3034153	20.33649635	18.59579468	19.73243332	20.26985168	20.75921822	20.46973038	20.53635788	21.26495552	22.70623398	21.59294701	20.77531242	22.03090096	19.97165489	19.28038216	20.21673393	21.78027725	19.41860962	21.13751793	20.72668648
Q96CX2	22.81038284	23.34426308	23.29046059	23.25139427	23.22133827	23.2871666	22.62079048	21.66045952	22.50016403	22.17612648	23.09456635	22.44969749	21.68657494	22.86086464	22.11679268	23.20298386	22.97607613	21.87042046	17.73519897	23.55765343	22.40972328	23.05588531	23.38460541	23.49350166	22.65364838
Q96D15	22.23228455	20.46940613	19.75703812	20.50384521	21.16184807	19.79747581	19.28174973	20.30882645	22.7297821	21.30037117	21.97222519	20.75800705	20.82919121	19.40324211	13.66396523	19.26053238	19.12805939	23.45927811	12.16930771	20.67593956	20.15211678	21.03020096	18.52582359	20.21795654	19.6274662
Q96DG6	15.95440102	11.91284752	17.25338745	21.36373901	17.97379112	11.91284752	18.18563271	11.91284752	15.95440102	17.68768883	16.54499435	11.91284752	16.37784195	20.05286217	15.95440102	21.88056946	15.95440102	17.52635956	17.86545181	15.95440102	15.95440102	11.91284752	18.02235985	16.47099113	17.88824272
Q96EP5	19.39192009	18.4649868	20.12227631	12.24445343	19.35490227	12.25760365	17.33178711	18.83992195	18.68103409	18.10589981	18.80595016	19.08092117	19.66073418	19.34021568	19.42632103	19.17513657	19.98189926	18.96028709	18.92630959	19.29699326	19.5254364	18.27225113	18.67738724	20.01660728	20.18033028
Q96G03	18.82559395	18.87042427	19.58725357	19.81752968	18.52299118	18.57354736	19.60337448	20.3199501	19.74833298	19.30018997	20.11616707	19.33834839	19.78979874	18.12681198	21.71251106	19.85915947	19.7635746	19.27301788	20.26997948	20.61113358	18.7503109	20.23974228	22.14460182	20.08151817	18.69371033
Q96HY6	19.55692863	20.056036	20.13184738	19.91221046	20.09046173	12.12959099	19.29247856	19.40756607	20.22724533	19.85715866	19.32033539	20.72113991	20.0777607	20.63695526	20.71408272	19.99281502	20.09696007	20.8866291	19.4013443	20.41658211	13.89730072	19.72862434	19.82625389	20.35152626	20.11386871
Q96IJ6-2	19.36037064	18.1400547	18.66166878	19.08097649	17.60046959	18.0008812	12.10392857	18.2177639	19.6746769	18.47425842	18.36087608	18.18576622	18.66825104	14.35300255	14.35300255	19.64520264	14.35300255	18.32946777	16.89975357	19.62277603	14.35300255	19.14767265	17.82875252	18.12067604	18.56384659
Q96IU4	22.62904167	22.02867508	21.73357201	24.1296196	21.25227737	20.70957184	22.33925819	21.40135765	21.49809265	20.03177643	21.30580521	20.79674339	20.6635704	22.11597061	21.05188179	21.03317833	21.58928108	21.34043694	20.252388	21.70200157	22.17167473	22.43182564	23.31153297	21.73649597	23.88348198
Q96K17	18.63694763	20.01995277	19.77443886	17.32810593	21.00125122	20.29741287	19.38979149	19.27823067	18.78006554	18.79331589	19.77854156	20.80240822	19.52673912	20.1617012	21.45409203	19.48980522	20.8221302	19.7472496	20.32830811	19.87883186	18.95067406	20.3331852	19.32746887	20.98952103	19.72608757
Q96KP4	21.34404945	21.68433952	22.09487534	22.36558914	20.36557388	21.80605316	21.46102142	22.47985458	22.35873413	22.15626144	21.62838173	23.22234154	21.15591812	21.87989426	20.64211655	20.43616104	21.36826134	21.57010078	20.78057861	22.17749405	21.27461815	21.42962646	21.71996307	21.89294243	21.53060913
Q96PK6	19.12883186	12.44333076	21.30328941	20.15887451	21.56787109	19.36173058	18.52552414	20.81385612	20.13702583	19.94714737	20.63621902	21.6024189	21.12451172	20.02332306	21.0984211	21.52101517	21.50166893	20.86832619	21.72094536	20.29743004	17.82307243	18.45999336	19.04990768	20.73191452	21.50971031
Q96QK1	14.69100857	19.01567459	18.75922585	20.3462429	18.5075779	19.11838722	19.20960617	19.04582596	21.08852768	20.15156746	18.52438927	18.92640114	19.77401161	20.34126472	14.69100857	14.69100857	14.69100857	18.35550117	19.82865524	20.57291603	14.69100857	18.16567802	18.81726265	19.50455093	19.29363823
Q96QR8	19.55135345	19.32345581	19.59448814	20.32304955	19.70516586	18.16771889	18.49094009	17.95864105	20.11067581	19.21306801	19.11493492	19.88736916	18.44760513	20.64506912	20.66725922	20.87763023	15.76989555	19.55142784	19.76689529	20.71969986	15.76989555	21.01616096	19.90217972	19.80408859	19.9162674
Q96RQ9-2	18.06572914	19.04191971	19.03149605	17.66008377	18.63496208	21.25381279	20.21180725	18.48858452	17.95075417	19.4088192	20.28382874	19.82979202	19.22543716	16.837286	10.83537579	10.83537579	17.97110558	20.82185364	17.82466316	17.84598923	18.48540306	18.94541931	18.88788795	18.47440338	19.40150833
Q96SK3	19.58777809	19.26972389	19.52784538	19.07828903	19.08746147	20.20248795	19.84260941	19.0282402	19.33267593	20.87556648	18.93382263	19.26101112	19.79301834	20.40541458	13.88322353	19.30061913	21.15459633	18.0208931	17.31925011	19.29029846	13.88322353	17.22111511	16.68093872	22.92873764	19.48929787
Q99426	14.63475418	17.72794151	21.71077919	14.63475418	17.5175457	12.09458542	18.00874901	18.70759773	21.3202095	20.22591209	18.125	19.21612549	21.17517471	21.07497025	20.5895977	20.68935204	14.63475418	18.15200996	21.87410355	14.63475418	14.63475418	19.33583832	18.34323692	18.11322212	18.55953979
Q99436	21.81549835	12.09055519	15.58329296	14.82447624	20.03883553	12.09055519	18.58916092	12.09055519	19.00758362	18.10679245	18.97738266	17.10400581	16.55698204	19.26978493	14.82447624	19.92760086	14.82447624	19.16645622	18.23168945	14.82447624	14.82447624	12.09055519	12.09055519	16.99290085	17.88158607
Q99497	23.77755547	23.09398079	23.76907349	24.61111832	23.5281353	23.12529564	23.41676521	22.51199913	23.72824287	22.62341881	22.98693085	22.67554283	22.72058487	22.57492828	23.08556175	23.19094467	22.79691887	23.62137985	21.17057419	23.64167023	24.54675484	25.12975121	23.30655861	24.18624306	23.8271389
Q99536	21.25725174	22.10189056	21.58278465	22.10775566	20.47281075	21.16388893	22.29493713	21.32864189	21.76532173	22.09335518	21.44779396	21.53482056	21.39223671	21.5995388	21.10572624	21.47146416	22.27489471	21.3514328	22.49095345	22.53767776	21.9578743	21.88558006	22.24528122	21.61929131	21.78517342
Q99584	20.4513607	19.80102921	18.41420364	21.85675049	20.51072693	20.82839012	21.64519882	19.15999985	21.69467735	20.98719215	20.73139381	19.54577827	19.5396328	20.93716621	21.28345871	21.22872734	20.74783707	19.36732292	18.95265961	17.14592171	17.14592171	21.77630043	19.21778679	20.52197075	19.60980988
Q99598	17.6645298	12.35913086	19.13098907	18.84090805	19.07821083	19.2342453	19.61626816	20.14935684	17.4721508	19.26125908	18.31235504	17.01315689	19.97631645	17.57779503	20.24995041	19.53053093	20.85803032	19.34240532	19.65956306	20.75369835	18.85685349	19.81777382	18.94208908	19.9568882	19.08667564
Q99613	18.49610138	12.22366524	19.49198151	18.54741669	12.22366524	18.62799644	12.22366524	19.2351017	19.84340477	19.87208176	20.67304039	19.99491692	20.26857185	17.26741219	12.67616844	19.75523949	17.20939636	18.46578979	20.14587784	18.48887444	12.67616844	17.47218895	18.99335861	19.94326019	18.33986282
Q99623	23.0562458	23.65295792	23.05580521	23.61631203	22.44811821	22.96407509	23.79269791	23.88605499	23.7013073	23.69157982	22.77059174	23.60180283	24.19966316	23.5095253	22.52119064	23.74239922	23.06506538	22.93548203	25.11393356	22.53431702	22.53016281	22.91843224	23.66851044	23.20131111	22.24304199
Q99714	21.2439003	22.81415558	22.86501122	23.19707298	22.27979851	22.37178612	21.57555008	22.47761536	22.28690147	22.31497383	22.61054993	22.598423	22.55897713	21.9784832	23.40594864	22.50096893	22.38851547	21.37901115	23.00048256	22.6489563	21.27401733	23.31909943	22.60508156	23.11543846	22.66978455
Q99715	21.8185997	21.47010612	20.47779846	21.22550392	22.65174484	22.33294678	19.74026871	20.6200676	21.87899017	17.28066635	23.0610218	23.25703239	20.51561928	18.83430099	20.69605064	19.6409111	18.97921944	21.88286781	19.03606606	22.28679848	24.94539452	23.73614883	12.40867615	17.67822456	22.21789551
Q99729-3	21.02878952	19.49905968	22.32450485	20.50097466	22.16194153	19.94063187	20.75364304	22.22154236	20.9870491	20.25914764	21.0769043	20.84156799	21.18660736	20.91166878	19.97307396	21.36017227	21.03773117	20.43865204	21.91160393	20.7025032	18.93718338	20.68383217	20.26923561	20.46113205	21.50697708
Q99829	21.26495171	20.00557137	19.25905037	20.80327225	20.41753578	19.87130547	12.1105175	19.22647667	20.40952873	12.1105175	20.91490173	20.91726875	21.17559814	19.44427681	14.51448917	14.51448917	20.59707642	20.10840416	21.23383713	20.69087982	20.34250641	20.34006119	20.4517498	20.35746193	20.1692009
Q99832	16.31959343	20.11334419	20.79842949	19.10667419	20.64490128	20.26339722	20.54056168	22.64294243	19.77030754	20.44214821	19.86719704	21.01386261	22.37649918	19.48134041	19.34374428	20.83075333	19.19553757	20.52277184	21.97189522	18.53876686	17.71374893	19.19926643	20.28689575	20.91261864	20.99698448
Q9BPW8	18.55704117	19.61106491	20.21396446	20.31490517	20.76975822	20.95146751	20.00879288	20.71483612	18.45681381	19.99661636	19.9384594	18.72516632	20.40472221	18.9122448	21.17042351	18.59622765	19.01574898	21.14707565	22.30321503	21.62644005	19.88904572	20.45188332	19.24461365	20.73936272	20.34366226
Q9BPX5	20.5478611	19.33794975	18.96615028	20.92063141	19.14187241	18.82252884	19.3954277	18.37479401	20.62732315	18.68273735	19.03230858	18.19766998	18.9464798	19.49503517	16.29787827	16.29787827	16.29787827	19.04364967	17.78305817	16.29787827	16.29787827	19.3319912	19.75446892	20.24675179	18.98121262
Q9BQE5	18.73851395	19.21933365	19.19276619	17.74648857	19.75299454	20.80008125	18.06035423	18.53267288	18.85458374	18.58010101	19.08770943	20.1655674	18.66978645	18.87663269	18.41638565	19.8619976	19.1218071	18.48040009	18.34259033	18.30492401	11.75490952	18.5110054	18.00959587	17.22142982	18.64275742
Q9BR76	21.83690071	20.99563217	21.40270424	21.46890259	22.1953392	22.06668091	22.67869377	20.42532158	20.85923576	21.75503349	22.24618149	21.76409149	20.37466049	21.10853577	20.75661469	18.06589317	20.62192154	21.10554504	21.52950859	20.75630188	21.04808235	21.91475296	20.66149521	21.62709618	21.81612778
Q9BRA2	21.52871895	20.22482109	21.58375931	22.34604836	22.29804993	21.90677261	21.92870331	20.76410484	21.50619316	20.34149933	21.35754204	21.98148537	20.53237152	21.18448257	21.09967232	20.21456528	20.59789467	21.14633942	21.18902969	21.89305496	21.49047661	21.54623985	20.66901016	19.84792709	21.21533585
Q9BRF8	18.54799652	12.24227142	12.24227142	19.55202484	19.18071556	19.77648354	19.76972198	19.57358551	20.41705132	19.14010811	19.34586716	21.53530502	19.22678947	19.63152313	20.27374458	19.05424118	12.33581066	19.41952133	12.24227142	20.24836159	12.33581066	12.24227142	12.24227142	12.24227142	12.24227142
Q9BRP8	21.35457802	11.6379528	19.97558975	21.79525566	20.7651825	19.60365868	19.19094849	19.81172562	21.19272804	18.95622826	19.9660778	20.08158302	19.64377975	16.99501228	16.99501228	20.03218079	21.15343666	20.16584969	19.88238525	16.99501228	16.99501228	20.5435257	19.55233192	19.92218399	19.74354172
Q9BS26	17.16613197	19.7787075	20.12779808	18.25268173	19.78426933	19.21660995	19.63338089	20.01804924	19.14959335	20.43320274	19.68334198	18.52547836	19.65503502	18.41132355	19.45622635	17.62456894	18.99682045	18.40915871	21.04180527	19.35985374	10.93663025	19.22092628	18.76677895	20.04506493	19.92637825
Q9BSH5	19.60094643	19.04569435	18.36193466	21.06116676	18.25439644	12.07561874	17.69882202	18.75320053	15.0087328	18.64465714	12.07561874	12.07561874	19.10590172	18.34418678	15.0087328	15.0087328	15.0087328	17.97250175	19.0393219	19.69416237	15.0087328	18.83397865	18.14972496	19.18465424	19.18799782
Q9BSJ8-2	17.49086761	19.47194672	19.10967827	17.08209801	12.23191929	12.23191929	20.41458511	20.53814697	18.63391876	18.3418293	20.52215004	18.41465759	17.80881882	19.44756317	18.84880638	18.16880798	19.9822998	18.5446949	20.8864994	20.04441071	12.63245106	18.74060631	19.17300034	18.55204964	19.32395363
Q9BTV4	18.59415245	21.0038681	18.58644485	19.8172226	19.80784798	20.68185616	20.34716415	20.62265015	18.70948029	19.28777122	20.14477348	21.15459824	19.52776909	19.47599602	22.65613556	19.28787231	21.66448593	19.97335815	21.97543716	20.73253059	20.07391167	18.88181877	21.71471214	20.32632256	20.75529861
Q9BUF5	16.10012054	19.97616386	20.34920883	21.36249161	20.28125191	19.44896317	18.82029533	21.85427284	16.10012054	18.77688408	21.4395771	20.22057915	21.03453636	21.73098755	16.10012054	21.16572952	20.71367073	20.35654831	18.51991463	22.15021324	16.10012054	20.83893776	19.76865768	20.75022316	19.73212242
Q9BUH6	13.6289444	19.33892441	19.42560005	20.95801544	19.23586655	19.35087967	19.40802765	19.14632797	20.33303642	19.55662918	19.29045677	19.440485	19.30094719	18.9950676	19.06185532	17.90690613	19.06664085	19.57091141	12.17036819	20.10391235	19.47696114	19.21253395	18.79703712	19.35204315	20.05047417
Q9BUJ2	20.89225769	18.56447411	20.79145241	21.35121918	19.85063362	18.54377747	19.80168533	19.97374344	21.24884224	19.72108078	20.40233231	20.96940041	20.71913147	21.01901436	16.63883972	20.73682976	21.12874603	20.13260078	19.99222374	20.80657387	16.63883972	20.58036423	20.16559601	20.33073807	21.20674515
Q9BUP0	19.58242798	16.7967453	20.82181931	19.80155182	17.70253754	12.33641815	20.37694359	20.59237099	17.68582916	19.06675911	17.4546299	19.47751808	19.9706974	19.06889343	20.7124939	16.18939209	22.75855446	20.23401642	20.13823318	20.51607704	20.77158165	22.01436996	19.76454926	19.83604813	20.42035675
Q9BV20	20.33634377	20.00268555	19.51706696	20.88980675	18.63650322	18.8236866	18.69260406	18.48780632	20.96868515	17.34193611	20.49710655	18.87288284	18.68553734	15.78430271	15.78430271	19.86443329	15.78430271	17.05721092	19.68891335	15.78430271	15.78430271	18.16197586	15.60108757	19.66404152	19.1087513
Q9BV40	20.55271721	20.97912598	22.23097801	21.03921509	21.13791275	22.11566544	21.50431633	20.99645233	21.52215576	21.12676811	20.90424538	21.47189331	22.02258492	21.92028236	19.80590248	19.51389122	21.57178688	21.84700966	20.07691956	21.0035553	19.8158741	20.63492393	20.15930748	20.56305122	20.68972778
Q9BVC6	22.57206154	22.44807625	21.70219803	21.83473206	22.0135231	22.80114174	23.01714516	20.80877495	22.0213871	21.75452614	22.94323158	22.25236893	22.67357063	23.19496536	22.44346809	21.09110069	21.93818665	22.99793625	21.97964859	22.72295189	22.30692673	22.88193893	22.64121246	22.83237457	21.39202309
Q9BVG4	16.06151772	17.94172668	16.9364357	16.20152855	17.80990601	18.11903763	12.25114536	18.27862358	15.94670963	17.05049515	12.25114536	16.61536217	16.7830925	17.21585846	12.15728569	17.14554977	12.15728569	17.55014038	18.09121513	15.68931007	12.15728569	16.95779037	16.97904778	18.21626282	17.05069923
Q9BX68	18.81742668	20.5052681	19.35637474	16.61952782	19.40593338	19.58090782	20.21446991	20.14641762	18.94006729	19.56305504	20.15899658	17.75867081	17.97570038	19.24008751	19.18217278	21.79115677	18.84504128	19.33617401	17.82436562	21.17162132	21.0780201	21.0032444	20.14665985	19.35229874	21.83207321
Q9BXN1	20.4268837	19.24156761	12.27740574	21.28803635	20.48920631	12.27740574	12.27740574	12.27740574	20.3490448	12.27740574	20.83126831	12.27740574	12.27740574	21.07439041	20.20669556	11.44470501	18.50845528	19.49667549	12.27740574	19.30784035	20.66639137	19.72513199	19.33537102	12.27740574	17.57146835
Q9BY44	15.83737564	18.45443344	18.22517776	15.50127125	17.90587425	18.90618324	18.26142502	18.38427925	15.63778782	19.94569397	18.95562363	18.8069706	20.19871521	17.66167641	17.56236649	16.88062477	16.87141037	20.69040871	12.4309988	15.97422504	8.472367287	12.4309988	12.4309988	19.9312439	17.45982742
Q9BZQ8	22.53636551	20.20698738	21.94598389	23.3658905	19.95475769	20.23707962	21.74959946	19.58035088	23.29447174	20.54118919	18.83769417	11.96950722	23.03350639	16.53287888	16.53287888	16.53287888	16.53287888	19.8943882	18.43613243	16.53287888	16.53287888	22.47830009	20.53362656	20.24890518	21.44383621
Q9BZZ5	19.90873528	18.87771606	19.33130646	19.67941856	19.41860771	12.17135906	19.67721939	19.77179527	19.86145973	19.03355408	12.17135906	12.17135906	19.8134594	20.65625954	13.35459232	19.35479355	13.35459232	19.78476906	19.42533302	13.35459232	13.35459232	12.17135906	19.2000103	19.42451668	19.34395409
Q9GZT3	17.25829697	20.64827156	20.82653046	18.09513474	20.5605545	20.12292099	20.77898788	20.25136757	19.95802879	20.55066681	20.18656158	20.39345551	21.15524483	19.84249306	19.6440258	20.57903099	21.2873745	21.11270523	21.00868416	20.9772377	18.59572792	20.97920609	18.37330246	20.67028236	20.64987564
Q9GZZ9	18.49731445	19.06097794	18.4432106	18.8173542	18.30145454	18.05893707	17.84106827	17.68714333	19.33787155	17.44618034	17.58107948	16.90094948	18.0506916	13.48519707	13.48519707	19.60128784	13.48519707	18.46418953	16.6160965	13.48519707	13.48519707	12.16495228	17.31470108	18.23082733	18.2055645
Q9H0D6	18.85058212	12.41019058	19.88415146	19.05005646	19.21435547	18.09449959	17.965662	18.57329941	18.8929863	17.80328369	19.6749897	19.16938782	19.71063614	17.91671944	19.92941284	20.43844414	20.2349453	18.48463631	19.72466278	18.7816906	15.88624668	18.8515625	18.07284546	20.16723061	20.57128334
Q9H0U4	20.56594849	21.56324005	21.19352722	20.12025452	18.98219299	20.61196327	22.67123985	21.39041901	21.41248131	21.28412437	20.50885201	21.17230415	21.70953941	21.85486031	21.96496391	22.10262299	22.05601692	21.27051163	20.36179352	21.25591469	20.95444298	20.89296722	21.14490509	20.91151237	21.670187
Q9H0W9	18.0004673	12.24231529	17.16054535	18.18908501	12.24231529	17.00621796	17.47895813	16.97580528	17.78354836	17.82256889	17.64364052	17.79376984	17.89294434	12.36046696	18.06035233	17.7200985	12.36046696	16.95208359	17.69096565	17.80948067	12.36046696	17.52640915	16.60667992	16.51049614	17.46729088
Q9H1E3	21.63607407	20.67003059	20.965765	22.194664	21.06538773	20.53731155	22.15506554	19.18421364	20.70129013	19.92391014	20.20950508	20.85729027	21.26452637	22.69371033	22.1821022	22.24697304	20.94156265	20.83449745	20.47697639	22.7834568	21.11285973	21.90515327	20.9641571	21.20659256	21.50803185
Q9H223	15.43717098	19.57364655	19.75773239	17.95071983	18.71029854	19.35965538	18.58099747	19.9557972	17.33992577	12.41243839	12.41243839	19.67806816	19.19891739	17.16256714	16.58690262	15.56226635	18.262043	19.93244553	18.88693428	18.15843201	18.1958313	12.41243839	18.85553741	18.64817047	19.2009201
Q9H3K6	20.43605995	20.76790428	22.74211693	21.88563538	20.66291237	20.43325424	21.07466316	20.63832664	21.80075455	20.14584351	20.02874947	21.58324432	21.65793991	19.4866848	19.70929527	19.39588165	20.40440369	22.14406967	21.81104279	21.25628662	20.77243423	21.10653687	20.14804268	20.38637352	22.24091148
Q9H444	16.35567474	12.41385651	18.40374184	16.48927307	19.01689148	18.95878601	18.27508736	18.40547371	17.68782997	17.55180168	17.91535378	18.92109489	18.46118736	17.50811768	17.88497162	17.22945404	17.65580559	19.03010941	19.76162529	16.75699234	8.820631981	12.41385651	12.41385651	19.15122223	18.21376419
Q9H4A4	20.70754242	19.40585709	18.35290146	21.69668961	19.68132782	19.69541168	20.96025276	21.26015854	21.24528122	18.94514084	19.48896217	20.8110714	21.87282562	21.83911896	21.15397263	16.47542381	20.76244164	21.05378532	20.33127594	22.39202309	16.47542381	20.27387047	19.82696915	19.05912781	20.15377808
Q9H4G4	16.70285034	20.00325203	20.00728035	16.83650398	12.43137169	18.75298882	19.95477486	20.95217133	17.64088631	18.27405167	18.97933578	18.44300652	18.7735672	16.20685196	18.11737061	17.43788719	19.59318924	19.97558784	12.43137169	17.12608719	15.19161797	20.62963867	19.21661186	19.86490059	19.27879906
Q9H773	20.19962692	17.93612862	21.53642082	20.12156296	19.58556557	18.42688751	18.14870453	20.18985367	19.9564991	18.76156807	20.10692596	17.45336151	20.49302292	19.66484261	21.47064972	21.47587776	20.79691124	20.46459389	18.30879402	13.83400631	13.83400631	20.77239799	12.14043999	12.14043999	21.58376312
Q9H9B4	11.65564728	20.42181969	20.80896187	19.8123951	12.27195549	12.27195549	19.52532578	19.86293221	18.38280869	19.42673874	12.27195549	12.27195549	19.23905754	17.58559799	11.65564728	18.2215271	18.70866203	19.46977425	21.23836136	18.37870789	21.25792694	19.47935867	19.35589027	18.28329659	19.96337128
Q9HC38	19.71400642	17.20029831	17.77124786	19.28480339	18.32098007	17.94683838	18.13788986	17.5317688	19.67725182	17.5012989	17.96029472	17.64012146	18.0038929	19.43268394	14.64707184	14.64707184	14.64707184	12.07355499	19.45259857	14.64707184	14.64707184	18.02496147	12.07355499	17.7785778	16.39370155
Q9HDC9	15.40007591	20.14480591	20.52005577	20.06949043	19.79833031	18.79708481	19.36314774	19.00197792	20.65947723	18.8781662	20.83375931	20.6590519	21.35727501	20.10126686	22.09850502	20.27245522	20.33314896	21.42796326	22.92321587	20.79513741	20.89292526	18.84665871	19.98608398	19.30349159	21.23464203
Q9NP72	10.7155447	12.32141685	20.89067268	17.10740089	19.15532303	12.32141685	19.41713715	19.17364311	19.38912964	20.74021721	12.32141685	20.07163239	20.69557953	18.64486504	17.73130226	18.51877213	19.42140388	20.89653778	20.29338264	17.14231873	21.49106407	19.44155121	19.85188866	19.46459198	19.51999092
Q9NP79	18.03561401	18.02184868	18.48235893	18.32086563	18.8803997	18.68552208	18.83547401	18.47799492	17.50007057	12.3057394	19.35740852	18.81126976	19.03969383	17.18895912	18.13437843	15.71075153	17.56762886	19.28948593	19.22788429	18.21393394	17.26031303	18.73847771	17.95611763	18.67355728	18.68861771
Q9NQT5	17.34333038	18.04368591	19.04874611	17.88936996	19.03126526	18.95742607	19.07234764	18.65413284	18.1435585	17.90634346	18.27859879	18.29038048	19.42738342	16.88777542	10.00465012	16.01568222	17.92599869	19.64543152	12.35272121	17.47426414	18.51473618	18.30821609	12.35272121	18.41384125	18.95817566
Q9NR12	15.22004128	18.59088326	18.7120018	19.85355377	19.3248539	18.88690376	12.0280056	12.0280056	20.98357582	12.0280056	19.17640877	19.85931778	12.0280056	15.22004128	15.22004128	15.22004128	15.22004128	18.58301926	18.23459625	21.35858917	22.75861168	20.47549057	19.34970284	18.59844017	19.98480606
Q9NR31	18.68113899	19.02908707	18.58177376	19.12770081	18.95926094	18.73483086	19.18652534	18.68467712	19.54166603	18.45573997	18.34376335	18.7514801	19.06445503	19.09868813	19.4781189	19.88815689	19.12452888	18.80945206	18.28247833	14.74597931	14.74597931	17.80972099	17.96920395	18.41209793	18.41852379
Q9NR45	21.7638855	20.17646599	20.38127518	23.62021065	20.93382645	20.37422752	20.39860153	20.41330147	22.18659592	21.31536484	20.31843948	20.9674778	21.39214516	19.41763306	20.23209381	19.97117424	19.75419426	20.65714264	21.13323212	20.94291878	20.45658112	20.39860153	20.90690994	20.87216187	21.38833809
Q9NRV9	14.92601395	18.44083405	17.32197189	20.48978233	16.60208511	17.40836906	18.46738052	18.93883896	14.92601395	12.03684521	18.52924347	18.8885994	19.00761795	20.16876221	20.75495148	21.46103668	20.47143745	12.03684521	12.03684521	14.92601395	14.92601395	17.52848244	18.15070724	18.85292244	18.94930077
Q9NRX4	17.82647896	20.05547333	19.88841629	19.68724251	20.77212715	20.29635239	16.80665588	18.83252144	20.1890831	18.17172432	19.98857498	20.38864708	19.00084877	20.49152184	21.41858864	21.52526855	17.93838882	20.48093414	18.93332863	21.03289413	19.12070847	19.08704567	19.91860771	20.12480736	20.61400604
Q9NSD9	17.55345726	18.10681725	18.29921341	11.97488403	18.71089172	12.25776958	18.83386612	18.07901955	17.88818741	18.8748188	19.28384209	18.18040848	18.11629295	18.28204536	18.75117683	18.59570885	18.70303726	18.94227028	19.6791153	17.49913979	11.97488403	18.21282578	18.51348305	20.13016319	18.53932381
Q9NUP9	13.74129105	18.25042915	18.53857231	19.46717262	18.73906136	18.1137104	18.94013596	18.26470566	19.54068375	19.28478432	18.62901688	19.31779861	18.97724342	19.81022072	13.74129105	18.45017242	19.3517189	19.4644928	12.14740753	20.20089531	20.32635689	20.37899399	18.84554672	18.82497787	19.29090118
Q9NUQ9	17.85495758	19.30974197	20.42017365	17.78936958	18.34939003	20.72589874	20.05085564	21.1002636	16.48352814	18.23050308	19.93972397	18.11341476	19.7154026	17.54821396	18.70342636	17.80402756	18.53930283	19.66158485	18.61778831	19.35252571	18.00726509	19.32115555	19.71944618	20.18309402	20.51914597
Q9NXG2	19.33632469	17.48997879	18.83015442	19.77874565	19.4302578	19.01355743	18.2762661	18.18530273	18.62121773	17.75156784	18.63080215	18.83737183	18.74087334	18.6707058	19.72947693	19.49010468	19.06059837	18.02251244	18.05760193	20.04866409	17.80771255	18.91211319	18.59518623	17.45429039	18.21058083
Q9NZB2-6	12.27355957	12.24454308	18.84535599	19.83755302	12.24454308	12.24454308	18.19324303	18.66968918	18.60227013	19.25189781	18.75453568	18.94124603	20.23994827	18.78000641	19.04263496	19.5233593	19.19545174	19.35230637	19.65329742	19.072855	12.27355957	12.24454308	19.11507225	18.88147926	19.66774368
Q9NZN4	16.96176338	22.2082634	19.15338326	23.84107208	17.05625916	18.36767769	16.76937294	19.35109711	16.96176338	11.90127373	19.3305912	18.20554161	11.90127373	16.96176338	16.96176338	16.96176338	16.96176338	19.51893044	11.90127373	23.60664749	24.27621078	15.77643013	22.07052231	19.21444893	20.09358025
Q9NZT1	23.44216919	18.99085045	21.47359085	23.11522675	24.84394073	12.30766678	17.22627068	26.77518463	17.76163864	18.30253792	17.99203491	12.30766678	26.11415672	17.32548714	20.82386208	10.96080112	10.96080112	26.23110771	18.02486992	21.7215786	21.15158463	22.69845963	20.32382584	21.37431717	12.30766678
Q9P0J0	20.15864944	20.43235588	19.99185753	20.80209923	19.84293556	21.1070118	21.28497314	20.37361908	17.43995857	18.98004341	20.48337173	19.37734604	18.93074226	19.80861092	20.41560745	20.07933998	19.45772552	20.22494888	17.77680779	20.54647446	20.48558807	20.13677597	20.42978096	20.44978333	20.41162491
Q9P0L0-2	19.14288712	17.98750687	18.50892067	19.23281479	18.57595062	18.40873528	19.20881271	19.72782707	19.47841644	19.65725327	18.23535347	19.47325516	19.84794617	21.79908371	14.47679806	21.45245552	14.47679806	18.38786888	19.99364281	14.47679806	14.47679806	18.14460754	18.48735237	17.9149704	18.9967556
Q9P0L2	18.74552536	19.10597229	18.26341438	18.54003906	18.76855278	19.10037231	12.30113983	12.30113983	18.55055237	12.30113983	19.08106613	18.68261147	12.30113983	11.18588257	19.67883492	18.61487007	18.52295685	19.19677734	12.30113983	18.35672569	19.58353233	18.13103867	12.30113983	18.91592979	18.15163231
Q9P0M6	19.38071251	12.26865864	20.53615189	21.10435104	12.26865864	12.26865864	19.37043762	12.26865864	11.92270184	18.30376244	18.84566498	18.8059864	19.20861816	18.26866722	18.82402039	11.92270184	18.47508812	12.26865864	12.26865864	18.28381157	19.42861748	18.2840786	18.9157505	19.8351059	12.26865864
Q9P1F3	20.17791367	20.19238281	21.40917778	19.71995544	23.26154137	21.25888634	22.37594795	22.20851517	20.71087456	23.14007378	23.18967056	20.30100441	21.17664719	23.4701252	20.17544365	20.14019966	19.47859192	22.71463394	20.73800659	20.41505432	20.72475624	23.55823708	20.64074516	22.38734627	20.77952385
Q9P258	19.25262642	19.59830666	21.78161621	19.44765091	21.07701874	21.49774551	20.35056877	20.85859299	18.57111931	19.93032837	20.2117691	19.96599388	20.74595451	20.40567589	20.37318039	20.73905754	21.7019825	20.55790901	20.65553284	20.40626907	20.02384377	19.40026283	19.74739265	21.2520237	21.05774498
Q9UBQ5	19.55650711	18.97390556	20.25201225	19.46323967	18.38388634	18.6922493	19.55864334	19.77980423	20.68508911	20.21412086	20.65131187	20.0387516	20.4229126	18.92395401	13.46131992	13.46131992	17.85040855	19.96609688	19.54205704	18.4659214	19.29132652	18.7535305	12.18031979	18.71778297	19.58454895
Q9UBQ7	19.50754356	19.33148384	18.90018654	19.73879623	12.08014297	19.50230217	20.16616631	20.71463776	19.87603188	18.6374588	17.92627335	19.60649109	19.15682602	20.31189346	20.1062851	20.38829994	20.78715897	19.07603836	18.9807148	19.31295395	14.17822266	20.03177452	19.31618881	19.52628326	20.25795746
Q9UBR2	20.60103607	21.59179497	22.73331451	20.77927399	21.10342789	22.22211266	23.09140587	19.91944695	21.03536797	20.96829987	20.16073608	21.25922775	19.85030365	20.34190369	22.7515316	21.45491982	22.11845207	21.84265518	21.05384827	21.95448303	20.63282013	21.18225861	19.92358971	21.92215919	21.06895256
Q9UHD8	20.04554939	21.58856773	22.38542175	21.51700592	20.97315407	20.15050507	22.01530075	21.69874763	20.69632721	21.42357254	20.97901344	21.01776123	21.95732307	21.85966873	22.15840149	20.72414017	21.52074814	21.35799408	23.13260269	21.65633774	20.20299911	21.79508209	22.00331116	21.94824219	22.04158783
Q9UHL4	19.21462059	20.18539047	19.87398529	20.02552414	18.53326416	19.1446476	19.9350338	16.94791794	19.13692284	18.43801308	19.67078209	19.2022953	20.30263138	20.27728844	20.51852036	21.34315872	21.46495056	21.33185768	17.70375443	22.07019043	18.16988945	22.5480957	18.9522419	20.25558662	21.64199638
Q9UHQ9	19.53597641	12.22975063	19.19275284	20.26061249	16.8593998	16.92393494	18.67856026	17.17187309	18.82629585	17.61219215	16.98024368	18.05073166	17.96359634	18.51222801	18.28356743	18.80142593	18.83109474	12.22975063	17.65617752	12.56575871	12.56575871	18.6982975	18.76640129	19.47828484	17.02830696
Q9UHV9	19.41710281	20.17313576	20.79079247	19.29644012	19.95833397	20.34481239	19.54982376	20.51768112	18.48007393	20.54333115	19.86054802	19.48303795	21.17481232	18.68878937	20.85105133	19.76518631	17.87630081	20.83482552	20.47693062	18.05252266	11.31460571	20.30992317	19.8774395	20.49318123	19.58997726
Q9UHY7	12.31879902	12.24412537	19.67300415	18.49125481	18.64543724	18.87080765	19.12023735	19.09347153	18.75115776	18.97597694	18.50016212	18.79884911	19.2170639	19.38732719	18.80355453	19.19687653	19.16952705	19.38365173	18.84838104	18.8033886	12.31879902	19.24603844	19.03518486	19.2335434	19.29336548
Q9UI30	19.80890465	18.10848808	19.62087631	20.06480789	20.1563797	18.93248367	19.63944626	18.42819977	20.01005173	18.53094101	19.66664696	18.48265076	18.6337719	14.51235771	14.51235771	14.51235771	14.51235771	19.59070587	18.90315437	19.68199348	20.61922264	19.09375191	18.87785149	19.72748184	19.45841599
Q9UII2	20.0459404	20.51463318	20.22459602	21.04447746	19.99397469	19.79561424	20.35205841	20.25881386	20.78784561	19.45352554	19.40527344	20.26693344	21.97408867	22.09503555	20.05930138	21.06404877	19.81922531	19.41658401	20.34993744	20.11288261	18.76702881	20.66529846	19.43367386	19.54514313	21.04267883
Q9UIJ7	10.52553368	19.92322731	12.33543301	18.66112137	12.33543301	18.56637955	19.36087036	19.26922989	19.20608902	12.33543301	19.08530235	12.33543301	19.79106903	19.06203461	19.47423363	19.37556648	19.00163841	18.84531784	12.33543301	18.39999199	18.82602692	19.3916893	19.4659729	19.13237953	19.36185265
Q9UJ70	19.5419178	21.53123474	21.82871437	20.85332108	21.26019478	21.03821754	21.31770515	21.43076134	20.85884666	20.94722176	19.75667763	20.66262817	21.59025192	21.34303665	21.15269089	20.1234417	20.9404583	20.77512932	19.47535133	21.47189522	20.10632706	20.57588768	20.62984848	20.67585373	20.95428467
Q9UJU6	19.72421265	20.99440575	21.26980591	20.59152985	20.94068718	20.58360672	20.09901619	20.22616005	20.55860519	20.48827934	20.63179779	21.22647476	20.48062706	20.44369125	21.11891556	20.41059494	20.94320869	20.25533676	21.76614952	21.47155571	20.82837296	20.10674286	20.07652283	20.09388733	20.75021172
Q9UJZ1	20.28840446	18.81033707	20.17879677	18.86149597	18.37701225	20.10653687	21.47078514	22.65042305	21.84913826	18.66968536	17.66337585	18.44250107	21.33948326	19.62914467	14.25757313	19.87441063	14.25757313	17.45001984	20.63572311	14.25757313	14.25757313	20.94090843	19.85540771	18.3482132	22.32475281
Q9UK76-2	18.40673447	20.22837639	21.4042263	18.81794739	22.07957268	21.17410088	21.88595963	21.15090179	21.22642326	19.54941177	21.41939545	21.85381126	21.68161774	21.05898094	20.70341301	20.22005844	22.01609612	20.90839195	20.64697266	19.42163086	20.0700779	21.31163025	20.14422989	20.56375504	19.89057541
Q9UKK9	19.10221291	19.6796093	19.54802895	17.87590981	20.71775627	12.28625011	19.54035378	20.5032444	20.08638191	20.71447945	20.52800179	20.88271523	20.78473091	19.67120552	18.77531624	19.92259598	19.73793793	21.24403763	18.92524338	11.55779266	11.55779266	19.8931694	18.82932281	20.32306862	20.67962456
Q9UKM9	22.3628788	20.07416344	23.22164536	22.71256256	22.43450546	19.85811043	21.73860359	22.14352608	22.91573524	21.12619972	22.42749977	22.06407547	22.29729462	21.49179268	19.9065094	21.58210564	21.38137817	21.76891136	22.88838387	22.66921043	21.44059944	21.89234352	22.1301403	21.99053955	23.48823357
Q9UKY7	22.67684937	22.01260567	22.96187019	22.28427887	22.6981678	22.47056007	21.45256233	21.93960953	20.68276215	22.40071297	22.76853371	21.68220901	22.47383881	21.99111938	22.96325874	23.17585754	21.28409004	23.09781075	22.45474625	21.40218353	21.82930183	23.33372879	22.55707359	21.52997017	22.60421562
Q9UL25	18.94264603	11.98978424	17.41246796	14.72887516	17.29056358	17.76517487	18.0125885	17.76223183	19.68271637	17.9189682	17.84155846	17.83729935	18.95745468	14.72887516	19.68900681	20.33154297	14.72887516	16.62709618	16.97700882	14.72887516	19.05858231	17.93263245	17.68744659	17.35666656	16.88655853
Q9UMX0	20.28684235	12.25829792	20.14136314	20.7953167	20.59736824	19.33554077	20.49520874	20.36011124	19.56054878	20.23622513	20.79160309	19.75180626	20.92252922	19.30955505	12.05858707	19.71346855	20.21875954	20.96077919	20.27365303	19.20211411	20.44395828	20.74747276	19.52335739	20.18448067	18.53645325
Q9UMY4	19.01675224	19.61842918	19.12838364	19.36540222	19.95662117	19.93042755	19.54275513	19.37661171	19.75049973	19.57131195	19.59790611	19.52271652	19.60625267	20.51388931	19.39650345	20.96987343	19.71832657	19.72551918	18.85936356	20.05227661	19.26470757	19.57612228	19.41939735	19.90293503	19.32459068
Q9UN36	13.12448502	12.42525673	12.42525673	17.56435966	17.65056229	18.2279129	12.42525673	18.51823997	16.23088837	12.42525673	12.42525673	12.42525673	18.73390388	18.17131805	17.81798744	18.50479698	17.97299767	18.36748314	19.8128624	18.02203369	16.81582832	20.77784348	19.36541557	20.71155167	18.88974762
Q9UN86	13.73689651	17.68405914	19.17869759	13.73689651	20.97584343	18.80513573	18.79544258	12.13070679	13.73689651	19.05073357	19.02302742	18.37869644	20.31663322	20.37597466	19.82157516	20.12850189	20.51416588	20.09977913	19.27239227	19.40768814	13.73689651	18.50572586	18.28470421	19.49343872	19.06690598
Q9UNZ2	20.3058033	20.98036575	21.8124733	21.37107086	21.45734596	20.80905724	21.33708191	20.6252079	21.68369293	20.23908424	21.66528702	21.30804253	21.58376503	21.55634689	22.01139641	21.37340546	22.80468178	21.31151581	22.15896416	20.9259491	21.17362404	21.85864258	21.37354851	21.2110157	22.08434868
Q9UQ35	16.15100479	12.43773651	20.49084854	16.31788826	18.63241196	12.43773651	19.05800819	19.65878487	17.2238884	12.43773651	18.62257576	19.63109779	18.92571068	17.93571281	17.18486977	16.91812325	17.71977615	20.46732712	20.34437752	17.7432766	8.239686966	18.74668121	12.43773651	19.5302639	20.23069382
Q9UQ80	20.6756134	20.83727455	21.56542969	19.88234901	21.14393806	20.89433479	21.53958702	20.99843979	20.99354362	20.74415016	21.23290825	21.48170662	21.23173904	20.9168911	22.20298195	21.87508392	22.08259583	21.71245766	22.6133213	20.31320572	19.50674438	21.53510857	20.45362282	21.7394619	21.11758804
Q9Y230	21.19332314	20.14351273	21.35452271	20.95733643	21.39869499	20.23106575	20.67772293	21.91316605	20.62890244	20.79982185	12.37640572	18.43443871	21.83709526	20.58664322	18.62878418	20.06501961	19.95954704	21.34647942	22.29520607	19.69852066	18.92605972	21.20916367	20.64125824	21.59165192	21.264534
Q9Y265	19.23858643	18.52823639	19.22437096	19.56142426	19.6615715	12.16602707	18.68337059	20.26689529	20.3814888	19.45013809	12.16602707	18.85763168	20.36039925	19.50392914	13.56652641	20.38324738	19.20797539	18.77952385	21.32732391	13.56652641	13.56652641	19.27160645	18.79694176	19.30035782	20.1306591
Q9Y266	12.29424477	18.01991844	19.07893372	18.15384293	12.24164104	12.24164104	18.78658485	19.85869217	12.29424477	18.81707001	17.41573906	19.5825386	20.85299492	19.38792419	19.46100616	20.49754143	19.77121925	18.71158409	19.91366768	18.62818909	12.29424477	18.62023735	18.02869225	18.34303856	19.53108215
Q9Y285	19.12397957	19.72673607	19.86675835	19.4207859	20.25369835	19.25852776	19.64446831	19.20767403	20.0336628	19.74768829	20.26198769	19.12043381	19.53224182	19.55123138	20.53430748	20.06659508	18.79014397	20.61707497	20.2657814	20.50617599	19.67619705	19.56274986	20.03580856	20.71753311	19.12576675
Q9Y2Q3	22.22297287	21.39389801	21.37701035	22.52193832	19.94116402	19.6569767	19.75696945	21.13995934	21.33370781	21.54896545	21.0909729	20.00465012	21.21876144	22.86849594	16.60334206	16.60334206	16.60334206	20.66319275	21.72387886	16.60334206	16.60334206	21.60597801	20.87497139	18.00557899	19.7630291
Q9Y2R0	19.59895134	19.86847687	18.96440506	21.18899345	17.82873726	19.49814034	19.33267403	17.87216187	18.9089756	19.85963631	18.99235344	19.210989	12.3693285	18.50614357	17.34292793	18.9062252	19.54070854	20.59596252	19.32086372	20.96655464	17.87425613	19.65099907	18.98246193	20.42693901	20.79246902
Q9Y2S6	20.04854393	19.6682148	20.56383324	20.07826424	19.94664001	20.01174355	19.74994469	18.36932373	19.13526535	18.945261	19.38304901	19.4330864	19.89515495	21.24500847	20.14553452	20.08643723	19.95796585	20.98926544	18.44005966	20.09540749	20.40981865	20.93434143	19.84496117	20.5373764	20.65469742
Q9Y2V2	17.67972755	17.87604713	18.46992111	18.39099693	17.98138046	19.04497147	17.61818314	17.97530937	17.60281181	17.42245102	17.83415604	17.42009735	18.0369873	18.59717369	12.09621143	18.54279518	18.33559418	17.02949715	17.76120377	17.84278107	12.09621143	17.99604797	17.49141884	17.42614174	18.23602676
Q9Y3A5	16.91799355	18.14199066	17.55210304	16.13836098	17.57231903	18.1538353	12.35289764	16.80866241	16.90775299	17.66411018	17.05234718	17.99471092	19.05343437	19.14103127	18.87188721	18.55173874	18.56666183	18.52121544	18.96595764	17.59300804	10.41829014	17.79481697	12.35289764	18.30906296	17.56365585
Q9Y3B7	18.92253685	19.82428932	19.23306656	18.28043747	19.8842411	18.53896332	19.75241089	18.47200775	13.51632118	17.57637787	19.84197426	18.60855293	17.87248993	20.1462841	13.51632118	19.25433159	20.06275368	19.72825623	19.20975113	13.51632118	19.73900795	17.84205246	17.76815605	19.48130417	19.99397469
Q9Y3C8	19.52219391	19.9683342	21.1306839	20.28866386	19.30113602	18.8308773	20.87375069	18.93026924	20.24112511	20.84187698	19.71363258	19.30177689	20.09507942	20.50112534	19.57349205	19.43032646	20.65319252	20.92620087	18.61602592	20.33203316	13.83422947	19.85029411	19.33265877	20.63290405	19.25310326
Q9Y3I0	21.45680618	20.71986198	21.39321518	21.79713631	21.36788559	20.8269577	20.35983086	21.3408165	21.4354248	20.86050606	21.30348396	21.76977348	21.85099983	20.64176369	21.44626999	20.33451462	19.96155167	21.22629547	21.41928864	21.15008354	20.29007149	20.62325859	20.93137932	21.52354431	21.2491951
Q9Y3U8	22.92892075	21.92195702	21.45100403	20.70793343	21.59087372	22.02827835	22.22073746	21.42986679	21.28787041	21.76329613	21.36648178	21.21234703	20.54516029	20.49552917	20.27349663	19.2397728	20.49199867	22.31674767	19.77598381	20.89699554	21.88273239	18.81507492	20.99848366	22.15339661	21.60599709
Q9Y3Y2-3	19.4859333	19.22881699	21.436306	19.78754234	19.45674515	19.71903801	19.30653381	20.35312271	19.10455513	19.48024559	19.94608116	19.92804909	20.70990181	19.84163094	21.52440262	20.38750839	21.30356979	20.72685432	18.73388863	18.07196045	17.77978325	20.58441162	19.70696259	19.60660553	20.19671822
Q9Y3Z3	20.55273056	21.06402969	22.937397	21.46480942	20.85586166	20.9920578	20.49643898	21.89890099	21.57988358	21.36755753	21.05041695	21.5861969	21.89418602	21.86315727	13.77201843	21.48947525	21.76547432	20.21431351	22.09583664	19.30764389	13.77201843	17.46578979	21.68468094	20.95978737	21.62966728
Q9Y490	19.29134941	18.01428032	20.43959999	20.28452873	12.07890511	20.64235878	21.41648293	22.19787025	20.50161743	20.33573151	19.15752983	19.33137894	22.02536774	14.51907158	14.51907158	14.51907158	20.06415558	18.96630669	20.78225517	20.79356194	21.33795357	19.42557907	19.63779259	19.78126335	20.56516838
Q9Y5J7	18.5804863	19.29942322	18.8529129	12.51417923	19.05183601	12.22754192	18.24373436	12.22754192	19.37042999	12.22754192	19.31289864	18.72562027	18.28016472	12.51417923	19.98694229	19.85050774	19.20005035	18.44919777	19.39598465	18.54655266	12.51417923	19.66724205	18.30976868	18.25139236	18.90078545
Q9Y5K8	10.6092968	12.33308315	19.0621357	16.51342773	12.33308315	19.31829643	18.37059021	17.28651047	16.52219963	16.81707191	18.17693329	19.24523926	18.50227737	16.45732307	10.6092968	15.61724186	17.95799446	18.88792992	17.5036869	17.59540749	17.73684311	17.86684418	18.08450508	18.71362877	18.16296577
Q9Y5P6-2	19.19297791	20.92822838	21.30849075	19.33608055	19.90532684	12.35436344	19.0288353	20.06063843	20.0431118	19.59732628	20.09978294	18.64445305	18.71046829	18.97702408	21.81388855	20.66773987	20.90846443	20.31249428	18.13719559	17.82713127	18.90355492	20.81395721	20.15124512	20.37801552	20.50226021
Q9Y5S9	20.71195984	20.552845	21.80360413	21.09714508	21.69799805	20.86057663	21.25486374	21.53286171	21.54129601	21.26272964	21.18294907	21.1245842	21.92533493	21.64219093	21.83226776	21.84775925	22.05423164	21.50362396	20.25216293	20.38451576	19.77509117	21.67148781	20.03898811	21.3919487	21.87137985
Q9Y678	15.40437603	19.01848984	19.93891144	19.11110497	19.89152336	19.64679337	20.67670441	19.22413254	19.70503616	20.62468338	20.35259247	19.5709877	20.03792	20.65882301	20.5701313	18.4093132	20.57300568	19.79409027	20.76740456	21.4342823	15.40437603	18.81154823	18.9743042	19.09183884	19.27845955
Q9Y696	16.88274002	18.37744141	18.95000648	19.24099731	18.19952965	18.07826805	18.84219933	21.40322113	19.99476433	20.29892731	19.39753342	20.15472794	21.1772995	21.55879784	18.51430893	18.9887085	17.02595711	20.40210152	19.89103317	16.9303093	17.10047722	20.01002502	18.86333275	18.36234474	19.6955986
Q9Y6C9	18.57414055	19.86417389	18.29540062	19.496315	18.10597229	18.02007484	20.60195541	19.73462296	18.99899292	19.45254326	18.10311127	18.67723465	19.76398277	18.06993294	17.86495781	11.63984966	17.50417519	18.17965508	19.650877	17.99435616	11.63984966	12.27305698	18.70781898	19.8097744	20.1589222
