# Supplementary material for: Prediction of adjuvant chemotherapy response in triple negative breast cancer with discovery and targeted proteomics
Source: PLoS One. 2017 Jun 8;12(6):e0178296. doi: 10.1371/journal.pone.0178296 (PMC5464546; doi:10.1371/journal.pone.0178296)
Supplement: S3 Table — (XLSX) [file pone.0178296.s004.xlsx]

## Sheet: SupplementaryTable 4
#Supplementary Table 4: Sample and patient codes
File Name	Patient Code	Batch
160706_S_CCES_19	BAR057	H La Paz
160706_S_CCES_20	BAR058	H La Paz
160706_S_CCES_21	BAR059	H La Paz
160706_S_CCES_22	BAR060	H La Paz
160706_S_CCES_23	BAR061	H La Paz
160706_S_CCES_24	BAR062	H La Paz
160706_S_CCES_25	BAR063	H La Paz
160706_S_CCES_26	BAR064	H La Paz
160706_S_CCES_27	BAR065	H La Paz
160706_S_CCES_28	BAR066	H La Paz
160706_S_CCES_29	BAR067	H La Paz
160706_S_CCES_30	BAR068	H La Paz
160706_S_CCES_31	BAR069	H La Paz
160706_S_CCES_32	BAR070	H La Paz
160706_S_CCES_33	BAR071	H La Paz
160706_S_CCES_34	BAR072	H La Paz
160706_S_CCES_35	BAR073	H La Paz
160706_S_CCES_36	BAR074	H La Paz
160706_S_CCES_37	BAR075	H La Paz
160706_S_CCES_38	BAR076	H La Paz
160706_S_CCES_39	BAR077	H La Paz
160706_S_CCES_40	BAR078	H La Paz
160706_S_CCES_41	BAR079	H La Paz
160706_S_CCES_42	BAR080	H La Paz
160706_S_CCES_43	BAR081	H La Paz
160706_S_CCES_44	BAR082	H La Paz
160706_S_CCES_45	BAR083	H La Paz
160706_S_CCES_46	BAR084	H La Paz
160706_S_CCES_47	BAR085	H La Paz
160706_S_CCES_48	BAR086	H La Paz
160706_S_CCES_50	BAR088	H La Paz
160706_S_CCES_51	BAR089	H La Paz
160706_S_CCES_52	BAR090	H La Paz
160706_S_CCES_53	BAR091	H La Paz
160706_S_CCES_54	BAR092	H La Paz
160706_S_CCES_56	BAR094	H La Paz
160706_S_CCES_57	BAR095	H La Paz
160706_S_CCES_58	BAR096	H La Paz
160706_S_CCES_59	BAR097	H La Paz
160706_S_CCES_60	BAR098	H La Paz
160706_S_CCES_61	BAR099	H La Paz
160706_S_CCES_62	BAR100	H La Paz
160706_S_CCES_63	BAR101	H La Paz
160706_S_CCES_64	BAR102	H La Paz
160706_S_CCES_65	BAR103	H La Paz
160706_S_CCES_66	BAR104	H La Paz
160706_S_CCES_67	BAR105	H La Paz
160706_S_CCES_68	BAR106	H La Paz
160706_S_CCES_69	BAR107	H La Paz
160706_S_CCES_70	BAR108	H La Paz
160706_S_CCES_71	BAR109	H La Paz
160706_S_CCES_72	BAR110	H La Paz
160706_S_CCES_73	BAR111	H La Paz
160706_S_CCES_74	BAR112	H La Paz
160706_S_CCES_75	BAR113	H La Paz
160706_S_CCES_76	BAR114	H La Paz
160706_S_CCES_77	BAR115	H La Paz
160706_S_CCES_78	BAR116	H La Paz
160706_S_CCES_79	BAR117	H La Paz
160706_S_CCES_80	BAR118	H La Paz
160706_S_CCES_81	BAR119	H La Paz
160706_S_CCES_82	BAR120	H La Paz
160706_S_CCES_83	BAR121	H La Paz
160706_S_CCES_84	BAR137	H120
160706_S_CCES_85	BAR138	H120
160706_S_CCES_86	BAR139	H120
160706_S_CCES_87	BAR140	H120
160721_S_CCES_11	BAR141	H120
160721_S_CCES_12	BAR142	H120
160721_S_CCES_13	BAR143	H120
160721_S_CCES_14	BAR144	H120
160721_S_CCES_15	BAR145	H120
160721_S_CCES_16	BAR146	H120
160721_S_CCES_17	BAR147	H120
160721_S_CCES_18	BAR148	H120
160721_S_CCES_19	BAR149	H120
160721_S_CCES_20	BAR150	H120
160721_S_CCES_21	BAR151	H120
160721_S_CCES_22	BAR152	H120
160721_S_CCES_23	BAR153	H120
160721_S_CCES_24	BAR154	H120
160721_S_CCES_25	BAR155	H120
160721_S_CCES_26	BAR156	H120
160721_S_CCES_27	BAR157	H120
160721_S_CCES_28	BAR158	H120
160721_S_CCES_29	BAR160	H120
160721_S_CCES_30	BAR161	H120
160721_S_CCES_31	BAR162	H120
160721_S_CCES_32	BAR163	H120
160721_S_CCES_33	BAR164	H120
160721_S_CCES_34	BAR165	H120
160721_S_CCES_35	BAR166	H120
160721_S_CCES_36	BAR167	H120
160721_S_CCES_37	BAR168	H120
160721_S_CCES_38	BAR169	H120
160721_S_CCES_39	BAR170	H120
160721_S_CCES_40	BAR171	H120
160721_S_CCES_41	BAR172	H120
160721_S_CCES_42	BAR173	H120
160721_S_CCES_43	BAR174	H120
160721_S_CCES_44	BAR175	H120
160721_S_CCES_45	BAR176	H120
160721_S_CCES_46	BAR177	H120
160721_S_CCES_47	BAR178	H120
160721_S_CCES_48	BAR179	H120
160721_S_CCES_49	BAR180	H120
160721_S_CCES_50	BAR181	H120
160721_S_CCES_51	BAR182	H120
160721_S_CCES_52	BAR183	H120
160721_S_CCES_53	BAR184	H120
160721_S_CCES_54	BAR185	H120
160721_S_CCES_55	BAR186	H120
160721_S_CCES_56	BAR187	H120
160721_S_CCES_57	BAR188	H120
