# Supplementary material for: Prediction of adjuvant chemotherapy response in triple negative breast cancer with discovery and targeted proteomics
Source: PLoS One. 2017 Jun 8;12(6):e0178296. doi: 10.1371/journal.pone.0178296 (PMC5464546; doi:10.1371/journal.pone.0178296)
Supplement: S4 Table — (XLSX) [file pone.0178296.s005.xlsx]

## Sheet: Sheet1
	Supplementary Table 5: Scheduled PRM Method for Orbitrap Fusion Lumos
	mz	z	name	Resolution	RT Start	RT end
	349.713	2	VLNPQK_light	60000	3.69	13.69
	353.721	2	VLNPQK_heavy	15000	3.69	13.69
	505.262	2	AGVLAGHDNR_light	120000	4.11	14.11
	510.266	2	AGVLAGHDNR_heavy	15000	4.11	14.11
	456.743	2	SHEAEVLK_light	60000	4.46	14.46
	460.75	2	SHEAEVLK_heavy	15000	4.46	14.46
	363.688	2	NAAWHK_light	60000	4.6	14.6
	367.695	2	NAAWHK_heavy	15000	4.6	14.6
	423.227	2	ATEQLQR_light	60000	4.67	14.67
	428.232	2	ATEQLQR_heavy	15000	4.67	14.67
	553.775	2	SATEQSGTGIR_light	60000	6.54	16.54
	558.78	2	SATEQSGTGIR_heavy	15000	6.54	16.54
	421.206	2	SSTYEVR_light	30000	9.15	19.15
	426.21	2	SSTYEVR_heavy	15000	9.15	19.15
	504.243	2	VTEGGEPYR_light	60000	11.73	21.73
	509.247	2	VTEGGEPYR_heavy	15000	11.73	21.73
	505.803	2	LTQTVAHLK_light	60000	13.32	23.32
	509.81	2	LTQTVAHLK_heavy	15000	13.32	23.32
	403.256	2	VHAIPLR_light	60000	16.2	26.2
	408.26	2	VHAIPLR_heavy	15000	16.2	26.2
	501.272	2	VSAGEAVVNR_light	30000	17	27
	506.276	2	VSAGEAVVNR_heavy	15000	17	27
	523.759	2	QVSIEEGER_light	30000	17.7	27.7
	528.763	2	QVSIEEGER_heavy	15000	17.7	27.7
	485.771	2	IAPELYHK_light	60000	19.92	29.92
	489.779	2	IAPELYHK_heavy	15000	19.92	29.92
	444.731	2	AEFAEVSK_heavy	30000	20	30
	350.211	2	SLQVPR_light	60000	20.15	30.15
	355.215	2	SLQVPR_heavy	15000	20.15	30.15
	457.212	2	QGYGEGFR_light	30000	21.45	31.45
	462.216	2	QGYGEGFR_heavy	15000	21.45	31.45
	595.804	2	TTPIEAASSGTR_light	60000	21.73	31.73
	600.808	2	TTPIEAASSGTR_heavy	15000	21.73	31.73
	404.555	3	LDINEGAARPR_light	120000	21.94	31.94
	407.891	3	LDINEGAARPR_heavy	15000	21.94	31.94
	605.789	2	GSTAENAEYLR_light	60000	23.66	33.66
	610.793	2	GSTAENAEYLR_heavy	15000	23.66	33.66
	358.221	2	GEIIGVK_light	60000	24.42	34.42
	362.228	2	GEIIGVK_heavy	15000	24.42	34.42
	385.204	3	ELGDHVTNLR_light	30000	24.91	34.91
	388.54	3	ELGDHVTNLR_heavy	15000	24.91	34.91
	435.756	2	VLSPEAVR_light	60000	25.17	35.17
	440.76	2	VLSPEAVR_heavy	15000	25.17	35.17
	382.552	3	SIRPGLSPYR_light	30000	25.33	35.33
	385.888	3	SIRPGLSPYR_heavy	15000	25.33	35.33
	473.237	3	SAVGHEYVAEVEK_light	60000	25.78	35.78
	475.908	3	SAVGHEYVAEVEK_heavy	15000	25.78	35.78
	442.225	2	AFFAGSQR_light	30000	25.83	35.83
	447.229	2	AFFAGSQR_heavy	15000	25.83	35.83
	550.783	2	SIDAIPDNQK_light	120000	26.3	36.3
	554.79	2	SIDAIPDNQK_heavy	15000	26.3	36.3
	391.214	2	FGLTTSR_light	60000	27.37	37.37
	396.218	2	FGLTTSR_heavy	15000	27.37	37.37
	511.761	2	SGFSSVSVSR_heavy	15000	28.9	38.9
	378.19	2	NFFEAK_light	60000	31.35	41.35
	382.197	2	NFFEAK_heavy	15000	31.35	41.35
	411.213	2	SDMLLSR_light	60000	32.69	42.69
	416.217	2	SDMLLSR_heavy	15000	32.69	42.69
	496.78	2	TYLAGQIAR_light	60000	32.94	42.94
	501.784	2	TYLAGQIAR_heavy	15000	32.94	42.94
	586.812	2	IQEVADELQK_light	60000	33.19	43.19
	590.819	2	IQEVADELQK_heavy	15000	33.19	43.19
	565.806	2	VTADVINAAEK_light	60000	33.35	43.35
	569.813	2	VTADVINAAEK_heavy	15000	33.35	43.35
	452.724	2	ADEGISFR_heavy	30000	33.55	43.55
	373.214	2	DLASIAR_light	30000	34.49	44.49
	378.218	2	DLASIAR_heavy	15000	34.49	44.49
	537.301	2	ELSQVLTQR_light	120000	38.58	48.58
	542.305	2	ELSQVLTQR_heavy	15000	38.58	48.58
	432.242	3	NVNQSLLELHK_light	60000	38.69	48.69
	434.913	3	NVNQSLLELHK_heavy	15000	38.69	48.69
	471.785	2	ELAVALAQK_light	60000	38.95	48.95
	475.792	2	ELAVALAQK_heavy	15000	38.95	48.95
	685.839	2	YITQNGDYQLR_light	60000	39.21	49.21
	690.843	2	YITQNGDYQLR_heavy	15000	39.21	49.21
	436.934	3	VLKPIQLTDPGK_light	120000	40.24	50.24
	439.606	3	VLKPIQLTDPGK_heavy	15000	40.24	50.24
	393.745	2	LGLQSLR_light	60000	40.48	50.48
	398.749	2	LGLQSLR_heavy	15000	40.48	50.48
	591.312	2	VTAYTVDVTGR_light	120000	41.42	51.42
	596.316	2	VTAYTVDVTGR_heavy	15000	41.42	51.42
	549.293	3	GLQSLPTHDPSPLQR_light	60000	42.39	52.39
	552.629	3	GLQSLPTHDPSPLQR_heavy	15000	42.39	52.39
	707.37	2	SGSLENVPNVGVNK_light	60000	43.31	53.31
	711.377	2	SGSLENVPNVGVNK_heavy	15000	43.31	53.31
	458.251	3	LFFQPHQAGLSK_light	60000	44.21	54.21
	460.922	3	LFFQPHQAGLSK_heavy	15000	44.21	54.21
	723.356	2	VAAALPGMESTQDR_light	60000	45.54	55.54
	728.36	2	VAAALPGMESTQDR_heavy	15000	45.54	55.54
	524.775	2	SGPNIYELR_light	30000	45.91	55.91
	529.779	2	SGPNIYELR_heavy	15000	45.91	55.91
	402.247	2	SLTEILK_light	60000	46.1	56.1
	406.254	2	SLTEILK_heavy	15000	46.1	56.1
	474.742	2	DISLSDYK_heavy	15000	46.3	56.3
	744.868	2	AGTGVDNVDLEAATR_light	60000	46.64	56.64
	749.872	2	AGTGVDNVDLEAATR_heavy	15000	46.64	56.64
	491.8	2	VILGNELPK_light	60000	47.06	57.06
	495.807	2	VILGNELPK_heavy	15000	47.06	57.06
	475.751	2	TVFDEAIR_light	60000	47.52	57.52
	480.755	2	TVFDEAIR_heavy	15000	47.52	57.52
	600.317	2	TPVPSDIDISR_light	60000	48.36	58.36
	605.321	2	TPVPSDIDISR_heavy	15000	48.36	58.36
	579.318	2	LVNEVTEFAK_heavy	30000	48.5	58.5
	414.751	2	AALADVLR_light	60000	49.42	59.42
	419.755	2	AALADVLR_heavy	15000	49.42	59.42
	401.239	2	EGLELLK_light	60000	51.3	61.3
	405.247	2	EGLELLK_heavy	15000	51.3	61.3
	486.795	2	SLLLSVNAR_light	60000	52.04	62.04
	491.8	2	SLLLSVNAR_heavy	15000	52.04	62.04
	417.219	2	WFPEVR_light	60000	53.89	63.89
	422.223	2	WFPEVR_heavy	15000	53.89	63.89
	493.925	3	YGYTHLSAGELLR_light	60000	54.5	64.5
	497.261	3	YGYTHLSAGELLR_heavy	15000	54.5	64.5
	527.782	2	AVEYNALFK_light	60000	56.33	66.33
	531.789	2	AVEYNALFK_heavy	15000	56.33	66.33
	559.316	2	VADYIPQLAK_light	60000	57.15	67.15
	563.323	2	VADYIPQLAK_heavy	15000	57.15	67.15
	586.303	2	STLNEIYFGK_light	60000	58.69	68.69
	590.31	2	STLNEIYFGK_heavy	15000	58.69	68.69
	550.309	2	GGIVDEGALLR_light	60000	59.07	69.07
	555.313	2	GGIVDEGALLR_heavy	15000	59.07	69.07
	420.716	2	EFLEFR_light	120000	59.45	69.45
	425.72	2	EFLEFR_heavy	15000	59.45	69.45
	865.962	2	LSLPQNETVADTTLTK_light	60000	60.26	70.26
	869.969	2	LSLPQNETVADTTLTK_heavy	15000	60.26	70.26
	494.801	2	FGVVVVGVGR_light	30000	60.27	70.27
	499.805	2	FGVVVVGVGR_heavy	15000	60.27	70.27
	574.293	3	YAIAVNDLGTEYVHR_light	60000	60.35	70.35
	577.629	3	YAIAVNDLGTEYVHR_heavy	15000	60.35	70.35
	689.838	2	TDTESELDLISR_light	60000	61.06	71.06
	694.843	2	TDTESELDLISR_heavy	15000	61.06	71.06
	657.34	2	EIFGLYGQTTGK_light	60000	61.51	71.51
	661.348	2	EIFGLYGQTTGK_heavy	15000	61.51	71.51
	808.911	2	GGVNDNFQGVLQNVR_light	60000	65.91	75.91
	813.915	2	GGVNDNFQGVLQNVR_heavy	15000	65.91	75.91
	916.942	2	DDGVFVQEVTQNSPAAR_light	60000	66.27	76.27
	921.946	2	DDGVFVQEVTQNSPAAR_heavy	15000	66.27	76.27
	464.765	2	GLFIIDDK_heavy	15000	66.6	76.6
	544.785	2	SPLSWIEEK_light	60000	66.86	76.86
	548.792	2	SPLSWIEEK_heavy	15000	66.86	76.86
	703.862	2	GNPTVEVDLFTSK_light	60000	67.86	77.86
	707.869	2	GNPTVEVDLFTSK_heavy	15000	67.86	77.86
	663.851	2	ESVPEFPLSPPK_light	60000	68.76	78.76
	667.858	2	ESVPEFPLSPPK_heavy	15000	68.76	78.76
	636.856	2	LSEIDVALEGVK_light	60000	69.1	79.1
	640.863	2	LSEIDVALEGVK_heavy	15000	69.1	79.1
	769.885	2	EGGQVYGTLGGMLTR_light	60000	69.26	79.26
	774.889	2	EGGQVYGTLGGMLTR_heavy	15000	69.26	79.26
	470.269	2	LIFYDLR_light	60000	70.64	80.64
	475.273	2	LIFYDLR_heavy	15000	70.64	80.64
	590.874	2	IPGIIIAASAVR_light	60000	71.59	81.59
	595.878	2	IPGIIIAASAVR_heavy	15000	71.59	81.59
	573.83	2	LVFLGLDNAGK_light	60000	71.99	81.99
	577.837	2	LVFLGLDNAGK_heavy	15000	71.99	81.99
	504.31	2	YVALTSLLK_light	60000	72.2	82.2
	508.318	2	YVALTSLLK_heavy	15000	72.2	82.2
	563.827	2	LDLLGNLPGSK_light	60000	72.29	82.29
	567.834	2	LDLLGNLPGSK_heavy	15000	72.29	82.29
	728.432	2	LAPITYPQGLALAK_light	60000	73.17	83.17
	732.439	2	LAPITYPQGLALAK_heavy	15000	73.17	83.17
	604.872	2	IPLENLQIIR_light	120000	73.25	83.25
	609.876	2	IPLENLQIIR_heavy	15000	73.25	83.25
	691.355	2	ELNVMFIETSAK_light	60000	74.1	84.1
	695.362	2	ELNVMFIETSAK_heavy	15000	74.1	84.1
	726.387	3	ELLLPNWQGSGSHGLTIAQR_light	60000	74.52	84.52
	729.723	3	ELLLPNWQGSGSHGLTIAQR_heavy	15000	74.52	84.52
	482.766	2	FLIDGFPR_light	60000	74.77	84.77
	487.77	2	FLIDGFPR_heavy	15000	74.77	84.77
	694.88	2	ASGQAFELILSPR_light	30000	76.19	86.19
	699.884	2	ASGQAFELILSPR_heavy	15000	76.19	86.19
	603.823	2	YWGVASFLQK_heavy	30000	77.4	87.4
	708.908	2	LAALPNVYEVISK_light	60000	81.14	91.14
	712.916	2	LAALPNVYEVISK_heavy	15000	81.14	91.14
	812.408	2	ILPEYLSNWTMEK_light	60000	81.96	91.96
	816.415	2	ILPEYLSNWTMEK_heavy	15000	81.96	91.96
	766.375	2	TIPIDGDFFSYTR_light	60000	83.08	93.08
	771.379	2	TIPIDGDFFSYTR_heavy	15000	83.08	93.08
	895.418	2	TFVQEDIYDEFVER_light	120000	83.55	93.55
	900.422	2	TFVQEDIYDEFVER_heavy	15000	83.55	93.55
	726.384	3	TDELFQIEGLKEELAYLR_heavy	15000	86.78	96.78
	922.53	2	VAEQTPLTALYVANLIK_light	60000	87.65	97.65
	926.537	2	VAEQTPLTALYVANLIK_heavy	15000	87.65	97.65
	690.88	2	YLDLILNDFVR_light	60000	88.27	98.27
	695.884	2	YLDLILNDFVR_heavy	15000	88.27	98.27
	838.995	2	AVQQPDGLAVLGIFLK_heavy	30000	90.86	100.86
