# Supplementary material for: Prediction of adjuvant chemotherapy response in triple negative breast cancer with discovery and targeted proteomics
Source: PLoS One. 2017 Jun 8;12(6):e0178296. doi: 10.1371/journal.pone.0178296 (PMC5464546; doi:10.1371/journal.pone.0178296)
Supplement: S5 Table — (XLSX) [file pone.0178296.s006.xlsx]

## Sheet: sheet1
															Peptide Sequence	Protein Name	Replicate Name	Precursor Mz	Precursor Charge	Product Mz	Product Charge	Fragment Ion	Retention Time	Area	Background	Peak Rank
																	160706_S_CCES_19
	Supplementary Table 6: Product ion area for quantified endogenous and isotopically-labelled peptides																160706_S_CCES_20
	Peptide Sequence	Protein Name	Replicate Name	Precursor Mz	Precursor Charge	Product Mz	Product Charge	Fragment Ion	Retention Time	Area	Background	Peak Rank					160706_S_CCES_21
	ADEGISFR	Sigma standards	160706_S_CCES_43_01	452.724	2	589.333	1	y5	42.23	510655392	4504133	1					160706_S_CCES_22
	ADEGISFR	Sigma standards	160706_S_CCES_50_01	452.724	2	589.333	1	y5	37.68	508652384	7200341	1					160706_S_CCES_23
	ADEGISFR	Sigma standards	160706_S_CCES_57_01	452.724	2	589.333	1	y5	39.25	479343008	5711356	1					160706_S_CCES_24
	ADEGISFR	Sigma standards	160706_S_CCES_63_01	452.724	2	589.333	1	y5	39.11	475121280	2349216	1					160706_S_CCES_25
	ADEGISFR	Sigma standards	160721_S_CCES_14_01	452.724	2	589.333	1	y5	38.79	471041280	3073547	1					160706_S_CCES_26
	ADEGISFR	Sigma standards	160706_S_CCES_41_01	452.724	2	589.333	1	y5	38.68	469455168	4762488	1					160706_S_CCES_27
	ADEGISFR	Sigma standards	160721_S_CCES_36_01	452.724	2	589.333	1	y5	38.61	468055456	5168292	1					160706_S_CCES_28
	ADEGISFR	Sigma standards	160721_S_CCES_37_01	452.724	2	589.333	1	y5	38.91	441895424	5301175	1					160706_S_CCES_29
	ADEGISFR	Sigma standards	160706_S_CCES_31_01	452.724	2	589.333	1	y5	38.7	434020896	1922550	1					160706_S_CCES_30
	ADEGISFR	Sigma standards	160706_S_CCES_13_01	452.724	2	589.333	1	y5	37.96	429873312	2728618	1					160706_S_CCES_31
	ADEGISFR	Sigma standards	160721_S_CCES_42_01	452.724	2	589.333	1	y5	38.41	421830112	2827624	1					160706_S_CCES_32
	ADEGISFR	Sigma standards	160721_S_CCES_31_01	452.724	2	589.333	1	y5	38.44	414526784	2511362	1					160706_S_CCES_33
	ADEGISFR	Sigma standards	160706_S_CCES_04_01	452.724	2	589.333	1	y5	38.98	413710752	3386553	1					160706_S_CCES_34
	ADEGISFR	Sigma standards	160721_S_CCES_02_01	452.724	2	589.333	1	y5	38.82	410880672	5102142	1					160706_S_CCES_35
	ADEGISFR	Sigma standards	160706_S_CCES_50_01	452.724	2	419.228	1	y3	37.68	406383488	6457227	2					160706_S_CCES_36
	ADEGISFR	Sigma standards	160706_S_CCES_36_01	452.724	2	589.333	1	y5	38.54	406020448	3035438	1					160706_S_CCES_37
	ADEGISFR	Sigma standards	160721_S_CCES_56_01	452.724	2	589.333	1	y5	37.5	405961408	2527532	1					160706_S_CCES_38
	ADEGISFR	Sigma standards	160706_S_CCES_43_01	452.724	2	419.228	1	y3	42.23	399239776	3644709	2					160706_S_CCES_39
	ADEGISFR	Sigma standards	160706_S_CCES_62_01	452.724	2	589.333	1	y5	38.55	398761184	1709576	1					160706_S_CCES_40
	ADEGISFR	Sigma standards	160721_S_CCES_17_01	452.724	2	589.333	1	y5	38.84	396468384	5161829	1					160706_S_CCES_41
	ADEGISFR	Sigma standards	160721_S_CCES_40_01	452.724	2	589.333	1	y5	39.07	393535648	2700932	1					160706_S_CCES_42
	ADEGISFR	Sigma standards	160706_S_CCES_57_01	452.724	2	419.228	1	y3	39.25	385413632	4276219	2					160706_S_CCES_43
	ADEGISFR	Sigma standards	160706_S_CCES_87_01	452.724	2	589.333	1	y5	41.21	385333760	1348749	1					160706_S_CCES_44
	ADEGISFR	Sigma standards	160721_S_CCES_14_01	452.724	2	419.228	1	y3	38.79	380940288	2547164	2					160706_S_CCES_45
	ADEGISFR	Sigma standards	160706_S_CCES_39_01	452.724	2	589.333	1	y5	37.55	377957440	2616754	1					160706_S_CCES_46
	ADEGISFR	Sigma standards	160706_S_CCES_41_01	452.724	2	419.228	1	y3	38.65	377927584	3877547	2					160706_S_CCES_47
	ADEGISFR	Sigma standards	160706_S_CCES_63_01	452.724	2	419.228	1	y3	39.11	376405568	1471546	2					160706_S_CCES_48
	ADEGISFR	Sigma standards	160721_S_CCES_38_01	452.724	2	589.333	1	y5	37.22	376056320	3997726	1					160706_S_CCES_50
	ADEGISFR	Sigma standards	160721_S_CCES_36_01	452.724	2	419.228	1	y3	38.61	372711616	4109245	2					160706_S_CCES_51
	ADEGISFR	Sigma standards	160721_S_CCES_33_01	452.724	2	589.333	1	y5	36.72	369682752	2830996	1					160706_S_CCES_52
	ADEGISFR	Sigma standards	160706_S_CCES_43_01	452.724	2	718.376	1	y6	42.23	366292576	3305553	3					160706_S_CCES_53
	ADEGISFR	Sigma standards	160706_S_CCES_50_01	452.724	2	718.376	1	y6	37.68	360150656	5336780	3					160706_S_CCES_54
	ADEGISFR	Sigma standards	160721_S_CCES_03_01	452.724	2	589.333	1	y5	38.55	359699840	3910222	1					160706_S_CCES_56
	ADEGISFR	Sigma standards	160706_S_CCES_80_01	452.724	2	589.333	1	y5	37.54	355269792	2189392	1					160706_S_CCES_57
	ADEGISFR	Sigma standards	160721_S_CCES_57_01	452.724	2	589.333	1	y5	37.38	350551008	2437303	1					160706_S_CCES_58
	ADEGISFR	Sigma standards	160706_S_CCES_73_01	452.724	2	589.333	1	y5	37.96	348913056	933745	1					160706_S_CCES_59
	ADEGISFR	Sigma standards	160721_S_CCES_52_01	452.724	2	589.333	1	y5	38.81	347386624	4525848	1					160706_S_CCES_60
	ADEGISFR	Sigma standards	160706_S_CCES_31_01	452.724	2	419.228	1	y3	38.7	346267040	1678178	2					160706_S_CCES_61
	ADEGISFR	Sigma standards	160721_S_CCES_37_01	452.724	2	419.228	1	y3	38.94	345690432	4365411	2					160706_S_CCES_62
	ADEGISFR	Sigma standards	160706_S_CCES_57_01	452.724	2	718.376	1	y6	39.25	345279680	4016988	3					160706_S_CCES_63
	ADEGISFR	Sigma standards	160706_S_CCES_13_01	452.724	2	419.228	1	y3	37.96	343621824	1545093	2					160706_S_CCES_64
	ADEGISFR	Sigma standards	160721_S_CCES_36_01	452.724	2	718.376	1	y6	38.61	342660800	3602047	3					160706_S_CCES_65
	ADEGISFR	Sigma standards	160721_S_CCES_14_01	452.724	2	718.376	1	y6	38.76	337730080	1931341	3					160706_S_CCES_66
	ADEGISFR	Sigma standards	160706_S_CCES_63_01	452.724	2	718.376	1	y6	39.11	336143392	1791858	3					160706_S_CCES_67
	ADEGISFR	Sigma standards	160706_S_CCES_41_01	452.724	2	718.376	1	y6	38.65	335469536	3482315	3					160706_S_CCES_68
	ADEGISFR	Sigma standards	160706_S_CCES_04_01	452.724	2	419.228	1	y3	38.98	334978336	2132990	2					160706_S_CCES_69
	ADEGISFR	Sigma standards	160706_S_CCES_23_01	452.724	2	589.333	1	y5	40.29	334552096	1864819	1					160706_S_CCES_70
	ADEGISFR	Sigma standards	160721_S_CCES_42_01	452.724	2	419.228	1	y3	38.41	331784064	2502758	2					160706_S_CCES_71
	ADEGISFR	Sigma standards	160721_S_CCES_31_01	452.724	2	419.228	1	y3	38.44	327732000	2114481	2					160706_S_CCES_72
	ADEGISFR	Sigma standards	160706_S_CCES_26_01	452.724	2	589.333	1	y5	40.22	327146528	3572685	1					160706_S_CCES_73
	ADEGISFR	Sigma standards	160706_S_CCES_06_01	452.724	2	589.333	1	y5	40.66	323047104	1745610	1					160706_S_CCES_74
	ADEGISFR	Sigma standards	160706_S_CCES_36_01	452.724	2	419.228	1	y3	38.54	322789248	2692916	2					160706_S_CCES_75
	ADEGISFR	Sigma standards	160721_S_CCES_25_01	452.724	2	589.333	1	y5	40.48	322602272	821674	1					160706_S_CCES_76
	ADEGISFR	Sigma standards	160721_S_CCES_56_01	452.724	2	419.228	1	y3	37.55	322478880	1870235	2					160706_S_CCES_77
	ADEGISFR	Sigma standards	160721_S_CCES_02_01	452.724	2	419.228	1	y3	38.8	321844864	4230111	2					160706_S_CCES_78
	ADEGISFR	Sigma standards	160706_S_CCES_46_01	452.724	2	589.333	1	y5	37.05	319882784	3479065	1					160706_S_CCES_79
	ADEGISFR	Sigma standards	160706_S_CCES_54_01	452.724	2	589.333	1	y5	40.12	318661824	3184485	1					160706_S_CCES_80
	ADEGISFR	Sigma standards	160721_S_CCES_40_01	452.724	2	419.228	1	y3	39.07	317004672	2690401	2					160706_S_CCES_81
	ADEGISFR	Sigma standards	160706_S_CCES_62_01	452.724	2	419.228	1	y3	38.55	316848864	1715872	2					160706_S_CCES_82
	ADEGISFR	Sigma standards	160721_S_CCES_41_01	452.724	2	589.333	1	y5	37.57	316179680	483671	1					160706_S_CCES_83
	ADEGISFR	Sigma standards	160721_S_CCES_17_01	452.724	2	419.228	1	y3	38.84	314512544	4153050	2					160706_S_CCES_84
	ADEGISFR	Sigma standards	160721_S_CCES_37_01	452.724	2	718.376	1	y6	38.91	313256192	3843360	3					160706_S_CCES_85
	ADEGISFR	Sigma standards	160706_S_CCES_22_01	452.724	2	589.333	1	y5	40.18	310858560	2995750	1					160706_S_CCES_86
	ADEGISFR	Sigma standards	160706_S_CCES_31_01	452.724	2	718.376	1	y6	38.7	307616896	1274739	3					160706_S_CCES_87
	ADEGISFR	Sigma standards	160721_S_CCES_51_01	452.724	2	589.333	1	y5	40.52	306768384	1802004	1					160721_S_CCES_11
	ADEGISFR	Sigma standards	160706_S_CCES_69_01	452.724	2	589.333	1	y5	37.51	306484256	4555705	1					160721_S_CCES_12
	ADEGISFR	Sigma standards	160721_S_CCES_22_01	452.724	2	589.333	1	y5	40.71	305124288	1548665	1					160721_S_CCES_13
	ADEGISFR	Sigma standards	160706_S_CCES_09_01	452.724	2	589.333	1	y5	39.83	304915008	1560259	1					160721_S_CCES_14
	ADEGISFR	Sigma standards	160706_S_CCES_08_01	452.724	2	589.333	1	y5	39.37	303668544	2195246	1					160721_S_CCES_15
	ADEGISFR	Sigma standards	160721_S_CCES_55_01	452.724	2	589.333	1	y5	40.38	302647968	1157182	1					160721_S_CCES_16
	ADEGISFR	Sigma standards	160706_S_CCES_87_01	452.724	2	419.228	1	y3	41.21	302061184	1224654	2					160721_S_CCES_17
	ADEGISFR	Sigma standards	160721_S_CCES_38_01	452.724	2	419.228	1	y3	37.22	301526400	3616690	2					160721_S_CCES_18
	ADEGISFR	Sigma standards	160706_S_CCES_13_01	452.724	2	718.376	1	y6	37.96	301192800	1675510	3					160721_S_CCES_19
	ADEGISFR	Sigma standards	160721_S_CCES_43_01	452.724	2	589.333	1	y5	39.94	300408608	1806758	1					160721_S_CCES_20
	ADEGISFR	Sigma standards	160706_S_CCES_39_01	452.724	2	419.228	1	y3	37.55	300016992	2348621	2					160721_S_CCES_21
	ADEGISFR	Sigma standards	160706_S_CCES_04_01	452.724	2	718.376	1	y6	38.98	298905920	2472749	3					160721_S_CCES_22
	ADEGISFR	Sigma standards	160721_S_CCES_42_01	452.724	2	718.376	1	y6	38.41	298290304	2270652	3					160721_S_CCES_23
	ADEGISFR	Sigma standards	160721_S_CCES_31_01	452.724	2	718.376	1	y6	38.44	297653088	1859957	3					160721_S_CCES_24
	ADEGISFR	Sigma standards	160706_S_CCES_59_01	452.724	2	589.333	1	y5	39.92	297084448	3004324	1					160721_S_CCES_25
	ADEGISFR	Sigma standards	160706_S_CCES_20_01	452.724	2	589.333	1	y5	39.68	294949952	1375962	1					160721_S_CCES_26
	ADEGISFR	Sigma standards	160706_S_CCES_71_01	452.724	2	589.333	1	y5	37.33	293241408	3252280	1					160721_S_CCES_27
	ADEGISFR	Sigma standards	160721_S_CCES_02_01	452.724	2	718.376	1	y6	38.8	292965280	3978049	3					160721_S_CCES_28
	ADEGISFR	Sigma standards	160721_S_CCES_56_01	452.724	2	718.376	1	y6	37.5	292920416	2073780	3					160721_S_CCES_29
	ADEGISFR	Sigma standards	160721_S_CCES_23_01	452.724	2	589.333	1	y5	40.65	291590816	2188793	1					160721_S_CCES_30
	ADEGISFR	Sigma standards	160721_S_CCES_33_01	452.724	2	419.228	1	y3	36.72	291371520	2913162	2					160721_S_CCES_31
	ADEGISFR	Sigma standards	160706_S_CCES_15_01	452.724	2	589.333	1	y5	37.57	291010848	1323442	1					160721_S_CCES_32
	ADEGISFR	Sigma standards	160706_S_CCES_36_01	452.724	2	718.376	1	y6	38.54	289830432	2356952	3					160721_S_CCES_33
	ADEGISFR	Sigma standards	160706_S_CCES_62_01	452.724	2	718.376	1	y6	38.55	289677856	1213897	3					160721_S_CCES_34
	ADEGISFR	Sigma standards	160706_S_CCES_58_01	452.724	2	589.333	1	y5	37.63	289455776	2340360	1					160721_S_CCES_35
	ADEGISFR	Sigma standards	160721_S_CCES_10_01	452.724	2	589.333	1	y5	39.3	288747680	1983794	1					160721_S_CCES_36
	ADEGISFR	Sigma standards	160706_S_CCES_56_01	452.724	2	589.333	1	y5	39.41	288548864	1091664	1					160721_S_CCES_37
	ADEGISFR	Sigma standards	160706_S_CCES_80_01	452.724	2	419.228	1	y3	37.54	288319904	2316307	2					160721_S_CCES_38
	ADEGISFR	Sigma standards	160706_S_CCES_84_01	452.724	2	589.333	1	y5	40.73	287555840	1256737	1					160721_S_CCES_39
	ADEGISFR	Sigma standards	160721_S_CCES_54_01	452.724	2	589.333	1	y5	39.91	286473952	2581870	1					160721_S_CCES_40
	ADEGISFR	Sigma standards	160706_S_CCES_27_01	452.724	2	589.333	1	y5	37.27	286207072	2911250	1					160721_S_CCES_41
	ADEGISFR	Sigma standards	160721_S_CCES_40_01	452.724	2	718.376	1	y6	39.07	286003360	2168399	3					160721_S_CCES_42
	ADEGISFR	Sigma standards	160721_S_CCES_03_01	452.724	2	419.228	1	y3	38.53	285728288	3405220	2					160721_S_CCES_43
	ADEGISFR	Sigma standards	160706_S_CCES_34_01	452.724	2	589.333	1	y5	39.12	285145440	2491904	1					160721_S_CCES_44
	ADEGISFR	Sigma standards	160721_S_CCES_09_01	452.724	2	589.333	1	y5	39.32	285104896	1192757	1					160721_S_CCES_45
	ADEGISFR	Sigma standards	160706_S_CCES_76_01	452.724	2	589.333	1	y5	39.14	285049760	2712599	1					160721_S_CCES_46
	ADEGISFR	Sigma standards	160721_S_CCES_17_01	452.724	2	718.376	1	y6	38.84	282495136	3414642	3					160721_S_CCES_47
	ADEGISFR	Sigma standards	160721_S_CCES_30_01	452.724	2	589.333	1	y5	36.53	282270048	3231781	1					160721_S_CCES_48
	ADEGISFR	Sigma standards	160706_S_CCES_30_01	452.724	2	589.333	1	y5	39.4	280229216	1427425	1					160721_S_CCES_49
	ADEGISFR	Sigma standards	160721_S_CCES_57_01	452.724	2	419.228	1	y3	37.38	280135968	2077247	2					160721_S_CCES_50
	ADEGISFR	Sigma standards	160706_S_CCES_73_01	452.724	2	419.228	1	y3	37.96	279726656	899266	2					160721_S_CCES_51
	ADEGISFR	Sigma standards	160721_S_CCES_21_01	452.724	2	589.333	1	y5	40.01	278118016	4297196	1					160721_S_CCES_52
	ADEGISFR	Sigma standards	160721_S_CCES_18_01	452.724	2	589.333	1	y5	36.77	277319488	3040437	1					160721_S_CCES_53
	ADEGISFR	Sigma standards	160721_S_CCES_52_01	452.724	2	419.228	1	y3	38.81	276569472	4201758	2					160721_S_CCES_54
	ADEGISFR	Sigma standards	160721_S_CCES_08_01	452.724	2	589.333	1	y5	39.83	275538432	1254385	1					160721_S_CCES_55
	ADEGISFR	Sigma standards	160706_S_CCES_55_01	452.724	2	589.333	1	y5	39.48	275254272	3604171	1					160721_S_CCES_56
	ADEGISFR	Sigma standards	160706_S_CCES_78_01	452.724	2	589.333	1	y5	39.77	274330560	2745365	1					160721_S_CCES_57
	ADEGISFR	Sigma standards	160706_S_CCES_87_01	452.724	2	718.376	1	y6	41.21	273494528	992443	3
	ADEGISFR	Sigma standards	160721_S_CCES_27_01	452.724	2	589.333	1	y5	42.08	272460320	2398602	1
	ADEGISFR	Sigma standards	160706_S_CCES_35_01	452.724	2	589.333	1	y5	37.56	271611104	1267063	1
	ADEGISFR	Sigma standards	160721_S_CCES_49_01	452.724	2	589.333	1	y5	38.61	268416256	940255	1
	ADEGISFR	Sigma standards	160706_S_CCES_39_01	452.724	2	718.376	1	y6	37.55	267005552	2021258	3
	ADEGISFR	Sigma standards	160721_S_CCES_38_01	452.724	2	718.376	1	y6	37.22	265956336	3154573	3
	ADEGISFR	Sigma standards	160706_S_CCES_23_01	452.724	2	419.228	1	y3	40.29	264681120	1392719	2
	ADEGISFR	Sigma standards	160721_S_CCES_20_01	452.724	2	589.333	1	y5	40.76	263449520	1724041	1
	ADEGISFR	Sigma standards	160721_S_CCES_33_01	452.724	2	718.376	1	y6	36.72	263330960	2112315	3
	ADEGISFR	Sigma standards	160706_S_CCES_48_01	452.724	2	589.333	1	y5	39.48	261857104	2703941	1
	ADEGISFR	Sigma standards	160706_S_CCES_21_01	452.724	2	589.333	1	y5	38.71	260369232	2786234	1
	ADEGISFR	Sigma standards	160706_S_CCES_47_01	452.724	2	589.333	1	y5	37.14	260076544	1051474	1
	ADEGISFR	Sigma standards	160706_S_CCES_42_01	452.724	2	589.333	1	y5	37.63	258252128	1296947	1
	ADEGISFR	Sigma standards	160706_S_CCES_26_01	452.724	2	419.228	1	y3	40.22	258023440	3417604	2
	ADEGISFR	Sigma standards	160721_S_CCES_25_01	452.724	2	419.228	1	y3	40.48	256327696	699986	2
	ADEGISFR	Sigma standards	160721_S_CCES_03_01	452.724	2	718.376	1	y6	38.55	256143712	3816898	3
	ADEGISFR	Sigma standards	160706_S_CCES_18_01	452.724	2	589.333	1	y5	37.22	256117600	1728944	1
	ADEGISFR	Sigma standards	160706_S_CCES_46_01	452.724	2	419.228	1	y3	37.05	255486352	2957818	2
	ADEGISFR	Sigma standards	160721_S_CCES_41_01	452.724	2	419.228	1	y3	37.57	255043008	480170	2
	ADEGISFR	Sigma standards	160721_S_CCES_26_01	452.724	2	589.333	1	y5	37.24	254466736	1424521	1
	ADEGISFR	Sigma standards	160706_S_CCES_06_01	452.724	2	419.228	1	y3	40.66	254230592	1613597	2
	ADEGISFR	Sigma standards	160706_S_CCES_80_01	452.724	2	718.376	1	y6	37.54	251707360	2719496	3
	ADEGISFR	Sigma standards	160706_S_CCES_83_01	452.724	2	589.333	1	y5	36.92	251346064	2008084	1
	ADEGISFR	Sigma standards	160706_S_CCES_68_01	452.724	2	589.333	1	y5	38.24	250223376	3001287	1
	ADEGISFR	Sigma standards	160706_S_CCES_54_01	452.724	2	419.228	1	y3	40.12	249982736	2887174	2
	ADEGISFR	Sigma standards	160706_S_CCES_67_01	452.724	2	589.333	1	y5	37.03	249474640	1545972	1
	ADEGISFR	Sigma standards	160721_S_CCES_11_01	452.724	2	589.333	1	y5	38.33	249195152	2201171	1
	ADEGISFR	Sigma standards	160706_S_CCES_65_01	452.724	2	589.333	1	y5	38.82	248889920	2232502	1
	ADEGISFR	Sigma standards	160706_S_CCES_19_01	452.724	2	589.333	1	y5	39.39	248297728	2768575	1
	ADEGISFR	Sigma standards	160706_S_CCES_25_01	452.724	2	589.333	1	y5	37.35	247886032	1131234	1
	ADEGISFR	Sigma standards	160721_S_CCES_57_01	452.724	2	718.376	1	y6	37.38	247712064	1984570	3
	ADEGISFR	Sigma standards	160721_S_CCES_52_01	452.724	2	718.376	1	y6	38.81	247529792	3574970	3
	ADEGISFR	Sigma standards	160706_S_CCES_73_01	452.724	2	718.376	1	y6	37.96	245784560	524129	3
	ADEGISFR	Sigma standards	160721_S_CCES_07_01	452.724	2	589.333	1	y5	37.83	245775744	2138327	1
	ADEGISFR	Sigma standards	160706_S_CCES_69_01	452.724	2	419.228	1	y3	37.51	244930512	3614994	2
	ADEGISFR	Sigma standards	160721_S_CCES_29_01	452.724	2	589.333	1	y5	37.35	244748176	1605390	1
	ADEGISFR	Sigma standards	160706_S_CCES_82_01	452.724	2	589.333	1	y5	38.75	244656368	1347734	1
	ADEGISFR	Sigma standards	160706_S_CCES_75_01	452.724	2	589.333	1	y5	38.47	244412160	911416	1
	ADEGISFR	Sigma standards	160706_S_CCES_22_01	452.724	2	419.228	1	y3	40.18	243185632	2671647	2
	ADEGISFR	Sigma standards	160721_S_CCES_28_01	452.724	2	589.333	1	y5	37.45	243066976	3596506	1
	ADEGISFR	Sigma standards	160706_S_CCES_53_01	452.724	2	589.333	1	y5	38.22	242244640	3403547	1
	ADEGISFR	Sigma standards	160706_S_CCES_08_01	452.724	2	419.228	1	y3	39.37	242056928	1535751	2
	ADEGISFR	Sigma standards	160706_S_CCES_23_01	452.724	2	718.376	1	y6	40.29	241558688	2089261	3
	ADEGISFR	Sigma standards	160721_S_CCES_51_01	452.724	2	419.228	1	y3	40.58	241337680	1364742	2
	ADEGISFR	Sigma standards	160706_S_CCES_49_01	452.724	2	589.333	1	y5	39.97	241106048	1415563	1
	ADEGISFR	Sigma standards	160706_S_CCES_09_01	452.724	2	419.228	1	y3	39.83	240909280	1259843	2
	ADEGISFR	Sigma standards	160721_S_CCES_55_01	452.724	2	419.228	1	y3	40.38	240649024	990562	2
	ADEGISFR	Sigma standards	160721_S_CCES_22_01	452.724	2	419.228	1	y3	40.71	240436672	1529476	2
	ADEGISFR	Sigma standards	160721_S_CCES_45_01	452.724	2	589.333	1	y5	38.58	240370416	3270646	1
	ADEGISFR	Sigma standards	160721_S_CCES_43_01	452.724	2	419.228	1	y3	39.94	239390640	1407717	2
	ADEGISFR	Sigma standards	160706_S_CCES_14_01	452.724	2	589.333	1	y5	39.64	239262992	411767	1
	ADEGISFR	Sigma standards	160721_S_CCES_34_01	452.724	2	589.333	1	y5	38.07	239250416	1735170	1
	ADEGISFR	Sigma standards	160721_S_CCES_16_01	452.724	2	589.333	1	y5	37.49	239061472	1707242	1
	ADEGISFR	Sigma standards	160706_S_CCES_60_01	452.724	2	589.333	1	y5	37.15	238985872	3189987	1
	ADEGISFR	Sigma standards	160706_S_CCES_52_01	452.724	2	589.333	1	y5	38.92	238973536	1206345	1
	ADEGISFR	Sigma standards	160706_S_CCES_24_01	452.724	2	589.333	1	y5	39.54	238851280	675119	1
	ADEGISFR	Sigma standards	160706_S_CCES_38_01	452.724	2	589.333	1	y5	37.59	238421056	1042525	1
	ADEGISFR	Sigma standards	160706_S_CCES_59_01	452.724	2	419.228	1	y3	39.89	237465648	2524434	2
	ADEGISFR	Sigma standards	160721_S_CCES_06_01	452.724	2	589.333	1	y5	38.96	236642288	2221421	1
	ADEGISFR	Sigma standards	160706_S_CCES_71_01	452.724	2	419.228	1	y3	37.33	235941776	2545470	2
	ADEGISFR	Sigma standards	160706_S_CCES_77_02	452.724	2	589.333	1	y5	37.09	235788480	2550030	1
	ADEGISFR	Sigma standards	160706_S_CCES_26_01	452.724	2	718.376	1	y6	40.22	235081872	2584596	3
	ADEGISFR	Sigma standards	160721_S_CCES_50_01	452.724	2	589.333	1	y5	38.53	234454832	957786	1
	ADEGISFR	Sigma standards	160706_S_CCES_06_01	452.724	2	718.376	1	y6	40.69	234204864	1274251	3
	ADEGISFR	Sigma standards	160706_S_CCES_20_01	452.724	2	419.228	1	y3	39.71	233244432	947593	2
	ADEGISFR	Sigma standards	160706_S_CCES_54_01	452.724	2	718.376	1	y6	40.12	232136480	2713404	3
	ADEGISFR	Sigma standards	160721_S_CCES_23_01	452.724	2	419.228	1	y3	40.65	231670816	2246660	2
	ADEGISFR	Sigma standards	160706_S_CCES_58_01	452.724	2	419.228	1	y3	37.63	231316288	1890605	2
	ADEGISFR	Sigma standards	160706_S_CCES_07_01	452.724	2	589.333	1	y5	40.8	231143568	1815190	1
	ADEGISFR	Sigma standards	160706_S_CCES_86_01	452.724	2	589.333	1	y5	39.29	230896992	1206933	1
	ADEGISFR	Sigma standards	160721_S_CCES_12_01	452.724	2	589.333	1	y5	39.71	230886576	1730927	1
	ADEGISFR	Sigma standards	160721_S_CCES_25_01	452.724	2	718.376	1	y6	40.48	230355824	665327	3
	ADEGISFR	Sigma standards	160706_S_CCES_15_01	452.724	2	419.228	1	y3	37.57	230355712	921456	2
	ADEGISFR	Sigma standards	160706_S_CCES_03_01	452.724	2	589.333	1	y5	39.19	230070304	2107951	1
	ADEGISFR	Sigma standards	160706_S_CCES_61_01	452.724	2	589.333	1	y5	38.68	230030736	1865339	1
	ADEGISFR	Sigma standards	160706_S_CCES_56_01	452.724	2	419.228	1	y3	39.41	229720304	1125469	2
	ADEGISFR	Sigma standards	160706_S_CCES_01_01	452.724	2	589.333	1	y5	38.98	229504624	1112787	1
	ADEGISFR	Sigma standards	160706_S_CCES_46_01	452.724	2	718.376	1	y6	37.05	228667920	2403979	3
	ADEGISFR	Sigma standards	160721_S_CCES_10_01	452.724	2	419.228	1	y3	39.3	227981696	1495440	2
	ADEGISFR	Sigma standards	160706_S_CCES_70_01	452.724	2	589.333	1	y5	38.56	227370688	2453058	1
	ADEGISFR	Sigma standards	160721_S_CCES_54_01	452.724	2	419.228	1	y3	39.91	227233024	1816372	2
	ADEGISFR	Sigma standards	160706_S_CCES_84_01	452.724	2	419.228	1	y3	40.73	227005376	1144800	2
	ADEGISFR	Sigma standards	160721_S_CCES_41_01	452.724	2	718.376	1	y6	37.57	226638240	405469	3
	ADEGISFR	Sigma standards	160706_S_CCES_33_02	452.724	2	589.333	1	y5	37.45	226154352	3057094	1
	ADEGISFR	Sigma standards	160706_S_CCES_22_01	452.724	2	718.376	1	y6	40.18	225637696	2232232	3
	ADEGISFR	Sigma standards	160706_S_CCES_27_01	452.724	2	419.228	1	y3	37.27	225293712	2049911	2
	ADEGISFR	Sigma standards	160706_S_CCES_51_01	452.724	2	589.333	1	y5	38.56	224733712	606933	1
	ADEGISFR	Sigma standards	160706_S_CCES_28_01	452.724	2	589.333	1	y5	38.97	224369920	2119177	1
	ADEGISFR	Sigma standards	160706_S_CCES_12_01	452.724	2	589.333	1	y5	38.47	224341504	2492733	1
	ADEGISFR	Sigma standards	160706_S_CCES_76_01	452.724	2	419.228	1	y3	39.14	224322768	2801792	2
	ADEGISFR	Sigma standards	160721_S_CCES_04_01	452.724	2	589.333	1	y5	37.74	224086656	1181670	1
	ADEGISFR	Sigma standards	160721_S_CCES_13_01	452.724	2	589.333	1	y5	39.81	223635424	1452640	1
	ADEGISFR	Sigma standards	160706_S_CCES_29_02	452.724	2	589.333	1	y5	37.21	223606096	1293804	1
	ADEGISFR	Sigma standards	160721_S_CCES_09_01	452.724	2	419.228	1	y3	39.32	223217536	1085044	2
	ADEGISFR	Sigma standards	160721_S_CCES_51_01	452.724	2	718.376	1	y6	40.58	222898928	1644700	3
	ADEGISFR	Sigma standards	160706_S_CCES_34_01	452.724	2	419.228	1	y3	39.12	222033008	1997515	2
	ADEGISFR	Sigma standards	160721_S_CCES_22_01	452.724	2	718.376	1	y6	40.71	221623728	1275127	3
	ADEGISFR	Sigma standards	160721_S_CCES_21_01	452.724	2	419.228	1	y3	40.01	221414160	3496480	2
	ADEGISFR	Sigma standards	160706_S_CCES_30_01	452.724	2	419.228	1	y3	39.4	221302400	1571595	2
	ADEGISFR	Sigma standards	160721_S_CCES_18_01	452.724	2	419.228	1	y3	36.77	220777200	1609004	2
	ADEGISFR	Sigma standards	160706_S_CCES_69_01	452.724	2	718.376	1	y6	37.51	220412528	2989027	3
	ADEGISFR	Sigma standards	160706_S_CCES_11_01	452.724	2	589.333	1	y5	38.34	220364576	1744534	1
	ADEGISFR	Sigma standards	160706_S_CCES_44_01	452.724	2	589.333	1	y5	38.37	220218112	2940275	1
	ADEGISFR	Sigma standards	160721_S_CCES_30_01	452.724	2	419.228	1	y3	36.53	220026288	2389380	2
	ADEGISFR	Sigma standards	160706_S_CCES_78_01	452.724	2	419.228	1	y3	39.77	219469152	2467436	2
	ADEGISFR	Sigma standards	160706_S_CCES_35_01	452.724	2	419.228	1	y3	37.56	218690368	1244925	2
	ADEGISFR	Sigma standards	160706_S_CCES_08_01	452.724	2	718.376	1	y6	39.37	217938912	1499728	3
	ADEGISFR	Sigma standards	160706_S_CCES_09_01	452.724	2	718.376	1	y6	39.83	217732640	1174472	3
	ADEGISFR	Sigma standards	160721_S_CCES_43_01	452.724	2	718.376	1	y6	39.94	217487584	1415603	3
	ADEGISFR	Sigma standards	160721_S_CCES_24_01	452.724	2	589.333	1	y5	39.3	216680256	1691413	1
	ADEGISFR	Sigma standards	160721_S_CCES_46_01	452.724	2	589.333	1	y5	39.35	216638304	2914624	1
	ADEGISFR	Sigma standards	160721_S_CCES_35_01	452.724	2	589.333	1	y5	38.48	216103824	2341319	1
	ADEGISFR	Sigma standards	160706_S_CCES_55_01	452.724	2	419.228	1	y3	39.51	215877920	2635807	2
	ADEGISFR	Sigma standards	160721_S_CCES_55_01	452.724	2	718.376	1	y6	40.41	215799664	921412	3
	ADEGISFR	Sigma standards	160706_S_CCES_59_01	452.724	2	718.376	1	y6	39.89	214615392	2221260	3
	ADEGISFR	Sigma standards	160706_S_CCES_05_01	452.724	2	589.333	1	y5	38.55	214240240	1252651	1
	ADEGISFR	Sigma standards	160721_S_CCES_01_01	452.724	2	589.333	1	y5	39.16	213735760	1282529	1
	ADEGISFR	Sigma standards	160706_S_CCES_74_01	452.724	2	589.333	1	y5	38.62	213504640	935538	1
	ADEGISFR	Sigma standards	160721_S_CCES_27_01	452.724	2	419.228	1	y3	42.08	213357456	1841438	2
	ADEGISFR	Sigma standards	160706_S_CCES_40_01	452.724	2	589.333	1	y5	38.99	213341008	1434103	1
	ADEGISFR	Sigma standards	160721_S_CCES_08_01	452.724	2	419.228	1	y3	39.86	213203872	975795	2
	ADEGISFR	Sigma standards	160706_S_CCES_20_01	452.724	2	718.376	1	y6	39.71	213201104	854404	3
	ADEGISFR	Sigma standards	160706_S_CCES_79_01	452.724	2	589.333	1	y5	38.46	213034544	1478584	1
	ADEGISFR	Sigma standards	160721_S_CCES_15_01	452.724	2	589.333	1	y5	38.59	212884752	1117484	1
	ADEGISFR	Sigma standards	160706_S_CCES_17_01	452.724	2	589.333	1	y5	38.99	212607952	749839	1
	ADEGISFR	Sigma standards	160721_S_CCES_32_01	452.724	2	589.333	1	y5	37.12	211828640	1466115	1
	ADEGISFR	Sigma standards	160721_S_CCES_49_01	452.724	2	419.228	1	y3	38.61	211694848	896533	2
	ADEGISFR	Sigma standards	160721_S_CCES_05_01	452.724	2	589.333	1	y5	38.73	211613280	1271076	1
	ADEGISFR	Sigma standards	160706_S_CCES_48_01	452.724	2	419.228	1	y3	39.48	210678096	2318405	2
	ADEGISFR	Sigma standards	160721_S_CCES_47_01	452.724	2	589.333	1	y5	39.28	210353744	2099099	1
	ADEGISFR	Sigma standards	160706_S_CCES_66_01	452.724	2	589.333	1	y5	38.46	209937296	1571976	1
	ADEGISFR	Sigma standards	160706_S_CCES_71_01	452.724	2	718.376	1	y6	37.33	209702032	2250323	3
	ADEGISFR	Sigma standards	160706_S_CCES_42_01	452.724	2	419.228	1	y3	37.63	209305408	908816	2
	ADEGISFR	Sigma standards	160721_S_CCES_20_01	452.724	2	419.228	1	y3	40.76	209260304	1085067	2
	ADEGISFR	Sigma standards	160721_S_CCES_54_01	452.724	2	718.376	1	y6	39.91	209186848	1806641	3
	ADEGISFR	Sigma standards	160706_S_CCES_81_01	452.724	2	589.333	1	y5	38.71	209015504	1438200	1
	ADEGISFR	Sigma standards	160706_S_CCES_21_01	452.724	2	419.228	1	y3	38.71	208912464	2751621	2
	ADEGISFR	Sigma standards	160706_S_CCES_84_01	452.724	2	718.376	1	y6	40.73	208707616	989198	3
	ADEGISFR	Sigma standards	160721_S_CCES_39_01	452.724	2	589.333	1	y5	38.82	208532288	981028	1
	ADEGISFR	Sigma standards	160721_S_CCES_23_01	452.724	2	718.376	1	y6	40.65	208495152	1867759	3
	ADEGISFR	Sigma standards	160706_S_CCES_27_01	452.724	2	718.376	1	y6	37.27	208317504	2271388	3
	ADEGISFR	Sigma standards	160721_S_CCES_10_01	452.724	2	718.376	1	y6	39.3	208284624	1227341	3
	ADEGISFR	Sigma standards	160706_S_CCES_85_01	452.724	2	589.333	1	y5	38.93	208043648	2392590	1
	ADEGISFR	Sigma standards	160706_S_CCES_18_01	452.724	2	419.228	1	y3	37.22	207620336	1198454	2
	ADEGISFR	Sigma standards	160706_S_CCES_47_01	452.724	2	419.228	1	y3	37.14	207286128	763995	2
	ADEGISFR	Sigma standards	160706_S_CCES_45_01	452.724	2	589.333	1	y5	39.29	206670544	1898225	1
	ADEGISFR	Sigma standards	160706_S_CCES_15_01	452.724	2	718.376	1	y6	37.57	205456176	895712	3
	ADEGISFR	Sigma standards	160706_S_CCES_56_01	452.724	2	718.376	1	y6	39.44	205444944	1399190	3
	ADEGISFR	Sigma standards	160706_S_CCES_76_01	452.724	2	718.376	1	y6	39.14	205444512	2502296	3
	ADEGISFR	Sigma standards	160706_S_CCES_58_01	452.724	2	718.376	1	y6	37.63	205183952	1604554	3
	ADEGISFR	Sigma standards	160721_S_CCES_44_01	452.724	2	589.333	1	y5	38.65	205140672	2524375	1
	ADEGISFR	Sigma standards	160721_S_CCES_19_01	452.724	2	589.333	1	y5	38.7	205031664	1864731	1
	ADEGISFR	Sigma standards	160721_S_CCES_48_01	452.724	2	589.333	1	y5	38.61	204050400	1461580	1
	ADEGISFR	Sigma standards	160706_S_CCES_37_01	452.724	2	589.333	1	y5	38.78	203877632	2468495	1
	ADEGISFR	Sigma standards	160706_S_CCES_34_01	452.724	2	718.376	1	y6	39.12	203385232	1853542	3
	ADEGISFR	Sigma standards	160721_S_CCES_21_01	452.724	2	718.376	1	y6	40.01	203119488	3228758	3
	ADEGISFR	Sigma standards	160706_S_CCES_02_01	452.724	2	589.333	1	y5	38.62	203025984	932851	1
	ADEGISFR	Sigma standards	160721_S_CCES_09_01	452.724	2	718.376	1	y6	39.32	202798704	863194	3
	ADEGISFR	Sigma standards	160706_S_CCES_83_01	452.724	2	419.228	1	y3	36.95	202566704	1643431	2
	ADEGISFR	Sigma standards	160721_S_CCES_26_01	452.724	2	419.228	1	y3	37.24	201240800	1179526	2
	ADEGISFR	Sigma standards	160721_S_CCES_11_01	452.724	2	419.228	1	y3	38.33	200985696	1761372	2
	ADEGISFR	Sigma standards	160706_S_CCES_67_01	452.724	2	419.228	1	y3	37.03	200447152	1427916	2
	ADEGISFR	Sigma standards	160706_S_CCES_25_01	452.724	2	419.228	1	y3	37.35	199889472	340452	2
	ADEGISFR	Sigma standards	160721_S_CCES_08_01	452.724	2	718.376	1	y6	39.86	199746864	1087967	3
	ADEGISFR	Sigma standards	160706_S_CCES_68_01	452.724	2	419.228	1	y3	38.24	199738848	2166625	2
	ADEGISFR	Sigma standards	160706_S_CCES_78_01	452.724	2	718.376	1	y6	39.77	199648912	1913018	3
	ADEGISFR	Sigma standards	160706_S_CCES_32_01	452.724	2	589.333	1	y5	38.48	199191536	2028727	1
	ADEGISFR	Sigma standards	160706_S_CCES_19_01	452.724	2	419.228	1	y3	39.36	198379216	2386925	2
	ADEGISFR	Sigma standards	160721_S_CCES_29_01	452.724	2	419.228	1	y3	37.35	197657520	1259590	2
	ADEGISFR	Sigma standards	160721_S_CCES_27_01	452.724	2	718.376	1	y6	42.08	197613856	1755568	3
	ADEGISFR	Sigma standards	160721_S_CCES_30_01	452.724	2	718.376	1	y6	36.53	197379632	2574142	3
	ADEGISFR	Sigma standards	160706_S_CCES_65_01	452.724	2	419.228	1	y3	38.82	197373936	1652293	2
	ADEGISFR	Sigma standards	160706_S_CCES_30_01	452.724	2	718.376	1	y6	39.4	196737792	1178214	3
	ADEGISFR	Sigma standards	160706_S_CCES_55_01	452.724	2	718.376	1	y6	39.48	196719488	2789886	3
	ADEGISFR	Sigma standards	160706_S_CCES_75_01	452.724	2	419.228	1	y3	38.47	196618688	789782	2
	ADEGISFR	Sigma standards	160706_S_CCES_82_01	452.724	2	419.228	1	y3	38.75	196562608	1563579	2
	ADEGISFR	Sigma standards	160706_S_CCES_53_01	452.724	2	419.228	1	y3	38.22	195644096	2674645	2
	ADEGISFR	Sigma standards	160721_S_CCES_18_01	452.724	2	718.376	1	y6	36.77	194982976	1354139	3
	ADEGISFR	Sigma standards	160706_S_CCES_72_01	452.724	2	589.333	1	y5	38.58	194489152	1422799	1
	ADEGISFR	Sigma standards	160706_S_CCES_35_01	452.724	2	718.376	1	y6	37.56	194061616	1090519	3
	ADEGISFR	Sigma standards	160721_S_CCES_28_01	452.724	2	419.228	1	y3	37.45	193229696	2994745	2
	ADEGISFR	Sigma standards	160721_S_CCES_49_01	452.724	2	718.376	1	y6	38.63	193042192	629370	3
	ADEGISFR	Sigma standards	160721_S_CCES_45_01	452.724	2	419.228	1	y3	38.58	192602464	2653417	2
	ADEGISFR	Sigma standards	160706_S_CCES_49_01	452.724	2	419.228	1	y3	39.97	191900864	1102029	2
	ADEGISFR	Sigma standards	160721_S_CCES_16_01	452.724	2	419.228	1	y3	37.49	191754720	1634360	2
	ADEGISFR	Sigma standards	160721_S_CCES_34_01	452.724	2	419.228	1	y3	38.04	190662752	1064805	2
	ADEGISFR	Sigma standards	160706_S_CCES_60_01	452.724	2	419.228	1	y3	37.15	190358848	2798164	2
	ADEGISFR	Sigma standards	160721_S_CCES_20_01	452.724	2	718.376	1	y6	40.76	190345840	1139962	3
	ADEGISFR	Sigma standards	160706_S_CCES_38_01	452.724	2	419.228	1	y3	37.59	190336256	989952	2
	ADEGISFR	Sigma standards	160706_S_CCES_48_01	452.724	2	718.376	1	y6	39.48	189369440	2006336	3
	ADEGISFR	Sigma standards	160721_S_CCES_07_01	452.724	2	419.228	1	y3	37.83	188871824	1569154	2
	ADEGISFR	Sigma standards	160706_S_CCES_10_01	452.724	2	589.333	1	y5	37.86	188593264	1777379	1
	ADEGISFR	Sigma standards	160706_S_CCES_52_01	452.724	2	419.228	1	y3	38.92	188144864	952271	2
	ADEGISFR	Sigma standards	160706_S_CCES_77_02	452.724	2	419.228	1	y3	37.09	187774320	2446317	2
	ADEGISFR	Sigma standards	160706_S_CCES_14_01	452.724	2	419.228	1	y3	39.6	187652448	366232	2
	ADEGISFR	Sigma standards	160721_S_CCES_50_01	452.724	2	419.228	1	y3	38.53	187257184	913268	2
	ADEGISFR	Sigma standards	160706_S_CCES_24_01	452.724	2	419.228	1	y3	39.54	186488128	545387	2
	ADEGISFR	Sigma standards	160721_S_CCES_06_01	452.724	2	419.228	1	y3	38.96	186433728	1605233	2
	ADEGISFR	Sigma standards	160706_S_CCES_42_01	452.724	2	718.376	1	y6	37.63	186325280	1010464	3
	ADEGISFR	Sigma standards	160706_S_CCES_03_01	452.724	2	419.228	1	y3	39.19	184997968	1596538	2
	ADEGISFR	Sigma standards	160706_S_CCES_86_01	452.724	2	419.228	1	y3	39.29	184839008	1000179	2
	ADEGISFR	Sigma standards	160706_S_CCES_01_01	452.724	2	419.228	1	y3	38.98	184706512	1023200	2
	ADEGISFR	Sigma standards	160706_S_CCES_21_01	452.724	2	718.376	1	y6	38.71	184647296	2627606	3
	ADEGISFR	Sigma standards	160706_S_CCES_47_01	452.724	2	718.376	1	y6	37.14	184374048	722242	3
	ADEGISFR	Sigma standards	160706_S_CCES_33_02	452.724	2	419.228	1	y3	37.45	183936464	2323136	2
	ADEGISFR	Sigma standards	160706_S_CCES_64_01	452.724	2	589.333	1	y5	39.45	183587680	744672	1
	ADEGISFR	Sigma standards	160706_S_CCES_61_01	452.724	2	419.228	1	y3	38.68	183565056	1511783	2
	ADEGISFR	Sigma standards	160706_S_CCES_70_01	452.724	2	419.228	1	y3	38.56	183395536	2302114	2
	ADEGISFR	Sigma standards	160706_S_CCES_18_01	452.724	2	718.376	1	y6	37.22	183011008	1314577	3
	ADEGISFR	Sigma standards	160721_S_CCES_13_01	452.724	2	419.228	1	y3	39.81	182741392	1315990	2
	ADEGISFR	Sigma standards	160721_S_CCES_12_01	452.724	2	419.228	1	y3	39.71	182645344	1188173	2
	ADEGISFR	Sigma standards	160721_S_CCES_26_01	452.724	2	718.376	1	y6	37.24	182490208	979210	3
	ADEGISFR	Sigma standards	160706_S_CCES_68_01	452.724	2	718.376	1	y6	38.24	180644240	2068137	3
	ADEGISFR	Sigma standards	160706_S_CCES_19_01	452.724	2	718.376	1	y6	39.39	180419424	1859934	3
	ADEGISFR	Sigma standards	160721_S_CCES_11_01	452.724	2	718.376	1	y6	38.33	180413856	1453583	3
	ADEGISFR	Sigma standards	160706_S_CCES_07_01	452.724	2	419.228	1	y3	40.8	179350976	1791047	2
	ADEGISFR	Sigma standards	160706_S_CCES_83_01	452.724	2	718.376	1	y6	36.95	178687584	1356117	3
	ADEGISFR	Sigma standards	160706_S_CCES_75_01	452.724	2	718.376	1	y6	38.47	178484768	702982	3
	ADEGISFR	Sigma standards	160706_S_CCES_28_01	452.724	2	419.228	1	y3	38.97	178395920	1623713	2
	ADEGISFR	Sigma standards	160706_S_CCES_51_01	452.724	2	419.228	1	y3	38.53	178244944	575147	2
	ADEGISFR	Sigma standards	160706_S_CCES_67_01	452.724	2	718.376	1	y6	37.03	178038960	1192419	3
	ADEGISFR	Sigma standards	160706_S_CCES_29_02	452.724	2	419.228	1	y3	37.26	177349056	730972	2
	ADEGISFR	Sigma standards	160721_S_CCES_04_01	452.724	2	419.228	1	y3	37.74	177316976	955960	2
	ADEGISFR	Sigma standards	160721_S_CCES_07_01	452.724	2	718.376	1	y6	37.83	177073152	1355544	3
	ADEGISFR	Sigma standards	160706_S_CCES_12_01	452.724	2	419.228	1	y3	38.47	176044752	2057942	2
	ADEGISFR	Sigma standards	160706_S_CCES_11_01	452.724	2	419.228	1	y3	38.34	175830208	1255582	2
	ADEGISFR	Sigma standards	160706_S_CCES_25_01	452.724	2	718.376	1	y6	37.35	175829280	604672	3
	ADEGISFR	Sigma standards	160706_S_CCES_82_01	452.724	2	718.376	1	y6	38.75	175345488	1093367	3
	ADEGISFR	Sigma standards	160706_S_CCES_44_01	452.724	2	419.228	1	y3	38.37	175239424	2518724	2
	ADEGISFR	Sigma standards	160706_S_CCES_65_01	452.724	2	718.376	1	y6	38.82	175168256	1488155	3
	ADEGISFR	Sigma standards	160706_S_CCES_49_01	452.724	2	718.376	1	y6	39.97	174360048	1023396	3
	ADEGISFR	Sigma standards	160721_S_CCES_28_01	452.724	2	718.376	1	y6	37.4	174256592	2871792	3
	ADEGISFR	Sigma standards	160721_S_CCES_46_01	452.724	2	419.228	1	y3	39.35	173691088	2556764	2
	ADEGISFR	Sigma standards	160721_S_CCES_29_01	452.724	2	718.376	1	y6	37.35	173668592	1118005	3
	ADEGISFR	Sigma standards	160706_S_CCES_52_01	452.724	2	718.376	1	y6	38.92	173029984	1042443	3
	ADEGISFR	Sigma standards	160706_S_CCES_53_01	452.724	2	718.376	1	y6	38.22	172393696	2448753	3
	ADEGISFR	Sigma standards	160721_S_CCES_24_01	452.724	2	419.228	1	y3	39.3	171473616	1132587	2
	ADEGISFR	Sigma standards	160721_S_CCES_45_01	452.724	2	718.376	1	y6	38.56	171296000	2305017	3
	ADEGISFR	Sigma standards	160721_S_CCES_16_01	452.724	2	718.376	1	y6	37.52	171267440	1248074	3
	ADEGISFR	Sigma standards	160721_S_CCES_35_01	452.724	2	419.228	1	y3	38.48	170702416	1954642	2
	ADEGISFR	Sigma standards	160721_S_CCES_53_01	452.724	2	589.333	1	y5	38.41	170574336	2311517	1
	ADEGISFR	Sigma standards	160706_S_CCES_40_01	452.724	2	419.228	1	y3	38.99	170516480	1314778	2
	ADEGISFR	Sigma standards	160721_S_CCES_15_01	452.724	2	419.228	1	y3	38.62	170444800	879118	2
	ADEGISFR	Sigma standards	160706_S_CCES_14_01	452.724	2	718.376	1	y6	39.64	170080992	351439	3
	ADEGISFR	Sigma standards	160721_S_CCES_34_01	452.724	2	718.376	1	y6	38.07	170050736	1183494	3
	ADEGISFR	Sigma standards	160706_S_CCES_17_01	452.724	2	419.228	1	y3	38.99	170030128	481997	2
	ADEGISFR	Sigma standards	160706_S_CCES_38_01	452.724	2	718.376	1	y6	37.59	169826544	1091792	3
	ADEGISFR	Sigma standards	160721_S_CCES_06_01	452.724	2	718.376	1	y6	38.99	169727280	1750494	3
	ADEGISFR	Sigma standards	160706_S_CCES_74_01	452.724	2	419.228	1	y3	38.65	169560560	779787	2
	ADEGISFR	Sigma standards	160706_S_CCES_66_01	452.724	2	419.228	1	y3	38.46	169372448	1018245	2
	ADEGISFR	Sigma standards	160706_S_CCES_86_01	452.724	2	718.376	1	y6	39.29	169307760	884678	3
	ADEGISFR	Sigma standards	160721_S_CCES_32_01	452.724	2	419.228	1	y3	37.1	169028576	1414957	2
	ADEGISFR	Sigma standards	160706_S_CCES_05_01	452.724	2	419.228	1	y3	38.55	168568032	1044604	2
	ADEGISFR	Sigma standards	160721_S_CCES_50_01	452.724	2	718.376	1	y6	38.53	168372000	697416	3
	ADEGISFR	Sigma standards	160706_S_CCES_77_02	452.724	2	718.376	1	y6	37.09	168180688	1595708	3
	ADEGISFR	Sigma standards	160706_S_CCES_03_01	452.724	2	718.376	1	y6	39.19	167954240	1631168	3
	ADEGISFR	Sigma standards	160706_S_CCES_24_01	452.724	2	718.376	1	y6	39.54	167918640	432180	3
	ADEGISFR	Sigma standards	160721_S_CCES_01_01	452.724	2	419.228	1	y3	39.2	167821152	992543	2
	ADEGISFR	Sigma standards	160706_S_CCES_79_01	452.724	2	419.228	1	y3	38.44	167086864	1200918	2
	ADEGISFR	Sigma standards	160706_S_CCES_61_01	452.724	2	718.376	1	y6	38.68	166869840	1430026	3
	ADEGISFR	Sigma standards	160721_S_CCES_05_01	452.724	2	419.228	1	y3	38.76	166750240	920210	2
	ADEGISFR	Sigma standards	160706_S_CCES_60_01	452.724	2	718.376	1	y6	37.15	166597184	2378481	3
	ADEGISFR	Sigma standards	160721_S_CCES_47_01	452.724	2	419.228	1	y3	39.28	166570224	1714724	2
	ADEGISFR	Sigma standards	160706_S_CCES_85_01	452.724	2	419.228	1	y3	38.93	166284880	2004418	2
	ADEGISFR	Sigma standards	160706_S_CCES_07_01	452.724	2	718.376	1	y6	40.8	165656576	1340880	3
	ADEGISFR	Sigma standards	160706_S_CCES_01_01	452.724	2	718.376	1	y6	38.98	165607072	849653	3
	ADEGISFR	Sigma standards	160706_S_CCES_45_01	452.724	2	419.228	1	y3	39.29	165407136	1400963	2
	ADEGISFR	Sigma standards	160706_S_CCES_81_01	452.724	2	419.228	1	y3	38.71	165363904	1165464	2
	ADEGISFR	Sigma standards	160721_S_CCES_39_01	452.724	2	419.228	1	y3	38.82	164874832	987900	2
	ADEGISFR	Sigma standards	160706_S_CCES_12_01	452.724	2	718.376	1	y6	38.44	164263776	1895605	3
	ADEGISFR	Sigma standards	160706_S_CCES_70_01	452.724	2	718.376	1	y6	38.56	163750272	1955558	3
	ADEGISFR	Sigma standards	160721_S_CCES_12_01	452.724	2	718.376	1	y6	39.71	163379136	1309124	3
	ADEGISFR	Sigma standards	160706_S_CCES_28_01	452.724	2	718.376	1	y6	38.97	163237200	1366927	3
	ADEGISFR	Sigma standards	160721_S_CCES_44_01	452.724	2	419.228	1	y3	38.65	162758928	2004989	2
	ADEGISFR	Sigma standards	160706_S_CCES_02_01	452.724	2	419.228	1	y3	38.62	162451536	728478	2
	ADEGISFR	Sigma standards	160721_S_CCES_48_01	452.724	2	419.228	1	y3	38.61	162145760	1176177	2
	ADEGISFR	Sigma standards	160721_S_CCES_13_01	452.724	2	718.376	1	y6	39.81	161687712	1208834	3
	ADEGISFR	Sigma standards	160706_S_CCES_51_01	452.724	2	718.376	1	y6	38.56	160706048	412458	3
	ADEGISFR	Sigma standards	160721_S_CCES_19_01	452.724	2	419.228	1	y3	38.72	160669040	1514897	2
	ADEGISFR	Sigma standards	160706_S_CCES_33_02	452.724	2	718.376	1	y6	37.45	160447104	2268825	3
	ADEGISFR	Sigma standards	160706_S_CCES_37_01	452.724	2	419.228	1	y3	38.78	159146416	1636283	2
	ADEGISFR	Sigma standards	160721_S_CCES_04_01	452.724	2	718.376	1	y6	37.74	158938656	1066440	3
	ADEGISFR	Sigma standards	160706_S_CCES_44_01	452.724	2	718.376	1	y6	38.37	158344912	2197782	3
	ADEGISFR	Sigma standards	160706_S_CCES_29_02	452.724	2	718.376	1	y6	37.26	158192272	506153	3
	ADEGISFR	Sigma standards	160706_S_CCES_11_01	452.724	2	718.376	1	y6	38.34	157120352	1398466	3
	ADEGISFR	Sigma standards	160706_S_CCES_32_01	452.724	2	419.228	1	y3	38.48	155446784	1699581	2
	ADEGISFR	Sigma standards	160721_S_CCES_24_01	452.724	2	718.376	1	y6	39.3	154931264	1346368	3
	ADEGISFR	Sigma standards	160706_S_CCES_79_01	452.724	2	718.376	1	y6	38.46	154614496	1187592	3
	ADEGISFR	Sigma standards	160721_S_CCES_46_01	452.724	2	718.376	1	y6	39.35	154298240	2066988	3
	ADEGISFR	Sigma standards	160721_S_CCES_47_01	452.724	2	718.376	1	y6	39.28	153616448	1422004	3
	ADEGISFR	Sigma standards	160706_S_CCES_40_01	452.724	2	718.376	1	y6	38.99	153604240	1041148	3
	ADEGISFR	Sigma standards	160721_S_CCES_35_01	452.724	2	718.376	1	y6	38.48	153509616	1656440	3
	ADEGISFR	Sigma standards	160706_S_CCES_05_01	452.724	2	718.376	1	y6	38.55	152819232	730290	3
	ADEGISFR	Sigma standards	160706_S_CCES_74_01	452.724	2	718.376	1	y6	38.62	152703520	689459	3
	ADEGISFR	Sigma standards	160721_S_CCES_01_01	452.724	2	718.376	1	y6	39.16	152609328	912178	3
	ADEGISFR	Sigma standards	160721_S_CCES_32_01	452.724	2	718.376	1	y6	37.12	152549392	821539	3
	ADEGISFR	Sigma standards	160706_S_CCES_64_01	452.724	2	419.228	1	y3	39.45	152530464	661319	2
	ADEGISFR	Sigma standards	160706_S_CCES_72_01	452.724	2	419.228	1	y3	38.58	151876352	1200152	2
	ADEGISFR	Sigma standards	160706_S_CCES_17_01	452.724	2	718.376	1	y6	38.99	151672960	344674	3
	ADEGISFR	Sigma standards	160721_S_CCES_05_01	452.724	2	718.376	1	y6	38.73	151506272	1108300	3
	ADEGISFR	Sigma standards	160706_S_CCES_66_01	452.724	2	718.376	1	y6	38.46	151473472	1103806	3
	ADEGISFR	Sigma standards	160721_S_CCES_15_01	452.724	2	718.376	1	y6	38.59	151436768	847126	3
	ADEGISFR	Sigma standards	160706_S_CCES_85_01	452.724	2	718.376	1	y6	38.93	150570368	1890251	3
	ADEGISFR	Sigma standards	160706_S_CCES_10_01	452.724	2	419.228	1	y3	37.86	150566080	1211954	2
	ADEGISFR	Sigma standards	160721_S_CCES_39_01	452.724	2	718.376	1	y6	38.82	148878464	736579	3
	ADEGISFR	Sigma standards	160706_S_CCES_81_01	452.724	2	718.376	1	y6	38.71	148790688	1014089	3
	ADEGISFR	Sigma standards	160706_S_CCES_45_01	452.724	2	718.376	1	y6	39.29	147287920	1255028	3
	ADEGISFR	Sigma standards	160721_S_CCES_48_01	452.724	2	718.376	1	y6	38.61	147161200	935660	3
	ADEGISFR	Sigma standards	160721_S_CCES_44_01	452.724	2	718.376	1	y6	38.65	146527056	1519397	3
	ADEGISFR	Sigma standards	160706_S_CCES_02_01	452.724	2	718.376	1	y6	38.62	146476832	695641	3
	ADEGISFR	Sigma standards	160706_S_CCES_37_01	452.724	2	718.376	1	y6	38.78	146291056	1798882	3
	ADEGISFR	Sigma standards	160721_S_CCES_19_01	452.724	2	718.376	1	y6	38.72	145045504	1198341	3
	ADEGISFR	Sigma standards	160706_S_CCES_72_01	452.724	2	718.376	1	y6	38.58	141871040	949634	3
	ADEGISFR	Sigma standards	160706_S_CCES_32_01	452.724	2	718.376	1	y6	38.48	141745072	1563653	3
	ADEGISFR	Sigma standards	160721_S_CCES_53_01	452.724	2	419.228	1	y3	38.41	136227056	1858852	2
	ADEGISFR	Sigma standards	160706_S_CCES_64_01	452.724	2	718.376	1	y6	39.45	136046912	468270	3
	ADEGISFR	Sigma standards	160706_S_CCES_10_01	452.724	2	718.376	1	y6	37.86	133427512	1259913	3
	ADEGISFR	Sigma standards	160721_S_CCES_53_01	452.724	2	718.376	1	y6	38.41	124378264	1801294	3
	AEFAEVSK	Sigma standards	160706_S_CCES_43_01	444.731	2	688.376	1	y6	28.46	741059328	6188686	1
	AEFAEVSK	Sigma standards	160706_S_CCES_36_01	444.731	2	688.376	1	y6	25.18	645970368	8655647	1
	AEFAEVSK	Sigma standards	160706_S_CCES_63_01	444.731	2	688.376	1	y6	25.52	637971648	4411643	1
	AEFAEVSK	Sigma standards	160721_S_CCES_14_01	444.731	2	688.376	1	y6	25.4	635143552	8676324	1
	AEFAEVSK	Sigma standards	160706_S_CCES_57_01	444.731	2	688.376	1	y6	25.62	614894912	2493090	1
	AEFAEVSK	Sigma standards	160706_S_CCES_31_01	444.731	2	688.376	1	y6	25.36	596161728	4411005	1
	AEFAEVSK	Sigma standards	160706_S_CCES_50_01	444.731	2	688.376	1	y6	24.35	587320064	4547567	1
	AEFAEVSK	Sigma standards	160721_S_CCES_56_01	444.731	2	688.376	1	y6	24.33	585368704	3306927	1
	AEFAEVSK	Sigma standards	160721_S_CCES_42_01	444.731	2	688.376	1	y6	25.06	575940544	5765414	1
	AEFAEVSK	Sigma standards	160706_S_CCES_04_01	444.731	2	688.376	1	y6	25.36	573746816	7110726	1
	AEFAEVSK	Sigma standards	160706_S_CCES_13_01	444.731	2	688.376	1	y6	24.54	573734272	7754311	1
	AEFAEVSK	Sigma standards	160721_S_CCES_36_01	444.731	2	688.376	1	y6	25.1	564033216	4145268	1
	AEFAEVSK	Sigma standards	160706_S_CCES_62_01	444.731	2	688.376	1	y6	25.04	561358720	7838314	1
	AEFAEVSK	Sigma standards	160721_S_CCES_40_01	444.731	2	688.376	1	y6	25.63	558682880	5309993	1
	AEFAEVSK	Sigma standards	160706_S_CCES_41_01	444.731	2	688.376	1	y6	25.34	557007232	7091151	1
	AEFAEVSK	Sigma standards	160706_S_CCES_87_01	444.731	2	688.376	1	y6	27.5	545766720	3789299	1
	AEFAEVSK	Sigma standards	160721_S_CCES_37_01	444.731	2	688.376	1	y6	25.52	522504032	4131303	1
	AEFAEVSK	Sigma standards	160721_S_CCES_31_01	444.731	2	688.376	1	y6	25	510962240	2966580	1
	AEFAEVSK	Sigma standards	160706_S_CCES_39_01	444.731	2	688.376	1	y6	24.25	499232160	5175401	1
	AEFAEVSK	Sigma standards	160706_S_CCES_46_01	444.731	2	688.376	1	y6	23.68	485918080	2969117	1
	AEFAEVSK	Sigma standards	160721_S_CCES_17_01	444.731	2	688.376	1	y6	25.41	484682528	2204536	1
	AEFAEVSK	Sigma standards	160721_S_CCES_52_01	444.731	2	688.376	1	y6	24.7	476132992	4120866	1
	AEFAEVSK	Sigma standards	160706_S_CCES_80_01	444.731	2	688.376	1	y6	24.22	468762560	6125034	1
	AEFAEVSK	Sigma standards	160721_S_CCES_02_01	444.731	2	688.376	1	y6	25.53	463431872	6612477	1
	AEFAEVSK	Sigma standards	160721_S_CCES_57_01	444.731	2	688.376	1	y6	24.2	463304768	5634925	1
	AEFAEVSK	Sigma standards	160706_S_CCES_26_01	444.731	2	688.376	1	y6	26.76	461705664	6183496	1
	AEFAEVSK	Sigma standards	160706_S_CCES_84_01	444.731	2	688.376	1	y6	27.36	459154528	2144819	1
	AEFAEVSK	Sigma standards	160721_S_CCES_38_01	444.731	2	688.376	1	y6	23.86	454681664	5233616	1
	AEFAEVSK	Sigma standards	160706_S_CCES_06_01	444.731	2	688.376	1	y6	27.01	454578304	5620184	1
	AEFAEVSK	Sigma standards	160706_S_CCES_23_01	444.731	2	688.376	1	y6	26.7	448008768	5698471	1
	AEFAEVSK	Sigma standards	160706_S_CCES_22_01	444.731	2	688.376	1	y6	26.66	445718240	5638382	1
	AEFAEVSK	Sigma standards	160721_S_CCES_25_01	444.731	2	688.376	1	y6	26.9	443611200	3025821	1
	AEFAEVSK	Sigma standards	160721_S_CCES_22_01	444.731	2	688.376	1	y6	27.15	440510624	5230463	1
	AEFAEVSK	Sigma standards	160721_S_CCES_51_01	444.731	2	688.376	1	y6	26.85	434066240	3547567	1
	AEFAEVSK	Sigma standards	160706_S_CCES_71_01	444.731	2	688.376	1	y6	24.1	433716544	2521267	1
	AEFAEVSK	Sigma standards	160721_S_CCES_43_01	444.731	2	688.376	1	y6	26.47	433058912	2278284	1
	AEFAEVSK	Sigma standards	160721_S_CCES_03_01	444.731	2	688.376	1	y6	25.12	431522944	4989763	1
	AEFAEVSK	Sigma standards	160721_S_CCES_41_01	444.731	2	688.376	1	y6	24.7	424613856	4122769	1
	AEFAEVSK	Sigma standards	160706_S_CCES_69_01	444.731	2	688.376	1	y6	24.06	421126016	5793963	1
	AEFAEVSK	Sigma standards	160706_S_CCES_09_01	444.731	2	688.376	1	y6	26.47	412781376	4219718	1
	AEFAEVSK	Sigma standards	160721_S_CCES_28_01	444.731	2	688.376	1	y6	24.07	408008352	2844736	1
	AEFAEVSK	Sigma standards	160706_S_CCES_27_01	444.731	2	688.376	1	y6	23.96	407435200	3941363	1
	AEFAEVSK	Sigma standards	160721_S_CCES_26_01	444.731	2	688.376	1	y6	24.12	407031040	2053272	1
	AEFAEVSK	Sigma standards	160721_S_CCES_23_01	444.731	2	688.376	1	y6	27.09	405954656	4937226	1
	AEFAEVSK	Sigma standards	160721_S_CCES_21_01	444.731	2	688.376	1	y6	26.52	403050304	1661477	1
	AEFAEVSK	Sigma standards	160721_S_CCES_55_01	444.731	2	688.376	1	y6	26.73	402732320	2462262	1
	AEFAEVSK	Sigma standards	160706_S_CCES_59_01	444.731	2	688.376	1	y6	26.44	400928064	1288610	1
	AEFAEVSK	Sigma standards	160706_S_CCES_54_01	444.731	2	688.376	1	y6	26.65	400602432	1447813	1
	AEFAEVSK	Sigma standards	160721_S_CCES_54_01	444.731	2	688.376	1	y6	26.53	400151168	4011696	1
	AEFAEVSK	Sigma standards	160706_S_CCES_20_01	444.731	2	688.376	1	y6	26.2	399962976	4946980	1
	AEFAEVSK	Sigma standards	160706_S_CCES_73_01	444.731	2	688.376	1	y6	24.1	397524736	4377165	1
	AEFAEVSK	Sigma standards	160721_S_CCES_27_01	444.731	2	688.376	1	y6	27.81	395453216	1803920	1
	AEFAEVSK	Sigma standards	160706_S_CCES_15_01	444.731	2	688.376	1	y6	24.27	393445504	2845093	1
	AEFAEVSK	Sigma standards	160721_S_CCES_33_01	444.731	2	688.376	1	y6	23.06	392307040	2617670	1
	AEFAEVSK	Sigma standards	160721_S_CCES_08_01	444.731	2	688.376	1	y6	25.89	392175520	2657106	1
	AEFAEVSK	Sigma standards	160706_S_CCES_08_01	444.731	2	688.376	1	y6	25.9	390472672	4727366	1
	AEFAEVSK	Sigma standards	160706_S_CCES_76_01	444.731	2	688.376	1	y6	25.68	386007840	2697536	1
	AEFAEVSK	Sigma standards	160706_S_CCES_78_01	444.731	2	688.376	1	y6	26.28	385593120	2575984	1
	AEFAEVSK	Sigma standards	160706_S_CCES_48_01	444.731	2	688.376	1	y6	26.02	382320320	2469093	1
	AEFAEVSK	Sigma standards	160706_S_CCES_35_01	444.731	2	688.376	1	y6	24.23	379882560	3792060	1
	AEFAEVSK	Sigma standards	160706_S_CCES_55_01	444.731	2	688.376	1	y6	25.92	379872672	2154970	1
	AEFAEVSK	Sigma standards	160706_S_CCES_03_01	444.731	2	688.376	1	y6	25.56	379037152	4588640	1
	AEFAEVSK	Sigma standards	160721_S_CCES_30_01	444.731	2	688.376	1	y6	23.14	378122848	1733312	1
	AEFAEVSK	Sigma standards	160721_S_CCES_34_01	444.731	2	688.376	1	y6	24.55	377710560	1995658	1
	AEFAEVSK	Sigma standards	160706_S_CCES_56_01	444.731	2	688.376	1	y6	25.85	376046720	1625728	1
	AEFAEVSK	Sigma standards	160706_S_CCES_30_01	444.731	2	688.376	1	y6	25.64	373934432	2996073	1
	AEFAEVSK	Sigma standards	160706_S_CCES_58_01	444.731	2	688.376	1	y6	24.23	373715936	3581470	1
	AEFAEVSK	Sigma standards	160721_S_CCES_29_01	444.731	2	688.376	1	y6	23.92	371944928	5494774	1
	AEFAEVSK	Sigma standards	160706_S_CCES_34_01	444.731	2	688.376	1	y6	25.8	367591776	1412559	1
	AEFAEVSK	Sigma standards	160721_S_CCES_20_01	444.731	2	688.376	1	y6	27.21	365795552	3331404	1
	AEFAEVSK	Sigma standards	160706_S_CCES_42_01	444.731	2	688.376	1	y6	24.17	365533664	2995070	1
	AEFAEVSK	Sigma standards	160706_S_CCES_18_01	444.731	2	688.376	1	y6	23.77	363975712	2598952	1
	AEFAEVSK	Sigma standards	160706_S_CCES_68_01	444.731	2	688.376	1	y6	25	360464096	4787672	1
	AEFAEVSK	Sigma standards	160721_S_CCES_10_01	444.731	2	688.376	1	y6	25.8	358358720	2307830	1
	AEFAEVSK	Sigma standards	160721_S_CCES_09_01	444.731	2	688.376	1	y6	25.8	358067392	3050649	1
	AEFAEVSK	Sigma standards	160706_S_CCES_47_01	444.731	2	688.376	1	y6	23.9	357006656	4265729	1
	AEFAEVSK	Sigma standards	160706_S_CCES_25_01	444.731	2	688.376	1	y6	24.13	355212448	2888263	1
	AEFAEVSK	Sigma standards	160721_S_CCES_49_01	444.731	2	688.376	1	y6	25.23	350927552	2933017	1
	AEFAEVSK	Sigma standards	160706_S_CCES_19_01	444.731	2	688.376	1	y6	25.81	350153248	4417065	1
	AEFAEVSK	Sigma standards	160721_S_CCES_18_01	444.731	2	688.376	1	y6	23.44	349105536	3264380	1
	AEFAEVSK	Sigma standards	160706_S_CCES_61_01	444.731	2	688.376	1	y6	25.13	348913248	2869145	1
	AEFAEVSK	Sigma standards	160721_S_CCES_50_01	444.731	2	688.376	1	y6	25.01	348778368	2388722	1
	AEFAEVSK	Sigma standards	160706_S_CCES_67_01	444.731	2	688.376	1	y6	23.71	347910112	2536693	1
	AEFAEVSK	Sigma standards	160706_S_CCES_83_01	444.731	2	688.376	1	y6	23.61	347268256	2137583	1
	AEFAEVSK	Sigma standards	160706_S_CCES_82_01	444.731	2	688.376	1	y6	25.11	346954112	2286246	1
	AEFAEVSK	Sigma standards	160706_S_CCES_49_01	444.731	2	688.376	1	y6	26.46	342747968	2485601	1
	AEFAEVSK	Sigma standards	160706_S_CCES_51_01	444.731	2	688.376	1	y6	25.16	340009184	1411095	1
	AEFAEVSK	Sigma standards	160721_S_CCES_16_01	444.731	2	688.376	1	y6	24.15	339876128	4088500	1
	AEFAEVSK	Sigma standards	160721_S_CCES_04_01	444.731	2	688.376	1	y6	24.36	335717312	2366361	1
	AEFAEVSK	Sigma standards	160706_S_CCES_75_01	444.731	2	688.376	1	y6	24.95	334992768	2853133	1
	AEFAEVSK	Sigma standards	160706_S_CCES_14_01	444.731	2	688.376	1	y6	26.24	334590336	4970853	1
	AEFAEVSK	Sigma standards	160706_S_CCES_70_01	444.731	2	688.376	1	y6	25.04	330065920	4186815	1
	AEFAEVSK	Sigma standards	160706_S_CCES_65_01	444.731	2	688.376	1	y6	25.24	330044352	3097906	1
	AEFAEVSK	Sigma standards	160706_S_CCES_53_01	444.731	2	688.376	1	y6	24.87	329908384	1648759	1
	AEFAEVSK	Sigma standards	160706_S_CCES_38_01	444.731	2	688.376	1	y6	24.16	329619744	1366379	1
	AEFAEVSK	Sigma standards	160721_S_CCES_15_01	444.731	2	688.376	1	y6	25.12	328801984	3184566	1
	AEFAEVSK	Sigma standards	160721_S_CCES_12_01	444.731	2	688.376	1	y6	26.18	327561984	885514	1
	AEFAEVSK	Sigma standards	160706_S_CCES_86_01	444.731	2	688.376	1	y6	25.96	324460832	2732112	1
	AEFAEVSK	Sigma standards	160706_S_CCES_60_01	444.731	2	688.376	1	y6	23.85	322676576	4814298	1
	AEFAEVSK	Sigma standards	160721_S_CCES_11_01	444.731	2	688.376	1	y6	24.81	320141632	2513649	1
	AEFAEVSK	Sigma standards	160706_S_CCES_11_01	444.731	2	688.376	1	y6	24.95	319822656	2763314	1
	AEFAEVSK	Sigma standards	160706_S_CCES_33_02	444.731	2	688.376	1	y6	24.29	318902816	1703161	1
	AEFAEVSK	Sigma standards	160721_S_CCES_06_01	444.731	2	688.376	1	y6	25.22	318852672	1822243	1
	AEFAEVSK	Sigma standards	160706_S_CCES_21_01	444.731	2	688.376	1	y6	25.39	318748224	4377759	1
	AEFAEVSK	Sigma standards	160721_S_CCES_45_01	444.731	2	688.376	1	y6	25.07	318655712	1836378	1
	AEFAEVSK	Sigma standards	160721_S_CCES_13_01	444.731	2	688.376	1	y6	26.11	317589184	1474943	1
	AEFAEVSK	Sigma standards	160721_S_CCES_01_01	444.731	2	688.376	1	y6	25.7	317555744	4743572	1
	AEFAEVSK	Sigma standards	160706_S_CCES_01_01	444.731	2	688.376	1	y6	25.58	317483776	1114996	1
	AEFAEVSK	Sigma standards	160706_S_CCES_07_01	444.731	2	688.376	1	y6	26.96	315728320	1240479	1
	AEFAEVSK	Sigma standards	160721_S_CCES_32_01	444.731	2	688.376	1	y6	23.41	313296672	4745202	1
	AEFAEVSK	Sigma standards	160706_S_CCES_24_01	444.731	2	688.376	1	y6	25.82	312247104	1056279	1
	AEFAEVSK	Sigma standards	160706_S_CCES_44_01	444.731	2	688.376	1	y6	24.88	310534528	2128049	1
	AEFAEVSK	Sigma standards	160706_S_CCES_05_01	444.731	2	688.376	1	y6	25.21	310440384	3145585	1
	AEFAEVSK	Sigma standards	160706_S_CCES_12_01	444.731	2	688.376	1	y6	24.98	309895584	2613469	1
	AEFAEVSK	Sigma standards	160706_S_CCES_77_02	444.731	2	688.376	1	y6	23.91	309720928	2643289	1
	AEFAEVSK	Sigma standards	160706_S_CCES_74_01	444.731	2	688.376	1	y6	25.11	308794496	2076277	1
	AEFAEVSK	Sigma standards	160721_S_CCES_05_01	444.731	2	688.376	1	y6	25.22	306812032	3260572	1
	AEFAEVSK	Sigma standards	160706_S_CCES_02_01	444.731	2	688.376	1	y6	25.17	306714048	1420514	1
	AEFAEVSK	Sigma standards	160721_S_CCES_35_01	444.731	2	688.376	1	y6	25.08	305544800	2394251	1
	AEFAEVSK	Sigma standards	160706_S_CCES_29_02	444.731	2	688.376	1	y6	24.05	304091328	2064393	1
	AEFAEVSK	Sigma standards	160721_S_CCES_24_01	444.731	2	688.376	1	y6	25.87	303396032	1287445	1
	AEFAEVSK	Sigma standards	160706_S_CCES_81_01	444.731	2	688.376	1	y6	25.1	303219776	1967674	1
	AEFAEVSK	Sigma standards	160706_S_CCES_79_01	444.731	2	688.376	1	y6	25.05	298891616	1396264	1
	AEFAEVSK	Sigma standards	160706_S_CCES_64_01	444.731	2	688.376	1	y6	25.83	298015136	3731543	1
	AEFAEVSK	Sigma standards	160706_S_CCES_10_01	444.731	2	688.376	1	y6	24.37	296335136	3333314	1
	AEFAEVSK	Sigma standards	160706_S_CCES_66_01	444.731	2	688.376	1	y6	24.86	294715136	3119357	1
	AEFAEVSK	Sigma standards	160706_S_CCES_43_01	444.731	2	541.307	1	y5	28.46	289276896	2781132	2
	AEFAEVSK	Sigma standards	160721_S_CCES_46_01	444.731	2	688.376	1	y6	25.79	287691776	2499602	1
	AEFAEVSK	Sigma standards	160721_S_CCES_48_01	444.731	2	688.376	1	y6	25.22	287307136	2429050	1
	AEFAEVSK	Sigma standards	160706_S_CCES_52_01	444.731	2	688.376	1	y6	25.51	284154688	761042	1
	AEFAEVSK	Sigma standards	160706_S_CCES_28_01	444.731	2	688.376	1	y6	25.58	281710688	802238	1
	AEFAEVSK	Sigma standards	160706_S_CCES_40_01	444.731	2	688.376	1	y6	25.35	278612064	3026934	1
	AEFAEVSK	Sigma standards	160706_S_CCES_45_01	444.731	2	688.376	1	y6	25.77	278416832	1993843	1
	AEFAEVSK	Sigma standards	160721_S_CCES_39_01	444.731	2	688.376	1	y6	25.39	275503264	1370523	1
	AEFAEVSK	Sigma standards	160706_S_CCES_72_01	444.731	2	688.376	1	y6	25.21	274858688	1136908	1
	AEFAEVSK	Sigma standards	160706_S_CCES_17_01	444.731	2	688.376	1	y6	25.64	271618176	2666830	1
	AEFAEVSK	Sigma standards	160721_S_CCES_19_01	444.731	2	688.376	1	y6	25.18	268667168	3012392	1
	AEFAEVSK	Sigma standards	160706_S_CCES_32_01	444.731	2	688.376	1	y6	25.33	266253808	2829390	1
	AEFAEVSK	Sigma standards	160706_S_CCES_63_01	444.731	2	541.307	1	y5	25.52	265618528	1867732	2
	AEFAEVSK	Sigma standards	160721_S_CCES_07_01	444.731	2	688.376	1	y6	24.31	265364240	1526530	1
	AEFAEVSK	Sigma standards	160706_S_CCES_85_01	444.731	2	688.376	1	y6	25.44	263708672	1273592	1
	AEFAEVSK	Sigma standards	160721_S_CCES_44_01	444.731	2	688.376	1	y6	25.28	263480736	2025196	1
	AEFAEVSK	Sigma standards	160706_S_CCES_36_01	444.731	2	541.307	1	y5	25.18	263051648	4149338	2
	AEFAEVSK	Sigma standards	160706_S_CCES_37_01	444.731	2	688.376	1	y6	25.19	257326016	2224259	1
	AEFAEVSK	Sigma standards	160721_S_CCES_42_01	444.731	2	541.307	1	y5	25.06	247992848	3176662	2
	AEFAEVSK	Sigma standards	160721_S_CCES_14_01	444.731	2	541.307	1	y5	25.4	246984064	3565435	2
	AEFAEVSK	Sigma standards	160706_S_CCES_50_01	444.731	2	541.307	1	y5	24.35	246796352	1922132	2
	AEFAEVSK	Sigma standards	160721_S_CCES_53_01	444.731	2	688.376	1	y6	25.05	244290560	3022035	1
	AEFAEVSK	Sigma standards	160721_S_CCES_56_01	444.731	2	541.307	1	y5	24.33	243316112	1390513	2
	AEFAEVSK	Sigma standards	160706_S_CCES_57_01	444.731	2	541.307	1	y5	25.62	242302752	845606	2
	AEFAEVSK	Sigma standards	160706_S_CCES_13_01	444.731	2	541.307	1	y5	24.58	241610800	3255964	2
	AEFAEVSK	Sigma standards	160721_S_CCES_47_01	444.731	2	688.376	1	y6	25.68	239636544	2390055	1
	AEFAEVSK	Sigma standards	160706_S_CCES_31_01	444.731	2	541.307	1	y5	25.36	239259328	1588349	2
	AEFAEVSK	Sigma standards	160721_S_CCES_36_01	444.731	2	541.307	1	y5	25.12	236167248	1750410	2
	AEFAEVSK	Sigma standards	160706_S_CCES_04_01	444.731	2	541.307	1	y5	25.36	231977312	2661027	2
	AEFAEVSK	Sigma standards	160721_S_CCES_40_01	444.731	2	541.307	1	y5	25.63	231061312	2229736	2
	AEFAEVSK	Sigma standards	160706_S_CCES_41_01	444.731	2	541.307	1	y5	25.34	228970720	3073225	2
	AEFAEVSK	Sigma standards	160706_S_CCES_62_01	444.731	2	541.307	1	y5	25.04	221404224	3042456	2
	AEFAEVSK	Sigma standards	160721_S_CCES_37_01	444.731	2	541.307	1	y5	25.52	219294752	1983356	2
	AEFAEVSK	Sigma standards	160721_S_CCES_31_01	444.731	2	541.307	1	y5	25	214476656	1223300	2
	AEFAEVSK	Sigma standards	160706_S_CCES_87_01	444.731	2	541.307	1	y5	27.5	211872048	1473075	2
	AEFAEVSK	Sigma standards	160706_S_CCES_39_01	444.731	2	541.307	1	y5	24.27	208389216	1505159	2
	AEFAEVSK	Sigma standards	160721_S_CCES_17_01	444.731	2	541.307	1	y5	25.41	201284240	282299	2
	AEFAEVSK	Sigma standards	160706_S_CCES_46_01	444.731	2	541.307	1	y5	23.68	200379664	961239	2
	AEFAEVSK	Sigma standards	160721_S_CCES_02_01	444.731	2	541.307	1	y5	25.53	200353888	2527705	2
	AEFAEVSK	Sigma standards	160706_S_CCES_80_01	444.731	2	541.307	1	y5	24.2	196812304	3112202	2
	AEFAEVSK	Sigma standards	160721_S_CCES_52_01	444.731	2	541.307	1	y5	24.7	191837120	1700080	2
	AEFAEVSK	Sigma standards	160721_S_CCES_38_01	444.731	2	541.307	1	y5	23.86	190198192	2127637	2
	AEFAEVSK	Sigma standards	160721_S_CCES_57_01	444.731	2	541.307	1	y5	24.2	189265664	2635297	2
	AEFAEVSK	Sigma standards	160706_S_CCES_06_01	444.731	2	541.307	1	y5	27.01	183499680	2377635	2
	AEFAEVSK	Sigma standards	160706_S_CCES_26_01	444.731	2	541.307	1	y5	26.77	183411424	2794637	2
	AEFAEVSK	Sigma standards	160721_S_CCES_03_01	444.731	2	541.307	1	y5	25.12	182737472	1849767	2
	AEFAEVSK	Sigma standards	160706_S_CCES_71_01	444.731	2	541.307	1	y5	24.08	179178192	808593	2
	AEFAEVSK	Sigma standards	160706_S_CCES_23_01	444.731	2	541.307	1	y5	26.7	178887280	2154970	2
	AEFAEVSK	Sigma standards	160721_S_CCES_51_01	444.731	2	541.307	1	y5	26.85	177766432	1019149	2
	AEFAEVSK	Sigma standards	160706_S_CCES_22_01	444.731	2	541.307	1	y5	26.66	177651328	2207113	2
	AEFAEVSK	Sigma standards	160706_S_CCES_84_01	444.731	2	541.307	1	y5	27.39	177515168	874108	2
	AEFAEVSK	Sigma standards	160721_S_CCES_22_01	444.731	2	541.307	1	y5	27.15	174350784	2021034	2
	AEFAEVSK	Sigma standards	160721_S_CCES_33_01	444.731	2	541.307	1	y5	23.02	173253968	1051931	2
	AEFAEVSK	Sigma standards	160721_S_CCES_43_01	444.731	2	541.307	1	y5	26.47	171818192	1073552	2
	AEFAEVSK	Sigma standards	160706_S_CCES_69_01	444.731	2	541.307	1	y5	24.06	171344400	2216427	2
	AEFAEVSK	Sigma standards	160721_S_CCES_41_01	444.731	2	541.307	1	y5	24.7	171124752	1777769	2
	AEFAEVSK	Sigma standards	160721_S_CCES_26_01	444.731	2	541.307	1	y5	24.12	170983424	813399	2
	AEFAEVSK	Sigma standards	160721_S_CCES_25_01	444.731	2	541.307	1	y5	26.88	170935776	1344914	2
	AEFAEVSK	Sigma standards	160706_S_CCES_27_01	444.731	2	541.307	1	y5	23.96	170133280	1511562	2
	AEFAEVSK	Sigma standards	160706_S_CCES_54_01	444.731	2	541.307	1	y5	26.68	167313536	901703	2
	AEFAEVSK	Sigma standards	160721_S_CCES_23_01	444.731	2	541.307	1	y5	27.09	165700464	1670894	2
	AEFAEVSK	Sigma standards	160706_S_CCES_09_01	444.731	2	541.307	1	y5	26.47	165432880	2028127	2
	AEFAEVSK	Sigma standards	160706_S_CCES_73_01	444.731	2	541.307	1	y5	24.1	163631680	2142847	2
	AEFAEVSK	Sigma standards	160706_S_CCES_20_01	444.731	2	541.307	1	y5	26.2	162583664	1934711	2
	AEFAEVSK	Sigma standards	160721_S_CCES_28_01	444.731	2	541.307	1	y5	24.07	162486192	1094534	2
	AEFAEVSK	Sigma standards	160721_S_CCES_54_01	444.731	2	541.307	1	y5	26.53	162347488	1650704	2
	AEFAEVSK	Sigma standards	160721_S_CCES_08_01	444.731	2	541.307	1	y5	25.89	161567792	1376727	2
	AEFAEVSK	Sigma standards	160721_S_CCES_55_01	444.731	2	541.307	1	y5	26.73	160987248	1075942	2
	AEFAEVSK	Sigma standards	160721_S_CCES_21_01	444.731	2	541.307	1	y5	26.52	160944528	668458	2
	AEFAEVSK	Sigma standards	160721_S_CCES_27_01	444.731	2	541.307	1	y5	27.81	158953856	769703	2
	AEFAEVSK	Sigma standards	160706_S_CCES_35_01	444.731	2	541.307	1	y5	24.21	158929296	1261664	2
	AEFAEVSK	Sigma standards	160706_S_CCES_59_01	444.731	2	541.307	1	y5	26.44	158657968	619655	2
	AEFAEVSK	Sigma standards	160706_S_CCES_08_01	444.731	2	541.307	1	y5	25.9	158489328	1954719	2
	AEFAEVSK	Sigma standards	160706_S_CCES_15_01	444.731	2	541.307	1	y5	24.27	158283328	1033536	2
	AEFAEVSK	Sigma standards	160706_S_CCES_76_01	444.731	2	541.307	1	y5	25.68	157794176	1063354	2
	AEFAEVSK	Sigma standards	160721_S_CCES_30_01	444.731	2	541.307	1	y5	23.14	157702496	489981	2
	AEFAEVSK	Sigma standards	160721_S_CCES_29_01	444.731	2	541.307	1	y5	23.92	156240448	2404474	2
	AEFAEVSK	Sigma standards	160706_S_CCES_30_01	444.731	2	541.307	1	y5	25.64	154995360	1317075	2
	AEFAEVSK	Sigma standards	160706_S_CCES_58_01	444.731	2	541.307	1	y5	24.23	153003728	1444722	2
	AEFAEVSK	Sigma standards	160706_S_CCES_03_01	444.731	2	541.307	1	y5	25.56	152529440	1768548	2
	AEFAEVSK	Sigma standards	160721_S_CCES_18_01	444.731	2	541.307	1	y5	23.47	152037440	882636	2
	AEFAEVSK	Sigma standards	160706_S_CCES_48_01	444.731	2	541.307	1	y5	25.99	151790704	1121056	2
	AEFAEVSK	Sigma standards	160706_S_CCES_55_01	444.731	2	541.307	1	y5	25.92	151330544	469555	2
	AEFAEVSK	Sigma standards	160721_S_CCES_34_01	444.731	2	541.307	1	y5	24.55	151284768	775101	2
	AEFAEVSK	Sigma standards	160706_S_CCES_78_01	444.731	2	541.307	1	y5	26.25	151189600	1208588	2
	AEFAEVSK	Sigma standards	160706_S_CCES_56_01	444.731	2	541.307	1	y5	25.85	150726464	734541	2
	AEFAEVSK	Sigma standards	160706_S_CCES_18_01	444.731	2	541.307	1	y5	23.77	150577232	1066289	2
	AEFAEVSK	Sigma standards	160706_S_CCES_47_01	444.731	2	541.307	1	y5	23.9	150170736	1803625	2
	AEFAEVSK	Sigma standards	160706_S_CCES_42_01	444.731	2	541.307	1	y5	24.17	149176976	1265649	2
	AEFAEVSK	Sigma standards	160706_S_CCES_68_01	444.731	2	541.307	1	y5	24.97	148277856	1481494	2
	AEFAEVSK	Sigma standards	160721_S_CCES_09_01	444.731	2	541.307	1	y5	25.8	146983744	1263864	2
	AEFAEVSK	Sigma standards	160721_S_CCES_20_01	444.731	2	541.307	1	y5	27.21	146876128	1409745	2
	AEFAEVSK	Sigma standards	160721_S_CCES_49_01	444.731	2	541.307	1	y5	25.23	146134720	1323910	2
	AEFAEVSK	Sigma standards	160706_S_CCES_67_01	444.731	2	541.307	1	y5	23.71	145376768	1044957	2
	AEFAEVSK	Sigma standards	160706_S_CCES_34_01	444.731	2	541.307	1	y5	25.8	145147056	595218	2
	AEFAEVSK	Sigma standards	160706_S_CCES_49_01	444.731	2	541.307	1	y5	26.46	143881696	833060	2
	AEFAEVSK	Sigma standards	160706_S_CCES_25_01	444.731	2	541.307	1	y5	24.13	143255600	1261322	2
	AEFAEVSK	Sigma standards	160706_S_CCES_83_01	444.731	2	541.307	1	y5	23.61	143148400	801791	2
	AEFAEVSK	Sigma standards	160721_S_CCES_10_01	444.731	2	541.307	1	y5	25.77	143138368	880914	2
	AEFAEVSK	Sigma standards	160706_S_CCES_61_01	444.731	2	541.307	1	y5	25.13	142996256	1114033	2
	AEFAEVSK	Sigma standards	160706_S_CCES_19_01	444.731	2	541.307	1	y5	25.81	141658512	1966790	2
	AEFAEVSK	Sigma standards	160721_S_CCES_50_01	444.731	2	541.307	1	y5	25.01	139827920	1023983	2
	AEFAEVSK	Sigma standards	160721_S_CCES_04_01	444.731	2	541.307	1	y5	24.36	139190592	645511	2
	AEFAEVSK	Sigma standards	160721_S_CCES_16_01	444.731	2	541.307	1	y5	24.17	138464000	1418524	2
	AEFAEVSK	Sigma standards	160706_S_CCES_82_01	444.731	2	541.307	1	y5	25.11	138396128	1055253	2
	AEFAEVSK	Sigma standards	160706_S_CCES_75_01	444.731	2	541.307	1	y5	24.95	136560832	1234213	2
	AEFAEVSK	Sigma standards	160706_S_CCES_53_01	444.731	2	541.307	1	y5	24.87	135267392	982867	2
	AEFAEVSK	Sigma standards	160706_S_CCES_51_01	444.731	2	541.307	1	y5	25.16	134533680	563505	2
	AEFAEVSK	Sigma standards	160721_S_CCES_06_01	444.731	2	541.307	1	y5	25.22	134527232	394683	2
	AEFAEVSK	Sigma standards	160706_S_CCES_38_01	444.731	2	541.307	1	y5	24.16	134416656	659362	2
	AEFAEVSK	Sigma standards	160721_S_CCES_15_01	444.731	2	541.307	1	y5	25.12	133554928	1419696	2
	AEFAEVSK	Sigma standards	160706_S_CCES_65_01	444.731	2	541.307	1	y5	25.24	133435848	1104325	2
	AEFAEVSK	Sigma standards	160706_S_CCES_70_01	444.731	2	541.307	1	y5	25.04	133184128	1790636	2
	AEFAEVSK	Sigma standards	160706_S_CCES_14_01	444.731	2	541.307	1	y5	26.24	132985616	2116148	2
	AEFAEVSK	Sigma standards	160706_S_CCES_21_01	444.731	2	541.307	1	y5	25.39	132653048	1893380	2
	AEFAEVSK	Sigma standards	160706_S_CCES_33_02	444.731	2	541.307	1	y5	24.29	131526120	575232	2
	AEFAEVSK	Sigma standards	160721_S_CCES_32_01	444.731	2	541.307	1	y5	23.41	130186592	2075459	2
	AEFAEVSK	Sigma standards	160721_S_CCES_12_01	444.731	2	541.307	1	y5	26.18	129671400	418673	2
	AEFAEVSK	Sigma standards	160706_S_CCES_44_01	444.731	2	541.307	1	y5	24.88	128778456	932010	2
	AEFAEVSK	Sigma standards	160706_S_CCES_60_01	444.731	2	541.307	1	y5	23.85	128019256	2008994	2
	AEFAEVSK	Sigma standards	160706_S_CCES_77_02	444.731	2	541.307	1	y5	23.91	127814176	1126287	2
	AEFAEVSK	Sigma standards	160706_S_CCES_24_01	444.731	2	541.307	1	y5	25.82	127658128	314006	2
	AEFAEVSK	Sigma standards	160721_S_CCES_45_01	444.731	2	541.307	1	y5	25.07	127615584	0	2
	AEFAEVSK	Sigma standards	160721_S_CCES_11_01	444.731	2	541.307	1	y5	24.78	127298440	851380	2
	AEFAEVSK	Sigma standards	160706_S_CCES_05_01	444.731	2	541.307	1	y5	25.21	126775088	1427419	2
	AEFAEVSK	Sigma standards	160721_S_CCES_01_01	444.731	2	541.307	1	y5	25.7	126773384	1323549	2
	AEFAEVSK	Sigma standards	160721_S_CCES_13_01	444.731	2	541.307	1	y5	26.11	126748016	404118	2
	AEFAEVSK	Sigma standards	160706_S_CCES_29_02	444.731	2	541.307	1	y5	24.05	125968056	847545	2
	AEFAEVSK	Sigma standards	160706_S_CCES_07_01	444.731	2	541.307	1	y5	26.98	125888008	596133	2
	AEFAEVSK	Sigma standards	160706_S_CCES_86_01	444.731	2	541.307	1	y5	25.96	124769784	1136861	2
	AEFAEVSK	Sigma standards	160721_S_CCES_35_01	444.731	2	541.307	1	y5	25.05	124120208	782469	2
	AEFAEVSK	Sigma standards	160706_S_CCES_11_01	444.731	2	541.307	1	y5	24.95	124024072	1237615	2
	AEFAEVSK	Sigma standards	160721_S_CCES_05_01	444.731	2	541.307	1	y5	25.22	123930064	1129162	2
	AEFAEVSK	Sigma standards	160706_S_CCES_01_01	444.731	2	541.307	1	y5	25.53	122874952	371384	2
	AEFAEVSK	Sigma standards	160706_S_CCES_02_01	444.731	2	541.307	1	y5	25.17	122667168	386832	2
	AEFAEVSK	Sigma standards	160706_S_CCES_74_01	444.731	2	541.307	1	y5	25.11	122017888	618307	2
	AEFAEVSK	Sigma standards	160721_S_CCES_24_01	444.731	2	541.307	1	y5	25.87	121608688	580558	2
	AEFAEVSK	Sigma standards	160706_S_CCES_81_01	444.731	2	541.307	1	y5	25.1	121344264	1017391	2
	AEFAEVSK	Sigma standards	160706_S_CCES_66_01	444.731	2	541.307	1	y5	24.88	120858984	1321630	2
	AEFAEVSK	Sigma standards	160706_S_CCES_64_01	444.731	2	541.307	1	y5	25.83	119689696	1414465	2
	AEFAEVSK	Sigma standards	160706_S_CCES_10_01	444.731	2	541.307	1	y5	24.37	118820904	1347247	2
	AEFAEVSK	Sigma standards	160721_S_CCES_46_01	444.731	2	541.307	1	y5	25.79	117594288	929292	2
	AEFAEVSK	Sigma standards	160721_S_CCES_39_01	444.731	2	541.307	1	y5	25.39	117263712	900840	2
	AEFAEVSK	Sigma standards	160706_S_CCES_40_01	444.731	2	541.307	1	y5	25.35	115951528	1238184	2
	AEFAEVSK	Sigma standards	160706_S_CCES_17_01	444.731	2	541.307	1	y5	25.64	115434240	1052252	2
	AEFAEVSK	Sigma standards	160706_S_CCES_79_01	444.731	2	541.307	1	y5	25.05	115312000	331656	2
	AEFAEVSK	Sigma standards	160706_S_CCES_12_01	444.731	2	541.307	1	y5	24.98	115206664	1099240	2
	AEFAEVSK	Sigma standards	160706_S_CCES_52_01	444.731	2	541.307	1	y5	25.53	114815200	291331	2
	AEFAEVSK	Sigma standards	160721_S_CCES_48_01	444.731	2	541.307	1	y5	25.22	114251424	739430	2
	AEFAEVSK	Sigma standards	160706_S_CCES_45_01	444.731	2	541.307	1	y5	25.77	113670536	1062622	2
	AEFAEVSK	Sigma standards	160721_S_CCES_07_01	444.731	2	541.307	1	y5	24.33	113014272	679171	2
	AEFAEVSK	Sigma standards	160706_S_CCES_28_01	444.731	2	541.307	1	y5	25.58	110367992	360715	2
	AEFAEVSK	Sigma standards	160706_S_CCES_72_01	444.731	2	541.307	1	y5	25.21	109838576	494998	2
	AEFAEVSK	Sigma standards	160721_S_CCES_19_01	444.731	2	541.307	1	y5	25.18	109563424	1315368	2
	AEFAEVSK	Sigma standards	160706_S_CCES_85_01	444.731	2	541.307	1	y5	25.44	106208968	698143	2
	AEFAEVSK	Sigma standards	160706_S_CCES_32_01	444.731	2	541.307	1	y5	25.33	105860400	1138620	2
	AEFAEVSK	Sigma standards	160721_S_CCES_44_01	444.731	2	541.307	1	y5	25.28	103559992	872728	2
	AEFAEVSK	Sigma standards	160706_S_CCES_37_01	444.731	2	541.307	1	y5	25.19	98993928	610854	2
	AEFAEVSK	Sigma standards	160721_S_CCES_53_01	444.731	2	541.307	1	y5	25.05	97337288	1837447	2
	AEFAEVSK	Sigma standards	160721_S_CCES_47_01	444.731	2	541.307	1	y5	25.68	97217120	1112634	2
	AEFAEVSK	Sigma standards	160706_S_CCES_43_01	444.731	2	817.418	1	y7	28.46	73975216	610538	3
	AEFAEVSK	Sigma standards	160706_S_CCES_63_01	444.731	2	817.418	1	y7	25.52	61741424	0	3
	AEFAEVSK	Sigma standards	160706_S_CCES_36_01	444.731	2	817.418	1	y7	25.18	61629896	854763	3
	AEFAEVSK	Sigma standards	160721_S_CCES_14_01	444.731	2	817.418	1	y7	25.42	58510680	705497	3
	AEFAEVSK	Sigma standards	160706_S_CCES_57_01	444.731	2	817.418	1	y7	25.62	56875332	0	3
	AEFAEVSK	Sigma standards	160706_S_CCES_50_01	444.731	2	817.418	1	y7	24.35	56720868	300880	3
	AEFAEVSK	Sigma standards	160706_S_CCES_31_01	444.731	2	817.418	1	y7	25.36	56034184	0	3
	AEFAEVSK	Sigma standards	160721_S_CCES_42_01	444.731	2	817.418	1	y7	25.06	55262308	596949	3
	AEFAEVSK	Sigma standards	160706_S_CCES_04_01	444.731	2	817.418	1	y7	25.34	54863780	557772	3
	AEFAEVSK	Sigma standards	160706_S_CCES_41_01	444.731	2	817.418	1	y7	25.34	54620808	557530	3
	AEFAEVSK	Sigma standards	160721_S_CCES_36_01	444.731	2	817.418	1	y7	25.12	54492460	602005	3
	AEFAEVSK	Sigma standards	160721_S_CCES_56_01	444.731	2	817.418	1	y7	24.3	54126504	253275	3
	AEFAEVSK	Sigma standards	160706_S_CCES_62_01	444.731	2	817.418	1	y7	25.04	53859332	594462	3
	AEFAEVSK	Sigma standards	160721_S_CCES_37_01	444.731	2	817.418	1	y7	25.54	53311816	0	3
	AEFAEVSK	Sigma standards	160721_S_CCES_40_01	444.731	2	817.418	1	y7	25.63	53214312	336107	3
	AEFAEVSK	Sigma standards	160706_S_CCES_87_01	444.731	2	817.418	1	y7	27.5	52213208	171972	3
	AEFAEVSK	Sigma standards	160706_S_CCES_13_01	444.731	2	817.418	1	y7	24.6	51642328	786489	3
	AEFAEVSK	Sigma standards	160721_S_CCES_31_01	444.731	2	817.418	1	y7	25	50229780	0	3
	AEFAEVSK	Sigma standards	160706_S_CCES_39_01	444.731	2	817.418	1	y7	24.23	47780652	355498	3
	AEFAEVSK	Sigma standards	160721_S_CCES_17_01	444.731	2	817.418	1	y7	25.41	47427664	61122	3
	AEFAEVSK	Sigma standards	160706_S_CCES_46_01	444.731	2	817.418	1	y7	23.68	46132908	335327	3
	AEFAEVSK	Sigma standards	160706_S_CCES_80_01	444.731	2	817.418	1	y7	24.2	44886776	593800	3
	AEFAEVSK	Sigma standards	160721_S_CCES_52_01	444.731	2	817.418	1	y7	24.7	44768544	459967	3
	AEFAEVSK	Sigma standards	160721_S_CCES_02_01	444.731	2	817.418	1	y7	25.53	44693364	0	3
	AEFAEVSK	Sigma standards	160721_S_CCES_57_01	444.731	2	817.418	1	y7	24.25	44346088	545978	3
	AEFAEVSK	Sigma standards	160706_S_CCES_06_01	444.731	2	817.418	1	y7	27.01	43683948	617747	3
	AEFAEVSK	Sigma standards	160706_S_CCES_26_01	444.731	2	817.418	1	y7	26.77	43606660	489108	3
	AEFAEVSK	Sigma standards	160721_S_CCES_38_01	444.731	2	817.418	1	y7	23.88	43225788	510819	3
	AEFAEVSK	Sigma standards	160706_S_CCES_84_01	444.731	2	817.418	1	y7	27.39	42834624	374880	3
	AEFAEVSK	Sigma standards	160706_S_CCES_23_01	444.731	2	817.418	1	y7	26.7	42585196	413040	3
	AEFAEVSK	Sigma standards	160721_S_CCES_03_01	444.731	2	817.418	1	y7	25.12	42408264	356026	3
	AEFAEVSK	Sigma standards	160721_S_CCES_51_01	444.731	2	817.418	1	y7	26.89	42154112	0	3
	AEFAEVSK	Sigma standards	160721_S_CCES_22_01	444.731	2	817.418	1	y7	27.15	42000424	410582	3
	AEFAEVSK	Sigma standards	160721_S_CCES_25_01	444.731	2	817.418	1	y7	26.92	41932752	0	3
	AEFAEVSK	Sigma standards	160706_S_CCES_71_01	444.731	2	817.418	1	y7	24.05	41492148	439950	3
	AEFAEVSK	Sigma standards	160706_S_CCES_22_01	444.731	2	817.418	1	y7	26.66	41139328	337155	3
	AEFAEVSK	Sigma standards	160721_S_CCES_43_01	444.731	2	817.418	1	y7	26.47	41027212	73451	3
	AEFAEVSK	Sigma standards	160721_S_CCES_41_01	444.731	2	817.418	1	y7	24.72	39460136	293701	3
	AEFAEVSK	Sigma standards	160721_S_CCES_26_01	444.731	2	817.418	1	y7	24.12	39395904	242809	3
	AEFAEVSK	Sigma standards	160721_S_CCES_23_01	444.731	2	817.418	1	y7	27.09	39004252	417835	3
	AEFAEVSK	Sigma standards	160706_S_CCES_69_01	444.731	2	817.418	1	y7	24.06	38933688	168671	3
	AEFAEVSK	Sigma standards	160706_S_CCES_09_01	444.731	2	817.418	1	y7	26.47	38726728	343057	3
	AEFAEVSK	Sigma standards	160706_S_CCES_78_01	444.731	2	817.418	1	y7	26.28	38419668	187618	3
	AEFAEVSK	Sigma standards	160721_S_CCES_08_01	444.731	2	817.418	1	y7	25.89	38391948	0	3
	AEFAEVSK	Sigma standards	160706_S_CCES_54_01	444.731	2	817.418	1	y7	26.71	38391268	0	3
	AEFAEVSK	Sigma standards	160706_S_CCES_20_01	444.731	2	817.418	1	y7	26.18	38347884	481643	3
	AEFAEVSK	Sigma standards	160721_S_CCES_54_01	444.731	2	817.418	1	y7	26.53	38038500	249682	3
	AEFAEVSK	Sigma standards	160706_S_CCES_73_01	444.731	2	817.418	1	y7	24.1	37873804	320607	3
	AEFAEVSK	Sigma standards	160721_S_CCES_55_01	444.731	2	817.418	1	y7	26.73	37826176	32657	3
	AEFAEVSK	Sigma standards	160721_S_CCES_33_01	444.731	2	817.418	1	y7	23.09	37745592	0	3
	AEFAEVSK	Sigma standards	160721_S_CCES_28_01	444.731	2	817.418	1	y7	24.07	37679248	291720	3
	AEFAEVSK	Sigma standards	160721_S_CCES_21_01	444.731	2	817.418	1	y7	26.52	37516780	153119	3
	AEFAEVSK	Sigma standards	160706_S_CCES_03_01	444.731	2	817.418	1	y7	25.56	37088808	405749	3
	AEFAEVSK	Sigma standards	160706_S_CCES_27_01	444.731	2	817.418	1	y7	23.96	37028180	225438	3
	AEFAEVSK	Sigma standards	160706_S_CCES_59_01	444.731	2	817.418	1	y7	26.44	36988492	0	3
	AEFAEVSK	Sigma standards	160706_S_CCES_48_01	444.731	2	817.418	1	y7	26.02	36650468	128918	3
	AEFAEVSK	Sigma standards	160721_S_CCES_27_01	444.731	2	817.418	1	y7	27.81	36452136	175657	3
	AEFAEVSK	Sigma standards	160706_S_CCES_30_01	444.731	2	817.418	1	y7	25.64	36303408	176903	3
	AEFAEVSK	Sigma standards	160706_S_CCES_08_01	444.731	2	817.418	1	y7	25.9	36163520	135997	3
	AEFAEVSK	Sigma standards	160706_S_CCES_15_01	444.731	2	817.418	1	y7	24.27	35736952	201098	3
	AEFAEVSK	Sigma standards	160721_S_CCES_30_01	444.731	2	817.418	1	y7	23.1	35731912	0	3
	AEFAEVSK	Sigma standards	160706_S_CCES_55_01	444.731	2	817.418	1	y7	25.92	35607652	0	3
	AEFAEVSK	Sigma standards	160721_S_CCES_34_01	444.731	2	817.418	1	y7	24.58	35339048	96	3
	AEFAEVSK	Sigma standards	160706_S_CCES_35_01	444.731	2	817.418	1	y7	24.21	35333940	167716	3
	AEFAEVSK	Sigma standards	160706_S_CCES_76_01	444.731	2	817.418	1	y7	25.68	35259556	382836	3
	AEFAEVSK	Sigma standards	160706_S_CCES_58_01	444.731	2	817.418	1	y7	24.21	35124416	382851	3
	AEFAEVSK	Sigma standards	160706_S_CCES_56_01	444.731	2	817.418	1	y7	25.82	35095364	0	3
	AEFAEVSK	Sigma standards	160721_S_CCES_29_01	444.731	2	817.418	1	y7	23.89	35024024	334525	3
	AEFAEVSK	Sigma standards	160721_S_CCES_49_01	444.731	2	817.418	1	y7	25.23	34947544	173933	3
	AEFAEVSK	Sigma standards	160721_S_CCES_09_01	444.731	2	817.418	1	y7	25.8	34842960	371716	3
	AEFAEVSK	Sigma standards	160706_S_CCES_68_01	444.731	2	817.418	1	y7	24.97	34730084	442415	3
	AEFAEVSK	Sigma standards	160706_S_CCES_42_01	444.731	2	817.418	1	y7	24.14	34700212	300126	3
	AEFAEVSK	Sigma standards	160721_S_CCES_10_01	444.731	2	817.418	1	y7	25.8	34490304	0	3
	AEFAEVSK	Sigma standards	160721_S_CCES_20_01	444.731	2	817.418	1	y7	27.21	34379032	0	3
	AEFAEVSK	Sigma standards	160706_S_CCES_18_01	444.731	2	817.418	1	y7	23.77	34286684	0	3
	AEFAEVSK	Sigma standards	160706_S_CCES_34_01	444.731	2	817.418	1	y7	25.8	33939780	0	3
	AEFAEVSK	Sigma standards	160706_S_CCES_25_01	444.731	2	817.418	1	y7	24.11	33676300	0	3
	AEFAEVSK	Sigma standards	160706_S_CCES_83_01	444.731	2	817.418	1	y7	23.61	33207954	218001	3
	AEFAEVSK	Sigma standards	160706_S_CCES_67_01	444.731	2	817.418	1	y7	23.69	33197230	0	3
	AEFAEVSK	Sigma standards	160721_S_CCES_18_01	444.731	2	817.418	1	y7	23.47	33008332	0	3
	AEFAEVSK	Sigma standards	160706_S_CCES_47_01	444.731	2	817.418	1	y7	23.9	32939946	231523	3
	AEFAEVSK	Sigma standards	160721_S_CCES_04_01	444.731	2	817.418	1	y7	24.36	32929066	176178	3
	AEFAEVSK	Sigma standards	160706_S_CCES_49_01	444.731	2	817.418	1	y7	26.46	32763576	280511	3
	AEFAEVSK	Sigma standards	160721_S_CCES_16_01	444.731	2	817.418	1	y7	24.17	32591342	279703	3
	AEFAEVSK	Sigma standards	160706_S_CCES_19_01	444.731	2	817.418	1	y7	25.79	32536188	241198	3
	AEFAEVSK	Sigma standards	160706_S_CCES_61_01	444.731	2	817.418	1	y7	25.11	32458212	227628	3
	AEFAEVSK	Sigma standards	160706_S_CCES_82_01	444.731	2	817.418	1	y7	25.11	32323152	156493	3
	AEFAEVSK	Sigma standards	160706_S_CCES_70_01	444.731	2	817.418	1	y7	25.04	32131732	241815	3
	AEFAEVSK	Sigma standards	160706_S_CCES_53_01	444.731	2	817.418	1	y7	24.89	31982918	0	3
	AEFAEVSK	Sigma standards	160721_S_CCES_15_01	444.731	2	817.418	1	y7	25.1	31489876	218493	3
	AEFAEVSK	Sigma standards	160706_S_CCES_14_01	444.731	2	817.418	1	y7	26.24	31473174	384681	3
	AEFAEVSK	Sigma standards	160721_S_CCES_06_01	444.731	2	817.418	1	y7	25.22	31441794	82678	3
	AEFAEVSK	Sigma standards	160721_S_CCES_50_01	444.731	2	817.418	1	y7	25.03	31411858	245792	3
	AEFAEVSK	Sigma standards	160706_S_CCES_75_01	444.731	2	817.418	1	y7	24.95	31258264	134626	3
	AEFAEVSK	Sigma standards	160706_S_CCES_51_01	444.731	2	817.418	1	y7	25.16	31240440	0	3
	AEFAEVSK	Sigma standards	160706_S_CCES_86_01	444.731	2	817.418	1	y7	25.96	31094838	387205	3
	AEFAEVSK	Sigma standards	160706_S_CCES_60_01	444.731	2	817.418	1	y7	23.85	30696070	634174	3
	AEFAEVSK	Sigma standards	160706_S_CCES_65_01	444.731	2	817.418	1	y7	25.27	30629062	211967	3
	AEFAEVSK	Sigma standards	160706_S_CCES_07_01	444.731	2	817.418	1	y7	26.96	30580912	96082	3
	AEFAEVSK	Sigma standards	160721_S_CCES_45_01	444.731	2	817.418	1	y7	25.07	30519892	0	3
	AEFAEVSK	Sigma standards	160706_S_CCES_38_01	444.731	2	817.418	1	y7	24.14	30391920	0	3
	AEFAEVSK	Sigma standards	160721_S_CCES_32_01	444.731	2	817.418	1	y7	23.41	30068026	422889	3
	AEFAEVSK	Sigma standards	160706_S_CCES_21_01	444.731	2	817.418	1	y7	25.39	30027698	222262	3
	AEFAEVSK	Sigma standards	160721_S_CCES_01_01	444.731	2	817.418	1	y7	25.7	30000586	161016	3
	AEFAEVSK	Sigma standards	160706_S_CCES_44_01	444.731	2	817.418	1	y7	24.88	29991440	0	3
	AEFAEVSK	Sigma standards	160721_S_CCES_12_01	444.731	2	817.418	1	y7	26.18	29844792	8635	3
	AEFAEVSK	Sigma standards	160706_S_CCES_12_01	444.731	2	817.418	1	y7	24.98	29821808	230899	3
	AEFAEVSK	Sigma standards	160721_S_CCES_11_01	444.731	2	817.418	1	y7	24.78	29751940	120446	3
	AEFAEVSK	Sigma standards	160721_S_CCES_13_01	444.731	2	817.418	1	y7	26.11	29604498	0	3
	AEFAEVSK	Sigma standards	160706_S_CCES_02_01	444.731	2	817.418	1	y7	25.17	29213822	0	3
	AEFAEVSK	Sigma standards	160706_S_CCES_33_02	444.731	2	817.418	1	y7	24.29	29210462	0	3
	AEFAEVSK	Sigma standards	160706_S_CCES_05_01	444.731	2	817.418	1	y7	25.23	29209000	255502	3
	AEFAEVSK	Sigma standards	160706_S_CCES_74_01	444.731	2	817.418	1	y7	25.11	29113384	0	3
	AEFAEVSK	Sigma standards	160721_S_CCES_35_01	444.731	2	817.418	1	y7	25.03	29064986	0	3
	AEFAEVSK	Sigma standards	160706_S_CCES_11_01	444.731	2	817.418	1	y7	24.95	28985738	337770	3
	AEFAEVSK	Sigma standards	160706_S_CCES_24_01	444.731	2	817.418	1	y7	25.82	28848218	103221	3
	AEFAEVSK	Sigma standards	160721_S_CCES_24_01	444.731	2	817.418	1	y7	25.87	28506798	89620	3
	AEFAEVSK	Sigma standards	160721_S_CCES_05_01	444.731	2	817.418	1	y7	25.22	28439426	348461	3
	AEFAEVSK	Sigma standards	160706_S_CCES_79_01	444.731	2	817.418	1	y7	25.05	28387012	0	3
	AEFAEVSK	Sigma standards	160706_S_CCES_66_01	444.731	2	817.418	1	y7	24.86	28300458	255990	3
	AEFAEVSK	Sigma standards	160706_S_CCES_77_02	444.731	2	817.418	1	y7	23.91	27996424	0	3
	AEFAEVSK	Sigma standards	160706_S_CCES_01_01	444.731	2	817.418	1	y7	25.53	27969750	144020	3
	AEFAEVSK	Sigma standards	160706_S_CCES_81_01	444.731	2	817.418	1	y7	25.1	27960198	259616	3
	AEFAEVSK	Sigma standards	160706_S_CCES_40_01	444.731	2	817.418	1	y7	25.35	27949690	0	3
	AEFAEVSK	Sigma standards	160706_S_CCES_10_01	444.731	2	817.418	1	y7	24.37	27933684	205925	3
	AEFAEVSK	Sigma standards	160706_S_CCES_45_01	444.731	2	817.418	1	y7	25.81	27690082	263179	3
	AEFAEVSK	Sigma standards	160721_S_CCES_48_01	444.731	2	817.418	1	y7	25.24	27463780	265064	3
	AEFAEVSK	Sigma standards	160706_S_CCES_52_01	444.731	2	817.418	1	y7	25.53	27362632	0	3
	AEFAEVSK	Sigma standards	160706_S_CCES_29_02	444.731	2	817.418	1	y7	24.05	27161066	239214	3
	AEFAEVSK	Sigma standards	160706_S_CCES_64_01	444.731	2	817.418	1	y7	25.83	27079260	264933	3
	AEFAEVSK	Sigma standards	160721_S_CCES_39_01	444.731	2	817.418	1	y7	25.44	26996282	35300	3
	AEFAEVSK	Sigma standards	160721_S_CCES_46_01	444.731	2	817.418	1	y7	25.81	26587974	466689	3
	AEFAEVSK	Sigma standards	160706_S_CCES_17_01	444.731	2	817.418	1	y7	25.64	26477286	175148	3
	AEFAEVSK	Sigma standards	160706_S_CCES_72_01	444.731	2	817.418	1	y7	25.21	26047312	54455	3
	AEFAEVSK	Sigma standards	160706_S_CCES_28_01	444.731	2	817.418	1	y7	25.58	26020918	0	3
	AEFAEVSK	Sigma standards	160706_S_CCES_37_01	444.731	2	817.418	1	y7	25.21	25911286	261013	3
	AEFAEVSK	Sigma standards	160721_S_CCES_19_01	444.731	2	817.418	1	y7	25.18	25825734	402959	3
	AEFAEVSK	Sigma standards	160706_S_CCES_32_01	444.731	2	817.418	1	y7	25.33	25650144	261472	3
	AEFAEVSK	Sigma standards	160721_S_CCES_44_01	444.731	2	817.418	1	y7	25.28	25609422	93897	3
	AEFAEVSK	Sigma standards	160721_S_CCES_07_01	444.731	2	817.418	1	y7	24.33	24642930	443127	3
	AEFAEVSK	Sigma standards	160706_S_CCES_85_01	444.731	2	817.418	1	y7	25.44	24359326	271701	3
	AEFAEVSK	Sigma standards	160721_S_CCES_53_01	444.731	2	817.418	1	y7	25.05	23100108	0	3
	AEFAEVSK	Sigma standards	160721_S_CCES_47_01	444.731	2	817.418	1	y7	25.68	21984860	403575	3
	AVQQPDGLAVLGIFLK	Sigma standards	160721_S_CCES_48_01	838.995	2	868.575	1	y8	95.3	1457958	0	1
	AVQQPDGLAVLGIFLK	Sigma standards	160706_S_CCES_44_01	838.995	2	868.575	1	y8	95.3	1363900	0	1
	AVQQPDGLAVLGIFLK	Sigma standards	160721_S_CCES_48_01	838.995	2	698.469	1	y6	95.3	1356824	0	2
	AVQQPDGLAVLGIFLK	Sigma standards	160706_S_CCES_44_01	838.995	2	698.469	1	y6	95.29	1300629	0	2
	AVQQPDGLAVLGIFLK	Sigma standards	160706_S_CCES_01_01	838.995	2	868.575	1	y8	95.4	1240645	10251	1
	AVQQPDGLAVLGIFLK	Sigma standards	160721_S_CCES_07_01	838.995	2	868.575	1	y8	95.44	1188030	0	1
	AVQQPDGLAVLGIFLK	Sigma standards	160721_S_CCES_07_01	838.995	2	698.469	1	y6	95.42	1177396	0	2
	AVQQPDGLAVLGIFLK	Sigma standards	160706_S_CCES_01_01	838.995	2	698.469	1	y6	95.4	1155601	6908	2
	AVQQPDGLAVLGIFLK	Sigma standards	160706_S_CCES_52_01	838.995	2	868.575	1	y8	95.33	1100317	12819	1
	AVQQPDGLAVLGIFLK	Sigma standards	160721_S_CCES_44_01	838.995	2	698.469	1	y6	95.22	1099789	0	1
	AVQQPDGLAVLGIFLK	Sigma standards	160721_S_CCES_44_01	838.995	2	868.575	1	y8	95.22	1090693	0	2
	AVQQPDGLAVLGIFLK	Sigma standards	160706_S_CCES_12_01	838.995	2	868.575	1	y8	95.06	1075869	15405	1
	AVQQPDGLAVLGIFLK	Sigma standards	160721_S_CCES_47_01	838.995	2	868.575	1	y8	95.22	1062966	0	1
	AVQQPDGLAVLGIFLK	Sigma standards	160706_S_CCES_52_01	838.995	2	698.469	1	y6	95.33	1061407	0	2
	AVQQPDGLAVLGIFLK	Sigma standards	160706_S_CCES_86_01	838.995	2	868.575	1	y8	95.4	1042300	8027	1
	AVQQPDGLAVLGIFLK	Sigma standards	160706_S_CCES_12_01	838.995	2	698.469	1	y6	95.05	1010240	16607	2
	AVQQPDGLAVLGIFLK	Sigma standards	160721_S_CCES_47_01	838.995	2	698.469	1	y6	95.25	1005515	0	2
	AVQQPDGLAVLGIFLK	Sigma standards	160706_S_CCES_37_01	838.995	2	868.575	1	y8	95.43	998833	0	1
	AVQQPDGLAVLGIFLK	Sigma standards	160721_S_CCES_33_01	838.995	2	868.575	1	y8	95.08	994661	0	1
	AVQQPDGLAVLGIFLK	Sigma standards	160706_S_CCES_86_01	838.995	2	698.469	1	y6	95.41	985503	11155	2
	AVQQPDGLAVLGIFLK	Sigma standards	160706_S_CCES_37_01	838.995	2	698.469	1	y6	95.44	965868	0	2
	AVQQPDGLAVLGIFLK	Sigma standards	160721_S_CCES_33_01	838.995	2	698.469	1	y6	95.07	961763	0	2
	AVQQPDGLAVLGIFLK	Sigma standards	160706_S_CCES_72_01	838.995	2	868.575	1	y8	95.24	958153	0	1
	AVQQPDGLAVLGIFLK	Sigma standards	160706_S_CCES_79_01	838.995	2	868.575	1	y8	95.19	931397	0	1
	AVQQPDGLAVLGIFLK	Sigma standards	160706_S_CCES_72_01	838.995	2	698.469	1	y6	95.23	909779	434	2
	AVQQPDGLAVLGIFLK	Sigma standards	160706_S_CCES_80_01	838.995	2	868.575	1	y8	95.08	885590	0	1
	AVQQPDGLAVLGIFLK	Sigma standards	160706_S_CCES_79_01	838.995	2	698.469	1	y6	95.19	865979	0	2
	AVQQPDGLAVLGIFLK	Sigma standards	160721_S_CCES_38_01	838.995	2	868.575	1	y8	95	849828	0	1
	AVQQPDGLAVLGIFLK	Sigma standards	160706_S_CCES_80_01	838.995	2	698.469	1	y6	95.06	810867	0	2
	AVQQPDGLAVLGIFLK	Sigma standards	160721_S_CCES_38_01	838.995	2	698.469	1	y6	95.01	807359	0	2
	AVQQPDGLAVLGIFLK	Sigma standards	160706_S_CCES_24_01	838.995	2	868.575	1	y8	95.78	786634	0	1
	AVQQPDGLAVLGIFLK	Sigma standards	160706_S_CCES_71_01	838.995	2	868.575	1	y8	95.03	748508	0	1
	AVQQPDGLAVLGIFLK	Sigma standards	160706_S_CCES_15_01	838.995	2	868.575	1	y8	94.95	741275	0	1
	AVQQPDGLAVLGIFLK	Sigma standards	160721_S_CCES_30_01	838.995	2	868.575	1	y8	94.98	736389	0	1
	AVQQPDGLAVLGIFLK	Sigma standards	160706_S_CCES_24_01	838.995	2	698.469	1	y6	95.76	721247	0	2
	AVQQPDGLAVLGIFLK	Sigma standards	160706_S_CCES_73_01	838.995	2	868.575	1	y8	95.24	716777	0	1
	AVQQPDGLAVLGIFLK	Sigma standards	160706_S_CCES_69_01	838.995	2	868.575	1	y8	94.98	706960	0	1
	AVQQPDGLAVLGIFLK	Sigma standards	160721_S_CCES_41_01	838.995	2	868.575	1	y8	95.12	704651	3524	1
	AVQQPDGLAVLGIFLK	Sigma standards	160721_S_CCES_52_01	838.995	2	868.575	1	y8	95.04	699697	0	1
	AVQQPDGLAVLGIFLK	Sigma standards	160706_S_CCES_39_01	838.995	2	868.575	1	y8	95.01	688390	0	1
	AVQQPDGLAVLGIFLK	Sigma standards	160706_S_CCES_27_01	838.995	2	868.575	1	y8	95.04	687789	0	1
	AVQQPDGLAVLGIFLK	Sigma standards	160721_S_CCES_26_01	838.995	2	868.575	1	y8	94.89	686953	0	1
	AVQQPDGLAVLGIFLK	Sigma standards	160721_S_CCES_30_01	838.995	2	698.469	1	y6	95	685069	0	2
	AVQQPDGLAVLGIFLK	Sigma standards	160706_S_CCES_50_01	838.995	2	698.469	1	y6	95.1	680543	0	1
	AVQQPDGLAVLGIFLK	Sigma standards	160706_S_CCES_50_01	838.995	2	868.575	1	y8	95.09	679132	0	2
	AVQQPDGLAVLGIFLK	Sigma standards	160721_S_CCES_57_01	838.995	2	868.575	1	y8	94.8	677308	0	1
	AVQQPDGLAVLGIFLK	Sigma standards	160721_S_CCES_48_01	838.995	2	427.23	1	b4	95.3	673356	0	3
	AVQQPDGLAVLGIFLK	Sigma standards	160721_S_CCES_41_01	838.995	2	698.469	1	y6	95.12	669884	2005	2
	AVQQPDGLAVLGIFLK	Sigma standards	160706_S_CCES_71_01	838.995	2	698.469	1	y6	95.03	668753	0	2
	AVQQPDGLAVLGIFLK	Sigma standards	160721_S_CCES_28_01	838.995	2	698.469	1	y6	94.94	662771	669	1
	AVQQPDGLAVLGIFLK	Sigma standards	160706_S_CCES_46_01	838.995	2	868.575	1	y8	94.93	660071	0	1
	AVQQPDGLAVLGIFLK	Sigma standards	160721_S_CCES_27_01	838.995	2	868.575	1	y8	96.62	657590	324	1
	AVQQPDGLAVLGIFLK	Sigma standards	160706_S_CCES_15_01	838.995	2	698.469	1	y6	94.94	638579	0	2
	AVQQPDGLAVLGIFLK	Sigma standards	160721_S_CCES_28_01	838.995	2	868.575	1	y8	94.94	635462	0	2
	AVQQPDGLAVLGIFLK	Sigma standards	160721_S_CCES_52_01	838.995	2	698.469	1	y6	95.02	629762	0	2
	AVQQPDGLAVLGIFLK	Sigma standards	160706_S_CCES_73_01	838.995	2	698.469	1	y6	95.23	626395	0	2
	AVQQPDGLAVLGIFLK	Sigma standards	160721_S_CCES_27_01	838.995	2	698.469	1	y6	96.63	626110	0	2
	AVQQPDGLAVLGIFLK	Sigma standards	160706_S_CCES_69_01	838.995	2	698.469	1	y6	94.99	624501	0	2
	AVQQPDGLAVLGIFLK	Sigma standards	160706_S_CCES_76_01	838.995	2	868.575	1	y8	95.28	623883	0	1
	AVQQPDGLAVLGIFLK	Sigma standards	160706_S_CCES_63_01	838.995	2	868.575	1	y8	95.14	623675	0	1
	AVQQPDGLAVLGIFLK	Sigma standards	160706_S_CCES_27_01	838.995	2	698.469	1	y6	95.05	623160	0	2
	AVQQPDGLAVLGIFLK	Sigma standards	160721_S_CCES_57_01	838.995	2	698.469	1	y6	94.8	623026	0	2
	AVQQPDGLAVLGIFLK	Sigma standards	160706_S_CCES_18_01	838.995	2	868.575	1	y8	95.12	621918	0	1
	AVQQPDGLAVLGIFLK	Sigma standards	160706_S_CCES_44_01	838.995	2	427.23	1	b4	95.29	618422	0	3
	AVQQPDGLAVLGIFLK	Sigma standards	160706_S_CCES_46_01	838.995	2	698.469	1	y6	94.92	613693	0	2
	AVQQPDGLAVLGIFLK	Sigma standards	160721_S_CCES_18_01	838.995	2	868.575	1	y8	94.94	610860	0	1
	AVQQPDGLAVLGIFLK	Sigma standards	160706_S_CCES_36_01	838.995	2	868.575	1	y8	95.11	605169	0	1
	AVQQPDGLAVLGIFLK	Sigma standards	160706_S_CCES_58_01	838.995	2	868.575	1	y8	94.97	604950	0	1
	AVQQPDGLAVLGIFLK	Sigma standards	160706_S_CCES_57_01	838.995	2	868.575	1	y8	95.24	603974	0	1
	AVQQPDGLAVLGIFLK	Sigma standards	160721_S_CCES_26_01	838.995	2	698.469	1	y6	94.9	602895	0	2
	AVQQPDGLAVLGIFLK	Sigma standards	160706_S_CCES_57_01	838.995	2	698.469	1	y6	95.25	601061	0	2
	AVQQPDGLAVLGIFLK	Sigma standards	160706_S_CCES_67_01	838.995	2	868.575	1	y8	94.83	592066	0	1
	AVQQPDGLAVLGIFLK	Sigma standards	160721_S_CCES_36_01	838.995	2	868.575	1	y8	95.27	591642	0	1
	AVQQPDGLAVLGIFLK	Sigma standards	160721_S_CCES_18_01	838.995	2	698.469	1	y6	94.96	591268	0	2
	AVQQPDGLAVLGIFLK	Sigma standards	160706_S_CCES_31_01	838.995	2	868.575	1	y8	95.15	590287	0	1
	AVQQPDGLAVLGIFLK	Sigma standards	160706_S_CCES_25_01	838.995	2	868.575	1	y8	95.11	583593	0	1
	AVQQPDGLAVLGIFLK	Sigma standards	160706_S_CCES_36_01	838.995	2	698.469	1	y6	95.09	583288	0	2
	AVQQPDGLAVLGIFLK	Sigma standards	160706_S_CCES_18_01	838.995	2	698.469	1	y6	95.11	582641	0	2
	AVQQPDGLAVLGIFLK	Sigma standards	160706_S_CCES_47_01	838.995	2	868.575	1	y8	94.89	582577	0	1
	AVQQPDGLAVLGIFLK	Sigma standards	160706_S_CCES_63_01	838.995	2	698.469	1	y6	95.14	579052	0	2
	AVQQPDGLAVLGIFLK	Sigma standards	160721_S_CCES_36_01	838.995	2	698.469	1	y6	95.28	578413	0	2
	AVQQPDGLAVLGIFLK	Sigma standards	160721_S_CCES_51_01	838.995	2	868.575	1	y8	95.64	577509	0	1
	AVQQPDGLAVLGIFLK	Sigma standards	160706_S_CCES_01_01	838.995	2	427.23	1	b4	95.4	577343	5131	3
	AVQQPDGLAVLGIFLK	Sigma standards	160706_S_CCES_58_01	838.995	2	698.469	1	y6	94.97	573980	387	2
	AVQQPDGLAVLGIFLK	Sigma standards	160706_S_CCES_25_01	838.995	2	698.469	1	y6	95.11	571117	0	2
	AVQQPDGLAVLGIFLK	Sigma standards	160706_S_CCES_39_01	838.995	2	698.469	1	y6	95.02	570980	0	2
	AVQQPDGLAVLGIFLK	Sigma standards	160706_S_CCES_22_01	838.995	2	868.575	1	y8	95.56	568833	0	1
	AVQQPDGLAVLGIFLK	Sigma standards	160706_S_CCES_76_01	838.995	2	698.469	1	y6	95.29	557842	0	2
	AVQQPDGLAVLGIFLK	Sigma standards	160721_S_CCES_07_01	838.995	2	427.23	1	b4	95.43	550347	0	3
	AVQQPDGLAVLGIFLK	Sigma standards	160706_S_CCES_38_01	838.995	2	868.575	1	y8	94.97	544362	0	1
	AVQQPDGLAVLGIFLK	Sigma standards	160706_S_CCES_22_01	838.995	2	698.469	1	y6	95.57	543695	0	2
	AVQQPDGLAVLGIFLK	Sigma standards	160706_S_CCES_35_01	838.995	2	698.469	1	y6	95.02	536988	0	1
	AVQQPDGLAVLGIFLK	Sigma standards	160721_S_CCES_40_01	838.995	2	868.575	1	y8	95.21	536871	0	1
	AVQQPDGLAVLGIFLK	Sigma standards	160721_S_CCES_51_01	838.995	2	698.469	1	y6	95.63	535236	0	2
	AVQQPDGLAVLGIFLK	Sigma standards	160706_S_CCES_31_01	838.995	2	698.469	1	y6	95.15	532601	0	2
	AVQQPDGLAVLGIFLK	Sigma standards	160721_S_CCES_29_01	838.995	2	868.575	1	y8	94.88	531092	0	1
	AVQQPDGLAVLGIFLK	Sigma standards	160706_S_CCES_35_01	838.995	2	868.575	1	y8	95.02	525598	0	2
	AVQQPDGLAVLGIFLK	Sigma standards	160721_S_CCES_32_01	838.995	2	868.575	1	y8	94.85	522757	0	1
	AVQQPDGLAVLGIFLK	Sigma standards	160706_S_CCES_47_01	838.995	2	698.469	1	y6	94.88	522181	0	2
	AVQQPDGLAVLGIFLK	Sigma standards	160706_S_CCES_67_01	838.995	2	698.469	1	y6	94.84	517494	0	2
	AVQQPDGLAVLGIFLK	Sigma standards	160721_S_CCES_14_01	838.995	2	868.575	1	y8	95.22	517135	5014	1
	AVQQPDGLAVLGIFLK	Sigma standards	160706_S_CCES_41_01	838.995	2	868.575	1	y8	95.06	515491	0	1
	AVQQPDGLAVLGIFLK	Sigma standards	160721_S_CCES_47_01	838.995	2	427.23	1	b4	95.21	513346	0	3
	AVQQPDGLAVLGIFLK	Sigma standards	160721_S_CCES_17_01	838.995	2	868.575	1	y8	95.11	513345	0	1
	AVQQPDGLAVLGIFLK	Sigma standards	160706_S_CCES_26_01	838.995	2	868.575	1	y8	95.52	510844	0	1
	AVQQPDGLAVLGIFLK	Sigma standards	160706_S_CCES_12_01	838.995	2	427.23	1	b4	95.06	509157	0	3
	AVQQPDGLAVLGIFLK	Sigma standards	160721_S_CCES_44_01	838.995	2	427.23	1	b4	95.2	507591	0	3
	AVQQPDGLAVLGIFLK	Sigma standards	160706_S_CCES_38_01	838.995	2	698.469	1	y6	94.96	504914	0	2
	AVQQPDGLAVLGIFLK	Sigma standards	160706_S_CCES_42_01	838.995	2	868.575	1	y8	95.01	504201	0	1
	AVQQPDGLAVLGIFLK	Sigma standards	160721_S_CCES_22_01	838.995	2	868.575	1	y8	95.58	503940	0	1
	AVQQPDGLAVLGIFLK	Sigma standards	160721_S_CCES_23_01	838.995	2	868.575	1	y8	95.59	498706	0	1
	AVQQPDGLAVLGIFLK	Sigma standards	160706_S_CCES_52_01	838.995	2	427.23	1	b4	95.33	496453	3596	3
	AVQQPDGLAVLGIFLK	Sigma standards	160721_S_CCES_06_01	838.995	2	868.575	1	y8	95.78	494842	0	1
	AVQQPDGLAVLGIFLK	Sigma standards	160721_S_CCES_14_01	838.995	2	698.469	1	y6	95.22	494244	3857	2
	AVQQPDGLAVLGIFLK	Sigma standards	160706_S_CCES_86_01	838.995	2	427.23	1	b4	95.42	493638	6231	3
	AVQQPDGLAVLGIFLK	Sigma standards	160706_S_CCES_42_01	838.995	2	698.469	1	y6	95	492612	0	2
	AVQQPDGLAVLGIFLK	Sigma standards	160721_S_CCES_29_01	838.995	2	698.469	1	y6	94.88	486317	0	2
	AVQQPDGLAVLGIFLK	Sigma standards	160706_S_CCES_23_01	838.995	2	868.575	1	y8	95.53	485986	0	1
	AVQQPDGLAVLGIFLK	Sigma standards	160721_S_CCES_02_01	838.995	2	698.469	1	y6	95.28	484666	0	1
	AVQQPDGLAVLGIFLK	Sigma standards	160721_S_CCES_53_01	838.995	2	868.575	1	y8	95.24	484214	0	1
	AVQQPDGLAVLGIFLK	Sigma standards	160706_S_CCES_06_01	838.995	2	868.575	1	y8	95.59	483690	0	1
	AVQQPDGLAVLGIFLK	Sigma standards	160706_S_CCES_41_01	838.995	2	698.469	1	y6	95.08	477557	0	2
	AVQQPDGLAVLGIFLK	Sigma standards	160706_S_CCES_84_01	838.995	2	698.469	1	y6	95.66	474708	0	1
	AVQQPDGLAVLGIFLK	Sigma standards	160721_S_CCES_22_01	838.995	2	698.469	1	y6	95.59	473770	0	2
	AVQQPDGLAVLGIFLK	Sigma standards	160706_S_CCES_26_01	838.995	2	698.469	1	y6	95.52	472723	0	2
	AVQQPDGLAVLGIFLK	Sigma standards	160706_S_CCES_83_01	838.995	2	868.575	1	y8	94.9	465569	0	1
	AVQQPDGLAVLGIFLK	Sigma standards	160706_S_CCES_23_01	838.995	2	698.469	1	y6	95.53	465162	0	2
	AVQQPDGLAVLGIFLK	Sigma standards	160721_S_CCES_40_01	838.995	2	698.469	1	y6	95.22	464763	0	2
	AVQQPDGLAVLGIFLK	Sigma standards	160706_S_CCES_37_01	838.995	2	427.23	1	b4	95.45	463919	0	3
	AVQQPDGLAVLGIFLK	Sigma standards	160721_S_CCES_32_01	838.995	2	698.469	1	y6	94.84	463413	0	2
	AVQQPDGLAVLGIFLK	Sigma standards	160706_S_CCES_33_02	838.995	2	868.575	1	y8	95	462035	0	1
	AVQQPDGLAVLGIFLK	Sigma standards	160706_S_CCES_84_01	838.995	2	868.575	1	y8	95.66	461096	0	2
	AVQQPDGLAVLGIFLK	Sigma standards	160721_S_CCES_16_01	838.995	2	868.575	1	y8	94.97	455089	0	1
	AVQQPDGLAVLGIFLK	Sigma standards	160721_S_CCES_23_01	838.995	2	698.469	1	y6	95.57	452572	0	2
	AVQQPDGLAVLGIFLK	Sigma standards	160721_S_CCES_02_01	838.995	2	868.575	1	y8	95.28	446514	0	2
	AVQQPDGLAVLGIFLK	Sigma standards	160721_S_CCES_17_01	838.995	2	698.469	1	y6	95.1	441443	0	2
	AVQQPDGLAVLGIFLK	Sigma standards	160721_S_CCES_37_01	838.995	2	868.575	1	y8	95.19	432460	0	1
	AVQQPDGLAVLGIFLK	Sigma standards	160721_S_CCES_42_01	838.995	2	868.575	1	y8	95.18	432167	0	1
	AVQQPDGLAVLGIFLK	Sigma standards	160706_S_CCES_83_01	838.995	2	698.469	1	y6	94.88	430753	0	2
	AVQQPDGLAVLGIFLK	Sigma standards	160706_S_CCES_77_02	838.995	2	868.575	1	y8	94.98	430387	0	1
	AVQQPDGLAVLGIFLK	Sigma standards	160721_S_CCES_33_01	838.995	2	427.23	1	b4	95.07	426346	0	3
	AVQQPDGLAVLGIFLK	Sigma standards	160706_S_CCES_33_02	838.995	2	698.469	1	y6	95	426161	0	2
	AVQQPDGLAVLGIFLK	Sigma standards	160721_S_CCES_37_01	838.995	2	698.469	1	y6	95.17	421023	0	2
	AVQQPDGLAVLGIFLK	Sigma standards	160721_S_CCES_53_01	838.995	2	698.469	1	y6	95.26	417476	0	2
	AVQQPDGLAVLGIFLK	Sigma standards	160721_S_CCES_16_01	838.995	2	698.469	1	y6	94.96	416868	0	2
	AVQQPDGLAVLGIFLK	Sigma standards	160706_S_CCES_77_02	838.995	2	698.469	1	y6	94.99	416371	0	2
	AVQQPDGLAVLGIFLK	Sigma standards	160706_S_CCES_07_01	838.995	2	868.575	1	y8	96.37	413678	0	1
	AVQQPDGLAVLGIFLK	Sigma standards	160706_S_CCES_72_01	838.995	2	427.23	1	b4	95.23	413222	0	3
	AVQQPDGLAVLGIFLK	Sigma standards	160706_S_CCES_80_01	838.995	2	427.23	1	b4	95.08	410984	0	3
	AVQQPDGLAVLGIFLK	Sigma standards	160706_S_CCES_79_01	838.995	2	427.23	1	b4	95.18	408330	0	3
	AVQQPDGLAVLGIFLK	Sigma standards	160706_S_CCES_06_01	838.995	2	698.469	1	y6	95.58	408092	0	2
	AVQQPDGLAVLGIFLK	Sigma standards	160706_S_CCES_81_01	838.995	2	868.575	1	y8	95.41	404740	0	1
	AVQQPDGLAVLGIFLK	Sigma standards	160706_S_CCES_09_01	838.995	2	868.575	1	y8	95.44	402810	0	1
	AVQQPDGLAVLGIFLK	Sigma standards	160706_S_CCES_07_01	838.995	2	698.469	1	y6	96.38	399754	0	2
	AVQQPDGLAVLGIFLK	Sigma standards	160721_S_CCES_43_01	838.995	2	868.575	1	y8	95.38	398604	0	1
	AVQQPDGLAVLGIFLK	Sigma standards	160706_S_CCES_59_01	838.995	2	868.575	1	y8	95.39	396920	0	1
	AVQQPDGLAVLGIFLK	Sigma standards	160721_S_CCES_03_01	838.995	2	698.469	1	y6	95.15	396598	0	1
	AVQQPDGLAVLGIFLK	Sigma standards	160721_S_CCES_03_01	838.995	2	868.575	1	y8	95.14	395501	0	2
	AVQQPDGLAVLGIFLK	Sigma standards	160721_S_CCES_42_01	838.995	2	698.469	1	y6	95.17	393565	0	2
	AVQQPDGLAVLGIFLK	Sigma standards	160721_S_CCES_08_01	838.995	2	868.575	1	y8	95.63	391148	0	1
	AVQQPDGLAVLGIFLK	Sigma standards	160706_S_CCES_81_01	838.995	2	698.469	1	y6	95.41	389811	0	2
	AVQQPDGLAVLGIFLK	Sigma standards	160706_S_CCES_04_01	838.995	2	868.575	1	y8	95.14	389767	0	1
	AVQQPDGLAVLGIFLK	Sigma standards	160721_S_CCES_34_01	838.995	2	868.575	1	y8	95.13	388054	0	1
	AVQQPDGLAVLGIFLK	Sigma standards	160721_S_CCES_38_01	838.995	2	427.23	1	b4	95	387862	0	3
	AVQQPDGLAVLGIFLK	Sigma standards	160706_S_CCES_10_01	838.995	2	868.575	1	y8	95.01	381460	0	1
	AVQQPDGLAVLGIFLK	Sigma standards	160706_S_CCES_09_01	838.995	2	698.469	1	y6	95.46	376790	0	2
	AVQQPDGLAVLGIFLK	Sigma standards	160706_S_CCES_59_01	838.995	2	698.469	1	y6	95.39	375199	0	2
	AVQQPDGLAVLGIFLK	Sigma standards	160706_S_CCES_10_01	838.995	2	698.469	1	y6	95.02	374305	0	2
	AVQQPDGLAVLGIFLK	Sigma standards	160706_S_CCES_34_01	838.995	2	868.575	1	y8	95.32	369050	0	1
	AVQQPDGLAVLGIFLK	Sigma standards	160706_S_CCES_24_01	838.995	2	427.23	1	b4	95.78	368649	0	3
	AVQQPDGLAVLGIFLK	Sigma standards	160721_S_CCES_31_01	838.995	2	868.575	1	y8	95.31	367560	0	1
	AVQQPDGLAVLGIFLK	Sigma standards	160721_S_CCES_49_01	838.995	2	868.575	1	y8	95.45	364841	0	1
	AVQQPDGLAVLGIFLK	Sigma standards	160721_S_CCES_56_01	838.995	2	698.469	1	y6	94.96	364826	0	1
	AVQQPDGLAVLGIFLK	Sigma standards	160721_S_CCES_50_01	838.995	2	868.575	1	y8	95.18	363178	0	1
	AVQQPDGLAVLGIFLK	Sigma standards	160706_S_CCES_61_01	838.995	2	868.575	1	y8	95.24	363042	0	1
	AVQQPDGLAVLGIFLK	Sigma standards	160706_S_CCES_56_01	838.995	2	868.575	1	y8	95.25	362418	0	1
	AVQQPDGLAVLGIFLK	Sigma standards	160721_S_CCES_31_01	838.995	2	698.469	1	y6	95.3	359588	0	2
	AVQQPDGLAVLGIFLK	Sigma standards	160706_S_CCES_65_01	838.995	2	868.575	1	y8	95.24	354325	0	1
	AVQQPDGLAVLGIFLK	Sigma standards	160721_S_CCES_08_01	838.995	2	698.469	1	y6	95.62	352963	0	2
	AVQQPDGLAVLGIFLK	Sigma standards	160721_S_CCES_43_01	838.995	2	698.469	1	y6	95.38	352843	0	2
	AVQQPDGLAVLGIFLK	Sigma standards	160706_S_CCES_13_01	838.995	2	868.575	1	y8	94.91	351253	3287	1
	AVQQPDGLAVLGIFLK	Sigma standards	160706_S_CCES_87_01	838.995	2	868.575	1	y8	95.57	350038	3238	1
	AVQQPDGLAVLGIFLK	Sigma standards	160721_S_CCES_30_01	838.995	2	427.23	1	b4	94.99	348337	0	3
	AVQQPDGLAVLGIFLK	Sigma standards	160706_S_CCES_56_01	838.995	2	698.469	1	y6	95.25	348269	0	2
	AVQQPDGLAVLGIFLK	Sigma standards	160706_S_CCES_68_01	838.995	2	868.575	1	y8	95.09	347016	0	1
	AVQQPDGLAVLGIFLK	Sigma standards	160706_S_CCES_71_01	838.995	2	427.23	1	b4	95.03	345150	0	3
	AVQQPDGLAVLGIFLK	Sigma standards	160706_S_CCES_08_01	838.995	2	868.575	1	y8	95.4	342475	0	1
	AVQQPDGLAVLGIFLK	Sigma standards	160706_S_CCES_82_01	838.995	2	868.575	1	y8	95.4	341682	0	1
	AVQQPDGLAVLGIFLK	Sigma standards	160721_S_CCES_56_01	838.995	2	868.575	1	y8	94.94	341384	0	2
	AVQQPDGLAVLGIFLK	Sigma standards	160706_S_CCES_70_01	838.995	2	868.575	1	y8	95.21	339375	0	1
	AVQQPDGLAVLGIFLK	Sigma standards	160706_S_CCES_61_01	838.995	2	698.469	1	y6	95.26	337873	0	2
	AVQQPDGLAVLGIFLK	Sigma standards	160721_S_CCES_06_01	838.995	2	698.469	1	y6	95.79	337756	0	2
	AVQQPDGLAVLGIFLK	Sigma standards	160706_S_CCES_39_01	838.995	2	427.23	1	b4	95.01	335641	0	3
	AVQQPDGLAVLGIFLK	Sigma standards	160721_S_CCES_51_01	838.995	2	427.23	1	b4	95.63	334649	0	3
	AVQQPDGLAVLGIFLK	Sigma standards	160706_S_CCES_54_01	838.995	2	868.575	1	y8	95.5	333229	0	1
	AVQQPDGLAVLGIFLK	Sigma standards	160706_S_CCES_60_01	838.995	2	868.575	1	y8	94.83	332434	0	1
	AVQQPDGLAVLGIFLK	Sigma standards	160706_S_CCES_87_01	838.995	2	698.469	1	y6	95.57	331665	4039	2
	AVQQPDGLAVLGIFLK	Sigma standards	160721_S_CCES_34_01	838.995	2	698.469	1	y6	95.13	330555	0	2
	AVQQPDGLAVLGIFLK	Sigma standards	160706_S_CCES_13_01	838.995	2	698.469	1	y6	94.91	328907	0	2
	AVQQPDGLAVLGIFLK	Sigma standards	160706_S_CCES_73_01	838.995	2	427.23	1	b4	95.23	328883	0	3
	AVQQPDGLAVLGIFLK	Sigma standards	160706_S_CCES_29_02	838.995	2	868.575	1	y8	94.9	328337	0	1
	AVQQPDGLAVLGIFLK	Sigma standards	160721_S_CCES_50_01	838.995	2	698.469	1	y6	95.17	327249	0	2
	AVQQPDGLAVLGIFLK	Sigma standards	160721_S_CCES_41_01	838.995	2	427.23	1	b4	95.13	327161	0	3
	AVQQPDGLAVLGIFLK	Sigma standards	160706_S_CCES_27_01	838.995	2	427.23	1	b4	95.04	325974	0	3
	AVQQPDGLAVLGIFLK	Sigma standards	160706_S_CCES_54_01	838.995	2	698.469	1	y6	95.48	325227	0	2
	AVQQPDGLAVLGIFLK	Sigma standards	160706_S_CCES_69_01	838.995	2	427.23	1	b4	94.96	324779	0	3
	AVQQPDGLAVLGIFLK	Sigma standards	160706_S_CCES_21_01	838.995	2	698.469	1	y6	95.23	324747	0	1
	AVQQPDGLAVLGIFLK	Sigma standards	160706_S_CCES_70_01	838.995	2	698.469	1	y6	95.21	324056	0	2
	AVQQPDGLAVLGIFLK	Sigma standards	160721_S_CCES_18_01	838.995	2	427.23	1	b4	94.96	321270	0	3
	AVQQPDGLAVLGIFLK	Sigma standards	160706_S_CCES_30_01	838.995	2	868.575	1	y8	95.42	320502	0	1
	AVQQPDGLAVLGIFLK	Sigma standards	160706_S_CCES_04_01	838.995	2	698.469	1	y6	95.16	320308	0	2
	AVQQPDGLAVLGIFLK	Sigma standards	160706_S_CCES_34_01	838.995	2	698.469	1	y6	95.33	319862	0	2
	AVQQPDGLAVLGIFLK	Sigma standards	160706_S_CCES_21_01	838.995	2	868.575	1	y8	95.22	319694	0	2
	AVQQPDGLAVLGIFLK	Sigma standards	160706_S_CCES_08_01	838.995	2	698.469	1	y6	95.39	317875	0	2
	AVQQPDGLAVLGIFLK	Sigma standards	160706_S_CCES_51_01	838.995	2	868.575	1	y8	95.19	307975	1059	1
	AVQQPDGLAVLGIFLK	Sigma standards	160721_S_CCES_45_01	838.995	2	868.575	1	y8	95.39	307667	0	1
	AVQQPDGLAVLGIFLK	Sigma standards	160706_S_CCES_11_01	838.995	2	868.575	1	y8	95.16	307607	0	1
	AVQQPDGLAVLGIFLK	Sigma standards	160706_S_CCES_20_01	838.995	2	868.575	1	y8	95.37	307587	0	1
	AVQQPDGLAVLGIFLK	Sigma standards	160721_S_CCES_45_01	838.995	2	698.469	1	y6	95.4	307582	0	2
	AVQQPDGLAVLGIFLK	Sigma standards	160721_S_CCES_05_01	838.995	2	868.575	1	y8	95.31	305981	0	1
	AVQQPDGLAVLGIFLK	Sigma standards	160706_S_CCES_65_01	838.995	2	698.469	1	y6	95.23	304799	0	2
	AVQQPDGLAVLGIFLK	Sigma standards	160721_S_CCES_36_01	838.995	2	427.23	1	b4	95.28	304149	0	3
	AVQQPDGLAVLGIFLK	Sigma standards	160706_S_CCES_19_01	838.995	2	868.575	1	y8	95.19	303082	0	1
	AVQQPDGLAVLGIFLK	Sigma standards	160706_S_CCES_15_01	838.995	2	427.23	1	b4	94.96	302162	0	3
	AVQQPDGLAVLGIFLK	Sigma standards	160721_S_CCES_27_01	838.995	2	427.23	1	b4	96.63	302063	0	3
	AVQQPDGLAVLGIFLK	Sigma standards	160706_S_CCES_63_01	838.995	2	427.23	1	b4	95.13	301257	0	3
	AVQQPDGLAVLGIFLK	Sigma standards	160721_S_CCES_28_01	838.995	2	427.23	1	b4	94.96	300911	0	3
	AVQQPDGLAVLGIFLK	Sigma standards	160706_S_CCES_50_01	838.995	2	427.23	1	b4	95.08	300790	0	3
	AVQQPDGLAVLGIFLK	Sigma standards	160721_S_CCES_26_01	838.995	2	427.23	1	b4	94.88	299823	0	3
	AVQQPDGLAVLGIFLK	Sigma standards	160721_S_CCES_54_01	838.995	2	868.575	1	y8	95.43	298921	0	1
	AVQQPDGLAVLGIFLK	Sigma standards	160706_S_CCES_57_01	838.995	2	427.23	1	b4	95.25	297598	0	3
	AVQQPDGLAVLGIFLK	Sigma standards	160706_S_CCES_43_01	838.995	2	698.469	1	y6	95.94	296508	1973	1
	AVQQPDGLAVLGIFLK	Sigma standards	160721_S_CCES_49_01	838.995	2	698.469	1	y6	95.43	294965	0	2
	AVQQPDGLAVLGIFLK	Sigma standards	160706_S_CCES_82_01	838.995	2	698.469	1	y6	95.41	294651	0	2
	AVQQPDGLAVLGIFLK	Sigma standards	160706_S_CCES_30_01	838.995	2	698.469	1	y6	95.42	293921	0	2
	AVQQPDGLAVLGIFLK	Sigma standards	160706_S_CCES_11_01	838.995	2	698.469	1	y6	95.17	293466	0	2
	AVQQPDGLAVLGIFLK	Sigma standards	160706_S_CCES_60_01	838.995	2	698.469	1	y6	94.82	291850	0	2
	AVQQPDGLAVLGIFLK	Sigma standards	160706_S_CCES_46_01	838.995	2	427.23	1	b4	94.95	291615	0	3
	AVQQPDGLAVLGIFLK	Sigma standards	160706_S_CCES_43_01	838.995	2	868.575	1	y8	95.93	291486	0	2
	AVQQPDGLAVLGIFLK	Sigma standards	160721_S_CCES_10_01	838.995	2	868.575	1	y8	95.34	290796	0	1
	AVQQPDGLAVLGIFLK	Sigma standards	160706_S_CCES_68_01	838.995	2	698.469	1	y6	95.11	290398	0	2
	AVQQPDGLAVLGIFLK	Sigma standards	160706_S_CCES_75_01	838.995	2	698.469	1	y6	95.21	290313	0	1
	AVQQPDGLAVLGIFLK	Sigma standards	160721_S_CCES_04_01	838.995	2	698.469	1	y6	95.21	290048	0	1
	AVQQPDGLAVLGIFLK	Sigma standards	160706_S_CCES_76_01	838.995	2	427.23	1	b4	95.29	289125	0	3
	AVQQPDGLAVLGIFLK	Sigma standards	160706_S_CCES_29_02	838.995	2	698.469	1	y6	94.89	287663	0	2
	AVQQPDGLAVLGIFLK	Sigma standards	160706_S_CCES_85_01	838.995	2	868.575	1	y8	95.49	285819	0	1
	AVQQPDGLAVLGIFLK	Sigma standards	160706_S_CCES_20_01	838.995	2	698.469	1	y6	95.36	285739	0	2
	AVQQPDGLAVLGIFLK	Sigma standards	160706_S_CCES_25_01	838.995	2	427.23	1	b4	95.11	282538	0	3
	AVQQPDGLAVLGIFLK	Sigma standards	160721_S_CCES_52_01	838.995	2	427.23	1	b4	95.03	282450	0	3
	AVQQPDGLAVLGIFLK	Sigma standards	160706_S_CCES_78_01	838.995	2	698.469	1	y6	95.35	281703	0	1
	AVQQPDGLAVLGIFLK	Sigma standards	160706_S_CCES_62_01	838.995	2	868.575	1	y8	95.25	279837	0	1
	AVQQPDGLAVLGIFLK	Sigma standards	160721_S_CCES_21_01	838.995	2	868.575	1	y8	95.34	279835	0	1
	AVQQPDGLAVLGIFLK	Sigma standards	160706_S_CCES_58_01	838.995	2	427.23	1	b4	94.95	278674	0	3
	AVQQPDGLAVLGIFLK	Sigma standards	160706_S_CCES_75_01	838.995	2	868.575	1	y8	95.23	278476	0	2
	AVQQPDGLAVLGIFLK	Sigma standards	160721_S_CCES_57_01	838.995	2	427.23	1	b4	94.81	278233	0	3
	AVQQPDGLAVLGIFLK	Sigma standards	160706_S_CCES_31_01	838.995	2	427.23	1	b4	95.13	276654	0	3
	AVQQPDGLAVLGIFLK	Sigma standards	160706_S_CCES_51_01	838.995	2	698.469	1	y6	95.2	276494	1365	2
	AVQQPDGLAVLGIFLK	Sigma standards	160706_S_CCES_19_01	838.995	2	698.469	1	y6	95.18	275930	0	2
	AVQQPDGLAVLGIFLK	Sigma standards	160721_S_CCES_55_01	838.995	2	868.575	1	y8	95.3	275669	0	1
	AVQQPDGLAVLGIFLK	Sigma standards	160706_S_CCES_85_01	838.995	2	698.469	1	y6	95.49	274482	0	2
	AVQQPDGLAVLGIFLK	Sigma standards	160721_S_CCES_22_01	838.995	2	427.23	1	b4	95.58	274232	0	3
	AVQQPDGLAVLGIFLK	Sigma standards	160706_S_CCES_36_01	838.995	2	427.23	1	b4	95.09	273723	0	3
	AVQQPDGLAVLGIFLK	Sigma standards	160706_S_CCES_49_01	838.995	2	698.469	1	y6	95.4	273141	0	1
	AVQQPDGLAVLGIFLK	Sigma standards	160721_S_CCES_01_01	838.995	2	868.575	1	y8	95.5	271624	0	1
	AVQQPDGLAVLGIFLK	Sigma standards	160706_S_CCES_78_01	838.995	2	868.575	1	y8	95.35	271007	0	2
	AVQQPDGLAVLGIFLK	Sigma standards	160721_S_CCES_05_01	838.995	2	698.469	1	y6	95.31	269704	0	2
	AVQQPDGLAVLGIFLK	Sigma standards	160706_S_CCES_17_01	838.995	2	868.575	1	y8	95.3	269183	0	1
	AVQQPDGLAVLGIFLK	Sigma standards	160721_S_CCES_21_01	838.995	2	698.469	1	y6	95.35	267826	0	2
	AVQQPDGLAVLGIFLK	Sigma standards	160706_S_CCES_49_01	838.995	2	868.575	1	y8	95.4	267518	0	2
	AVQQPDGLAVLGIFLK	Sigma standards	160721_S_CCES_12_01	838.995	2	868.575	1	y8	95.23	266973	0	1
	AVQQPDGLAVLGIFLK	Sigma standards	160706_S_CCES_55_01	838.995	2	698.469	1	y6	95.42	266739	0	1
	AVQQPDGLAVLGIFLK	Sigma standards	160721_S_CCES_20_01	838.995	2	868.575	1	y8	95.54	266605	0	1
	AVQQPDGLAVLGIFLK	Sigma standards	160721_S_CCES_10_01	838.995	2	698.469	1	y6	95.34	263363	0	2
	AVQQPDGLAVLGIFLK	Sigma standards	160706_S_CCES_47_01	838.995	2	427.23	1	b4	94.9	262493	0	3
	AVQQPDGLAVLGIFLK	Sigma standards	160721_S_CCES_20_01	838.995	2	698.469	1	y6	95.55	261171	0	2
	AVQQPDGLAVLGIFLK	Sigma standards	160706_S_CCES_55_01	838.995	2	868.575	1	y8	95.42	260692	0	2
	AVQQPDGLAVLGIFLK	Sigma standards	160706_S_CCES_14_01	838.995	2	868.575	1	y8	95.48	259756	0	1
	AVQQPDGLAVLGIFLK	Sigma standards	160706_S_CCES_35_01	838.995	2	427.23	1	b4	95.02	259741	0	3
	AVQQPDGLAVLGIFLK	Sigma standards	160721_S_CCES_54_01	838.995	2	698.469	1	y6	95.45	259650	0	2
	AVQQPDGLAVLGIFLK	Sigma standards	160706_S_CCES_53_01	838.995	2	868.575	1	y8	95.19	258242	0	1
	AVQQPDGLAVLGIFLK	Sigma standards	160706_S_CCES_18_01	838.995	2	427.23	1	b4	95.12	257720	0	3
	AVQQPDGLAVLGIFLK	Sigma standards	160706_S_CCES_38_01	838.995	2	427.23	1	b4	94.96	257664	0	3
	AVQQPDGLAVLGIFLK	Sigma standards	160721_S_CCES_15_01	838.995	2	868.575	1	y8	95.37	256695	0	1
	AVQQPDGLAVLGIFLK	Sigma standards	160706_S_CCES_22_01	838.995	2	427.23	1	b4	95.57	256454	0	3
	AVQQPDGLAVLGIFLK	Sigma standards	160706_S_CCES_67_01	838.995	2	427.23	1	b4	94.86	256412	0	3
	AVQQPDGLAVLGIFLK	Sigma standards	160721_S_CCES_39_01	838.995	2	868.575	1	y8	95.31	256031	0	1
	AVQQPDGLAVLGIFLK	Sigma standards	160721_S_CCES_15_01	838.995	2	698.469	1	y6	95.38	254818	0	2
	AVQQPDGLAVLGIFLK	Sigma standards	160721_S_CCES_24_01	838.995	2	868.575	1	y8	95.31	253876	0	1
	AVQQPDGLAVLGIFLK	Sigma standards	160721_S_CCES_14_01	838.995	2	427.23	1	b4	95.22	253692	0	3
	AVQQPDGLAVLGIFLK	Sigma standards	160706_S_CCES_26_01	838.995	2	427.23	1	b4	95.52	252758	0	3
	AVQQPDGLAVLGIFLK	Sigma standards	160706_S_CCES_17_01	838.995	2	698.469	1	y6	95.29	252535	0	2
	AVQQPDGLAVLGIFLK	Sigma standards	160721_S_CCES_32_01	838.995	2	427.23	1	b4	94.85	252294	0	3
	AVQQPDGLAVLGIFLK	Sigma standards	160721_S_CCES_46_01	838.995	2	868.575	1	y8	95.33	252164	0	1
	AVQQPDGLAVLGIFLK	Sigma standards	160706_S_CCES_64_01	838.995	2	868.575	1	y8	95.48	251291	0	1
	AVQQPDGLAVLGIFLK	Sigma standards	160721_S_CCES_39_01	838.995	2	698.469	1	y6	95.31	250771	0	2
	AVQQPDGLAVLGIFLK	Sigma standards	160706_S_CCES_14_01	838.995	2	698.469	1	y6	95.48	249296	0	2
	AVQQPDGLAVLGIFLK	Sigma standards	160721_S_CCES_04_01	838.995	2	868.575	1	y8	95.2	246561	0	2
	AVQQPDGLAVLGIFLK	Sigma standards	160706_S_CCES_84_01	838.995	2	427.23	1	b4	95.67	246340	0	3
	AVQQPDGLAVLGIFLK	Sigma standards	160706_S_CCES_05_01	838.995	2	868.575	1	y8	95.22	246047	0	1
	AVQQPDGLAVLGIFLK	Sigma standards	160721_S_CCES_29_01	838.995	2	427.23	1	b4	94.89	246028	0	3
	AVQQPDGLAVLGIFLK	Sigma standards	160706_S_CCES_53_01	838.995	2	698.469	1	y6	95.19	244607	0	2
	AVQQPDGLAVLGIFLK	Sigma standards	160721_S_CCES_19_01	838.995	2	868.575	1	y8	95.19	244546	0	1
	AVQQPDGLAVLGIFLK	Sigma standards	160706_S_CCES_74_01	838.995	2	868.575	1	y8	95.22	243353	0	1
	AVQQPDGLAVLGIFLK	Sigma standards	160721_S_CCES_01_01	838.995	2	698.469	1	y6	95.5	242490	0	2
	AVQQPDGLAVLGIFLK	Sigma standards	160706_S_CCES_64_01	838.995	2	698.469	1	y6	95.47	241499	0	2
	AVQQPDGLAVLGIFLK	Sigma standards	160706_S_CCES_62_01	838.995	2	698.469	1	y6	95.25	241297	0	2
	AVQQPDGLAVLGIFLK	Sigma standards	160721_S_CCES_35_01	838.995	2	868.575	1	y8	95.44	240672	0	1
	AVQQPDGLAVLGIFLK	Sigma standards	160706_S_CCES_40_01	838.995	2	868.575	1	y8	95.26	239798	0	1
	AVQQPDGLAVLGIFLK	Sigma standards	160706_S_CCES_42_01	838.995	2	427.23	1	b4	95.01	239030	0	3
	AVQQPDGLAVLGIFLK	Sigma standards	160721_S_CCES_40_01	838.995	2	427.23	1	b4	95.22	238361	0	3
	AVQQPDGLAVLGIFLK	Sigma standards	160721_S_CCES_55_01	838.995	2	698.469	1	y6	95.32	236709	0	2
	AVQQPDGLAVLGIFLK	Sigma standards	160721_S_CCES_17_01	838.995	2	427.23	1	b4	95.1	232346	0	3
	AVQQPDGLAVLGIFLK	Sigma standards	160721_S_CCES_24_01	838.995	2	698.469	1	y6	95.32	231556	0	2
	AVQQPDGLAVLGIFLK	Sigma standards	160706_S_CCES_05_01	838.995	2	698.469	1	y6	95.21	229378	0	2
	AVQQPDGLAVLGIFLK	Sigma standards	160706_S_CCES_66_01	838.995	2	698.469	1	y6	95.43	229357	0	1
	AVQQPDGLAVLGIFLK	Sigma standards	160706_S_CCES_41_01	838.995	2	427.23	1	b4	95.06	229346	0	3
	AVQQPDGLAVLGIFLK	Sigma standards	160721_S_CCES_12_01	838.995	2	698.469	1	y6	95.23	229345	0	2
	AVQQPDGLAVLGIFLK	Sigma standards	160721_S_CCES_46_01	838.995	2	698.469	1	y6	95.32	225240	0	2
	AVQQPDGLAVLGIFLK	Sigma standards	160706_S_CCES_74_01	838.995	2	698.469	1	y6	95.23	225156	0	2
	AVQQPDGLAVLGIFLK	Sigma standards	160721_S_CCES_02_01	838.995	2	427.23	1	b4	95.3	224280	0	3
	AVQQPDGLAVLGIFLK	Sigma standards	160721_S_CCES_35_01	838.995	2	698.469	1	y6	95.44	223837	0	2
	AVQQPDGLAVLGIFLK	Sigma standards	160706_S_CCES_06_01	838.995	2	427.23	1	b4	95.58	223197	0	3
	AVQQPDGLAVLGIFLK	Sigma standards	160706_S_CCES_83_01	838.995	2	427.23	1	b4	94.9	222563	0	3
	AVQQPDGLAVLGIFLK	Sigma standards	160706_S_CCES_40_01	838.995	2	698.469	1	y6	95.27	221388	0	2
	AVQQPDGLAVLGIFLK	Sigma standards	160721_S_CCES_23_01	838.995	2	427.23	1	b4	95.58	216575	0	3
	AVQQPDGLAVLGIFLK	Sigma standards	160706_S_CCES_66_01	838.995	2	868.575	1	y8	95.41	215645	0	2
	AVQQPDGLAVLGIFLK	Sigma standards	160706_S_CCES_32_01	838.995	2	868.575	1	y8	95.43	214513	0	1
	AVQQPDGLAVLGIFLK	Sigma standards	160706_S_CCES_33_02	838.995	2	427.23	1	b4	95	212374	0	3
	AVQQPDGLAVLGIFLK	Sigma standards	160721_S_CCES_03_01	838.995	2	427.23	1	b4	95.13	210720	0	3
	AVQQPDGLAVLGIFLK	Sigma standards	160706_S_CCES_32_01	838.995	2	698.469	1	y6	95.43	205634	0	2
	AVQQPDGLAVLGIFLK	Sigma standards	160721_S_CCES_19_01	838.995	2	698.469	1	y6	95.21	204767	0	2
	AVQQPDGLAVLGIFLK	Sigma standards	160706_S_CCES_77_02	838.995	2	427.23	1	b4	94.96	204226	0	3
	AVQQPDGLAVLGIFLK	Sigma standards	160706_S_CCES_23_01	838.995	2	427.23	1	b4	95.54	203528	0	3
	AVQQPDGLAVLGIFLK	Sigma standards	160721_S_CCES_25_01	838.995	2	868.575	1	y8	95.43	199610	0	1
	AVQQPDGLAVLGIFLK	Sigma standards	160721_S_CCES_06_01	838.995	2	427.23	1	b4	95.81	196156	0	3
	AVQQPDGLAVLGIFLK	Sigma standards	160721_S_CCES_42_01	838.995	2	427.23	1	b4	95.17	192328	0	3
	AVQQPDGLAVLGIFLK	Sigma standards	160721_S_CCES_43_01	838.995	2	427.23	1	b4	95.38	191675	0	3
	AVQQPDGLAVLGIFLK	Sigma standards	160706_S_CCES_48_01	838.995	2	868.575	1	y8	95.27	189976	0	1
	AVQQPDGLAVLGIFLK	Sigma standards	160706_S_CCES_07_01	838.995	2	427.23	1	b4	96.37	189522	0	3
	AVQQPDGLAVLGIFLK	Sigma standards	160706_S_CCES_59_01	838.995	2	427.23	1	b4	95.38	189068	0	3
	AVQQPDGLAVLGIFLK	Sigma standards	160706_S_CCES_04_01	838.995	2	427.23	1	b4	95.15	188576	0	3
	AVQQPDGLAVLGIFLK	Sigma standards	160706_S_CCES_09_01	838.995	2	427.23	1	b4	95.46	187708	0	3
	AVQQPDGLAVLGIFLK	Sigma standards	160721_S_CCES_16_01	838.995	2	427.23	1	b4	94.96	184299	0	3
	AVQQPDGLAVLGIFLK	Sigma standards	160721_S_CCES_53_01	838.995	2	427.23	1	b4	95.27	182165	0	3
	AVQQPDGLAVLGIFLK	Sigma standards	160721_S_CCES_37_01	838.995	2	427.23	1	b4	95.16	182143	0	3
	AVQQPDGLAVLGIFLK	Sigma standards	160721_S_CCES_25_01	838.995	2	698.469	1	y6	95.44	177477	0	2
	AVQQPDGLAVLGIFLK	Sigma standards	160706_S_CCES_03_01	838.995	2	868.575	1	y8	95.31	175826	0	1
	AVQQPDGLAVLGIFLK	Sigma standards	160706_S_CCES_48_01	838.995	2	698.469	1	y6	95.28	175809	0	2
	AVQQPDGLAVLGIFLK	Sigma standards	160706_S_CCES_56_01	838.995	2	427.23	1	b4	95.25	175796	0	3
	AVQQPDGLAVLGIFLK	Sigma standards	160706_S_CCES_81_01	838.995	2	427.23	1	b4	95.39	171449	0	3
	AVQQPDGLAVLGIFLK	Sigma standards	160721_S_CCES_04_01	838.995	2	427.23	1	b4	95.19	170960	0	3
	AVQQPDGLAVLGIFLK	Sigma standards	160706_S_CCES_34_01	838.995	2	427.23	1	b4	95.33	168706	0	3
	AVQQPDGLAVLGIFLK	Sigma standards	160706_S_CCES_08_01	838.995	2	427.23	1	b4	95.39	166060	0	3
	AVQQPDGLAVLGIFLK	Sigma standards	160706_S_CCES_61_01	838.995	2	427.23	1	b4	95.24	165964	0	3
	AVQQPDGLAVLGIFLK	Sigma standards	160721_S_CCES_31_01	838.995	2	427.23	1	b4	95.31	163829	0	3
	AVQQPDGLAVLGIFLK	Sigma standards	160706_S_CCES_87_01	838.995	2	427.23	1	b4	95.57	162054	0	3
	AVQQPDGLAVLGIFLK	Sigma standards	160706_S_CCES_20_01	838.995	2	427.23	1	b4	95.36	160764	0	3
	AVQQPDGLAVLGIFLK	Sigma standards	160706_S_CCES_29_02	838.995	2	427.23	1	b4	94.89	159826	0	3
	AVQQPDGLAVLGIFLK	Sigma standards	160706_S_CCES_10_01	838.995	2	427.23	1	b4	95.02	157543	0	3
	AVQQPDGLAVLGIFLK	Sigma standards	160721_S_CCES_34_01	838.995	2	427.23	1	b4	95.12	157313	0	3
	AVQQPDGLAVLGIFLK	Sigma standards	160706_S_CCES_60_01	838.995	2	427.23	1	b4	94.83	156198	0	3
	AVQQPDGLAVLGIFLK	Sigma standards	160706_S_CCES_65_01	838.995	2	427.23	1	b4	95.24	155154	0	3
	AVQQPDGLAVLGIFLK	Sigma standards	160721_S_CCES_08_01	838.995	2	427.23	1	b4	95.63	154592	0	3
	AVQQPDGLAVLGIFLK	Sigma standards	160706_S_CCES_45_01	838.995	2	868.575	1	y8	95.18	153966	0	1
	AVQQPDGLAVLGIFLK	Sigma standards	160706_S_CCES_13_01	838.995	2	427.23	1	b4	94.92	153780	0	3
	AVQQPDGLAVLGIFLK	Sigma standards	160721_S_CCES_05_01	838.995	2	427.23	1	b4	95.32	152708	0	3
	AVQQPDGLAVLGIFLK	Sigma standards	160721_S_CCES_50_01	838.995	2	427.23	1	b4	95.19	152224	0	3
	AVQQPDGLAVLGIFLK	Sigma standards	160721_S_CCES_56_01	838.995	2	427.23	1	b4	94.95	151551	0	3
	AVQQPDGLAVLGIFLK	Sigma standards	160721_S_CCES_15_01	838.995	2	427.23	1	b4	95.36	151426	0	3
	AVQQPDGLAVLGIFLK	Sigma standards	160706_S_CCES_03_01	838.995	2	698.469	1	y6	95.31	149321	0	2
	AVQQPDGLAVLGIFLK	Sigma standards	160706_S_CCES_85_01	838.995	2	427.23	1	b4	95.49	147352	0	3
	AVQQPDGLAVLGIFLK	Sigma standards	160706_S_CCES_51_01	838.995	2	427.23	1	b4	95.19	145828	0	3
	AVQQPDGLAVLGIFLK	Sigma standards	160706_S_CCES_19_01	838.995	2	427.23	1	b4	95.21	144599	0	3
	AVQQPDGLAVLGIFLK	Sigma standards	160706_S_CCES_11_01	838.995	2	427.23	1	b4	95.17	142114	0	3
	AVQQPDGLAVLGIFLK	Sigma standards	160706_S_CCES_45_01	838.995	2	698.469	1	y6	95.19	141421	0	2
	AVQQPDGLAVLGIFLK	Sigma standards	160706_S_CCES_68_01	838.995	2	427.23	1	b4	95.09	140970	0	3
	AVQQPDGLAVLGIFLK	Sigma standards	160706_S_CCES_70_01	838.995	2	427.23	1	b4	95.21	139952	0	3
	AVQQPDGLAVLGIFLK	Sigma standards	160721_S_CCES_11_01	838.995	2	868.575	1	y8	94.96	139542	0	1
	AVQQPDGLAVLGIFLK	Sigma standards	160721_S_CCES_54_01	838.995	2	427.23	1	b4	95.43	139415	0	3
	AVQQPDGLAVLGIFLK	Sigma standards	160706_S_CCES_30_01	838.995	2	427.23	1	b4	95.42	138353	0	3
	AVQQPDGLAVLGIFLK	Sigma standards	160721_S_CCES_10_01	838.995	2	427.23	1	b4	95.34	136466	0	3
	AVQQPDGLAVLGIFLK	Sigma standards	160721_S_CCES_45_01	838.995	2	427.23	1	b4	95.39	135539	0	3
	AVQQPDGLAVLGIFLK	Sigma standards	160706_S_CCES_82_01	838.995	2	427.23	1	b4	95.42	134452	0	3
	AVQQPDGLAVLGIFLK	Sigma standards	160706_S_CCES_75_01	838.995	2	427.23	1	b4	95.24	131691	0	3
	AVQQPDGLAVLGIFLK	Sigma standards	160721_S_CCES_11_01	838.995	2	698.469	1	y6	94.96	129999	0	2
	AVQQPDGLAVLGIFLK	Sigma standards	160721_S_CCES_24_01	838.995	2	427.23	1	b4	95.33	129384	0	3
	AVQQPDGLAVLGIFLK	Sigma standards	160721_S_CCES_49_01	838.995	2	427.23	1	b4	95.46	127752	0	3
	AVQQPDGLAVLGIFLK	Sigma standards	160706_S_CCES_21_01	838.995	2	427.23	1	b4	95.24	127238	0	3
	AVQQPDGLAVLGIFLK	Sigma standards	160721_S_CCES_20_01	838.995	2	427.23	1	b4	95.55	125864	0	3
	AVQQPDGLAVLGIFLK	Sigma standards	160721_S_CCES_35_01	838.995	2	427.23	1	b4	95.44	125536	0	3
	AVQQPDGLAVLGIFLK	Sigma standards	160706_S_CCES_62_01	838.995	2	427.23	1	b4	95.25	125450	0	3
	AVQQPDGLAVLGIFLK	Sigma standards	160706_S_CCES_43_01	838.995	2	427.23	1	b4	95.95	124440	0	3
	AVQQPDGLAVLGIFLK	Sigma standards	160706_S_CCES_74_01	838.995	2	427.23	1	b4	95.22	123229	0	3
	AVQQPDGLAVLGIFLK	Sigma standards	160706_S_CCES_53_01	838.995	2	427.23	1	b4	95.2	122798	0	3
	AVQQPDGLAVLGIFLK	Sigma standards	160706_S_CCES_17_01	838.995	2	427.23	1	b4	95.29	122455	0	3
	AVQQPDGLAVLGIFLK	Sigma standards	160721_S_CCES_39_01	838.995	2	427.23	1	b4	95.31	121746	0	3
	AVQQPDGLAVLGIFLK	Sigma standards	160706_S_CCES_55_01	838.995	2	427.23	1	b4	95.41	120143	0	3
	AVQQPDGLAVLGIFLK	Sigma standards	160706_S_CCES_78_01	838.995	2	427.23	1	b4	95.34	119925	0	3
	AVQQPDGLAVLGIFLK	Sigma standards	160706_S_CCES_64_01	838.995	2	427.23	1	b4	95.48	118444	0	3
	AVQQPDGLAVLGIFLK	Sigma standards	160706_S_CCES_28_01	838.995	2	868.575	1	y8	95.4	117881	146	1
	AVQQPDGLAVLGIFLK	Sigma standards	160706_S_CCES_54_01	838.995	2	427.23	1	b4	95.47	116910	0	3
	AVQQPDGLAVLGIFLK	Sigma standards	160721_S_CCES_21_01	838.995	2	427.23	1	b4	95.33	116672	0	3
	AVQQPDGLAVLGIFLK	Sigma standards	160721_S_CCES_01_01	838.995	2	427.23	1	b4	95.48	113615	0	3
	AVQQPDGLAVLGIFLK	Sigma standards	160706_S_CCES_28_01	838.995	2	698.469	1	y6	95.4	112373	0	2
	AVQQPDGLAVLGIFLK	Sigma standards	160706_S_CCES_66_01	838.995	2	427.23	1	b4	95.43	111973	0	3
	AVQQPDGLAVLGIFLK	Sigma standards	160706_S_CCES_14_01	838.995	2	427.23	1	b4	95.45	111151	0	3
	AVQQPDGLAVLGIFLK	Sigma standards	160706_S_CCES_49_01	838.995	2	427.23	1	b4	95.41	108880	0	3
	AVQQPDGLAVLGIFLK	Sigma standards	160706_S_CCES_05_01	838.995	2	427.23	1	b4	95.22	108098	0	3
	AVQQPDGLAVLGIFLK	Sigma standards	160721_S_CCES_12_01	838.995	2	427.23	1	b4	95.24	106462	0	3
	AVQQPDGLAVLGIFLK	Sigma standards	160721_S_CCES_46_01	838.995	2	427.23	1	b4	95.32	106206	0	3
	AVQQPDGLAVLGIFLK	Sigma standards	160706_S_CCES_02_01	838.995	2	868.575	1	y8	95.3	102608	0	1
	AVQQPDGLAVLGIFLK	Sigma standards	160721_S_CCES_55_01	838.995	2	427.23	1	b4	95.32	102418	0	3
	AVQQPDGLAVLGIFLK	Sigma standards	160721_S_CCES_19_01	838.995	2	427.23	1	b4	95.2	100899	0	3
	AVQQPDGLAVLGIFLK	Sigma standards	160706_S_CCES_02_01	838.995	2	698.469	1	y6	95.33	100053	0	2
	AVQQPDGLAVLGIFLK	Sigma standards	160706_S_CCES_32_01	838.995	2	427.23	1	b4	95.42	97566	0	3
	AVQQPDGLAVLGIFLK	Sigma standards	160721_S_CCES_13_01	838.995	2	698.469	1	y6	95.21	97073	0	1
	AVQQPDGLAVLGIFLK	Sigma standards	160721_S_CCES_13_01	838.995	2	868.575	1	y8	95.21	92673	0	2
	AVQQPDGLAVLGIFLK	Sigma standards	160706_S_CCES_40_01	838.995	2	427.23	1	b4	95.26	90634	0	3
	AVQQPDGLAVLGIFLK	Sigma standards	160721_S_CCES_25_01	838.995	2	427.23	1	b4	95.44	90237	0	3
	AVQQPDGLAVLGIFLK	Sigma standards	160706_S_CCES_03_01	838.995	2	427.23	1	b4	95.32	81990	0	3
	AVQQPDGLAVLGIFLK	Sigma standards	160706_S_CCES_48_01	838.995	2	427.23	1	b4	95.26	78731	0	3
	AVQQPDGLAVLGIFLK	Sigma standards	160706_S_CCES_45_01	838.995	2	427.23	1	b4	95.17	61190	0	3
	AVQQPDGLAVLGIFLK	Sigma standards	160721_S_CCES_11_01	838.995	2	427.23	1	b4	94.96	58225	0	3
	AVQQPDGLAVLGIFLK	Sigma standards	160706_S_CCES_28_01	838.995	2	427.23	1	b4	95.38	49380	0	3
	AVQQPDGLAVLGIFLK	Sigma standards	160706_S_CCES_02_01	838.995	2	427.23	1	b4	95.33	42099	0	3
	AVQQPDGLAVLGIFLK	Sigma standards	160721_S_CCES_13_01	838.995	2	427.23	1	b4	95.22	40914	0	3
	AVQQPDGLAVLGIFLK	Sigma standards	160721_S_CCES_09_01	838.995	2	868.575	1	y8	#N/A	#N/A	#N/A	#N/A
	AVQQPDGLAVLGIFLK	Sigma standards	160721_S_CCES_09_01	838.995	2	698.469	1	y6	#N/A	#N/A	#N/A	#N/A
	AVQQPDGLAVLGIFLK	Sigma standards	160721_S_CCES_09_01	838.995	2	427.23	1	b4	#N/A	#N/A	#N/A	#N/A
	DISLSDYK	Sigma standards	160706_S_CCES_57_01	474.742	2	720.365	1	y6	51.98	935767936	10975928	1
	DISLSDYK	Sigma standards	160706_S_CCES_63_01	474.742	2	720.365	1	y6	51.98	907674624	7482102	1
	DISLSDYK	Sigma standards	160706_S_CCES_43_01	474.742	2	720.365	1	y6	54.34	883923584	7806412	1
	DISLSDYK	Sigma standards	160706_S_CCES_41_01	474.742	2	720.365	1	y6	51.61	872673408	6793305	1
	DISLSDYK	Sigma standards	160706_S_CCES_50_01	474.742	2	720.365	1	y6	50.73	864738752	8298913	1
	DISLSDYK	Sigma standards	160721_S_CCES_14_01	474.742	2	720.365	1	y6	51.69	864326400	13643295	1
	DISLSDYK	Sigma standards	160721_S_CCES_36_01	474.742	2	720.365	1	y6	51.61	855979776	5662660	1
	DISLSDYK	Sigma standards	160706_S_CCES_31_01	474.742	2	720.365	1	y6	51.68	833312640	13358295	1
	DISLSDYK	Sigma standards	160706_S_CCES_04_01	474.742	2	720.365	1	y6	52.06	798135360	10905017	1
	DISLSDYK	Sigma standards	160721_S_CCES_37_01	474.742	2	720.365	1	y6	51.86	791793472	5783748	1
	DISLSDYK	Sigma standards	160706_S_CCES_13_01	474.742	2	720.365	1	y6	51.05	787093312	10129903	1
	DISLSDYK	Sigma standards	160721_S_CCES_31_01	474.742	2	720.365	1	y6	51.58	768403136	9146951	1
	DISLSDYK	Sigma standards	160721_S_CCES_42_01	474.742	2	720.365	1	y6	51.56	762366656	11588738	1
	DISLSDYK	Sigma standards	160706_S_CCES_36_01	474.742	2	720.365	1	y6	51.63	740283136	5196002	1
	DISLSDYK	Sigma standards	160721_S_CCES_17_01	474.742	2	720.365	1	y6	51.72	736039744	9358280	1
	DISLSDYK	Sigma standards	160706_S_CCES_39_01	474.742	2	720.365	1	y6	50.6	728362304	11705805	1
	DISLSDYK	Sigma standards	160721_S_CCES_40_01	474.742	2	720.365	1	y6	52.02	724818688	13787955	1
	DISLSDYK	Sigma standards	160706_S_CCES_87_01	474.742	2	720.365	1	y6	53.52	714160896	4461176	1
	DISLSDYK	Sigma standards	160721_S_CCES_57_01	474.742	2	720.365	1	y6	50.59	686609024	8398783	1
	DISLSDYK	Sigma standards	160706_S_CCES_80_01	474.742	2	720.365	1	y6	50.88	679903424	11241278	1
	DISLSDYK	Sigma standards	160721_S_CCES_03_01	474.742	2	720.365	1	y6	51.5	677461504	7355996	1
	DISLSDYK	Sigma standards	160721_S_CCES_02_01	474.742	2	720.365	1	y6	51.76	675723456	7987804	1
	DISLSDYK	Sigma standards	160706_S_CCES_73_01	474.742	2	720.365	1	y6	51.33	668941504	9949279	1
	DISLSDYK	Sigma standards	160721_S_CCES_25_01	474.742	2	720.365	1	y6	53.02	639890496	11626492	1
	DISLSDYK	Sigma standards	160706_S_CCES_23_01	474.742	2	720.365	1	y6	52.73	632345536	7182249	1
	DISLSDYK	Sigma standards	160706_S_CCES_06_01	474.742	2	720.365	1	y6	53.15	626731904	7813711	1
	DISLSDYK	Sigma standards	160721_S_CCES_56_01	474.742	2	720.365	1	y6	50.58	626530432	9302637	1
	DISLSDYK	Sigma standards	160721_S_CCES_52_01	474.742	2	720.365	1	y6	51.33	624080448	8397076	1
	DISLSDYK	Sigma standards	160706_S_CCES_56_01	474.742	2	720.365	1	y6	52.28	616962816	3747280	1
	DISLSDYK	Sigma standards	160706_S_CCES_26_01	474.742	2	720.365	1	y6	52.87	608302848	7986488	1
	DISLSDYK	Sigma standards	160706_S_CCES_22_01	474.742	2	720.365	1	y6	52.95	606205312	5578516	1
	DISLSDYK	Sigma standards	160721_S_CCES_38_01	474.742	2	720.365	1	y6	50.41	604281408	10551186	1
	DISLSDYK	Sigma standards	160721_S_CCES_33_01	474.742	2	720.365	1	y6	50.11	603776320	5253348	1
	DISLSDYK	Sigma standards	160706_S_CCES_54_01	474.742	2	720.365	1	y6	52.8	603719552	11239523	1
	DISLSDYK	Sigma standards	160721_S_CCES_55_01	474.742	2	720.365	1	y6	52.97	597975552	10789142	1
	DISLSDYK	Sigma standards	160706_S_CCES_69_01	474.742	2	720.365	1	y6	50.63	592058560	6019984	1
	DISLSDYK	Sigma standards	160706_S_CCES_59_01	474.742	2	720.365	1	y6	52.58	591142656	8383313	1
	DISLSDYK	Sigma standards	160721_S_CCES_22_01	474.742	2	720.365	1	y6	53.14	584740416	8665447	1
	DISLSDYK	Sigma standards	160706_S_CCES_46_01	474.742	2	720.365	1	y6	50.21	581756480	8746889	1
	DISLSDYK	Sigma standards	160721_S_CCES_41_01	474.742	2	720.365	1	y6	51.13	568771584	10547779	1
	DISLSDYK	Sigma standards	160706_S_CCES_71_01	474.742	2	720.365	1	y6	50.64	565567104	6779446	1
	DISLSDYK	Sigma standards	160706_S_CCES_58_01	474.742	2	720.365	1	y6	50.68	565071424	4519881	1
	DISLSDYK	Sigma standards	160721_S_CCES_43_01	474.742	2	720.365	1	y6	52.55	564872704	3306520	1
	DISLSDYK	Sigma standards	160721_S_CCES_54_01	474.742	2	720.365	1	y6	52.64	563290112	3184835	1
	DISLSDYK	Sigma standards	160706_S_CCES_42_01	474.742	2	720.365	1	y6	50.8	561927232	6440635	1
	DISLSDYK	Sigma standards	160706_S_CCES_20_01	474.742	2	720.365	1	y6	52.52	554345664	7351518	1
	DISLSDYK	Sigma standards	160706_S_CCES_55_01	474.742	2	720.365	1	y6	52.3	552714944	3485247	1
	DISLSDYK	Sigma standards	160706_S_CCES_78_01	474.742	2	720.365	1	y6	52.54	551480064	5612780	1
	DISLSDYK	Sigma standards	160721_S_CCES_51_01	474.742	2	720.365	1	y6	53.02	545997632	8001628	1
	DISLSDYK	Sigma standards	160721_S_CCES_09_01	474.742	2	720.365	1	y6	52.13	545124288	6187767	1
	DISLSDYK	Sigma standards	160706_S_CCES_09_01	474.742	2	720.365	1	y6	52.69	540810368	7159237	1
	DISLSDYK	Sigma standards	160721_S_CCES_21_01	474.742	2	720.365	1	y6	52.57	540122176	4063882	1
	DISLSDYK	Sigma standards	160706_S_CCES_08_01	474.742	2	720.365	1	y6	52.08	537952704	9305703	1
	DISLSDYK	Sigma standards	160706_S_CCES_34_01	474.742	2	720.365	1	y6	52.05	534602240	5963265	1
	DISLSDYK	Sigma standards	160706_S_CCES_76_01	474.742	2	720.365	1	y6	51.87	534551168	5719045	1
	DISLSDYK	Sigma standards	160706_S_CCES_15_01	474.742	2	720.365	1	y6	50.77	531136960	8852676	1
	DISLSDYK	Sigma standards	160706_S_CCES_21_01	474.742	2	720.365	1	y6	51.64	526351264	4868888	1
	DISLSDYK	Sigma standards	160721_S_CCES_49_01	474.742	2	720.365	1	y6	51.68	522534624	6614428	1
	DISLSDYK	Sigma standards	160706_S_CCES_30_01	474.742	2	720.365	1	y6	52.34	522307712	6882418	1
	DISLSDYK	Sigma standards	160721_S_CCES_20_01	474.742	2	720.365	1	y6	53.34	519116384	6621151	1
	DISLSDYK	Sigma standards	160706_S_CCES_12_01	474.742	2	720.365	1	y6	51.34	517528128	4857331	1
	DISLSDYK	Sigma standards	160721_S_CCES_23_01	474.742	2	720.365	1	y6	53.21	517418816	4608439	1
	DISLSDYK	Sigma standards	160706_S_CCES_84_01	474.742	2	720.365	1	y6	53.2	512906112	4860733	1
	DISLSDYK	Sigma standards	160706_S_CCES_48_01	474.742	2	720.365	1	y6	52.28	511579200	9967758	1
	DISLSDYK	Sigma standards	160721_S_CCES_10_01	474.742	2	720.365	1	y6	52.2	511389920	4157237	1
	DISLSDYK	Sigma standards	160721_S_CCES_29_01	474.742	2	720.365	1	y6	50.43	508195552	6196480	1
	DISLSDYK	Sigma standards	160706_S_CCES_62_01	474.742	2	720.365	1	y6	51.6	504725184	4444843	1
	DISLSDYK	Sigma standards	160706_S_CCES_83_01	474.742	2	720.365	1	y6	50.29	499480800	4221353	1
	DISLSDYK	Sigma standards	160706_S_CCES_47_01	474.742	2	720.365	1	y6	50.21	496618464	5523580	1
	DISLSDYK	Sigma standards	160706_S_CCES_82_01	474.742	2	720.365	1	y6	52.02	493368544	7176793	1
	DISLSDYK	Sigma standards	160721_S_CCES_08_01	474.742	2	720.365	1	y6	52.5	488846688	7924161	1
	DISLSDYK	Sigma standards	160706_S_CCES_67_01	474.742	2	720.365	1	y6	50.31	488686720	7629038	1
	DISLSDYK	Sigma standards	160706_S_CCES_38_01	474.742	2	720.365	1	y6	50.84	488332448	3954311	1
	DISLSDYK	Sigma standards	160721_S_CCES_18_01	474.742	2	720.365	1	y6	50.25	486632736	3691667	1
	DISLSDYK	Sigma standards	160721_S_CCES_30_01	474.742	2	720.365	1	y6	49.95	485732544	9640805	1
	DISLSDYK	Sigma standards	160721_S_CCES_11_01	474.742	2	720.365	1	y6	51.33	484824000	2559970	1
	DISLSDYK	Sigma standards	160706_S_CCES_35_01	474.742	2	720.365	1	y6	50.74	477684480	4557402	1
	DISLSDYK	Sigma standards	160706_S_CCES_75_01	474.742	2	720.365	1	y6	51.38	472687552	6468250	1
	DISLSDYK	Sigma standards	160706_S_CCES_27_01	474.742	2	720.365	1	y6	50.61	468165920	7875848	1
	DISLSDYK	Sigma standards	160706_S_CCES_11_01	474.742	2	720.365	1	y6	51.46	466959424	3802715	1
	DISLSDYK	Sigma standards	160706_S_CCES_60_01	474.742	2	720.365	1	y6	50.44	466129440	4842753	1
	DISLSDYK	Sigma standards	160721_S_CCES_13_01	474.742	2	720.365	1	y6	52.46	464826304	5009755	1
	DISLSDYK	Sigma standards	160706_S_CCES_61_01	474.742	2	720.365	1	y6	51.71	461956960	9014069	1
	DISLSDYK	Sigma standards	160721_S_CCES_34_01	474.742	2	720.365	1	y6	51.23	461837600	6745749	1
	DISLSDYK	Sigma standards	160721_S_CCES_28_01	474.742	2	720.365	1	y6	50.63	461719008	2853592	1
	DISLSDYK	Sigma standards	160706_S_CCES_86_01	474.742	2	720.365	1	y6	52.22	457919680	2491374	1
	DISLSDYK	Sigma standards	160706_S_CCES_49_01	474.742	2	720.365	1	y6	52.7	457253088	7517958	1
	DISLSDYK	Sigma standards	160706_S_CCES_07_01	474.742	2	720.365	1	y6	53.98	455392352	7189804	1
	DISLSDYK	Sigma standards	160706_S_CCES_19_01	474.742	2	720.365	1	y6	52.36	455139808	3864299	1
	DISLSDYK	Sigma standards	160706_S_CCES_01_01	474.742	2	720.365	1	y6	51.78	454025536	8068494	1
	DISLSDYK	Sigma standards	160721_S_CCES_12_01	474.742	2	720.365	1	y6	52.43	451408672	8611549	1
	DISLSDYK	Sigma standards	160706_S_CCES_68_01	474.742	2	720.365	1	y6	51.38	450145824	2536365	1
	DISLSDYK	Sigma standards	160706_S_CCES_24_01	474.742	2	720.365	1	y6	52.68	448838816	3774290	1
	DISLSDYK	Sigma standards	160721_S_CCES_27_01	474.742	2	720.365	1	y6	55.43	448082240	1954099	1
	DISLSDYK	Sigma standards	160721_S_CCES_26_01	474.742	2	720.365	1	y6	50.58	444960096	4369447	1
	DISLSDYK	Sigma standards	160721_S_CCES_50_01	474.742	2	720.365	1	y6	51.54	439630304	7885952	1
	DISLSDYK	Sigma standards	160706_S_CCES_81_01	474.742	2	720.365	1	y6	51.5	436493792	6657051	1
	DISLSDYK	Sigma standards	160706_S_CCES_03_01	474.742	2	720.365	1	y6	52.04	434006624	3020914	1
	DISLSDYK	Sigma standards	160706_S_CCES_65_01	474.742	2	720.365	1	y6	51.96	433439456	3628799	1
	DISLSDYK	Sigma standards	160721_S_CCES_45_01	474.742	2	720.365	1	y6	51.79	432906784	2629644	1
	DISLSDYK	Sigma standards	160706_S_CCES_44_01	474.742	2	720.365	1	y6	51.44	432534432	3251772	1
	DISLSDYK	Sigma standards	160721_S_CCES_19_01	474.742	2	720.365	1	y6	51.74	430562112	2630229	1
	DISLSDYK	Sigma standards	160706_S_CCES_33_02	474.742	2	720.365	1	y6	50.72	429776928	5339659	1
	DISLSDYK	Sigma standards	160706_S_CCES_18_01	474.742	2	720.365	1	y6	50.43	429281920	6545094	1
	DISLSDYK	Sigma standards	160706_S_CCES_77_02	474.742	2	720.365	1	y6	50.46	427885024	3691495	1
	DISLSDYK	Sigma standards	160706_S_CCES_25_01	474.742	2	720.365	1	y6	50.59	427652640	8746621	1
	DISLSDYK	Sigma standards	160721_S_CCES_35_01	474.742	2	720.365	1	y6	51.52	427629504	3293305	1
	DISLSDYK	Sigma standards	160721_S_CCES_48_01	474.742	2	720.365	1	y6	51.6	427262848	6706198	1
	DISLSDYK	Sigma standards	160721_S_CCES_04_01	474.742	2	720.365	1	y6	50.94	424802784	4183452	1
	DISLSDYK	Sigma standards	160721_S_CCES_32_01	474.742	2	720.365	1	y6	50.21	424309344	7842512	1
	DISLSDYK	Sigma standards	160721_S_CCES_47_01	474.742	2	720.365	1	y6	52.46	423338144	3148264	1
	DISLSDYK	Sigma standards	160706_S_CCES_53_01	474.742	2	720.365	1	y6	51.39	422661344	4426700	1
	DISLSDYK	Sigma standards	160721_S_CCES_16_01	474.742	2	720.365	1	y6	50.57	422627136	3955492	1
	DISLSDYK	Sigma standards	160721_S_CCES_06_01	474.742	2	720.365	1	y6	51.87	421377760	4740050	1
	DISLSDYK	Sigma standards	160706_S_CCES_66_01	474.742	2	720.365	1	y6	51.61	420908128	5378199	1
	DISLSDYK	Sigma standards	160706_S_CCES_70_01	474.742	2	720.365	1	y6	51.52	420677120	4626939	1
	DISLSDYK	Sigma standards	160706_S_CCES_28_01	474.742	2	720.365	1	y6	52.03	420322720	2374911	1
	DISLSDYK	Sigma standards	160721_S_CCES_24_01	474.742	2	720.365	1	y6	52.14	419218336	5977535	1
	DISLSDYK	Sigma standards	160706_S_CCES_52_01	474.742	2	720.365	1	y6	51.97	416319552	2580717	1
	DISLSDYK	Sigma standards	160706_S_CCES_14_01	474.742	2	720.365	1	y6	52.52	414061280	3931860	1
	DISLSDYK	Sigma standards	160721_S_CCES_15_01	474.742	2	720.365	1	y6	51.63	412657440	9188515	1
	DISLSDYK	Sigma standards	160721_S_CCES_07_01	474.742	2	720.365	1	y6	51.14	411152576	2477939	1
	DISLSDYK	Sigma standards	160706_S_CCES_51_01	474.742	2	720.365	1	y6	51.53	411032672	7234204	1
	DISLSDYK	Sigma standards	160706_S_CCES_79_01	474.742	2	720.365	1	y6	51.52	408280288	6007554	1
	DISLSDYK	Sigma standards	160721_S_CCES_05_01	474.742	2	720.365	1	y6	51.69	406784704	5475276	1
	DISLSDYK	Sigma standards	160706_S_CCES_37_01	474.742	2	720.365	1	y6	51.81	404396736	3494860	1
	DISLSDYK	Sigma standards	160706_S_CCES_40_01	474.742	2	720.365	1	y6	51.95	400117024	2844400	1
	DISLSDYK	Sigma standards	160706_S_CCES_05_01	474.742	2	720.365	1	y6	51.55	397284832	2315113	1
	DISLSDYK	Sigma standards	160721_S_CCES_46_01	474.742	2	720.365	1	y6	52.19	396007872	5753339	1
	DISLSDYK	Sigma standards	160706_S_CCES_72_01	474.742	2	720.365	1	y6	51.62	395725312	3285316	1
	DISLSDYK	Sigma standards	160721_S_CCES_39_01	474.742	2	720.365	1	y6	51.76	394228896	4761951	1
	DISLSDYK	Sigma standards	160706_S_CCES_45_01	474.742	2	720.365	1	y6	52.22	381629504	5271406	1
	DISLSDYK	Sigma standards	160706_S_CCES_74_01	474.742	2	720.365	1	y6	51.63	381532000	4905896	1
	DISLSDYK	Sigma standards	160706_S_CCES_64_01	474.742	2	720.365	1	y6	52.53	379628608	4520352	1
	DISLSDYK	Sigma standards	160706_S_CCES_10_01	474.742	2	720.365	1	y6	50.92	378920960	5330501	1
	DISLSDYK	Sigma standards	160706_S_CCES_17_01	474.742	2	720.365	1	y6	51.96	377923424	4028347	1
	DISLSDYK	Sigma standards	160706_S_CCES_85_01	474.742	2	720.365	1	y6	52.11	377087360	3255457	1
	DISLSDYK	Sigma standards	160706_S_CCES_02_01	474.742	2	720.365	1	y6	51.66	377010912	1569408	1
	DISLSDYK	Sigma standards	160706_S_CCES_29_02	474.742	2	720.365	1	y6	50.45	376043616	3305016	1
	DISLSDYK	Sigma standards	160721_S_CCES_01_01	474.742	2	720.365	1	y6	52.11	367002112	2963448	1
	DISLSDYK	Sigma standards	160721_S_CCES_44_01	474.742	2	720.365	1	y6	51.64	362144256	2182638	1
	DISLSDYK	Sigma standards	160706_S_CCES_32_01	474.742	2	720.365	1	y6	51.66	358056576	6518713	1
	DISLSDYK	Sigma standards	160721_S_CCES_53_01	474.742	2	720.365	1	y6	51.45	350448448	3963457	1
	DISLSDYK	Sigma standards	160706_S_CCES_63_01	474.742	2	520.249	1	y4	51.98	193378896	2750677	2
	DISLSDYK	Sigma standards	160706_S_CCES_57_01	474.742	2	520.249	1	y4	51.98	191543744	3339631	2
	DISLSDYK	Sigma standards	160706_S_CCES_50_01	474.742	2	520.249	1	y4	50.73	185491984	1876663	2
	DISLSDYK	Sigma standards	160721_S_CCES_36_01	474.742	2	520.249	1	y4	51.61	182291088	1254538	2
	DISLSDYK	Sigma standards	160706_S_CCES_41_01	474.742	2	520.249	1	y4	51.61	180761328	2545118	2
	DISLSDYK	Sigma standards	160706_S_CCES_43_01	474.742	2	520.249	1	y4	54.34	178252512	2442406	2
	DISLSDYK	Sigma standards	160721_S_CCES_14_01	474.742	2	520.249	1	y4	51.69	173788896	4214805	2
	DISLSDYK	Sigma standards	160706_S_CCES_31_01	474.742	2	520.249	1	y4	51.68	173336032	3208094	2
	DISLSDYK	Sigma standards	160721_S_CCES_37_01	474.742	2	520.249	1	y4	51.86	168843168	2008763	2
	DISLSDYK	Sigma standards	160706_S_CCES_13_01	474.742	2	520.249	1	y4	51.05	167663392	3397992	2
	DISLSDYK	Sigma standards	160706_S_CCES_04_01	474.742	2	520.249	1	y4	52.06	166843568	2975640	2
	DISLSDYK	Sigma standards	160721_S_CCES_42_01	474.742	2	520.249	1	y4	51.56	163310304	3521399	2
	DISLSDYK	Sigma standards	160721_S_CCES_31_01	474.742	2	520.249	1	y4	51.58	159628112	1599951	2
	DISLSDYK	Sigma standards	160706_S_CCES_39_01	474.742	2	520.249	1	y4	50.6	154376640	4565651	2
	DISLSDYK	Sigma standards	160721_S_CCES_17_01	474.742	2	520.249	1	y4	51.72	152054256	3151266	2
	DISLSDYK	Sigma standards	160706_S_CCES_36_01	474.742	2	520.249	1	y4	51.63	149114304	1808157	2
	DISLSDYK	Sigma standards	160721_S_CCES_40_01	474.742	2	520.249	1	y4	52.02	147607008	4108617	2
	DISLSDYK	Sigma standards	160721_S_CCES_02_01	474.742	2	520.249	1	y4	51.76	144872800	1378754	2
	DISLSDYK	Sigma standards	160706_S_CCES_80_01	474.742	2	520.249	1	y4	50.88	144518928	3513961	2
	DISLSDYK	Sigma standards	160721_S_CCES_57_01	474.742	2	520.249	1	y4	50.59	144202160	2647933	2
	DISLSDYK	Sigma standards	160706_S_CCES_87_01	474.742	2	520.249	1	y4	53.52	144174832	1388650	2
	DISLSDYK	Sigma standards	160721_S_CCES_03_01	474.742	2	520.249	1	y4	51.5	142581264	1143205	2
	DISLSDYK	Sigma standards	160706_S_CCES_73_01	474.742	2	520.249	1	y4	51.33	137519168	3009906	2
	DISLSDYK	Sigma standards	160721_S_CCES_56_01	474.742	2	520.249	1	y4	50.58	132609104	2276338	2
	DISLSDYK	Sigma standards	160721_S_CCES_33_01	474.742	2	520.249	1	y4	50.11	132026952	1516123	2
	DISLSDYK	Sigma standards	160721_S_CCES_52_01	474.742	2	520.249	1	y4	51.38	131201544	2742523	2
	DISLSDYK	Sigma standards	160706_S_CCES_23_01	474.742	2	520.249	1	y4	52.73	129866656	2488292	2
	DISLSDYK	Sigma standards	160706_S_CCES_56_01	474.742	2	520.249	1	y4	52.28	127714768	1168240	2
	DISLSDYK	Sigma standards	160706_S_CCES_46_01	474.742	2	520.249	1	y4	50.21	126903040	2562072	2
	DISLSDYK	Sigma standards	160721_S_CCES_25_01	474.742	2	520.249	1	y4	53.02	126572688	3507159	2
	DISLSDYK	Sigma standards	160721_S_CCES_38_01	474.742	2	520.249	1	y4	50.41	125167536	2752952	2
	DISLSDYK	Sigma standards	160706_S_CCES_06_01	474.742	2	520.249	1	y4	53.15	123482360	2062650	2
	DISLSDYK	Sigma standards	160706_S_CCES_54_01	474.742	2	520.249	1	y4	52.8	122363232	3022991	2
	DISLSDYK	Sigma standards	160706_S_CCES_59_01	474.742	2	520.249	1	y4	52.58	122188184	2412158	2
	DISLSDYK	Sigma standards	160721_S_CCES_55_01	474.742	2	520.249	1	y4	52.97	121834360	3336412	2
	DISLSDYK	Sigma standards	160706_S_CCES_69_01	474.742	2	520.249	1	y4	50.63	120815928	1341388	2
	DISLSDYK	Sigma standards	160706_S_CCES_42_01	474.742	2	520.249	1	y4	50.8	120811568	2043297	2
	DISLSDYK	Sigma standards	160706_S_CCES_58_01	474.742	2	520.249	1	y4	50.68	119373536	1794434	2
	DISLSDYK	Sigma standards	160706_S_CCES_22_01	474.742	2	520.249	1	y4	52.95	118929416	1884757	2
	DISLSDYK	Sigma standards	160706_S_CCES_26_01	474.742	2	520.249	1	y4	52.87	117416568	2362724	2
	DISLSDYK	Sigma standards	160706_S_CCES_71_01	474.742	2	520.249	1	y4	50.64	117053784	2027748	2
	DISLSDYK	Sigma standards	160721_S_CCES_22_01	474.742	2	520.249	1	y4	53.14	116619400	2918083	2
	DISLSDYK	Sigma standards	160721_S_CCES_41_01	474.742	2	520.249	1	y4	51.13	115816952	3386466	2
	DISLSDYK	Sigma standards	160706_S_CCES_76_01	474.742	2	520.249	1	y4	51.87	115211816	1906626	2
	DISLSDYK	Sigma standards	160721_S_CCES_54_01	474.742	2	520.249	1	y4	52.64	114376400	939430	2
	DISLSDYK	Sigma standards	160721_S_CCES_43_01	474.742	2	520.249	1	y4	52.55	113465520	953556	2
	DISLSDYK	Sigma standards	160706_S_CCES_21_01	474.742	2	520.249	1	y4	51.64	113293320	615471	2
	DISLSDYK	Sigma standards	160706_S_CCES_15_01	474.742	2	520.249	1	y4	50.77	112281208	2678654	2
	DISLSDYK	Sigma standards	160721_S_CCES_09_01	474.742	2	520.249	1	y4	52.13	111631008	1924840	2
	DISLSDYK	Sigma standards	160706_S_CCES_55_01	474.742	2	520.249	1	y4	52.3	111447504	1160111	2
	DISLSDYK	Sigma standards	160706_S_CCES_20_01	474.742	2	520.249	1	y4	52.52	111159712	2053450	2
	DISLSDYK	Sigma standards	160706_S_CCES_30_01	474.742	2	520.249	1	y4	52.34	110904368	2534788	2
	DISLSDYK	Sigma standards	160706_S_CCES_08_01	474.742	2	520.249	1	y4	52.08	110118128	3352972	2
	DISLSDYK	Sigma standards	160706_S_CCES_09_01	474.742	2	520.249	1	y4	52.69	109705384	1977709	2
	DISLSDYK	Sigma standards	160706_S_CCES_78_01	474.742	2	520.249	1	y4	52.54	109494024	1712993	2
	DISLSDYK	Sigma standards	160721_S_CCES_51_01	474.742	2	520.249	1	y4	53.02	109391664	2529693	2
	DISLSDYK	Sigma standards	160706_S_CCES_34_01	474.742	2	520.249	1	y4	52.05	109368120	1957055	2
	DISLSDYK	Sigma standards	160721_S_CCES_49_01	474.742	2	520.249	1	y4	51.68	109130232	2294519	2
	DISLSDYK	Sigma standards	160721_S_CCES_23_01	474.742	2	520.249	1	y4	53.17	109054064	1178581	2
	DISLSDYK	Sigma standards	160706_S_CCES_47_01	474.742	2	520.249	1	y4	50.21	108295736	1785045	2
	DISLSDYK	Sigma standards	160706_S_CCES_83_01	474.742	2	520.249	1	y4	50.29	107081960	650416	2
	DISLSDYK	Sigma standards	160721_S_CCES_29_01	474.742	2	520.249	1	y4	50.43	107058200	1817712	2
	DISLSDYK	Sigma standards	160721_S_CCES_21_01	474.742	2	520.249	1	y4	52.57	106806584	1034839	2
	DISLSDYK	Sigma standards	160721_S_CCES_20_01	474.742	2	520.249	1	y4	53.34	105927856	1973700	2
	DISLSDYK	Sigma standards	160721_S_CCES_18_01	474.742	2	520.249	1	y4	50.25	104233280	821596	2
	DISLSDYK	Sigma standards	160706_S_CCES_48_01	474.742	2	520.249	1	y4	52.28	103247424	3514716	2
	DISLSDYK	Sigma standards	160721_S_CCES_10_01	474.742	2	520.249	1	y4	52.2	103077224	1478216	2
	DISLSDYK	Sigma standards	160706_S_CCES_84_01	474.742	2	520.249	1	y4	53.25	102833792	1260652	2
	DISLSDYK	Sigma standards	160706_S_CCES_67_01	474.742	2	520.249	1	y4	50.31	102067000	2052198	2
	DISLSDYK	Sigma standards	160706_S_CCES_62_01	474.742	2	520.249	1	y4	51.6	101980784	1149514	2
	DISLSDYK	Sigma standards	160721_S_CCES_08_01	474.742	2	520.249	1	y4	52.5	100460168	2499109	2
	DISLSDYK	Sigma standards	160706_S_CCES_35_01	474.742	2	520.249	1	y4	50.74	100456568	1668645	2
	DISLSDYK	Sigma standards	160721_S_CCES_11_01	474.742	2	520.249	1	y4	51.33	100302752	495064	2
	DISLSDYK	Sigma standards	160706_S_CCES_82_01	474.742	2	520.249	1	y4	52.02	100156728	1836486	2
	DISLSDYK	Sigma standards	160721_S_CCES_30_01	474.742	2	520.249	1	y4	49.95	99764336	2375830	2
	DISLSDYK	Sigma standards	160706_S_CCES_38_01	474.742	2	520.249	1	y4	50.84	99762768	1170257	2
	DISLSDYK	Sigma standards	160706_S_CCES_27_01	474.742	2	520.249	1	y4	50.61	98454536	2514425	2
	DISLSDYK	Sigma standards	160706_S_CCES_63_01	474.742	2	633.333	1	y5	51.93	98114376	1517806	3
	DISLSDYK	Sigma standards	160721_S_CCES_13_01	474.742	2	520.249	1	y4	52.46	97949248	1553943	2
	DISLSDYK	Sigma standards	160706_S_CCES_12_01	474.742	2	520.249	1	y4	51.34	97885664	1484646	2
	DISLSDYK	Sigma standards	160706_S_CCES_57_01	474.742	2	633.333	1	y5	51.98	97742880	1317754	3
	DISLSDYK	Sigma standards	160706_S_CCES_11_01	474.742	2	520.249	1	y4	51.46	97553280	1124250	2
	DISLSDYK	Sigma standards	160706_S_CCES_75_01	474.742	2	520.249	1	y4	51.38	97305232	1244235	2
	DISLSDYK	Sigma standards	160706_S_CCES_60_01	474.742	2	520.249	1	y4	50.44	97201152	1440310	2
	DISLSDYK	Sigma standards	160721_S_CCES_12_01	474.742	2	520.249	1	y4	52.43	96276200	2064300	2
	DISLSDYK	Sigma standards	160706_S_CCES_43_01	474.742	2	633.333	1	y5	54.34	96109960	1180208	3
	DISLSDYK	Sigma standards	160706_S_CCES_18_01	474.742	2	520.249	1	y4	50.47	95396032	2003851	2
	DISLSDYK	Sigma standards	160706_S_CCES_61_01	474.742	2	520.249	1	y4	51.71	95047152	2725724	2
	DISLSDYK	Sigma standards	160721_S_CCES_28_01	474.742	2	520.249	1	y4	50.63	94850824	844284	2
	DISLSDYK	Sigma standards	160721_S_CCES_34_01	474.742	2	520.249	1	y4	51.23	94622240	2233084	2
	DISLSDYK	Sigma standards	160706_S_CCES_49_01	474.742	2	520.249	1	y4	52.7	94367944	2270149	2
	DISLSDYK	Sigma standards	160721_S_CCES_32_01	474.742	2	520.249	1	y4	50.21	93599552	2396962	2
	DISLSDYK	Sigma standards	160706_S_CCES_19_01	474.742	2	520.249	1	y4	52.36	93402952	1136682	2
	DISLSDYK	Sigma standards	160706_S_CCES_50_01	474.742	2	633.333	1	y5	50.73	93240888	1522641	3
	DISLSDYK	Sigma standards	160706_S_CCES_01_01	474.742	2	520.249	1	y4	51.78	93000752	2338489	2
	DISLSDYK	Sigma standards	160721_S_CCES_14_01	474.742	2	633.333	1	y5	51.74	92962208	1911453	3
	DISLSDYK	Sigma standards	160706_S_CCES_25_01	474.742	2	520.249	1	y4	50.59	92663504	2387890	2
	DISLSDYK	Sigma standards	160706_S_CCES_33_02	474.742	2	520.249	1	y4	50.72	92612408	2122547	2
	DISLSDYK	Sigma standards	160721_S_CCES_26_01	474.742	2	520.249	1	y4	50.58	92181776	1284722	2
	DISLSDYK	Sigma standards	160721_S_CCES_36_01	474.742	2	633.333	1	y5	51.61	92126896	843378	3
	DISLSDYK	Sigma standards	160706_S_CCES_41_01	474.742	2	633.333	1	y5	51.61	92052136	1022977	3
	DISLSDYK	Sigma standards	160706_S_CCES_07_01	474.742	2	520.249	1	y4	53.98	91623224	2243491	2
	DISLSDYK	Sigma standards	160721_S_CCES_19_01	474.742	2	520.249	1	y4	51.69	91193000	741694	2
	DISLSDYK	Sigma standards	160721_S_CCES_24_01	474.742	2	520.249	1	y4	52.14	91112696	1902016	2
	DISLSDYK	Sigma standards	160706_S_CCES_24_01	474.742	2	520.249	1	y4	52.68	91003696	1189959	2
	DISLSDYK	Sigma standards	160706_S_CCES_68_01	474.742	2	520.249	1	y4	51.38	90953144	754682	2
	DISLSDYK	Sigma standards	160706_S_CCES_03_01	474.742	2	520.249	1	y4	52.04	90729952	894247	2
	DISLSDYK	Sigma standards	160721_S_CCES_50_01	474.742	2	520.249	1	y4	51.54	90556472	2453193	2
	DISLSDYK	Sigma standards	160721_S_CCES_35_01	474.742	2	520.249	1	y4	51.52	90504392	543719	2
	DISLSDYK	Sigma standards	160706_S_CCES_86_01	474.742	2	520.249	1	y4	52.22	90308056	878169	2
	DISLSDYK	Sigma standards	160706_S_CCES_53_01	474.742	2	520.249	1	y4	51.39	90306104	1131110	2
	DISLSDYK	Sigma standards	160721_S_CCES_06_01	474.742	2	520.249	1	y4	51.87	89730112	1392303	2
	DISLSDYK	Sigma standards	160706_S_CCES_81_01	474.742	2	520.249	1	y4	51.5	89569904	1771928	2
	DISLSDYK	Sigma standards	160721_S_CCES_27_01	474.742	2	520.249	1	y4	55.43	89377864	613169	2
	DISLSDYK	Sigma standards	160721_S_CCES_45_01	474.742	2	520.249	1	y4	51.79	88637176	974577	2
	DISLSDYK	Sigma standards	160721_S_CCES_16_01	474.742	2	520.249	1	y4	50.57	88403040	1210924	2
	DISLSDYK	Sigma standards	160706_S_CCES_04_01	474.742	2	633.333	1	y5	52.06	88300144	956464	3
	DISLSDYK	Sigma standards	160706_S_CCES_70_01	474.742	2	520.249	1	y4	51.48	88111232	1547517	2
	DISLSDYK	Sigma standards	160706_S_CCES_65_01	474.742	2	520.249	1	y4	51.96	88085440	1072520	2
	DISLSDYK	Sigma standards	160721_S_CCES_04_01	474.742	2	520.249	1	y4	50.94	88075008	1076543	2
	DISLSDYK	Sigma standards	160706_S_CCES_51_01	474.742	2	520.249	1	y4	51.53	87891624	2314895	2
	DISLSDYK	Sigma standards	160706_S_CCES_66_01	474.742	2	520.249	1	y4	51.61	87600208	1909769	2
	DISLSDYK	Sigma standards	160706_S_CCES_77_02	474.742	2	520.249	1	y4	50.46	87582384	1383818	2
	DISLSDYK	Sigma standards	160706_S_CCES_44_01	474.742	2	520.249	1	y4	51.44	87546704	957092	2
	DISLSDYK	Sigma standards	160706_S_CCES_52_01	474.742	2	520.249	1	y4	52.02	86353256	741981	2
	DISLSDYK	Sigma standards	160721_S_CCES_07_01	474.742	2	520.249	1	y4	51.14	86298704	735486	2
	DISLSDYK	Sigma standards	160706_S_CCES_28_01	474.742	2	520.249	1	y4	52.03	86177104	749000	2
	DISLSDYK	Sigma standards	160706_S_CCES_31_01	474.742	2	633.333	1	y5	51.63	86158656	1808995	3
	DISLSDYK	Sigma standards	160706_S_CCES_40_01	474.742	2	520.249	1	y4	51.95	85931808	898409	2
	DISLSDYK	Sigma standards	160721_S_CCES_15_01	474.742	2	520.249	1	y4	51.63	85812384	2933614	2
	DISLSDYK	Sigma standards	160706_S_CCES_14_01	474.742	2	520.249	1	y4	52.52	85512280	1221040	2
	DISLSDYK	Sigma standards	160721_S_CCES_37_01	474.742	2	633.333	1	y5	51.86	85246624	995284	3
	DISLSDYK	Sigma standards	160721_S_CCES_46_01	474.742	2	520.249	1	y4	52.19	84527088	1771921	2
	DISLSDYK	Sigma standards	160706_S_CCES_79_01	474.742	2	520.249	1	y4	51.52	84512920	1629288	2
	DISLSDYK	Sigma standards	160706_S_CCES_13_01	474.742	2	633.333	1	y5	51.05	84461944	1357798	3
	DISLSDYK	Sigma standards	160721_S_CCES_47_01	474.742	2	520.249	1	y4	52.46	84212160	779765	2
	DISLSDYK	Sigma standards	160721_S_CCES_31_01	474.742	2	633.333	1	y5	51.58	83146456	676186	3
	DISLSDYK	Sigma standards	160721_S_CCES_48_01	474.742	2	520.249	1	y4	51.6	83069008	2420171	2
	DISLSDYK	Sigma standards	160706_S_CCES_10_01	474.742	2	520.249	1	y4	50.92	83061112	371557	2
	DISLSDYK	Sigma standards	160706_S_CCES_74_01	474.742	2	520.249	1	y4	51.63	82930296	1663666	2
	DISLSDYK	Sigma standards	160706_S_CCES_45_01	474.742	2	520.249	1	y4	52.22	82732928	1849413	2
	DISLSDYK	Sigma standards	160706_S_CCES_05_01	474.742	2	520.249	1	y4	51.55	82717112	925908	2
	DISLSDYK	Sigma standards	160721_S_CCES_05_01	474.742	2	520.249	1	y4	51.69	82403040	2030320	2
	DISLSDYK	Sigma standards	160721_S_CCES_42_01	474.742	2	633.333	1	y5	51.56	82032920	1538577	3
	DISLSDYK	Sigma standards	160721_S_CCES_39_01	474.742	2	520.249	1	y4	51.76	82029000	1296588	2
	DISLSDYK	Sigma standards	160706_S_CCES_29_02	474.742	2	520.249	1	y4	50.45	81189944	693276	2
	DISLSDYK	Sigma standards	160706_S_CCES_72_01	474.742	2	520.249	1	y4	51.62	81076040	766594	2
	DISLSDYK	Sigma standards	160706_S_CCES_37_01	474.742	2	520.249	1	y4	51.81	80989448	1227483	2
	DISLSDYK	Sigma standards	160706_S_CCES_36_01	474.742	2	633.333	1	y5	51.63	79252416	679349	3
	DISLSDYK	Sigma standards	160721_S_CCES_17_01	474.742	2	633.333	1	y5	51.72	78782112	1560328	3
	DISLSDYK	Sigma standards	160706_S_CCES_39_01	474.742	2	633.333	1	y5	50.6	78483392	689717	3
	DISLSDYK	Sigma standards	160706_S_CCES_17_01	474.742	2	520.249	1	y4	51.96	78354504	1272351	2
	DISLSDYK	Sigma standards	160721_S_CCES_01_01	474.742	2	520.249	1	y4	52.11	78129288	837176	2
	DISLSDYK	Sigma standards	160706_S_CCES_02_01	474.742	2	520.249	1	y4	51.66	78074432	435020	2
	DISLSDYK	Sigma standards	160706_S_CCES_85_01	474.742	2	520.249	1	y4	52.11	77680152	1270913	2
	DISLSDYK	Sigma standards	160721_S_CCES_40_01	474.742	2	633.333	1	y5	52.02	77489072	1361852	3
	DISLSDYK	Sigma standards	160706_S_CCES_64_01	474.742	2	520.249	1	y4	52.53	75745024	1406088	2
	DISLSDYK	Sigma standards	160706_S_CCES_87_01	474.742	2	633.333	1	y5	53.52	75521208	664724	3
	DISLSDYK	Sigma standards	160721_S_CCES_44_01	474.742	2	520.249	1	y4	51.64	75469160	778639	2
	DISLSDYK	Sigma standards	160721_S_CCES_57_01	474.742	2	633.333	1	y5	50.59	75016032	955661	3
	DISLSDYK	Sigma standards	160706_S_CCES_80_01	474.742	2	633.333	1	y5	50.88	74674104	1029087	3
	DISLSDYK	Sigma standards	160721_S_CCES_53_01	474.742	2	520.249	1	y4	51.45	73714448	1080011	2
	DISLSDYK	Sigma standards	160721_S_CCES_02_01	474.742	2	633.333	1	y5	51.76	73299936	847806	3
	DISLSDYK	Sigma standards	160706_S_CCES_32_01	474.742	2	520.249	1	y4	51.66	72886648	2314361	2
	DISLSDYK	Sigma standards	160721_S_CCES_03_01	474.742	2	633.333	1	y5	51.5	71750928	0	3
	DISLSDYK	Sigma standards	160706_S_CCES_73_01	474.742	2	633.333	1	y5	51.33	69677768	1437534	3
	DISLSDYK	Sigma standards	160706_S_CCES_23_01	474.742	2	633.333	1	y5	52.73	68531592	974701	3
	DISLSDYK	Sigma standards	160721_S_CCES_25_01	474.742	2	633.333	1	y5	53.02	68207736	1572873	3
	DISLSDYK	Sigma standards	160721_S_CCES_52_01	474.742	2	633.333	1	y5	51.38	67056104	1340264	3
	DISLSDYK	Sigma standards	160721_S_CCES_56_01	474.742	2	633.333	1	y5	50.58	66933172	1341275	3
	DISLSDYK	Sigma standards	160721_S_CCES_33_01	474.742	2	633.333	1	y5	50.11	65405728	721032	3
	DISLSDYK	Sigma standards	160706_S_CCES_56_01	474.742	2	633.333	1	y5	52.28	65055424	489946	3
	DISLSDYK	Sigma standards	160721_S_CCES_38_01	474.742	2	633.333	1	y5	50.41	63960984	1559057	3
	DISLSDYK	Sigma standards	160706_S_CCES_46_01	474.742	2	633.333	1	y5	50.21	63838752	1378074	3
	DISLSDYK	Sigma standards	160706_S_CCES_22_01	474.742	2	633.333	1	y5	52.95	63813944	0	3
	DISLSDYK	Sigma standards	160706_S_CCES_26_01	474.742	2	633.333	1	y5	52.87	63172252	1287619	3
	DISLSDYK	Sigma standards	160706_S_CCES_06_01	474.742	2	633.333	1	y5	53.15	63057724	869770	3
	DISLSDYK	Sigma standards	160721_S_CCES_55_01	474.742	2	633.333	1	y5	52.97	62991348	1249473	3
	DISLSDYK	Sigma standards	160706_S_CCES_54_01	474.742	2	633.333	1	y5	52.8	62736160	1628647	3
	DISLSDYK	Sigma standards	160706_S_CCES_59_01	474.742	2	633.333	1	y5	52.58	62339216	1362561	3
	DISLSDYK	Sigma standards	160706_S_CCES_69_01	474.742	2	633.333	1	y5	50.63	62255688	832621	3
	DISLSDYK	Sigma standards	160706_S_CCES_42_01	474.742	2	633.333	1	y5	50.8	61435904	884808	3
	DISLSDYK	Sigma standards	160721_S_CCES_22_01	474.742	2	633.333	1	y5	53.14	61382920	1240952	3
	DISLSDYK	Sigma standards	160706_S_CCES_58_01	474.742	2	633.333	1	y5	50.68	60632292	728673	3
	DISLSDYK	Sigma standards	160706_S_CCES_20_01	474.742	2	633.333	1	y5	52.47	60059460	994483	3
	DISLSDYK	Sigma standards	160721_S_CCES_41_01	474.742	2	633.333	1	y5	51.13	59978160	1190004	3
	DISLSDYK	Sigma standards	160706_S_CCES_71_01	474.742	2	633.333	1	y5	50.64	59485396	712974	3
	DISLSDYK	Sigma standards	160706_S_CCES_76_01	474.742	2	633.333	1	y5	51.87	59427336	984235	3
	DISLSDYK	Sigma standards	160706_S_CCES_09_01	474.742	2	633.333	1	y5	52.69	58638084	1001878	3
	DISLSDYK	Sigma standards	160721_S_CCES_43_01	474.742	2	633.333	1	y5	52.55	58547904	569279	3
	DISLSDYK	Sigma standards	160706_S_CCES_55_01	474.742	2	633.333	1	y5	52.3	58397360	488748	3
	DISLSDYK	Sigma standards	160706_S_CCES_34_01	474.742	2	633.333	1	y5	52.05	58240176	782068	3
	DISLSDYK	Sigma standards	160706_S_CCES_08_01	474.742	2	633.333	1	y5	52.08	58216252	972126	3
	DISLSDYK	Sigma standards	160721_S_CCES_54_01	474.742	2	633.333	1	y5	52.59	58099568	588400	3
	DISLSDYK	Sigma standards	160721_S_CCES_09_01	474.742	2	633.333	1	y5	52.13	58075644	814112	3
	DISLSDYK	Sigma standards	160706_S_CCES_78_01	474.742	2	633.333	1	y5	52.54	57781640	1104420	3
	DISLSDYK	Sigma standards	160706_S_CCES_15_01	474.742	2	633.333	1	y5	50.77	57400796	1132928	3
	DISLSDYK	Sigma standards	160721_S_CCES_51_01	474.742	2	633.333	1	y5	53.07	57145444	1165668	3
	DISLSDYK	Sigma standards	160706_S_CCES_21_01	474.742	2	633.333	1	y5	51.64	56582068	295464	3
	DISLSDYK	Sigma standards	160706_S_CCES_30_01	474.742	2	633.333	1	y5	52.29	56302624	882949	3
	DISLSDYK	Sigma standards	160721_S_CCES_23_01	474.742	2	633.333	1	y5	53.17	55548668	491565	3
	DISLSDYK	Sigma standards	160721_S_CCES_21_01	474.742	2	633.333	1	y5	52.57	55258688	545206	3
	DISLSDYK	Sigma standards	160706_S_CCES_84_01	474.742	2	633.333	1	y5	53.2	55210616	774597	3
	DISLSDYK	Sigma standards	160706_S_CCES_48_01	474.742	2	633.333	1	y5	52.28	55210224	1305896	3
	DISLSDYK	Sigma standards	160706_S_CCES_83_01	474.742	2	633.333	1	y5	50.29	55197744	346810	3
	DISLSDYK	Sigma standards	160721_S_CCES_29_01	474.742	2	633.333	1	y5	50.43	54855920	753554	3
	DISLSDYK	Sigma standards	160706_S_CCES_12_01	474.742	2	633.333	1	y5	51.34	54286952	861771	3
	DISLSDYK	Sigma standards	160721_S_CCES_49_01	474.742	2	633.333	1	y5	51.68	54254180	1420231	3
	DISLSDYK	Sigma standards	160721_S_CCES_10_01	474.742	2	633.333	1	y5	52.2	54148956	949898	3
	DISLSDYK	Sigma standards	160721_S_CCES_20_01	474.742	2	633.333	1	y5	53.34	53535240	769243	3
	DISLSDYK	Sigma standards	160721_S_CCES_30_01	474.742	2	633.333	1	y5	49.95	53395620	1240753	3
	DISLSDYK	Sigma standards	160706_S_CCES_38_01	474.742	2	633.333	1	y5	50.84	53144960	0	3
	DISLSDYK	Sigma standards	160706_S_CCES_47_01	474.742	2	633.333	1	y5	50.26	53080088	881157	3
	DISLSDYK	Sigma standards	160706_S_CCES_62_01	474.742	2	633.333	1	y5	51.55	52737308	284831	3
	DISLSDYK	Sigma standards	160706_S_CCES_67_01	474.742	2	633.333	1	y5	50.31	52640880	1334435	3
	DISLSDYK	Sigma standards	160721_S_CCES_18_01	474.742	2	633.333	1	y5	50.25	52480280	567286	3
	DISLSDYK	Sigma standards	160721_S_CCES_08_01	474.742	2	633.333	1	y5	52.5	52278264	1368509	3
	DISLSDYK	Sigma standards	160706_S_CCES_35_01	474.742	2	633.333	1	y5	50.74	51690724	192470	3
	DISLSDYK	Sigma standards	160721_S_CCES_11_01	474.742	2	633.333	1	y5	51.33	50953388	313955	3
	DISLSDYK	Sigma standards	160706_S_CCES_82_01	474.742	2	633.333	1	y5	51.97	50572672	903854	3
	DISLSDYK	Sigma standards	160721_S_CCES_34_01	474.742	2	633.333	1	y5	51.23	50523780	983937	3
	DISLSDYK	Sigma standards	160721_S_CCES_28_01	474.742	2	633.333	1	y5	50.63	50467672	0	3
	DISLSDYK	Sigma standards	160706_S_CCES_27_01	474.742	2	633.333	1	y5	50.61	50342332	1965048	3
	DISLSDYK	Sigma standards	160706_S_CCES_60_01	474.742	2	633.333	1	y5	50.44	50294072	862708	3
	DISLSDYK	Sigma standards	160706_S_CCES_49_01	474.742	2	633.333	1	y5	52.7	50065112	864834	3
	DISLSDYK	Sigma standards	160706_S_CCES_11_01	474.742	2	633.333	1	y5	51.46	50042724	468229	3
	DISLSDYK	Sigma standards	160706_S_CCES_75_01	474.742	2	633.333	1	y5	51.38	49503408	806669	3
	DISLSDYK	Sigma standards	160706_S_CCES_86_01	474.742	2	633.333	1	y5	52.22	49320756	357836	3
	DISLSDYK	Sigma standards	160721_S_CCES_12_01	474.742	2	633.333	1	y5	52.43	49264084	949813	3
	DISLSDYK	Sigma standards	160706_S_CCES_19_01	474.742	2	633.333	1	y5	52.36	49190732	527237	3
	DISLSDYK	Sigma standards	160721_S_CCES_13_01	474.742	2	633.333	1	y5	52.4	49034720	510648	3
	DISLSDYK	Sigma standards	160706_S_CCES_07_01	474.742	2	633.333	1	y5	53.98	48980984	812015	3
	DISLSDYK	Sigma standards	160706_S_CCES_01_01	474.742	2	633.333	1	y5	51.78	48841412	932594	3
	DISLSDYK	Sigma standards	160706_S_CCES_68_01	474.742	2	633.333	1	y5	51.38	48201812	538458	3
	DISLSDYK	Sigma standards	160721_S_CCES_26_01	474.742	2	633.333	1	y5	50.58	48044400	831587	3
	DISLSDYK	Sigma standards	160706_S_CCES_77_02	474.742	2	633.333	1	y5	50.51	47901944	713279	3
	DISLSDYK	Sigma standards	160706_S_CCES_61_01	474.742	2	633.333	1	y5	51.71	47556744	1283744	3
	DISLSDYK	Sigma standards	160721_S_CCES_27_01	474.742	2	633.333	1	y5	55.43	47464680	232690	3
	DISLSDYK	Sigma standards	160706_S_CCES_65_01	474.742	2	633.333	1	y5	51.96	47372220	179324	3
	DISLSDYK	Sigma standards	160706_S_CCES_24_01	474.742	2	633.333	1	y5	52.73	47232132	507545	3
	DISLSDYK	Sigma standards	160721_S_CCES_50_01	474.742	2	633.333	1	y5	51.54	47205880	805231	3
	DISLSDYK	Sigma standards	160706_S_CCES_18_01	474.742	2	633.333	1	y5	50.47	46656156	1180484	3
	DISLSDYK	Sigma standards	160721_S_CCES_45_01	474.742	2	633.333	1	y5	51.79	46407992	370890	3
	DISLSDYK	Sigma standards	160721_S_CCES_06_01	474.742	2	633.333	1	y5	51.87	46237112	429826	3
	DISLSDYK	Sigma standards	160706_S_CCES_33_02	474.742	2	633.333	1	y5	50.72	46212332	1093501	3
	DISLSDYK	Sigma standards	160706_S_CCES_03_01	474.742	2	633.333	1	y5	52.04	46081168	417367	3
	DISLSDYK	Sigma standards	160721_S_CCES_32_01	474.742	2	633.333	1	y5	50.21	45903236	1119353	3
	DISLSDYK	Sigma standards	160721_S_CCES_19_01	474.742	2	633.333	1	y5	51.74	45902556	299160	3
	DISLSDYK	Sigma standards	160706_S_CCES_66_01	474.742	2	633.333	1	y5	51.61	45813000	0	3
	DISLSDYK	Sigma standards	160706_S_CCES_53_01	474.742	2	633.333	1	y5	51.39	45783952	0	3
	DISLSDYK	Sigma standards	160721_S_CCES_04_01	474.742	2	633.333	1	y5	50.94	45718540	0	3
	DISLSDYK	Sigma standards	160706_S_CCES_44_01	474.742	2	633.333	1	y5	51.44	45601492	0	3
	DISLSDYK	Sigma standards	160721_S_CCES_48_01	474.742	2	633.333	1	y5	51.6	45585840	1005726	3
	DISLSDYK	Sigma standards	160706_S_CCES_25_01	474.742	2	633.333	1	y5	50.59	45566364	1431671	3
	DISLSDYK	Sigma standards	160721_S_CCES_24_01	474.742	2	633.333	1	y5	52.14	45319544	843689	3
	DISLSDYK	Sigma standards	160721_S_CCES_35_01	474.742	2	633.333	1	y5	51.52	45093528	169267	3
	DISLSDYK	Sigma standards	160706_S_CCES_28_01	474.742	2	633.333	1	y5	52.03	44910608	299855	3
	DISLSDYK	Sigma standards	160721_S_CCES_47_01	474.742	2	633.333	1	y5	52.46	44812040	856078	3
	DISLSDYK	Sigma standards	160721_S_CCES_16_01	474.742	2	633.333	1	y5	50.57	44752624	564153	3
	DISLSDYK	Sigma standards	160706_S_CCES_70_01	474.742	2	633.333	1	y5	51.48	44544576	388639	3
	DISLSDYK	Sigma standards	160706_S_CCES_81_01	474.742	2	633.333	1	y5	51.5	44299736	848905	3
	DISLSDYK	Sigma standards	160706_S_CCES_51_01	474.742	2	633.333	1	y5	51.53	43982316	1138176	3
	DISLSDYK	Sigma standards	160721_S_CCES_07_01	474.742	2	633.333	1	y5	51.14	43941868	85900	3
	DISLSDYK	Sigma standards	160706_S_CCES_52_01	474.742	2	633.333	1	y5	51.97	43917748	336767	3
	DISLSDYK	Sigma standards	160721_S_CCES_15_01	474.742	2	633.333	1	y5	51.63	43617956	969828	3
	DISLSDYK	Sigma standards	160706_S_CCES_40_01	474.742	2	633.333	1	y5	51.95	43582872	381320	3
	DISLSDYK	Sigma standards	160721_S_CCES_05_01	474.742	2	633.333	1	y5	51.69	43570932	0	3
	DISLSDYK	Sigma standards	160706_S_CCES_72_01	474.742	2	633.333	1	y5	51.62	42705380	442946	3
	DISLSDYK	Sigma standards	160706_S_CCES_05_01	474.742	2	633.333	1	y5	51.55	42672568	318629	3
	DISLSDYK	Sigma standards	160706_S_CCES_14_01	474.742	2	633.333	1	y5	52.52	42609392	682998	3
	DISLSDYK	Sigma standards	160706_S_CCES_37_01	474.742	2	633.333	1	y5	51.81	42530420	0	3
	DISLSDYK	Sigma standards	160721_S_CCES_46_01	474.742	2	633.333	1	y5	52.19	42275348	755013	3
	DISLSDYK	Sigma standards	160706_S_CCES_79_01	474.742	2	633.333	1	y5	51.52	42201068	767270	3
	DISLSDYK	Sigma standards	160706_S_CCES_10_01	474.742	2	633.333	1	y5	50.92	41568404	777692	3
	DISLSDYK	Sigma standards	160706_S_CCES_85_01	474.742	2	633.333	1	y5	52.11	41362264	0	3
	DISLSDYK	Sigma standards	160706_S_CCES_45_01	474.742	2	633.333	1	y5	52.22	41147540	729709	3
	DISLSDYK	Sigma standards	160706_S_CCES_29_02	474.742	2	633.333	1	y5	50.45	41140400	0	3
	DISLSDYK	Sigma standards	160721_S_CCES_39_01	474.742	2	633.333	1	y5	51.76	40824032	881362	3
	DISLSDYK	Sigma standards	160706_S_CCES_17_01	474.742	2	633.333	1	y5	51.91	40247836	423822	3
	DISLSDYK	Sigma standards	160706_S_CCES_74_01	474.742	2	633.333	1	y5	51.63	39830560	648716	3
	DISLSDYK	Sigma standards	160706_S_CCES_02_01	474.742	2	633.333	1	y5	51.66	39718772	264145	3
	DISLSDYK	Sigma standards	160721_S_CCES_44_01	474.742	2	633.333	1	y5	51.64	39418260	58609	3
	DISLSDYK	Sigma standards	160706_S_CCES_64_01	474.742	2	633.333	1	y5	52.53	39348624	484791	3
	DISLSDYK	Sigma standards	160721_S_CCES_01_01	474.742	2	633.333	1	y5	52.11	38655272	296080	3
	DISLSDYK	Sigma standards	160706_S_CCES_32_01	474.742	2	633.333	1	y5	51.66	38286864	0	3
	DISLSDYK	Sigma standards	160721_S_CCES_53_01	474.742	2	633.333	1	y5	51.45	37859720	250262	3
	GLFIIDDK	Sigma standards	160706_S_CCES_43_01	464.765	2	498.265	1	y4	74.79	468597504	1469006	1
	GLFIIDDK	Sigma standards	160706_S_CCES_43_01	464.765	2	758.417	1	y6	74.79	425189120	1354552	2
	GLFIIDDK	Sigma standards	160721_S_CCES_14_01	464.765	2	498.265	1	y4	71.48	422954752	3037448	1
	GLFIIDDK	Sigma standards	160706_S_CCES_63_01	464.765	2	498.265	1	y4	71.84	419136768	1587221	1
	GLFIIDDK	Sigma standards	160706_S_CCES_57_01	464.765	2	498.265	1	y4	71.81	418203104	2722725	1
	GLFIIDDK	Sigma standards	160706_S_CCES_04_01	464.765	2	498.265	1	y4	71.74	405968512	2648787	1
	GLFIIDDK	Sigma standards	160706_S_CCES_50_01	464.765	2	498.265	1	y4	70.2	403882880	798997	1
	GLFIIDDK	Sigma standards	160706_S_CCES_36_01	464.765	2	498.265	1	y4	71.5	395305568	4343404	1
	GLFIIDDK	Sigma standards	160721_S_CCES_14_01	464.765	2	758.417	1	y6	71.51	389239616	2730425	2
	GLFIIDDK	Sigma standards	160706_S_CCES_41_01	464.765	2	498.265	1	y4	71.59	382548032	4350329	1
	GLFIIDDK	Sigma standards	160721_S_CCES_36_01	464.765	2	498.265	1	y4	71.66	375874720	1720882	1
	GLFIIDDK	Sigma standards	160706_S_CCES_57_01	464.765	2	758.417	1	y6	71.81	375282112	2387638	2
	GLFIIDDK	Sigma standards	160706_S_CCES_63_01	464.765	2	758.417	1	y6	71.84	373044064	1428141	2
	GLFIIDDK	Sigma standards	160721_S_CCES_31_01	464.765	2	498.265	1	y4	71.49	365910592	1866043	1
	GLFIIDDK	Sigma standards	160706_S_CCES_13_01	464.765	2	498.265	1	y4	70.76	364815360	1531011	1
	GLFIIDDK	Sigma standards	160706_S_CCES_31_01	464.765	2	498.265	1	y4	71.51	363631648	1872780	1
	GLFIIDDK	Sigma standards	160706_S_CCES_04_01	464.765	2	758.417	1	y6	71.74	357051712	2300945	2
	GLFIIDDK	Sigma standards	160706_S_CCES_50_01	464.765	2	758.417	1	y6	70.2	356312256	668094	2
	GLFIIDDK	Sigma standards	160706_S_CCES_36_01	464.765	2	758.417	1	y6	71.5	355517728	4000729	2
	GLFIIDDK	Sigma standards	160721_S_CCES_42_01	464.765	2	498.265	1	y4	71.47	354884736	2495478	1
	GLFIIDDK	Sigma standards	160721_S_CCES_40_01	464.765	2	498.265	1	y4	71.63	352703456	4091856	1
	GLFIIDDK	Sigma standards	160706_S_CCES_41_01	464.765	2	758.417	1	y6	71.59	349656928	3743752	2
	GLFIIDDK	Sigma standards	160721_S_CCES_36_01	464.765	2	758.417	1	y6	71.66	341482240	1321518	2
	GLFIIDDK	Sigma standards	160721_S_CCES_37_01	464.765	2	498.265	1	y4	71.74	336531872	1371049	1
	GLFIIDDK	Sigma standards	160706_S_CCES_87_01	464.765	2	498.265	1	y4	73.69	330494016	700310	1
	GLFIIDDK	Sigma standards	160721_S_CCES_31_01	464.765	2	758.417	1	y6	71.49	328303808	1668471	2
	GLFIIDDK	Sigma standards	160721_S_CCES_02_01	464.765	2	498.265	1	y4	71.89	323608000	1392581	1
	GLFIIDDK	Sigma standards	160706_S_CCES_31_01	464.765	2	758.417	1	y6	71.51	320915424	1721374	2
	GLFIIDDK	Sigma standards	160706_S_CCES_13_01	464.765	2	758.417	1	y6	70.76	319541568	1470863	2
	GLFIIDDK	Sigma standards	160721_S_CCES_17_01	464.765	2	498.265	1	y4	71.67	318629984	3547188	1
	GLFIIDDK	Sigma standards	160721_S_CCES_42_01	464.765	2	758.417	1	y6	71.47	317618336	2048911	2
	GLFIIDDK	Sigma standards	160721_S_CCES_03_01	464.765	2	498.265	1	y4	71.4	317443968	1540120	1
	GLFIIDDK	Sigma standards	160721_S_CCES_40_01	464.765	2	758.417	1	y6	71.63	315624672	3493145	2
	GLFIIDDK	Sigma standards	160706_S_CCES_39_01	464.765	2	498.265	1	y4	70.43	312112032	1463800	1
	GLFIIDDK	Sigma standards	160706_S_CCES_26_01	464.765	2	498.265	1	y4	73.15	309203008	2826107	1
	GLFIIDDK	Sigma standards	160706_S_CCES_43_01	464.765	2	611.349	1	y5	74.79	304841568	897494	3
	GLFIIDDK	Sigma standards	160706_S_CCES_87_01	464.765	2	758.417	1	y6	73.69	302498432	658340	2
	GLFIIDDK	Sigma standards	160706_S_CCES_54_01	464.765	2	498.265	1	y4	73.08	299448000	1702180	1
	GLFIIDDK	Sigma standards	160706_S_CCES_09_01	464.765	2	498.265	1	y4	72.88	295661664	2113183	1
	GLFIIDDK	Sigma standards	160721_S_CCES_22_01	464.765	2	498.265	1	y4	73.53	295233088	636981	1
	GLFIIDDK	Sigma standards	160721_S_CCES_25_01	464.765	2	498.265	1	y4	73.19	293164640	376162	1
	GLFIIDDK	Sigma standards	160721_S_CCES_57_01	464.765	2	498.265	1	y4	70.31	292235840	1169497	1
	GLFIIDDK	Sigma standards	160706_S_CCES_23_01	464.765	2	498.265	1	y4	73.21	292049664	3127512	1
	GLFIIDDK	Sigma standards	160721_S_CCES_02_01	464.765	2	758.417	1	y6	71.89	290003424	1235252	2
	GLFIIDDK	Sigma standards	160721_S_CCES_37_01	464.765	2	758.417	1	y6	71.74	288570400	1195017	2
	GLFIIDDK	Sigma standards	160721_S_CCES_23_01	464.765	2	498.265	1	y4	73.55	286723296	729748	1
	GLFIIDDK	Sigma standards	160721_S_CCES_03_01	464.765	2	758.417	1	y6	71.4	285611296	1098103	2
	GLFIIDDK	Sigma standards	160706_S_CCES_73_01	464.765	2	498.265	1	y4	71.42	285573856	3373651	1
	GLFIIDDK	Sigma standards	160706_S_CCES_80_01	464.765	2	498.265	1	y4	70.41	285207872	1064894	1
	GLFIIDDK	Sigma standards	160706_S_CCES_26_01	464.765	2	758.417	1	y6	73.15	285038208	2719155	2
	GLFIIDDK	Sigma standards	160706_S_CCES_22_01	464.765	2	498.265	1	y4	73.24	281628512	3295713	1
	GLFIIDDK	Sigma standards	160721_S_CCES_51_01	464.765	2	498.265	1	y4	73.46	278884416	738387	1
	GLFIIDDK	Sigma standards	160721_S_CCES_22_01	464.765	2	758.417	1	y6	73.53	275784576	625355	2
	GLFIIDDK	Sigma standards	160721_S_CCES_33_01	464.765	2	498.265	1	y4	70.09	275777728	1650645	1
	GLFIIDDK	Sigma standards	160721_S_CCES_08_01	464.765	2	498.265	1	y4	73.04	275738848	1209858	1
	GLFIIDDK	Sigma standards	160706_S_CCES_55_01	464.765	2	498.265	1	y4	72.46	275396704	1809662	1
	GLFIIDDK	Sigma standards	160706_S_CCES_63_01	464.765	2	611.349	1	y5	71.84	275229888	998535	3
	GLFIIDDK	Sigma standards	160721_S_CCES_43_01	464.765	2	498.265	1	y4	72.55	274573248	751226	1
	GLFIIDDK	Sigma standards	160721_S_CCES_14_01	464.765	2	611.349	1	y5	71.48	273249216	2060962	3
	GLFIIDDK	Sigma standards	160706_S_CCES_54_01	464.765	2	758.417	1	y6	73.08	273130304	1329884	2
	GLFIIDDK	Sigma standards	160721_S_CCES_09_01	464.765	2	498.265	1	y4	72.38	273049760	900949	1
	GLFIIDDK	Sigma standards	160706_S_CCES_06_01	464.765	2	498.265	1	y4	73.46	271982560	823494	1
	GLFIIDDK	Sigma standards	160706_S_CCES_39_01	464.765	2	758.417	1	y6	70.43	271721280	1208245	2
	GLFIIDDK	Sigma standards	160721_S_CCES_55_01	464.765	2	498.265	1	y4	72.77	269869856	1621607	1
	GLFIIDDK	Sigma standards	160706_S_CCES_15_01	464.765	2	498.265	1	y4	70.52	269449408	2030588	1
	GLFIIDDK	Sigma standards	160706_S_CCES_57_01	464.765	2	611.349	1	y5	71.81	269304096	1731547	3
	GLFIIDDK	Sigma standards	160721_S_CCES_38_01	464.765	2	498.265	1	y4	70.25	269085856	798141	1
	GLFIIDDK	Sigma standards	160706_S_CCES_23_01	464.765	2	758.417	1	y6	73.21	268491872	2724342	2
	GLFIIDDK	Sigma standards	160721_S_CCES_17_01	464.765	2	758.417	1	y6	71.67	268434608	3108484	2
	GLFIIDDK	Sigma standards	160706_S_CCES_09_01	464.765	2	758.417	1	y6	72.88	268150064	1797911	2
	GLFIIDDK	Sigma standards	160721_S_CCES_52_01	464.765	2	498.265	1	y4	70.56	268124256	3420885	1
	GLFIIDDK	Sigma standards	160706_S_CCES_04_01	464.765	2	611.349	1	y5	71.74	266657216	1739327	3
	GLFIIDDK	Sigma standards	160706_S_CCES_22_01	464.765	2	758.417	1	y6	73.24	263507840	3042076	2
	GLFIIDDK	Sigma standards	160706_S_CCES_50_01	464.765	2	611.349	1	y5	70.2	260654768	557656	3
	GLFIIDDK	Sigma standards	160721_S_CCES_25_01	464.765	2	758.417	1	y6	73.19	259821040	370457	2
	GLFIIDDK	Sigma standards	160721_S_CCES_54_01	464.765	2	498.265	1	y4	72.75	258974816	2418256	1
	GLFIIDDK	Sigma standards	160721_S_CCES_51_01	464.765	2	758.417	1	y6	73.41	257261536	576473	2
	GLFIIDDK	Sigma standards	160721_S_CCES_23_01	464.765	2	758.417	1	y6	73.55	255910240	846185	2
	GLFIIDDK	Sigma standards	160706_S_CCES_36_01	464.765	2	611.349	1	y5	71.5	255813792	2880244	3
	GLFIIDDK	Sigma standards	160706_S_CCES_73_01	464.765	2	758.417	1	y6	71.37	254387056	2871480	2
	GLFIIDDK	Sigma standards	160721_S_CCES_49_01	464.765	2	498.265	1	y4	71.31	253366704	3038112	1
	GLFIIDDK	Sigma standards	160706_S_CCES_06_01	464.765	2	758.417	1	y6	73.46	252840320	799845	2
	GLFIIDDK	Sigma standards	160706_S_CCES_20_01	464.765	2	498.265	1	y4	72.56	252488464	1083296	1
	GLFIIDDK	Sigma standards	160721_S_CCES_09_01	464.765	2	758.417	1	y6	72.38	251989008	975606	2
	GLFIIDDK	Sigma standards	160706_S_CCES_69_01	464.765	2	498.265	1	y4	70.51	251363424	1592678	1
	GLFIIDDK	Sigma standards	160706_S_CCES_71_01	464.765	2	498.265	1	y4	70.32	251351872	1356316	1
	GLFIIDDK	Sigma standards	160706_S_CCES_08_01	464.765	2	498.265	1	y4	72.23	250927616	1111694	1
	GLFIIDDK	Sigma standards	160721_S_CCES_08_01	464.765	2	758.417	1	y6	73.04	249995952	1005921	2
	GLFIIDDK	Sigma standards	160706_S_CCES_78_01	464.765	2	498.265	1	y4	72.58	249405968	1922312	1
	GLFIIDDK	Sigma standards	160706_S_CCES_80_01	464.765	2	758.417	1	y6	70.41	249086416	988529	2
	GLFIIDDK	Sigma standards	160721_S_CCES_57_01	464.765	2	758.417	1	y6	70.31	248915936	956114	2
	GLFIIDDK	Sigma standards	160706_S_CCES_41_01	464.765	2	611.349	1	y5	71.59	247629536	2950224	3
	GLFIIDDK	Sigma standards	160706_S_CCES_84_01	464.765	2	498.265	1	y4	73.72	247458464	1259551	1
	GLFIIDDK	Sigma standards	160706_S_CCES_55_01	464.765	2	758.417	1	y6	72.46	246231024	1440014	2
	GLFIIDDK	Sigma standards	160721_S_CCES_10_01	464.765	2	498.265	1	y4	72.26	244623888	879098	1
	GLFIIDDK	Sigma standards	160721_S_CCES_43_01	464.765	2	758.417	1	y6	72.55	244012832	580495	2
	GLFIIDDK	Sigma standards	160706_S_CCES_46_01	464.765	2	498.265	1	y4	69.91	243736512	1714242	1
	GLFIIDDK	Sigma standards	160706_S_CCES_30_01	464.765	2	498.265	1	y4	72.49	243318816	958336	1
	GLFIIDDK	Sigma standards	160706_S_CCES_07_01	464.765	2	498.265	1	y4	73.68	242887280	3456818	1
	GLFIIDDK	Sigma standards	160706_S_CCES_76_01	464.765	2	498.265	1	y4	72.07	242596416	540167	1
	GLFIIDDK	Sigma standards	160721_S_CCES_36_01	464.765	2	611.349	1	y5	71.66	242350800	1069647	3
	GLFIIDDK	Sigma standards	160706_S_CCES_59_01	464.765	2	498.265	1	y4	72.68	241745504	552494	1
	GLFIIDDK	Sigma standards	160706_S_CCES_58_01	464.765	2	498.265	1	y4	70.36	240876496	810851	1
	GLFIIDDK	Sigma standards	160721_S_CCES_55_01	464.765	2	758.417	1	y6	72.77	240622800	1407218	2
	GLFIIDDK	Sigma standards	160721_S_CCES_31_01	464.765	2	611.349	1	y5	71.49	239840640	1361374	3
	GLFIIDDK	Sigma standards	160706_S_CCES_42_01	464.765	2	498.265	1	y4	70.46	239607952	1234732	1
	GLFIIDDK	Sigma standards	160721_S_CCES_20_01	464.765	2	498.265	1	y4	73.44	239099040	627894	1
	GLFIIDDK	Sigma standards	160706_S_CCES_56_01	464.765	2	498.265	1	y4	72.26	238909248	1566066	1
	GLFIIDDK	Sigma standards	160721_S_CCES_21_01	464.765	2	498.265	1	y4	72.6	237650128	693610	1
	GLFIIDDK	Sigma standards	160721_S_CCES_33_01	464.765	2	758.417	1	y6	70.09	236504944	1163051	2
	GLFIIDDK	Sigma standards	160706_S_CCES_31_01	464.765	2	611.349	1	y5	71.51	236046800	1274968	3
	GLFIIDDK	Sigma standards	160706_S_CCES_27_01	464.765	2	498.265	1	y4	70.38	236008928	1702741	1
	GLFIIDDK	Sigma standards	160706_S_CCES_13_01	464.765	2	611.349	1	y5	70.76	235736640	1024221	3
	GLFIIDDK	Sigma standards	160721_S_CCES_52_01	464.765	2	758.417	1	y6	70.56	234962960	2789655	2
	GLFIIDDK	Sigma standards	160706_S_CCES_15_01	464.765	2	758.417	1	y6	70.52	234126448	1805337	2
	GLFIIDDK	Sigma standards	160706_S_CCES_34_01	464.765	2	498.265	1	y4	72.18	232827248	788655	1
	GLFIIDDK	Sigma standards	160721_S_CCES_40_01	464.765	2	611.349	1	y5	71.63	231959008	2581392	3
	GLFIIDDK	Sigma standards	160721_S_CCES_54_01	464.765	2	758.417	1	y6	72.75	231352576	2279193	2
	GLFIIDDK	Sigma standards	160721_S_CCES_42_01	464.765	2	611.349	1	y5	71.47	229755728	1486669	3
	GLFIIDDK	Sigma standards	160721_S_CCES_06_01	464.765	2	498.265	1	y4	71.42	228658288	2666329	1
	GLFIIDDK	Sigma standards	160706_S_CCES_84_01	464.765	2	758.417	1	y6	73.72	228146192	1207647	2
	GLFIIDDK	Sigma standards	160721_S_CCES_41_01	464.765	2	498.265	1	y4	70.98	227241920	3016783	1
	GLFIIDDK	Sigma standards	160721_S_CCES_26_01	464.765	2	498.265	1	y4	70.27	226751904	2478726	1
	GLFIIDDK	Sigma standards	160706_S_CCES_78_01	464.765	2	758.417	1	y6	72.58	226220096	1616716	2
	GLFIIDDK	Sigma standards	160706_S_CCES_69_01	464.765	2	758.417	1	y6	70.54	225665840	1327306	2
	GLFIIDDK	Sigma standards	160706_S_CCES_20_01	464.765	2	758.417	1	y6	72.56	225157680	927545	2
	GLFIIDDK	Sigma standards	160721_S_CCES_49_01	464.765	2	758.417	1	y6	71.27	223683296	2417053	2
	GLFIIDDK	Sigma standards	160706_S_CCES_08_01	464.765	2	758.417	1	y6	72.23	223528304	943412	2
	GLFIIDDK	Sigma standards	160706_S_CCES_48_01	464.765	2	498.265	1	y4	72.16	223438576	506574	1
	GLFIIDDK	Sigma standards	160721_S_CCES_30_01	464.765	2	498.265	1	y4	69.99	220987840	779752	1
	GLFIIDDK	Sigma standards	160721_S_CCES_38_01	464.765	2	758.417	1	y6	70.25	220980160	743707	2
	GLFIIDDK	Sigma standards	160706_S_CCES_87_01	464.765	2	611.349	1	y5	73.69	219898256	418511	3
	GLFIIDDK	Sigma standards	160706_S_CCES_86_01	464.765	2	498.265	1	y4	71.77	218383584	2268385	1
	GLFIIDDK	Sigma standards	160721_S_CCES_10_01	464.765	2	758.417	1	y6	72.26	217649408	655757	2
	GLFIIDDK	Sigma standards	160706_S_CCES_59_01	464.765	2	758.417	1	y6	72.68	217459856	631826	2
	GLFIIDDK	Sigma standards	160721_S_CCES_37_01	464.765	2	611.349	1	y5	71.74	216979760	837353	3
	GLFIIDDK	Sigma standards	160721_S_CCES_28_01	464.765	2	498.265	1	y4	70.37	215722400	1722473	1
	GLFIIDDK	Sigma standards	160706_S_CCES_68_01	464.765	2	498.265	1	y4	71.22	215421648	1639726	1
	GLFIIDDK	Sigma standards	160721_S_CCES_21_01	464.765	2	758.417	1	y6	72.6	215178816	650776	2
	GLFIIDDK	Sigma standards	160706_S_CCES_71_01	464.765	2	758.417	1	y6	70.32	215044016	1244996	2
	GLFIIDDK	Sigma standards	160706_S_CCES_30_01	464.765	2	758.417	1	y6	72.49	214728320	901768	2
	GLFIIDDK	Sigma standards	160706_S_CCES_07_01	464.765	2	758.417	1	y6	73.68	214531120	3100355	2
	GLFIIDDK	Sigma standards	160706_S_CCES_67_01	464.765	2	498.265	1	y4	69.93	213921280	1068030	1
	GLFIIDDK	Sigma standards	160706_S_CCES_35_01	464.765	2	498.265	1	y4	70.61	213658416	1192080	1
	GLFIIDDK	Sigma standards	160721_S_CCES_20_01	464.765	2	758.417	1	y6	73.44	213274144	601543	2
	GLFIIDDK	Sigma standards	160706_S_CCES_76_01	464.765	2	758.417	1	y6	72.07	213259680	523632	2
	GLFIIDDK	Sigma standards	160706_S_CCES_47_01	464.765	2	498.265	1	y4	70	212925504	1283051	1
	GLFIIDDK	Sigma standards	160706_S_CCES_58_01	464.765	2	758.417	1	y6	70.36	212069712	704784	2
	GLFIIDDK	Sigma standards	160706_S_CCES_34_01	464.765	2	758.417	1	y6	72.18	211853392	708476	2
	GLFIIDDK	Sigma standards	160706_S_CCES_46_01	464.765	2	758.417	1	y6	69.91	211633776	1458863	2
	GLFIIDDK	Sigma standards	160721_S_CCES_18_01	464.765	2	498.265	1	y4	69.96	211278528	1990586	1
	GLFIIDDK	Sigma standards	160721_S_CCES_29_01	464.765	2	498.265	1	y4	70.09	210902656	1555993	1
	GLFIIDDK	Sigma standards	160721_S_CCES_02_01	464.765	2	611.349	1	y5	71.89	210338160	894456	3
	GLFIIDDK	Sigma standards	160706_S_CCES_56_01	464.765	2	758.417	1	y6	72.26	209239760	1278370	2
	GLFIIDDK	Sigma standards	160706_S_CCES_27_01	464.765	2	758.417	1	y6	70.38	208353072	1568299	2
	GLFIIDDK	Sigma standards	160706_S_CCES_25_01	464.765	2	498.265	1	y4	70.4	208302416	2575448	1
	GLFIIDDK	Sigma standards	160706_S_CCES_42_01	464.765	2	758.417	1	y6	70.46	208224688	1124589	2
	GLFIIDDK	Sigma standards	160706_S_CCES_83_01	464.765	2	498.265	1	y4	70.13	207890192	2765082	1
	GLFIIDDK	Sigma standards	160721_S_CCES_03_01	464.765	2	611.349	1	y5	71.4	207140688	823921	3
	GLFIIDDK	Sigma standards	160706_S_CCES_26_01	464.765	2	611.349	1	y5	73.15	204861648	2005815	3
	GLFIIDDK	Sigma standards	160721_S_CCES_17_01	464.765	2	611.349	1	y5	71.67	203693360	2103342	3
	GLFIIDDK	Sigma standards	160706_S_CCES_05_01	464.765	2	498.265	1	y4	71.56	202684384	1539415	1
	GLFIIDDK	Sigma standards	160721_S_CCES_56_01	464.765	2	498.265	1	y4	70.33	202529552	1447206	1
	GLFIIDDK	Sigma standards	160721_S_CCES_47_01	464.765	2	498.265	1	y4	71.09	202290432	715832	1
	GLFIIDDK	Sigma standards	160721_S_CCES_06_01	464.765	2	758.417	1	y6	71.42	202098464	2200170	2
	GLFIIDDK	Sigma standards	160721_S_CCES_34_01	464.765	2	498.265	1	y4	71.02	202008080	2321675	1
	GLFIIDDK	Sigma standards	160706_S_CCES_39_01	464.765	2	611.349	1	y5	70.43	200989920	803160	3
	GLFIIDDK	Sigma standards	160706_S_CCES_62_01	464.765	2	498.265	1	y4	71.39	200813280	2078012	1
	GLFIIDDK	Sigma standards	160706_S_CCES_82_01	464.765	2	498.265	1	y4	71.9	199930080	779890	1
	GLFIIDDK	Sigma standards	160721_S_CCES_45_01	464.765	2	498.265	1	y4	71.66	199804080	1958140	1
	GLFIIDDK	Sigma standards	160706_S_CCES_86_01	464.765	2	758.417	1	y6	71.77	199598704	2079272	2
	GLFIIDDK	Sigma standards	160706_S_CCES_61_01	464.765	2	498.265	1	y4	71.47	198699936	944157	1
	GLFIIDDK	Sigma standards	160706_S_CCES_37_01	464.765	2	498.265	1	y4	71.67	198487632	679768	1
	GLFIIDDK	Sigma standards	160721_S_CCES_04_01	464.765	2	498.265	1	y4	70.93	197883088	1144396	1
	GLFIIDDK	Sigma standards	160706_S_CCES_70_01	464.765	2	498.265	1	y4	71.31	197591424	865655	1
	GLFIIDDK	Sigma standards	160706_S_CCES_38_01	464.765	2	498.265	1	y4	70.47	197181472	1075769	1
	GLFIIDDK	Sigma standards	160706_S_CCES_11_01	464.765	2	498.265	1	y4	71.4	197150048	806464	1
	GLFIIDDK	Sigma standards	160706_S_CCES_60_01	464.765	2	498.265	1	y4	69.88	196961808	1343447	1
	GLFIIDDK	Sigma standards	160721_S_CCES_26_01	464.765	2	758.417	1	y6	70.27	196134352	2124758	2
	GLFIIDDK	Sigma standards	160721_S_CCES_27_01	464.765	2	498.265	1	y4	74.4	195401008	1373096	1
	GLFIIDDK	Sigma standards	160721_S_CCES_41_01	464.765	2	758.417	1	y6	70.98	195186720	2751474	2
	GLFIIDDK	Sigma standards	160706_S_CCES_75_01	464.765	2	498.265	1	y4	71.29	195047472	1154330	1
	GLFIIDDK	Sigma standards	160706_S_CCES_03_01	464.765	2	498.265	1	y4	71.95	194901344	740997	1
	GLFIIDDK	Sigma standards	160721_S_CCES_32_01	464.765	2	498.265	1	y4	70.02	194716256	820198	1
	GLFIIDDK	Sigma standards	160706_S_CCES_52_01	464.765	2	498.265	1	y4	71.51	194625744	431104	1
	GLFIIDDK	Sigma standards	160706_S_CCES_24_01	464.765	2	498.265	1	y4	72.47	194384448	287118	1
	GLFIIDDK	Sigma standards	160706_S_CCES_54_01	464.765	2	611.349	1	y5	73.08	193962704	901088	3
	GLFIIDDK	Sigma standards	160706_S_CCES_51_01	464.765	2	498.265	1	y4	71.25	193917520	225212	1
	GLFIIDDK	Sigma standards	160706_S_CCES_23_01	464.765	2	611.349	1	y5	73.21	193775040	2106242	3
	GLFIIDDK	Sigma standards	160706_S_CCES_09_01	464.765	2	611.349	1	y5	72.88	193669776	1438918	3
	GLFIIDDK	Sigma standards	160706_S_CCES_68_01	464.765	2	758.417	1	y6	71.22	193391504	1316355	2
	GLFIIDDK	Sigma standards	160721_S_CCES_50_01	464.765	2	498.265	1	y4	71.32	193390288	1747604	1
	GLFIIDDK	Sigma standards	160721_S_CCES_22_01	464.765	2	611.349	1	y5	73.53	192870768	521455	3
	GLFIIDDK	Sigma standards	160706_S_CCES_65_01	464.765	2	498.265	1	y4	71.5	192869264	368879	1
	GLFIIDDK	Sigma standards	160721_S_CCES_30_01	464.765	2	758.417	1	y6	69.99	192811344	764099	2
	GLFIIDDK	Sigma standards	160706_S_CCES_44_01	464.765	2	498.265	1	y4	71.2	192803888	2833296	1
	GLFIIDDK	Sigma standards	160721_S_CCES_07_01	464.765	2	498.265	1	y4	70.91	191681056	713163	1
	GLFIIDDK	Sigma standards	160721_S_CCES_25_01	464.765	2	611.349	1	y5	73.19	190909712	277943	3
	GLFIIDDK	Sigma standards	160706_S_CCES_48_01	464.765	2	758.417	1	y6	72.16	190340080	427080	2
	GLFIIDDK	Sigma standards	160706_S_CCES_18_01	464.765	2	498.265	1	y4	70.27	190019696	1323161	1
	GLFIIDDK	Sigma standards	160706_S_CCES_66_01	464.765	2	498.265	1	y4	71.43	189087344	2064528	1
	GLFIIDDK	Sigma standards	160706_S_CCES_01_01	464.765	2	498.265	1	y4	71.73	188284848	650531	1
	GLFIIDDK	Sigma standards	160721_S_CCES_23_01	464.765	2	611.349	1	y5	73.55	188130304	524653	3
	GLFIIDDK	Sigma standards	160706_S_CCES_19_01	464.765	2	498.265	1	y4	71.91	188033376	1881535	1
	GLFIIDDK	Sigma standards	160721_S_CCES_57_01	464.765	2	611.349	1	y5	70.31	187816112	641467	3
	GLFIIDDK	Sigma standards	160721_S_CCES_11_01	464.765	2	498.265	1	y4	70.88	187238880	868109	1
	GLFIIDDK	Sigma standards	160706_S_CCES_21_01	464.765	2	498.265	1	y4	71.59	186839392	644569	1
	GLFIIDDK	Sigma standards	160706_S_CCES_49_01	464.765	2	498.265	1	y4	72.66	186741040	592706	1
	GLFIIDDK	Sigma standards	160706_S_CCES_77_02	464.765	2	498.265	1	y4	70.06	186620896	872897	1
	GLFIIDDK	Sigma standards	160721_S_CCES_13_01	464.765	2	498.265	1	y4	72.3	186379248	1205335	1
	GLFIIDDK	Sigma standards	160706_S_CCES_22_01	464.765	2	611.349	1	y5	73.24	186247296	2163451	3
	GLFIIDDK	Sigma standards	160721_S_CCES_51_01	464.765	2	611.349	1	y5	73.41	185126336	465812	3
	GLFIIDDK	Sigma standards	160706_S_CCES_35_01	464.765	2	758.417	1	y6	70.61	184828672	1072344	2
	GLFIIDDK	Sigma standards	160706_S_CCES_37_01	464.765	2	758.417	1	y6	71.67	184700096	676401	2
	GLFIIDDK	Sigma standards	160721_S_CCES_28_01	464.765	2	758.417	1	y6	70.32	183830688	1458297	2
	GLFIIDDK	Sigma standards	160721_S_CCES_09_01	464.765	2	611.349	1	y5	72.38	183502352	604475	3
	GLFIIDDK	Sigma standards	160721_S_CCES_18_01	464.765	2	758.417	1	y6	69.96	183373808	1613313	2
	GLFIIDDK	Sigma standards	160721_S_CCES_47_01	464.765	2	758.417	1	y6	71.09	182944864	573634	2
	GLFIIDDK	Sigma standards	160706_S_CCES_14_01	464.765	2	498.265	1	y4	72.54	182534768	942189	1
	GLFIIDDK	Sigma standards	160706_S_CCES_80_01	464.765	2	611.349	1	y5	70.41	182453632	682900	3
	GLFIIDDK	Sigma standards	160721_S_CCES_16_01	464.765	2	498.265	1	y4	70.37	182428224	1184523	1
	GLFIIDDK	Sigma standards	160706_S_CCES_67_01	464.765	2	758.417	1	y6	69.93	182368400	874538	2
	GLFIIDDK	Sigma standards	160721_S_CCES_12_01	464.765	2	498.265	1	y4	72.22	182182480	519280	1
	GLFIIDDK	Sigma standards	160706_S_CCES_73_01	464.765	2	611.349	1	y5	71.42	181224496	2107043	3
	GLFIIDDK	Sigma standards	160706_S_CCES_05_01	464.765	2	758.417	1	y6	71.56	181105808	1316186	2
	GLFIIDDK	Sigma standards	160706_S_CCES_81_01	464.765	2	498.265	1	y4	71.57	181016208	1195283	1
	GLFIIDDK	Sigma standards	160706_S_CCES_47_01	464.765	2	758.417	1	y6	70	180515760	1111577	2
	GLFIIDDK	Sigma standards	160706_S_CCES_74_01	464.765	2	498.265	1	y4	71.46	179794704	1318218	1
	GLFIIDDK	Sigma standards	160706_S_CCES_25_01	464.765	2	758.417	1	y6	70.4	179632864	1934093	2
	GLFIIDDK	Sigma standards	160721_S_CCES_39_01	464.765	2	498.265	1	y4	71.87	179579232	1014626	1
	GLFIIDDK	Sigma standards	160706_S_CCES_06_01	464.765	2	611.349	1	y5	73.46	179418288	600078	3
	GLFIIDDK	Sigma standards	160721_S_CCES_56_01	464.765	2	758.417	1	y6	70.33	179385024	1333564	2
	GLFIIDDK	Sigma standards	160721_S_CCES_29_01	464.765	2	758.417	1	y6	70.09	179333600	1245136	2
	GLFIIDDK	Sigma standards	160706_S_CCES_10_01	464.765	2	498.265	1	y4	70.69	179054912	954994	1
	GLFIIDDK	Sigma standards	160706_S_CCES_83_01	464.765	2	758.417	1	y6	70.13	179023440	2393742	2
	GLFIIDDK	Sigma standards	160721_S_CCES_08_01	464.765	2	611.349	1	y5	73.04	178766544	715219	3
	GLFIIDDK	Sigma standards	160706_S_CCES_40_01	464.765	2	498.265	1	y4	71.76	178458880	900624	1
	GLFIIDDK	Sigma standards	160721_S_CCES_15_01	464.765	2	498.265	1	y4	71.42	178035632	801873	1
	GLFIIDDK	Sigma standards	160721_S_CCES_07_01	464.765	2	758.417	1	y6	70.88	177846176	724733	2
	GLFIIDDK	Sigma standards	160721_S_CCES_35_01	464.765	2	498.265	1	y4	71.4	177669648	1107776	1
	GLFIIDDK	Sigma standards	160721_S_CCES_05_01	464.765	2	498.265	1	y4	71.58	177218944	1673591	1
	GLFIIDDK	Sigma standards	160706_S_CCES_44_01	464.765	2	758.417	1	y6	71.2	176810848	2587397	2
	GLFIIDDK	Sigma standards	160706_S_CCES_24_01	464.765	2	758.417	1	y6	72.47	176296352	228782	2
	GLFIIDDK	Sigma standards	160706_S_CCES_55_01	464.765	2	611.349	1	y5	72.46	176233984	1068274	3
	GLFIIDDK	Sigma standards	160721_S_CCES_04_01	464.765	2	758.417	1	y6	70.89	175940576	1048745	2
	GLFIIDDK	Sigma standards	160721_S_CCES_46_01	464.765	2	498.265	1	y4	72.23	175773792	1497699	1
	GLFIIDDK	Sigma standards	160706_S_CCES_72_01	464.765	2	498.265	1	y4	71.18	175603696	766994	1
	GLFIIDDK	Sigma standards	160706_S_CCES_53_01	464.765	2	498.265	1	y4	71.32	175584720	571285	1
	GLFIIDDK	Sigma standards	160706_S_CCES_62_01	464.765	2	758.417	1	y6	71.39	175413968	1924264	2
	GLFIIDDK	Sigma standards	160721_S_CCES_33_01	464.765	2	611.349	1	y5	70.09	175244496	906083	3
	GLFIIDDK	Sigma standards	160706_S_CCES_52_01	464.765	2	758.417	1	y6	71.51	175227280	436238	2
	GLFIIDDK	Sigma standards	160721_S_CCES_45_01	464.765	2	758.417	1	y6	71.66	175054928	1622484	2
	GLFIIDDK	Sigma standards	160721_S_CCES_27_01	464.765	2	758.417	1	y6	74.4	174996656	1298170	2
	GLFIIDDK	Sigma standards	160706_S_CCES_61_01	464.765	2	758.417	1	y6	71.47	174672784	864248	2
	GLFIIDDK	Sigma standards	160706_S_CCES_82_01	464.765	2	758.417	1	y6	71.9	174259040	609335	2
	GLFIIDDK	Sigma standards	160706_S_CCES_38_01	464.765	2	758.417	1	y6	70.47	173992800	1055014	2
	GLFIIDDK	Sigma standards	160706_S_CCES_75_01	464.765	2	758.417	1	y6	71.29	173359232	1079207	2
	GLFIIDDK	Sigma standards	160721_S_CCES_24_01	464.765	2	498.265	1	y4	72.26	173294224	479725	1
	GLFIIDDK	Sigma standards	160706_S_CCES_70_01	464.765	2	758.417	1	y6	71.31	172830624	767334	2
	GLFIIDDK	Sigma standards	160706_S_CCES_65_01	464.765	2	758.417	1	y6	71.5	172829600	315711	2
	GLFIIDDK	Sigma standards	160721_S_CCES_43_01	464.765	2	611.349	1	y5	72.55	172450016	491251	3
	GLFIIDDK	Sigma standards	160721_S_CCES_48_01	464.765	2	498.265	1	y4	71.21	172442416	642917	1
	GLFIIDDK	Sigma standards	160721_S_CCES_55_01	464.765	2	611.349	1	y5	72.77	172422288	1009141	3
	GLFIIDDK	Sigma standards	160706_S_CCES_33_02	464.765	2	498.265	1	y4	70.34	172372096	880776	1
	GLFIIDDK	Sigma standards	160706_S_CCES_29_02	464.765	2	498.265	1	y4	70.13	172348896	897838	1
	GLFIIDDK	Sigma standards	160721_S_CCES_34_01	464.765	2	758.417	1	y6	71.02	172172800	2055164	2
	GLFIIDDK	Sigma standards	160706_S_CCES_15_01	464.765	2	611.349	1	y5	70.52	171992912	1314272	3
	GLFIIDDK	Sigma standards	160706_S_CCES_03_01	464.765	2	758.417	1	y6	71.95	170941728	688056	2
	GLFIIDDK	Sigma standards	160721_S_CCES_01_01	464.765	2	498.265	1	y4	72.24	170879472	422965	1
	GLFIIDDK	Sigma standards	160721_S_CCES_38_01	464.765	2	611.349	1	y5	70.25	170448576	505843	3
	GLFIIDDK	Sigma standards	160721_S_CCES_44_01	464.765	2	498.265	1	y4	71.28	170430976	1441623	1
	GLFIIDDK	Sigma standards	160721_S_CCES_50_01	464.765	2	758.417	1	y6	71.32	170299968	1590670	2
	GLFIIDDK	Sigma standards	160706_S_CCES_11_01	464.765	2	758.417	1	y6	71.4	170269392	676664	2
	GLFIIDDK	Sigma standards	160721_S_CCES_52_01	464.765	2	611.349	1	y5	70.56	169741424	2331290	3
	GLFIIDDK	Sigma standards	160706_S_CCES_32_01	464.765	2	498.265	1	y4	71.57	169518112	1301958	1
	GLFIIDDK	Sigma standards	160706_S_CCES_01_01	464.765	2	758.417	1	y6	71.73	169395904	479160	2
	GLFIIDDK	Sigma standards	160706_S_CCES_12_01	464.765	2	498.265	1	y4	71.03	168954976	392271	1
	GLFIIDDK	Sigma standards	160721_S_CCES_54_01	464.765	2	611.349	1	y5	72.75	167899184	1581300	3
	GLFIIDDK	Sigma standards	160706_S_CCES_85_01	464.765	2	498.265	1	y4	71.76	167400880	1097714	1
	GLFIIDDK	Sigma standards	160706_S_CCES_17_01	464.765	2	498.265	1	y4	71.98	166645984	1350606	1
[truncated: 157,020 more rows]

## Sheet: Hoja1
	Supplementary Table 6: Product ion area for quantified endogenous and isotopically-labelled peptides																160706_S_CCES_20
Peptide Sequence	Protein Name	Replicate Name	Precursor Mz	Precursor Charge	Product Mz	Product Charge	Fragment Ion	Retention Time	Area	Background	Peak Rank
ADEGISFR	Sigma standards	160706_S_CCES_43_01	452.724	2	589.333	1	y5	42.23	510655392	4504133	1
ADEGISFR	Sigma standards	160706_S_CCES_50_01	452.724	2	589.333	1	y5	37.68	508652384	7200341	1
ADEGISFR	Sigma standards	160706_S_CCES_57_01	452.724	2	589.333	1	y5	39.25	479343008	5711356	1
ADEGISFR	Sigma standards	160706_S_CCES_63_01	452.724	2	589.333	1	y5	39.11	475121280	2349216	1
ADEGISFR	Sigma standards	160721_S_CCES_14_01	452.724	2	589.333	1	y5	38.79	471041280	3073547	1
ADEGISFR	Sigma standards	160706_S_CCES_41_01	452.724	2	589.333	1	y5	38.68	469455168	4762488	1
ADEGISFR	Sigma standards	160721_S_CCES_36_01	452.724	2	589.333	1	y5	38.61	468055456	5168292	1
ADEGISFR	Sigma standards	160721_S_CCES_37_01	452.724	2	589.333	1	y5	38.91	441895424	5301175	1
ADEGISFR	Sigma standards	160706_S_CCES_31_01	452.724	2	589.333	1	y5	38.7	434020896	1922550	1
ADEGISFR	Sigma standards	160721_S_CCES_42_01	452.724	2	589.333	1	y5	38.41	421830112	2827624	1
ADEGISFR	Sigma standards	160721_S_CCES_31_01	452.724	2	589.333	1	y5	38.44	414526784	2511362	1
ADEGISFR	Sigma standards	160706_S_CCES_50_01	452.724	2	419.228	1	y3	37.68	406383488	6457227	2
ADEGISFR	Sigma standards	160706_S_CCES_36_01	452.724	2	589.333	1	y5	38.54	406020448	3035438	1
ADEGISFR	Sigma standards	160721_S_CCES_56_01	452.724	2	589.333	1	y5	37.5	405961408	2527532	1
ADEGISFR	Sigma standards	160706_S_CCES_43_01	452.724	2	419.228	1	y3	42.23	399239776	3644709	2
ADEGISFR	Sigma standards	160706_S_CCES_62_01	452.724	2	589.333	1	y5	38.55	398761184	1709576	1
ADEGISFR	Sigma standards	160721_S_CCES_17_01	452.724	2	589.333	1	y5	38.84	396468384	5161829	1
ADEGISFR	Sigma standards	160721_S_CCES_40_01	452.724	2	589.333	1	y5	39.07	393535648	2700932	1
ADEGISFR	Sigma standards	160706_S_CCES_57_01	452.724	2	419.228	1	y3	39.25	385413632	4276219	2
ADEGISFR	Sigma standards	160706_S_CCES_87_01	452.724	2	589.333	1	y5	41.21	385333760	1348749	1
ADEGISFR	Sigma standards	160721_S_CCES_14_01	452.724	2	419.228	1	y3	38.79	380940288	2547164	2
ADEGISFR	Sigma standards	160706_S_CCES_39_01	452.724	2	589.333	1	y5	37.55	377957440	2616754	1
ADEGISFR	Sigma standards	160706_S_CCES_41_01	452.724	2	419.228	1	y3	38.65	377927584	3877547	2
ADEGISFR	Sigma standards	160706_S_CCES_63_01	452.724	2	419.228	1	y3	39.11	376405568	1471546	2
ADEGISFR	Sigma standards	160721_S_CCES_38_01	452.724	2	589.333	1	y5	37.22	376056320	3997726	1
ADEGISFR	Sigma standards	160721_S_CCES_36_01	452.724	2	419.228	1	y3	38.61	372711616	4109245	2
ADEGISFR	Sigma standards	160721_S_CCES_33_01	452.724	2	589.333	1	y5	36.72	369682752	2830996	1
ADEGISFR	Sigma standards	160706_S_CCES_43_01	452.724	2	718.376	1	y6	42.23	366292576	3305553	3
ADEGISFR	Sigma standards	160706_S_CCES_50_01	452.724	2	718.376	1	y6	37.68	360150656	5336780	3
ADEGISFR	Sigma standards	160706_S_CCES_80_01	452.724	2	589.333	1	y5	37.54	355269792	2189392	1
ADEGISFR	Sigma standards	160721_S_CCES_57_01	452.724	2	589.333	1	y5	37.38	350551008	2437303	1
ADEGISFR	Sigma standards	160706_S_CCES_73_01	452.724	2	589.333	1	y5	37.96	348913056	933745	1
ADEGISFR	Sigma standards	160721_S_CCES_52_01	452.724	2	589.333	1	y5	38.81	347386624	4525848	1
ADEGISFR	Sigma standards	160706_S_CCES_31_01	452.724	2	419.228	1	y3	38.7	346267040	1678178	2
ADEGISFR	Sigma standards	160721_S_CCES_37_01	452.724	2	419.228	1	y3	38.94	345690432	4365411	2
ADEGISFR	Sigma standards	160706_S_CCES_57_01	452.724	2	718.376	1	y6	39.25	345279680	4016988	3
ADEGISFR	Sigma standards	160721_S_CCES_36_01	452.724	2	718.376	1	y6	38.61	342660800	3602047	3
ADEGISFR	Sigma standards	160721_S_CCES_14_01	452.724	2	718.376	1	y6	38.76	337730080	1931341	3
ADEGISFR	Sigma standards	160706_S_CCES_63_01	452.724	2	718.376	1	y6	39.11	336143392	1791858	3
ADEGISFR	Sigma standards	160706_S_CCES_41_01	452.724	2	718.376	1	y6	38.65	335469536	3482315	3
ADEGISFR	Sigma standards	160706_S_CCES_23_01	452.724	2	589.333	1	y5	40.29	334552096	1864819	1
ADEGISFR	Sigma standards	160721_S_CCES_42_01	452.724	2	419.228	1	y3	38.41	331784064	2502758	2
ADEGISFR	Sigma standards	160721_S_CCES_31_01	452.724	2	419.228	1	y3	38.44	327732000	2114481	2
ADEGISFR	Sigma standards	160706_S_CCES_26_01	452.724	2	589.333	1	y5	40.22	327146528	3572685	1
ADEGISFR	Sigma standards	160706_S_CCES_36_01	452.724	2	419.228	1	y3	38.54	322789248	2692916	2
ADEGISFR	Sigma standards	160721_S_CCES_25_01	452.724	2	589.333	1	y5	40.48	322602272	821674	1
ADEGISFR	Sigma standards	160721_S_CCES_56_01	452.724	2	419.228	1	y3	37.55	322478880	1870235	2
ADEGISFR	Sigma standards	160706_S_CCES_46_01	452.724	2	589.333	1	y5	37.05	319882784	3479065	1
ADEGISFR	Sigma standards	160706_S_CCES_54_01	452.724	2	589.333	1	y5	40.12	318661824	3184485	1
ADEGISFR	Sigma standards	160721_S_CCES_40_01	452.724	2	419.228	1	y3	39.07	317004672	2690401	2
ADEGISFR	Sigma standards	160706_S_CCES_62_01	452.724	2	419.228	1	y3	38.55	316848864	1715872	2
ADEGISFR	Sigma standards	160721_S_CCES_41_01	452.724	2	589.333	1	y5	37.57	316179680	483671	1
ADEGISFR	Sigma standards	160721_S_CCES_17_01	452.724	2	419.228	1	y3	38.84	314512544	4153050	2
ADEGISFR	Sigma standards	160721_S_CCES_37_01	452.724	2	718.376	1	y6	38.91	313256192	3843360	3
ADEGISFR	Sigma standards	160706_S_CCES_22_01	452.724	2	589.333	1	y5	40.18	310858560	2995750	1
ADEGISFR	Sigma standards	160706_S_CCES_31_01	452.724	2	718.376	1	y6	38.7	307616896	1274739	3
ADEGISFR	Sigma standards	160721_S_CCES_51_01	452.724	2	589.333	1	y5	40.52	306768384	1802004	1
ADEGISFR	Sigma standards	160706_S_CCES_69_01	452.724	2	589.333	1	y5	37.51	306484256	4555705	1
ADEGISFR	Sigma standards	160721_S_CCES_22_01	452.724	2	589.333	1	y5	40.71	305124288	1548665	1
ADEGISFR	Sigma standards	160721_S_CCES_55_01	452.724	2	589.333	1	y5	40.38	302647968	1157182	1
ADEGISFR	Sigma standards	160706_S_CCES_87_01	452.724	2	419.228	1	y3	41.21	302061184	1224654	2
ADEGISFR	Sigma standards	160721_S_CCES_38_01	452.724	2	419.228	1	y3	37.22	301526400	3616690	2
ADEGISFR	Sigma standards	160721_S_CCES_43_01	452.724	2	589.333	1	y5	39.94	300408608	1806758	1
ADEGISFR	Sigma standards	160706_S_CCES_39_01	452.724	2	419.228	1	y3	37.55	300016992	2348621	2
ADEGISFR	Sigma standards	160721_S_CCES_42_01	452.724	2	718.376	1	y6	38.41	298290304	2270652	3
ADEGISFR	Sigma standards	160721_S_CCES_31_01	452.724	2	718.376	1	y6	38.44	297653088	1859957	3
ADEGISFR	Sigma standards	160706_S_CCES_59_01	452.724	2	589.333	1	y5	39.92	297084448	3004324	1
ADEGISFR	Sigma standards	160706_S_CCES_20_01	452.724	2	589.333	1	y5	39.68	294949952	1375962	1
ADEGISFR	Sigma standards	160706_S_CCES_71_01	452.724	2	589.333	1	y5	37.33	293241408	3252280	1
ADEGISFR	Sigma standards	160721_S_CCES_56_01	452.724	2	718.376	1	y6	37.5	292920416	2073780	3
ADEGISFR	Sigma standards	160721_S_CCES_23_01	452.724	2	589.333	1	y5	40.65	291590816	2188793	1
ADEGISFR	Sigma standards	160721_S_CCES_33_01	452.724	2	419.228	1	y3	36.72	291371520	2913162	2
ADEGISFR	Sigma standards	160706_S_CCES_36_01	452.724	2	718.376	1	y6	38.54	289830432	2356952	3
ADEGISFR	Sigma standards	160706_S_CCES_62_01	452.724	2	718.376	1	y6	38.55	289677856	1213897	3
ADEGISFR	Sigma standards	160706_S_CCES_58_01	452.724	2	589.333	1	y5	37.63	289455776	2340360	1
ADEGISFR	Sigma standards	160706_S_CCES_56_01	452.724	2	589.333	1	y5	39.41	288548864	1091664	1
ADEGISFR	Sigma standards	160706_S_CCES_80_01	452.724	2	419.228	1	y3	37.54	288319904	2316307	2
ADEGISFR	Sigma standards	160706_S_CCES_84_01	452.724	2	589.333	1	y5	40.73	287555840	1256737	1
ADEGISFR	Sigma standards	160721_S_CCES_54_01	452.724	2	589.333	1	y5	39.91	286473952	2581870	1
ADEGISFR	Sigma standards	160706_S_CCES_27_01	452.724	2	589.333	1	y5	37.27	286207072	2911250	1
ADEGISFR	Sigma standards	160721_S_CCES_40_01	452.724	2	718.376	1	y6	39.07	286003360	2168399	3
ADEGISFR	Sigma standards	160706_S_CCES_34_01	452.724	2	589.333	1	y5	39.12	285145440	2491904	1
ADEGISFR	Sigma standards	160706_S_CCES_76_01	452.724	2	589.333	1	y5	39.14	285049760	2712599	1
ADEGISFR	Sigma standards	160721_S_CCES_17_01	452.724	2	718.376	1	y6	38.84	282495136	3414642	3
ADEGISFR	Sigma standards	160721_S_CCES_30_01	452.724	2	589.333	1	y5	36.53	282270048	3231781	1
ADEGISFR	Sigma standards	160706_S_CCES_30_01	452.724	2	589.333	1	y5	39.4	280229216	1427425	1
ADEGISFR	Sigma standards	160721_S_CCES_57_01	452.724	2	419.228	1	y3	37.38	280135968	2077247	2
ADEGISFR	Sigma standards	160706_S_CCES_73_01	452.724	2	419.228	1	y3	37.96	279726656	899266	2
ADEGISFR	Sigma standards	160721_S_CCES_21_01	452.724	2	589.333	1	y5	40.01	278118016	4297196	1
ADEGISFR	Sigma standards	160721_S_CCES_18_01	452.724	2	589.333	1	y5	36.77	277319488	3040437	1
ADEGISFR	Sigma standards	160721_S_CCES_52_01	452.724	2	419.228	1	y3	38.81	276569472	4201758	2
ADEGISFR	Sigma standards	160706_S_CCES_78_01	452.724	2	589.333	1	y5	39.77	274330560	2745365	1
ADEGISFR	Sigma standards	160706_S_CCES_87_01	452.724	2	718.376	1	y6	41.21	273494528	992443	3
ADEGISFR	Sigma standards	160721_S_CCES_27_01	452.724	2	589.333	1	y5	42.08	272460320	2398602	1
ADEGISFR	Sigma standards	160706_S_CCES_35_01	452.724	2	589.333	1	y5	37.56	271611104	1267063	1
ADEGISFR	Sigma standards	160721_S_CCES_49_01	452.724	2	589.333	1	y5	38.61	268416256	940255	1
ADEGISFR	Sigma standards	160706_S_CCES_39_01	452.724	2	718.376	1	y6	37.55	267005552	2021258	3
ADEGISFR	Sigma standards	160721_S_CCES_38_01	452.724	2	718.376	1	y6	37.22	265956336	3154573	3
ADEGISFR	Sigma standards	160706_S_CCES_23_01	452.724	2	419.228	1	y3	40.29	264681120	1392719	2
ADEGISFR	Sigma standards	160721_S_CCES_20_01	452.724	2	589.333	1	y5	40.76	263449520	1724041	1
ADEGISFR	Sigma standards	160721_S_CCES_33_01	452.724	2	718.376	1	y6	36.72	263330960	2112315	3
ADEGISFR	Sigma standards	160706_S_CCES_48_01	452.724	2	589.333	1	y5	39.48	261857104	2703941	1
ADEGISFR	Sigma standards	160706_S_CCES_21_01	452.724	2	589.333	1	y5	38.71	260369232	2786234	1
ADEGISFR	Sigma standards	160706_S_CCES_47_01	452.724	2	589.333	1	y5	37.14	260076544	1051474	1
ADEGISFR	Sigma standards	160706_S_CCES_42_01	452.724	2	589.333	1	y5	37.63	258252128	1296947	1
ADEGISFR	Sigma standards	160706_S_CCES_26_01	452.724	2	419.228	1	y3	40.22	258023440	3417604	2
ADEGISFR	Sigma standards	160721_S_CCES_25_01	452.724	2	419.228	1	y3	40.48	256327696	699986	2
ADEGISFR	Sigma standards	160706_S_CCES_46_01	452.724	2	419.228	1	y3	37.05	255486352	2957818	2
ADEGISFR	Sigma standards	160721_S_CCES_41_01	452.724	2	419.228	1	y3	37.57	255043008	480170	2
ADEGISFR	Sigma standards	160721_S_CCES_26_01	452.724	2	589.333	1	y5	37.24	254466736	1424521	1
ADEGISFR	Sigma standards	160706_S_CCES_80_01	452.724	2	718.376	1	y6	37.54	251707360	2719496	3
ADEGISFR	Sigma standards	160706_S_CCES_83_01	452.724	2	589.333	1	y5	36.92	251346064	2008084	1
ADEGISFR	Sigma standards	160706_S_CCES_68_01	452.724	2	589.333	1	y5	38.24	250223376	3001287	1
ADEGISFR	Sigma standards	160706_S_CCES_54_01	452.724	2	419.228	1	y3	40.12	249982736	2887174	2
ADEGISFR	Sigma standards	160706_S_CCES_67_01	452.724	2	589.333	1	y5	37.03	249474640	1545972	1
ADEGISFR	Sigma standards	160721_S_CCES_11_01	452.724	2	589.333	1	y5	38.33	249195152	2201171	1
ADEGISFR	Sigma standards	160706_S_CCES_65_01	452.724	2	589.333	1	y5	38.82	248889920	2232502	1
ADEGISFR	Sigma standards	160706_S_CCES_19_01	452.724	2	589.333	1	y5	39.39	248297728	2768575	1
ADEGISFR	Sigma standards	160706_S_CCES_25_01	452.724	2	589.333	1	y5	37.35	247886032	1131234	1
ADEGISFR	Sigma standards	160721_S_CCES_57_01	452.724	2	718.376	1	y6	37.38	247712064	1984570	3
ADEGISFR	Sigma standards	160721_S_CCES_52_01	452.724	2	718.376	1	y6	38.81	247529792	3574970	3
ADEGISFR	Sigma standards	160706_S_CCES_73_01	452.724	2	718.376	1	y6	37.96	245784560	524129	3
ADEGISFR	Sigma standards	160706_S_CCES_69_01	452.724	2	419.228	1	y3	37.51	244930512	3614994	2
ADEGISFR	Sigma standards	160721_S_CCES_29_01	452.724	2	589.333	1	y5	37.35	244748176	1605390	1
ADEGISFR	Sigma standards	160706_S_CCES_82_01	452.724	2	589.333	1	y5	38.75	244656368	1347734	1
ADEGISFR	Sigma standards	160706_S_CCES_75_01	452.724	2	589.333	1	y5	38.47	244412160	911416	1
ADEGISFR	Sigma standards	160706_S_CCES_22_01	452.724	2	419.228	1	y3	40.18	243185632	2671647	2
ADEGISFR	Sigma standards	160721_S_CCES_28_01	452.724	2	589.333	1	y5	37.45	243066976	3596506	1
ADEGISFR	Sigma standards	160706_S_CCES_53_01	452.724	2	589.333	1	y5	38.22	242244640	3403547	1
ADEGISFR	Sigma standards	160706_S_CCES_23_01	452.724	2	718.376	1	y6	40.29	241558688	2089261	3
ADEGISFR	Sigma standards	160721_S_CCES_51_01	452.724	2	419.228	1	y3	40.58	241337680	1364742	2
ADEGISFR	Sigma standards	160721_S_CCES_55_01	452.724	2	419.228	1	y3	40.38	240649024	990562	2
ADEGISFR	Sigma standards	160721_S_CCES_22_01	452.724	2	419.228	1	y3	40.71	240436672	1529476	2
ADEGISFR	Sigma standards	160721_S_CCES_45_01	452.724	2	589.333	1	y5	38.58	240370416	3270646	1
ADEGISFR	Sigma standards	160721_S_CCES_43_01	452.724	2	419.228	1	y3	39.94	239390640	1407717	2
ADEGISFR	Sigma standards	160721_S_CCES_34_01	452.724	2	589.333	1	y5	38.07	239250416	1735170	1
ADEGISFR	Sigma standards	160721_S_CCES_16_01	452.724	2	589.333	1	y5	37.49	239061472	1707242	1
ADEGISFR	Sigma standards	160706_S_CCES_60_01	452.724	2	589.333	1	y5	37.15	238985872	3189987	1
ADEGISFR	Sigma standards	160706_S_CCES_52_01	452.724	2	589.333	1	y5	38.92	238973536	1206345	1
ADEGISFR	Sigma standards	160706_S_CCES_24_01	452.724	2	589.333	1	y5	39.54	238851280	675119	1
ADEGISFR	Sigma standards	160706_S_CCES_38_01	452.724	2	589.333	1	y5	37.59	238421056	1042525	1
ADEGISFR	Sigma standards	160706_S_CCES_59_01	452.724	2	419.228	1	y3	39.89	237465648	2524434	2
ADEGISFR	Sigma standards	160706_S_CCES_71_01	452.724	2	419.228	1	y3	37.33	235941776	2545470	2
ADEGISFR	Sigma standards	160706_S_CCES_77_02	452.724	2	589.333	1	y5	37.09	235788480	2550030	1
ADEGISFR	Sigma standards	160706_S_CCES_26_01	452.724	2	718.376	1	y6	40.22	235081872	2584596	3
ADEGISFR	Sigma standards	160721_S_CCES_50_01	452.724	2	589.333	1	y5	38.53	234454832	957786	1
ADEGISFR	Sigma standards	160706_S_CCES_20_01	452.724	2	419.228	1	y3	39.71	233244432	947593	2
ADEGISFR	Sigma standards	160706_S_CCES_54_01	452.724	2	718.376	1	y6	40.12	232136480	2713404	3
ADEGISFR	Sigma standards	160721_S_CCES_23_01	452.724	2	419.228	1	y3	40.65	231670816	2246660	2
ADEGISFR	Sigma standards	160706_S_CCES_58_01	452.724	2	419.228	1	y3	37.63	231316288	1890605	2
ADEGISFR	Sigma standards	160706_S_CCES_86_01	452.724	2	589.333	1	y5	39.29	230896992	1206933	1
ADEGISFR	Sigma standards	160721_S_CCES_12_01	452.724	2	589.333	1	y5	39.71	230886576	1730927	1
ADEGISFR	Sigma standards	160721_S_CCES_25_01	452.724	2	718.376	1	y6	40.48	230355824	665327	3
ADEGISFR	Sigma standards	160706_S_CCES_61_01	452.724	2	589.333	1	y5	38.68	230030736	1865339	1
ADEGISFR	Sigma standards	160706_S_CCES_56_01	452.724	2	419.228	1	y3	39.41	229720304	1125469	2
ADEGISFR	Sigma standards	160706_S_CCES_46_01	452.724	2	718.376	1	y6	37.05	228667920	2403979	3
ADEGISFR	Sigma standards	160706_S_CCES_70_01	452.724	2	589.333	1	y5	38.56	227370688	2453058	1
ADEGISFR	Sigma standards	160721_S_CCES_54_01	452.724	2	419.228	1	y3	39.91	227233024	1816372	2
ADEGISFR	Sigma standards	160706_S_CCES_84_01	452.724	2	419.228	1	y3	40.73	227005376	1144800	2
ADEGISFR	Sigma standards	160721_S_CCES_41_01	452.724	2	718.376	1	y6	37.57	226638240	405469	3
ADEGISFR	Sigma standards	160706_S_CCES_33_02	452.724	2	589.333	1	y5	37.45	226154352	3057094	1
ADEGISFR	Sigma standards	160706_S_CCES_22_01	452.724	2	718.376	1	y6	40.18	225637696	2232232	3
ADEGISFR	Sigma standards	160706_S_CCES_27_01	452.724	2	419.228	1	y3	37.27	225293712	2049911	2
ADEGISFR	Sigma standards	160706_S_CCES_51_01	452.724	2	589.333	1	y5	38.56	224733712	606933	1
ADEGISFR	Sigma standards	160706_S_CCES_28_01	452.724	2	589.333	1	y5	38.97	224369920	2119177	1
ADEGISFR	Sigma standards	160706_S_CCES_76_01	452.724	2	419.228	1	y3	39.14	224322768	2801792	2
ADEGISFR	Sigma standards	160721_S_CCES_13_01	452.724	2	589.333	1	y5	39.81	223635424	1452640	1
ADEGISFR	Sigma standards	160706_S_CCES_29_02	452.724	2	589.333	1	y5	37.21	223606096	1293804	1
ADEGISFR	Sigma standards	160721_S_CCES_51_01	452.724	2	718.376	1	y6	40.58	222898928	1644700	3
ADEGISFR	Sigma standards	160706_S_CCES_34_01	452.724	2	419.228	1	y3	39.12	222033008	1997515	2
ADEGISFR	Sigma standards	160721_S_CCES_22_01	452.724	2	718.376	1	y6	40.71	221623728	1275127	3
ADEGISFR	Sigma standards	160721_S_CCES_21_01	452.724	2	419.228	1	y3	40.01	221414160	3496480	2
ADEGISFR	Sigma standards	160706_S_CCES_30_01	452.724	2	419.228	1	y3	39.4	221302400	1571595	2
ADEGISFR	Sigma standards	160721_S_CCES_18_01	452.724	2	419.228	1	y3	36.77	220777200	1609004	2
ADEGISFR	Sigma standards	160706_S_CCES_69_01	452.724	2	718.376	1	y6	37.51	220412528	2989027	3
ADEGISFR	Sigma standards	160706_S_CCES_44_01	452.724	2	589.333	1	y5	38.37	220218112	2940275	1
ADEGISFR	Sigma standards	160721_S_CCES_30_01	452.724	2	419.228	1	y3	36.53	220026288	2389380	2
ADEGISFR	Sigma standards	160706_S_CCES_78_01	452.724	2	419.228	1	y3	39.77	219469152	2467436	2
ADEGISFR	Sigma standards	160706_S_CCES_35_01	452.724	2	419.228	1	y3	37.56	218690368	1244925	2
ADEGISFR	Sigma standards	160721_S_CCES_43_01	452.724	2	718.376	1	y6	39.94	217487584	1415603	3
ADEGISFR	Sigma standards	160721_S_CCES_24_01	452.724	2	589.333	1	y5	39.3	216680256	1691413	1
ADEGISFR	Sigma standards	160721_S_CCES_46_01	452.724	2	589.333	1	y5	39.35	216638304	2914624	1
ADEGISFR	Sigma standards	160721_S_CCES_35_01	452.724	2	589.333	1	y5	38.48	216103824	2341319	1
ADEGISFR	Sigma standards	160721_S_CCES_55_01	452.724	2	718.376	1	y6	40.41	215799664	921412	3
ADEGISFR	Sigma standards	160706_S_CCES_59_01	452.724	2	718.376	1	y6	39.89	214615392	2221260	3
ADEGISFR	Sigma standards	160706_S_CCES_74_01	452.724	2	589.333	1	y5	38.62	213504640	935538	1
ADEGISFR	Sigma standards	160721_S_CCES_27_01	452.724	2	419.228	1	y3	42.08	213357456	1841438	2
ADEGISFR	Sigma standards	160706_S_CCES_40_01	452.724	2	589.333	1	y5	38.99	213341008	1434103	1
ADEGISFR	Sigma standards	160706_S_CCES_20_01	452.724	2	718.376	1	y6	39.71	213201104	854404	3
ADEGISFR	Sigma standards	160706_S_CCES_79_01	452.724	2	589.333	1	y5	38.46	213034544	1478584	1
ADEGISFR	Sigma standards	160721_S_CCES_15_01	452.724	2	589.333	1	y5	38.59	212884752	1117484	1
ADEGISFR	Sigma standards	160721_S_CCES_32_01	452.724	2	589.333	1	y5	37.12	211828640	1466115	1
ADEGISFR	Sigma standards	160721_S_CCES_49_01	452.724	2	419.228	1	y3	38.61	211694848	896533	2
ADEGISFR	Sigma standards	160706_S_CCES_48_01	452.724	2	419.228	1	y3	39.48	210678096	2318405	2
ADEGISFR	Sigma standards	160721_S_CCES_47_01	452.724	2	589.333	1	y5	39.28	210353744	2099099	1
ADEGISFR	Sigma standards	160706_S_CCES_66_01	452.724	2	589.333	1	y5	38.46	209937296	1571976	1
ADEGISFR	Sigma standards	160706_S_CCES_71_01	452.724	2	718.376	1	y6	37.33	209702032	2250323	3
ADEGISFR	Sigma standards	160706_S_CCES_42_01	452.724	2	419.228	1	y3	37.63	209305408	908816	2
ADEGISFR	Sigma standards	160721_S_CCES_20_01	452.724	2	419.228	1	y3	40.76	209260304	1085067	2
ADEGISFR	Sigma standards	160721_S_CCES_54_01	452.724	2	718.376	1	y6	39.91	209186848	1806641	3
ADEGISFR	Sigma standards	160706_S_CCES_81_01	452.724	2	589.333	1	y5	38.71	209015504	1438200	1
ADEGISFR	Sigma standards	160706_S_CCES_21_01	452.724	2	419.228	1	y3	38.71	208912464	2751621	2
ADEGISFR	Sigma standards	160706_S_CCES_84_01	452.724	2	718.376	1	y6	40.73	208707616	989198	3
ADEGISFR	Sigma standards	160721_S_CCES_39_01	452.724	2	589.333	1	y5	38.82	208532288	981028	1
ADEGISFR	Sigma standards	160721_S_CCES_23_01	452.724	2	718.376	1	y6	40.65	208495152	1867759	3
ADEGISFR	Sigma standards	160706_S_CCES_27_01	452.724	2	718.376	1	y6	37.27	208317504	2271388	3
ADEGISFR	Sigma standards	160706_S_CCES_85_01	452.724	2	589.333	1	y5	38.93	208043648	2392590	1
ADEGISFR	Sigma standards	160706_S_CCES_47_01	452.724	2	419.228	1	y3	37.14	207286128	763995	2
ADEGISFR	Sigma standards	160706_S_CCES_45_01	452.724	2	589.333	1	y5	39.29	206670544	1898225	1
ADEGISFR	Sigma standards	160706_S_CCES_56_01	452.724	2	718.376	1	y6	39.44	205444944	1399190	3
ADEGISFR	Sigma standards	160706_S_CCES_76_01	452.724	2	718.376	1	y6	39.14	205444512	2502296	3
ADEGISFR	Sigma standards	160706_S_CCES_58_01	452.724	2	718.376	1	y6	37.63	205183952	1604554	3
ADEGISFR	Sigma standards	160721_S_CCES_44_01	452.724	2	589.333	1	y5	38.65	205140672	2524375	1
ADEGISFR	Sigma standards	160721_S_CCES_19_01	452.724	2	589.333	1	y5	38.7	205031664	1864731	1
ADEGISFR	Sigma standards	160721_S_CCES_48_01	452.724	2	589.333	1	y5	38.61	204050400	1461580	1
ADEGISFR	Sigma standards	160706_S_CCES_37_01	452.724	2	589.333	1	y5	38.78	203877632	2468495	1
ADEGISFR	Sigma standards	160706_S_CCES_34_01	452.724	2	718.376	1	y6	39.12	203385232	1853542	3
ADEGISFR	Sigma standards	160721_S_CCES_21_01	452.724	2	718.376	1	y6	40.01	203119488	3228758	3
ADEGISFR	Sigma standards	160706_S_CCES_83_01	452.724	2	419.228	1	y3	36.95	202566704	1643431	2
ADEGISFR	Sigma standards	160721_S_CCES_26_01	452.724	2	419.228	1	y3	37.24	201240800	1179526	2
ADEGISFR	Sigma standards	160721_S_CCES_11_01	452.724	2	419.228	1	y3	38.33	200985696	1761372	2
ADEGISFR	Sigma standards	160706_S_CCES_67_01	452.724	2	419.228	1	y3	37.03	200447152	1427916	2
ADEGISFR	Sigma standards	160706_S_CCES_25_01	452.724	2	419.228	1	y3	37.35	199889472	340452	2
ADEGISFR	Sigma standards	160706_S_CCES_68_01	452.724	2	419.228	1	y3	38.24	199738848	2166625	2
ADEGISFR	Sigma standards	160706_S_CCES_78_01	452.724	2	718.376	1	y6	39.77	199648912	1913018	3
ADEGISFR	Sigma standards	160706_S_CCES_32_01	452.724	2	589.333	1	y5	38.48	199191536	2028727	1
ADEGISFR	Sigma standards	160706_S_CCES_19_01	452.724	2	419.228	1	y3	39.36	198379216	2386925	2
ADEGISFR	Sigma standards	160721_S_CCES_29_01	452.724	2	419.228	1	y3	37.35	197657520	1259590	2
ADEGISFR	Sigma standards	160721_S_CCES_27_01	452.724	2	718.376	1	y6	42.08	197613856	1755568	3
ADEGISFR	Sigma standards	160721_S_CCES_30_01	452.724	2	718.376	1	y6	36.53	197379632	2574142	3
ADEGISFR	Sigma standards	160706_S_CCES_65_01	452.724	2	419.228	1	y3	38.82	197373936	1652293	2
ADEGISFR	Sigma standards	160706_S_CCES_30_01	452.724	2	718.376	1	y6	39.4	196737792	1178214	3
ADEGISFR	Sigma standards	160706_S_CCES_75_01	452.724	2	419.228	1	y3	38.47	196618688	789782	2
ADEGISFR	Sigma standards	160706_S_CCES_82_01	452.724	2	419.228	1	y3	38.75	196562608	1563579	2
ADEGISFR	Sigma standards	160706_S_CCES_53_01	452.724	2	419.228	1	y3	38.22	195644096	2674645	2
ADEGISFR	Sigma standards	160721_S_CCES_18_01	452.724	2	718.376	1	y6	36.77	194982976	1354139	3
ADEGISFR	Sigma standards	160706_S_CCES_72_01	452.724	2	589.333	1	y5	38.58	194489152	1422799	1
ADEGISFR	Sigma standards	160706_S_CCES_35_01	452.724	2	718.376	1	y6	37.56	194061616	1090519	3
ADEGISFR	Sigma standards	160721_S_CCES_28_01	452.724	2	419.228	1	y3	37.45	193229696	2994745	2
ADEGISFR	Sigma standards	160721_S_CCES_49_01	452.724	2	718.376	1	y6	38.63	193042192	629370	3
ADEGISFR	Sigma standards	160721_S_CCES_45_01	452.724	2	419.228	1	y3	38.58	192602464	2653417	2
ADEGISFR	Sigma standards	160721_S_CCES_16_01	452.724	2	419.228	1	y3	37.49	191754720	1634360	2
ADEGISFR	Sigma standards	160721_S_CCES_34_01	452.724	2	419.228	1	y3	38.04	190662752	1064805	2
ADEGISFR	Sigma standards	160706_S_CCES_60_01	452.724	2	419.228	1	y3	37.15	190358848	2798164	2
ADEGISFR	Sigma standards	160721_S_CCES_20_01	452.724	2	718.376	1	y6	40.76	190345840	1139962	3
ADEGISFR	Sigma standards	160706_S_CCES_38_01	452.724	2	419.228	1	y3	37.59	190336256	989952	2
ADEGISFR	Sigma standards	160706_S_CCES_48_01	452.724	2	718.376	1	y6	39.48	189369440	2006336	3
ADEGISFR	Sigma standards	160706_S_CCES_52_01	452.724	2	419.228	1	y3	38.92	188144864	952271	2
ADEGISFR	Sigma standards	160706_S_CCES_77_02	452.724	2	419.228	1	y3	37.09	187774320	2446317	2
ADEGISFR	Sigma standards	160721_S_CCES_50_01	452.724	2	419.228	1	y3	38.53	187257184	913268	2
ADEGISFR	Sigma standards	160706_S_CCES_24_01	452.724	2	419.228	1	y3	39.54	186488128	545387	2
ADEGISFR	Sigma standards	160706_S_CCES_42_01	452.724	2	718.376	1	y6	37.63	186325280	1010464	3
ADEGISFR	Sigma standards	160706_S_CCES_86_01	452.724	2	419.228	1	y3	39.29	184839008	1000179	2
ADEGISFR	Sigma standards	160706_S_CCES_21_01	452.724	2	718.376	1	y6	38.71	184647296	2627606	3
ADEGISFR	Sigma standards	160706_S_CCES_47_01	452.724	2	718.376	1	y6	37.14	184374048	722242	3
ADEGISFR	Sigma standards	160706_S_CCES_33_02	452.724	2	419.228	1	y3	37.45	183936464	2323136	2
ADEGISFR	Sigma standards	160706_S_CCES_64_01	452.724	2	589.333	1	y5	39.45	183587680	744672	1
ADEGISFR	Sigma standards	160706_S_CCES_61_01	452.724	2	419.228	1	y3	38.68	183565056	1511783	2
ADEGISFR	Sigma standards	160706_S_CCES_70_01	452.724	2	419.228	1	y3	38.56	183395536	2302114	2
ADEGISFR	Sigma standards	160721_S_CCES_13_01	452.724	2	419.228	1	y3	39.81	182741392	1315990	2
ADEGISFR	Sigma standards	160721_S_CCES_12_01	452.724	2	419.228	1	y3	39.71	182645344	1188173	2
ADEGISFR	Sigma standards	160721_S_CCES_26_01	452.724	2	718.376	1	y6	37.24	182490208	979210	3
ADEGISFR	Sigma standards	160706_S_CCES_68_01	452.724	2	718.376	1	y6	38.24	180644240	2068137	3
ADEGISFR	Sigma standards	160706_S_CCES_19_01	452.724	2	718.376	1	y6	39.39	180419424	1859934	3
ADEGISFR	Sigma standards	160721_S_CCES_11_01	452.724	2	718.376	1	y6	38.33	180413856	1453583	3
ADEGISFR	Sigma standards	160706_S_CCES_83_01	452.724	2	718.376	1	y6	36.95	178687584	1356117	3
ADEGISFR	Sigma standards	160706_S_CCES_75_01	452.724	2	718.376	1	y6	38.47	178484768	702982	3
ADEGISFR	Sigma standards	160706_S_CCES_28_01	452.724	2	419.228	1	y3	38.97	178395920	1623713	2
ADEGISFR	Sigma standards	160706_S_CCES_51_01	452.724	2	419.228	1	y3	38.53	178244944	575147	2
ADEGISFR	Sigma standards	160706_S_CCES_67_01	452.724	2	718.376	1	y6	37.03	178038960	1192419	3
ADEGISFR	Sigma standards	160706_S_CCES_29_02	452.724	2	419.228	1	y3	37.26	177349056	730972	2
ADEGISFR	Sigma standards	160706_S_CCES_25_01	452.724	2	718.376	1	y6	37.35	175829280	604672	3
ADEGISFR	Sigma standards	160706_S_CCES_82_01	452.724	2	718.376	1	y6	38.75	175345488	1093367	3
ADEGISFR	Sigma standards	160706_S_CCES_44_01	452.724	2	419.228	1	y3	38.37	175239424	2518724	2
ADEGISFR	Sigma standards	160706_S_CCES_65_01	452.724	2	718.376	1	y6	38.82	175168256	1488155	3
ADEGISFR	Sigma standards	160721_S_CCES_28_01	452.724	2	718.376	1	y6	37.4	174256592	2871792	3
ADEGISFR	Sigma standards	160721_S_CCES_46_01	452.724	2	419.228	1	y3	39.35	173691088	2556764	2
ADEGISFR	Sigma standards	160721_S_CCES_29_01	452.724	2	718.376	1	y6	37.35	173668592	1118005	3
ADEGISFR	Sigma standards	160706_S_CCES_52_01	452.724	2	718.376	1	y6	38.92	173029984	1042443	3
ADEGISFR	Sigma standards	160706_S_CCES_53_01	452.724	2	718.376	1	y6	38.22	172393696	2448753	3
ADEGISFR	Sigma standards	160721_S_CCES_24_01	452.724	2	419.228	1	y3	39.3	171473616	1132587	2
ADEGISFR	Sigma standards	160721_S_CCES_45_01	452.724	2	718.376	1	y6	38.56	171296000	2305017	3
ADEGISFR	Sigma standards	160721_S_CCES_16_01	452.724	2	718.376	1	y6	37.52	171267440	1248074	3
ADEGISFR	Sigma standards	160721_S_CCES_35_01	452.724	2	419.228	1	y3	38.48	170702416	1954642	2
ADEGISFR	Sigma standards	160721_S_CCES_53_01	452.724	2	589.333	1	y5	38.41	170574336	2311517	1
ADEGISFR	Sigma standards	160706_S_CCES_40_01	452.724	2	419.228	1	y3	38.99	170516480	1314778	2
ADEGISFR	Sigma standards	160721_S_CCES_15_01	452.724	2	419.228	1	y3	38.62	170444800	879118	2
ADEGISFR	Sigma standards	160721_S_CCES_34_01	452.724	2	718.376	1	y6	38.07	170050736	1183494	3
ADEGISFR	Sigma standards	160706_S_CCES_38_01	452.724	2	718.376	1	y6	37.59	169826544	1091792	3
ADEGISFR	Sigma standards	160706_S_CCES_74_01	452.724	2	419.228	1	y3	38.65	169560560	779787	2
ADEGISFR	Sigma standards	160706_S_CCES_66_01	452.724	2	419.228	1	y3	38.46	169372448	1018245	2
ADEGISFR	Sigma standards	160706_S_CCES_86_01	452.724	2	718.376	1	y6	39.29	169307760	884678	3
ADEGISFR	Sigma standards	160721_S_CCES_32_01	452.724	2	419.228	1	y3	37.1	169028576	1414957	2
ADEGISFR	Sigma standards	160721_S_CCES_50_01	452.724	2	718.376	1	y6	38.53	168372000	697416	3
ADEGISFR	Sigma standards	160706_S_CCES_77_02	452.724	2	718.376	1	y6	37.09	168180688	1595708	3
ADEGISFR	Sigma standards	160706_S_CCES_24_01	452.724	2	718.376	1	y6	39.54	167918640	432180	3
ADEGISFR	Sigma standards	160706_S_CCES_79_01	452.724	2	419.228	1	y3	38.44	167086864	1200918	2
ADEGISFR	Sigma standards	160706_S_CCES_61_01	452.724	2	718.376	1	y6	38.68	166869840	1430026	3
ADEGISFR	Sigma standards	160706_S_CCES_60_01	452.724	2	718.376	1	y6	37.15	166597184	2378481	3
ADEGISFR	Sigma standards	160721_S_CCES_47_01	452.724	2	419.228	1	y3	39.28	166570224	1714724	2
ADEGISFR	Sigma standards	160706_S_CCES_85_01	452.724	2	419.228	1	y3	38.93	166284880	2004418	2
ADEGISFR	Sigma standards	160706_S_CCES_45_01	452.724	2	419.228	1	y3	39.29	165407136	1400963	2
ADEGISFR	Sigma standards	160706_S_CCES_81_01	452.724	2	419.228	1	y3	38.71	165363904	1165464	2
ADEGISFR	Sigma standards	160721_S_CCES_39_01	452.724	2	419.228	1	y3	38.82	164874832	987900	2
ADEGISFR	Sigma standards	160706_S_CCES_70_01	452.724	2	718.376	1	y6	38.56	163750272	1955558	3
ADEGISFR	Sigma standards	160721_S_CCES_12_01	452.724	2	718.376	1	y6	39.71	163379136	1309124	3
ADEGISFR	Sigma standards	160706_S_CCES_28_01	452.724	2	718.376	1	y6	38.97	163237200	1366927	3
ADEGISFR	Sigma standards	160721_S_CCES_44_01	452.724	2	419.228	1	y3	38.65	162758928	2004989	2
ADEGISFR	Sigma standards	160721_S_CCES_48_01	452.724	2	419.228	1	y3	38.61	162145760	1176177	2
ADEGISFR	Sigma standards	160721_S_CCES_13_01	452.724	2	718.376	1	y6	39.81	161687712	1208834	3
ADEGISFR	Sigma standards	160706_S_CCES_51_01	452.724	2	718.376	1	y6	38.56	160706048	412458	3
ADEGISFR	Sigma standards	160721_S_CCES_19_01	452.724	2	419.228	1	y3	38.72	160669040	1514897	2
ADEGISFR	Sigma standards	160706_S_CCES_33_02	452.724	2	718.376	1	y6	37.45	160447104	2268825	3
ADEGISFR	Sigma standards	160706_S_CCES_37_01	452.724	2	419.228	1	y3	38.78	159146416	1636283	2
ADEGISFR	Sigma standards	160706_S_CCES_44_01	452.724	2	718.376	1	y6	38.37	158344912	2197782	3
ADEGISFR	Sigma standards	160706_S_CCES_29_02	452.724	2	718.376	1	y6	37.26	158192272	506153	3
ADEGISFR	Sigma standards	160706_S_CCES_32_01	452.724	2	419.228	1	y3	38.48	155446784	1699581	2
ADEGISFR	Sigma standards	160721_S_CCES_24_01	452.724	2	718.376	1	y6	39.3	154931264	1346368	3
ADEGISFR	Sigma standards	160706_S_CCES_79_01	452.724	2	718.376	1	y6	38.46	154614496	1187592	3
ADEGISFR	Sigma standards	160721_S_CCES_46_01	452.724	2	718.376	1	y6	39.35	154298240	2066988	3
ADEGISFR	Sigma standards	160721_S_CCES_47_01	452.724	2	718.376	1	y6	39.28	153616448	1422004	3
ADEGISFR	Sigma standards	160706_S_CCES_40_01	452.724	2	718.376	1	y6	38.99	153604240	1041148	3
ADEGISFR	Sigma standards	160721_S_CCES_35_01	452.724	2	718.376	1	y6	38.48	153509616	1656440	3
ADEGISFR	Sigma standards	160706_S_CCES_74_01	452.724	2	718.376	1	y6	38.62	152703520	689459	3
ADEGISFR	Sigma standards	160721_S_CCES_32_01	452.724	2	718.376	1	y6	37.12	152549392	821539	3
ADEGISFR	Sigma standards	160706_S_CCES_64_01	452.724	2	419.228	1	y3	39.45	152530464	661319	2
ADEGISFR	Sigma standards	160706_S_CCES_72_01	452.724	2	419.228	1	y3	38.58	151876352	1200152	2
ADEGISFR	Sigma standards	160706_S_CCES_66_01	452.724	2	718.376	1	y6	38.46	151473472	1103806	3
ADEGISFR	Sigma standards	160721_S_CCES_15_01	452.724	2	718.376	1	y6	38.59	151436768	847126	3
ADEGISFR	Sigma standards	160706_S_CCES_85_01	452.724	2	718.376	1	y6	38.93	150570368	1890251	3
ADEGISFR	Sigma standards	160721_S_CCES_39_01	452.724	2	718.376	1	y6	38.82	148878464	736579	3
ADEGISFR	Sigma standards	160706_S_CCES_81_01	452.724	2	718.376	1	y6	38.71	148790688	1014089	3
ADEGISFR	Sigma standards	160706_S_CCES_45_01	452.724	2	718.376	1	y6	39.29	147287920	1255028	3
ADEGISFR	Sigma standards	160721_S_CCES_48_01	452.724	2	718.376	1	y6	38.61	147161200	935660	3
ADEGISFR	Sigma standards	160721_S_CCES_44_01	452.724	2	718.376	1	y6	38.65	146527056	1519397	3
ADEGISFR	Sigma standards	160706_S_CCES_37_01	452.724	2	718.376	1	y6	38.78	146291056	1798882	3
ADEGISFR	Sigma standards	160721_S_CCES_19_01	452.724	2	718.376	1	y6	38.72	145045504	1198341	3
ADEGISFR	Sigma standards	160706_S_CCES_72_01	452.724	2	718.376	1	y6	38.58	141871040	949634	3
ADEGISFR	Sigma standards	160706_S_CCES_32_01	452.724	2	718.376	1	y6	38.48	141745072	1563653	3
ADEGISFR	Sigma standards	160721_S_CCES_53_01	452.724	2	419.228	1	y3	38.41	136227056	1858852	2
ADEGISFR	Sigma standards	160706_S_CCES_64_01	452.724	2	718.376	1	y6	39.45	136046912	468270	3
ADEGISFR	Sigma standards	160721_S_CCES_53_01	452.724	2	718.376	1	y6	38.41	124378264	1801294	3
AEFAEVSK	Sigma standards	160706_S_CCES_43_01	444.731	2	688.376	1	y6	28.46	741059328	6188686	1
AEFAEVSK	Sigma standards	160706_S_CCES_36_01	444.731	2	688.376	1	y6	25.18	645970368	8655647	1
AEFAEVSK	Sigma standards	160706_S_CCES_63_01	444.731	2	688.376	1	y6	25.52	637971648	4411643	1
AEFAEVSK	Sigma standards	160721_S_CCES_14_01	444.731	2	688.376	1	y6	25.4	635143552	8676324	1
AEFAEVSK	Sigma standards	160706_S_CCES_57_01	444.731	2	688.376	1	y6	25.62	614894912	2493090	1
AEFAEVSK	Sigma standards	160706_S_CCES_31_01	444.731	2	688.376	1	y6	25.36	596161728	4411005	1
AEFAEVSK	Sigma standards	160706_S_CCES_50_01	444.731	2	688.376	1	y6	24.35	587320064	4547567	1
AEFAEVSK	Sigma standards	160721_S_CCES_56_01	444.731	2	688.376	1	y6	24.33	585368704	3306927	1
AEFAEVSK	Sigma standards	160721_S_CCES_42_01	444.731	2	688.376	1	y6	25.06	575940544	5765414	1
AEFAEVSK	Sigma standards	160721_S_CCES_36_01	444.731	2	688.376	1	y6	25.1	564033216	4145268	1
AEFAEVSK	Sigma standards	160706_S_CCES_62_01	444.731	2	688.376	1	y6	25.04	561358720	7838314	1
AEFAEVSK	Sigma standards	160721_S_CCES_40_01	444.731	2	688.376	1	y6	25.63	558682880	5309993	1
AEFAEVSK	Sigma standards	160706_S_CCES_41_01	444.731	2	688.376	1	y6	25.34	557007232	7091151	1
AEFAEVSK	Sigma standards	160706_S_CCES_87_01	444.731	2	688.376	1	y6	27.5	545766720	3789299	1
AEFAEVSK	Sigma standards	160721_S_CCES_37_01	444.731	2	688.376	1	y6	25.52	522504032	4131303	1
AEFAEVSK	Sigma standards	160721_S_CCES_31_01	444.731	2	688.376	1	y6	25	510962240	2966580	1
AEFAEVSK	Sigma standards	160706_S_CCES_39_01	444.731	2	688.376	1	y6	24.25	499232160	5175401	1
AEFAEVSK	Sigma standards	160706_S_CCES_46_01	444.731	2	688.376	1	y6	23.68	485918080	2969117	1
AEFAEVSK	Sigma standards	160721_S_CCES_17_01	444.731	2	688.376	1	y6	25.41	484682528	2204536	1
AEFAEVSK	Sigma standards	160721_S_CCES_52_01	444.731	2	688.376	1	y6	24.7	476132992	4120866	1
AEFAEVSK	Sigma standards	160706_S_CCES_80_01	444.731	2	688.376	1	y6	24.22	468762560	6125034	1
AEFAEVSK	Sigma standards	160721_S_CCES_57_01	444.731	2	688.376	1	y6	24.2	463304768	5634925	1
AEFAEVSK	Sigma standards	160706_S_CCES_26_01	444.731	2	688.376	1	y6	26.76	461705664	6183496	1
AEFAEVSK	Sigma standards	160706_S_CCES_84_01	444.731	2	688.376	1	y6	27.36	459154528	2144819	1
AEFAEVSK	Sigma standards	160721_S_CCES_38_01	444.731	2	688.376	1	y6	23.86	454681664	5233616	1
AEFAEVSK	Sigma standards	160706_S_CCES_23_01	444.731	2	688.376	1	y6	26.7	448008768	5698471	1
AEFAEVSK	Sigma standards	160706_S_CCES_22_01	444.731	2	688.376	1	y6	26.66	445718240	5638382	1
AEFAEVSK	Sigma standards	160721_S_CCES_25_01	444.731	2	688.376	1	y6	26.9	443611200	3025821	1
AEFAEVSK	Sigma standards	160721_S_CCES_22_01	444.731	2	688.376	1	y6	27.15	440510624	5230463	1
AEFAEVSK	Sigma standards	160721_S_CCES_51_01	444.731	2	688.376	1	y6	26.85	434066240	3547567	1
AEFAEVSK	Sigma standards	160706_S_CCES_71_01	444.731	2	688.376	1	y6	24.1	433716544	2521267	1
AEFAEVSK	Sigma standards	160721_S_CCES_43_01	444.731	2	688.376	1	y6	26.47	433058912	2278284	1
AEFAEVSK	Sigma standards	160721_S_CCES_41_01	444.731	2	688.376	1	y6	24.7	424613856	4122769	1
AEFAEVSK	Sigma standards	160706_S_CCES_69_01	444.731	2	688.376	1	y6	24.06	421126016	5793963	1
AEFAEVSK	Sigma standards	160721_S_CCES_28_01	444.731	2	688.376	1	y6	24.07	408008352	2844736	1
AEFAEVSK	Sigma standards	160706_S_CCES_27_01	444.731	2	688.376	1	y6	23.96	407435200	3941363	1
AEFAEVSK	Sigma standards	160721_S_CCES_26_01	444.731	2	688.376	1	y6	24.12	407031040	2053272	1
AEFAEVSK	Sigma standards	160721_S_CCES_23_01	444.731	2	688.376	1	y6	27.09	405954656	4937226	1
AEFAEVSK	Sigma standards	160721_S_CCES_21_01	444.731	2	688.376	1	y6	26.52	403050304	1661477	1
AEFAEVSK	Sigma standards	160721_S_CCES_55_01	444.731	2	688.376	1	y6	26.73	402732320	2462262	1
AEFAEVSK	Sigma standards	160706_S_CCES_59_01	444.731	2	688.376	1	y6	26.44	400928064	1288610	1
AEFAEVSK	Sigma standards	160706_S_CCES_54_01	444.731	2	688.376	1	y6	26.65	400602432	1447813	1
AEFAEVSK	Sigma standards	160721_S_CCES_54_01	444.731	2	688.376	1	y6	26.53	400151168	4011696	1
AEFAEVSK	Sigma standards	160706_S_CCES_20_01	444.731	2	688.376	1	y6	26.2	399962976	4946980	1
AEFAEVSK	Sigma standards	160706_S_CCES_73_01	444.731	2	688.376	1	y6	24.1	397524736	4377165	1
AEFAEVSK	Sigma standards	160721_S_CCES_27_01	444.731	2	688.376	1	y6	27.81	395453216	1803920	1
AEFAEVSK	Sigma standards	160721_S_CCES_33_01	444.731	2	688.376	1	y6	23.06	392307040	2617670	1
AEFAEVSK	Sigma standards	160706_S_CCES_76_01	444.731	2	688.376	1	y6	25.68	386007840	2697536	1
AEFAEVSK	Sigma standards	160706_S_CCES_78_01	444.731	2	688.376	1	y6	26.28	385593120	2575984	1
AEFAEVSK	Sigma standards	160706_S_CCES_48_01	444.731	2	688.376	1	y6	26.02	382320320	2469093	1
AEFAEVSK	Sigma standards	160706_S_CCES_35_01	444.731	2	688.376	1	y6	24.23	379882560	3792060	1
AEFAEVSK	Sigma standards	160721_S_CCES_30_01	444.731	2	688.376	1	y6	23.14	378122848	1733312	1
AEFAEVSK	Sigma standards	160721_S_CCES_34_01	444.731	2	688.376	1	y6	24.55	377710560	1995658	1
AEFAEVSK	Sigma standards	160706_S_CCES_56_01	444.731	2	688.376	1	y6	25.85	376046720	1625728	1
AEFAEVSK	Sigma standards	160706_S_CCES_30_01	444.731	2	688.376	1	y6	25.64	373934432	2996073	1
AEFAEVSK	Sigma standards	160706_S_CCES_58_01	444.731	2	688.376	1	y6	24.23	373715936	3581470	1
AEFAEVSK	Sigma standards	160721_S_CCES_29_01	444.731	2	688.376	1	y6	23.92	371944928	5494774	1
AEFAEVSK	Sigma standards	160706_S_CCES_34_01	444.731	2	688.376	1	y6	25.8	367591776	1412559	1
AEFAEVSK	Sigma standards	160721_S_CCES_20_01	444.731	2	688.376	1	y6	27.21	365795552	3331404	1
AEFAEVSK	Sigma standards	160706_S_CCES_42_01	444.731	2	688.376	1	y6	24.17	365533664	2995070	1
AEFAEVSK	Sigma standards	160706_S_CCES_68_01	444.731	2	688.376	1	y6	25	360464096	4787672	1
AEFAEVSK	Sigma standards	160706_S_CCES_47_01	444.731	2	688.376	1	y6	23.9	357006656	4265729	1
AEFAEVSK	Sigma standards	160706_S_CCES_25_01	444.731	2	688.376	1	y6	24.13	355212448	2888263	1
AEFAEVSK	Sigma standards	160721_S_CCES_49_01	444.731	2	688.376	1	y6	25.23	350927552	2933017	1
AEFAEVSK	Sigma standards	160706_S_CCES_19_01	444.731	2	688.376	1	y6	25.81	350153248	4417065	1
AEFAEVSK	Sigma standards	160721_S_CCES_18_01	444.731	2	688.376	1	y6	23.44	349105536	3264380	1
AEFAEVSK	Sigma standards	160706_S_CCES_61_01	444.731	2	688.376	1	y6	25.13	348913248	2869145	1
AEFAEVSK	Sigma standards	160721_S_CCES_50_01	444.731	2	688.376	1	y6	25.01	348778368	2388722	1
AEFAEVSK	Sigma standards	160706_S_CCES_67_01	444.731	2	688.376	1	y6	23.71	347910112	2536693	1
AEFAEVSK	Sigma standards	160706_S_CCES_83_01	444.731	2	688.376	1	y6	23.61	347268256	2137583	1
AEFAEVSK	Sigma standards	160706_S_CCES_82_01	444.731	2	688.376	1	y6	25.11	346954112	2286246	1
AEFAEVSK	Sigma standards	160706_S_CCES_51_01	444.731	2	688.376	1	y6	25.16	340009184	1411095	1
AEFAEVSK	Sigma standards	160721_S_CCES_16_01	444.731	2	688.376	1	y6	24.15	339876128	4088500	1
AEFAEVSK	Sigma standards	160706_S_CCES_75_01	444.731	2	688.376	1	y6	24.95	334992768	2853133	1
AEFAEVSK	Sigma standards	160706_S_CCES_70_01	444.731	2	688.376	1	y6	25.04	330065920	4186815	1
AEFAEVSK	Sigma standards	160706_S_CCES_65_01	444.731	2	688.376	1	y6	25.24	330044352	3097906	1
AEFAEVSK	Sigma standards	160706_S_CCES_53_01	444.731	2	688.376	1	y6	24.87	329908384	1648759	1
AEFAEVSK	Sigma standards	160706_S_CCES_38_01	444.731	2	688.376	1	y6	24.16	329619744	1366379	1
AEFAEVSK	Sigma standards	160721_S_CCES_15_01	444.731	2	688.376	1	y6	25.12	328801984	3184566	1
AEFAEVSK	Sigma standards	160721_S_CCES_12_01	444.731	2	688.376	1	y6	26.18	327561984	885514	1
AEFAEVSK	Sigma standards	160706_S_CCES_86_01	444.731	2	688.376	1	y6	25.96	324460832	2732112	1
AEFAEVSK	Sigma standards	160706_S_CCES_60_01	444.731	2	688.376	1	y6	23.85	322676576	4814298	1
AEFAEVSK	Sigma standards	160721_S_CCES_11_01	444.731	2	688.376	1	y6	24.81	320141632	2513649	1
AEFAEVSK	Sigma standards	160706_S_CCES_33_02	444.731	2	688.376	1	y6	24.29	318902816	1703161	1
AEFAEVSK	Sigma standards	160706_S_CCES_21_01	444.731	2	688.376	1	y6	25.39	318748224	4377759	1
AEFAEVSK	Sigma standards	160721_S_CCES_45_01	444.731	2	688.376	1	y6	25.07	318655712	1836378	1
AEFAEVSK	Sigma standards	160721_S_CCES_13_01	444.731	2	688.376	1	y6	26.11	317589184	1474943	1
AEFAEVSK	Sigma standards	160721_S_CCES_32_01	444.731	2	688.376	1	y6	23.41	313296672	4745202	1
AEFAEVSK	Sigma standards	160706_S_CCES_24_01	444.731	2	688.376	1	y6	25.82	312247104	1056279	1
AEFAEVSK	Sigma standards	160706_S_CCES_44_01	444.731	2	688.376	1	y6	24.88	310534528	2128049	1
AEFAEVSK	Sigma standards	160706_S_CCES_77_02	444.731	2	688.376	1	y6	23.91	309720928	2643289	1
AEFAEVSK	Sigma standards	160706_S_CCES_74_01	444.731	2	688.376	1	y6	25.11	308794496	2076277	1
AEFAEVSK	Sigma standards	160721_S_CCES_35_01	444.731	2	688.376	1	y6	25.08	305544800	2394251	1
AEFAEVSK	Sigma standards	160706_S_CCES_29_02	444.731	2	688.376	1	y6	24.05	304091328	2064393	1
AEFAEVSK	Sigma standards	160721_S_CCES_24_01	444.731	2	688.376	1	y6	25.87	303396032	1287445	1
AEFAEVSK	Sigma standards	160706_S_CCES_81_01	444.731	2	688.376	1	y6	25.1	303219776	1967674	1
AEFAEVSK	Sigma standards	160706_S_CCES_79_01	444.731	2	688.376	1	y6	25.05	298891616	1396264	1
AEFAEVSK	Sigma standards	160706_S_CCES_64_01	444.731	2	688.376	1	y6	25.83	298015136	3731543	1
AEFAEVSK	Sigma standards	160706_S_CCES_66_01	444.731	2	688.376	1	y6	24.86	294715136	3119357	1
AEFAEVSK	Sigma standards	160706_S_CCES_43_01	444.731	2	541.307	1	y5	28.46	289276896	2781132	2
AEFAEVSK	Sigma standards	160721_S_CCES_46_01	444.731	2	688.376	1	y6	25.79	287691776	2499602	1
AEFAEVSK	Sigma standards	160721_S_CCES_48_01	444.731	2	688.376	1	y6	25.22	287307136	2429050	1
AEFAEVSK	Sigma standards	160706_S_CCES_52_01	444.731	2	688.376	1	y6	25.51	284154688	761042	1
AEFAEVSK	Sigma standards	160706_S_CCES_28_01	444.731	2	688.376	1	y6	25.58	281710688	802238	1
AEFAEVSK	Sigma standards	160706_S_CCES_40_01	444.731	2	688.376	1	y6	25.35	278612064	3026934	1
AEFAEVSK	Sigma standards	160706_S_CCES_45_01	444.731	2	688.376	1	y6	25.77	278416832	1993843	1
AEFAEVSK	Sigma standards	160721_S_CCES_39_01	444.731	2	688.376	1	y6	25.39	275503264	1370523	1
AEFAEVSK	Sigma standards	160706_S_CCES_72_01	444.731	2	688.376	1	y6	25.21	274858688	1136908	1
AEFAEVSK	Sigma standards	160721_S_CCES_19_01	444.731	2	688.376	1	y6	25.18	268667168	3012392	1
AEFAEVSK	Sigma standards	160706_S_CCES_32_01	444.731	2	688.376	1	y6	25.33	266253808	2829390	1
AEFAEVSK	Sigma standards	160706_S_CCES_63_01	444.731	2	541.307	1	y5	25.52	265618528	1867732	2
AEFAEVSK	Sigma standards	160706_S_CCES_85_01	444.731	2	688.376	1	y6	25.44	263708672	1273592	1
AEFAEVSK	Sigma standards	160721_S_CCES_44_01	444.731	2	688.376	1	y6	25.28	263480736	2025196	1
AEFAEVSK	Sigma standards	160706_S_CCES_36_01	444.731	2	541.307	1	y5	25.18	263051648	4149338	2
AEFAEVSK	Sigma standards	160706_S_CCES_37_01	444.731	2	688.376	1	y6	25.19	257326016	2224259	1
AEFAEVSK	Sigma standards	160721_S_CCES_42_01	444.731	2	541.307	1	y5	25.06	247992848	3176662	2
AEFAEVSK	Sigma standards	160721_S_CCES_14_01	444.731	2	541.307	1	y5	25.4	246984064	3565435	2
AEFAEVSK	Sigma standards	160706_S_CCES_50_01	444.731	2	541.307	1	y5	24.35	246796352	1922132	2
AEFAEVSK	Sigma standards	160721_S_CCES_53_01	444.731	2	688.376	1	y6	25.05	244290560	3022035	1
AEFAEVSK	Sigma standards	160721_S_CCES_56_01	444.731	2	541.307	1	y5	24.33	243316112	1390513	2
AEFAEVSK	Sigma standards	160706_S_CCES_57_01	444.731	2	541.307	1	y5	25.62	242302752	845606	2
AEFAEVSK	Sigma standards	160721_S_CCES_47_01	444.731	2	688.376	1	y6	25.68	239636544	2390055	1
AEFAEVSK	Sigma standards	160706_S_CCES_31_01	444.731	2	541.307	1	y5	25.36	239259328	1588349	2
AEFAEVSK	Sigma standards	160721_S_CCES_36_01	444.731	2	541.307	1	y5	25.12	236167248	1750410	2
AEFAEVSK	Sigma standards	160721_S_CCES_40_01	444.731	2	541.307	1	y5	25.63	231061312	2229736	2
AEFAEVSK	Sigma standards	160706_S_CCES_41_01	444.731	2	541.307	1	y5	25.34	228970720	3073225	2
AEFAEVSK	Sigma standards	160706_S_CCES_62_01	444.731	2	541.307	1	y5	25.04	221404224	3042456	2
AEFAEVSK	Sigma standards	160721_S_CCES_37_01	444.731	2	541.307	1	y5	25.52	219294752	1983356	2
AEFAEVSK	Sigma standards	160721_S_CCES_31_01	444.731	2	541.307	1	y5	25	214476656	1223300	2
AEFAEVSK	Sigma standards	160706_S_CCES_87_01	444.731	2	541.307	1	y5	27.5	211872048	1473075	2
AEFAEVSK	Sigma standards	160706_S_CCES_39_01	444.731	2	541.307	1	y5	24.27	208389216	1505159	2
AEFAEVSK	Sigma standards	160721_S_CCES_17_01	444.731	2	541.307	1	y5	25.41	201284240	282299	2
AEFAEVSK	Sigma standards	160706_S_CCES_46_01	444.731	2	541.307	1	y5	23.68	200379664	961239	2
AEFAEVSK	Sigma standards	160706_S_CCES_80_01	444.731	2	541.307	1	y5	24.2	196812304	3112202	2
AEFAEVSK	Sigma standards	160721_S_CCES_52_01	444.731	2	541.307	1	y5	24.7	191837120	1700080	2
AEFAEVSK	Sigma standards	160721_S_CCES_38_01	444.731	2	541.307	1	y5	23.86	190198192	2127637	2
AEFAEVSK	Sigma standards	160721_S_CCES_57_01	444.731	2	541.307	1	y5	24.2	189265664	2635297	2
AEFAEVSK	Sigma standards	160706_S_CCES_26_01	444.731	2	541.307	1	y5	26.77	183411424	2794637	2
AEFAEVSK	Sigma standards	160706_S_CCES_71_01	444.731	2	541.307	1	y5	24.08	179178192	808593	2
AEFAEVSK	Sigma standards	160706_S_CCES_23_01	444.731	2	541.307	1	y5	26.7	178887280	2154970	2
AEFAEVSK	Sigma standards	160721_S_CCES_51_01	444.731	2	541.307	1	y5	26.85	177766432	1019149	2
AEFAEVSK	Sigma standards	160706_S_CCES_22_01	444.731	2	541.307	1	y5	26.66	177651328	2207113	2
AEFAEVSK	Sigma standards	160706_S_CCES_84_01	444.731	2	541.307	1	y5	27.39	177515168	874108	2
AEFAEVSK	Sigma standards	160721_S_CCES_22_01	444.731	2	541.307	1	y5	27.15	174350784	2021034	2
AEFAEVSK	Sigma standards	160721_S_CCES_33_01	444.731	2	541.307	1	y5	23.02	173253968	1051931	2
AEFAEVSK	Sigma standards	160721_S_CCES_43_01	444.731	2	541.307	1	y5	26.47	171818192	1073552	2
AEFAEVSK	Sigma standards	160706_S_CCES_69_01	444.731	2	541.307	1	y5	24.06	171344400	2216427	2
AEFAEVSK	Sigma standards	160721_S_CCES_41_01	444.731	2	541.307	1	y5	24.7	171124752	1777769	2
AEFAEVSK	Sigma standards	160721_S_CCES_26_01	444.731	2	541.307	1	y5	24.12	170983424	813399	2
AEFAEVSK	Sigma standards	160721_S_CCES_25_01	444.731	2	541.307	1	y5	26.88	170935776	1344914	2
AEFAEVSK	Sigma standards	160706_S_CCES_27_01	444.731	2	541.307	1	y5	23.96	170133280	1511562	2
AEFAEVSK	Sigma standards	160706_S_CCES_54_01	444.731	2	541.307	1	y5	26.68	167313536	901703	2
AEFAEVSK	Sigma standards	160721_S_CCES_23_01	444.731	2	541.307	1	y5	27.09	165700464	1670894	2
AEFAEVSK	Sigma standards	160706_S_CCES_73_01	444.731	2	541.307	1	y5	24.1	163631680	2142847	2
AEFAEVSK	Sigma standards	160706_S_CCES_20_01	444.731	2	541.307	1	y5	26.2	162583664	1934711	2
AEFAEVSK	Sigma standards	160721_S_CCES_28_01	444.731	2	541.307	1	y5	24.07	162486192	1094534	2
AEFAEVSK	Sigma standards	160721_S_CCES_54_01	444.731	2	541.307	1	y5	26.53	162347488	1650704	2
AEFAEVSK	Sigma standards	160721_S_CCES_55_01	444.731	2	541.307	1	y5	26.73	160987248	1075942	2
AEFAEVSK	Sigma standards	160721_S_CCES_21_01	444.731	2	541.307	1	y5	26.52	160944528	668458	2
AEFAEVSK	Sigma standards	160721_S_CCES_27_01	444.731	2	541.307	1	y5	27.81	158953856	769703	2
AEFAEVSK	Sigma standards	160706_S_CCES_35_01	444.731	2	541.307	1	y5	24.21	158929296	1261664	2
AEFAEVSK	Sigma standards	160706_S_CCES_59_01	444.731	2	541.307	1	y5	26.44	158657968	619655	2
AEFAEVSK	Sigma standards	160706_S_CCES_76_01	444.731	2	541.307	1	y5	25.68	157794176	1063354	2
AEFAEVSK	Sigma standards	160721_S_CCES_30_01	444.731	2	541.307	1	y5	23.14	157702496	489981	2
AEFAEVSK	Sigma standards	160721_S_CCES_29_01	444.731	2	541.307	1	y5	23.92	156240448	2404474	2
AEFAEVSK	Sigma standards	160706_S_CCES_30_01	444.731	2	541.307	1	y5	25.64	154995360	1317075	2
AEFAEVSK	Sigma standards	160706_S_CCES_58_01	444.731	2	541.307	1	y5	24.23	153003728	1444722	2
AEFAEVSK	Sigma standards	160721_S_CCES_18_01	444.731	2	541.307	1	y5	23.47	152037440	882636	2
AEFAEVSK	Sigma standards	160706_S_CCES_48_01	444.731	2	541.307	1	y5	25.99	151790704	1121056	2
AEFAEVSK	Sigma standards	160721_S_CCES_34_01	444.731	2	541.307	1	y5	24.55	151284768	775101	2
AEFAEVSK	Sigma standards	160706_S_CCES_78_01	444.731	2	541.307	1	y5	26.25	151189600	1208588	2
AEFAEVSK	Sigma standards	160706_S_CCES_56_01	444.731	2	541.307	1	y5	25.85	150726464	734541	2
AEFAEVSK	Sigma standards	160706_S_CCES_47_01	444.731	2	541.307	1	y5	23.9	150170736	1803625	2
AEFAEVSK	Sigma standards	160706_S_CCES_42_01	444.731	2	541.307	1	y5	24.17	149176976	1265649	2
AEFAEVSK	Sigma standards	160706_S_CCES_68_01	444.731	2	541.307	1	y5	24.97	148277856	1481494	2
AEFAEVSK	Sigma standards	160721_S_CCES_20_01	444.731	2	541.307	1	y5	27.21	146876128	1409745	2
AEFAEVSK	Sigma standards	160721_S_CCES_49_01	444.731	2	541.307	1	y5	25.23	146134720	1323910	2
AEFAEVSK	Sigma standards	160706_S_CCES_67_01	444.731	2	541.307	1	y5	23.71	145376768	1044957	2
AEFAEVSK	Sigma standards	160706_S_CCES_34_01	444.731	2	541.307	1	y5	25.8	145147056	595218	2
AEFAEVSK	Sigma standards	160706_S_CCES_25_01	444.731	2	541.307	1	y5	24.13	143255600	1261322	2
AEFAEVSK	Sigma standards	160706_S_CCES_83_01	444.731	2	541.307	1	y5	23.61	143148400	801791	2
AEFAEVSK	Sigma standards	160706_S_CCES_61_01	444.731	2	541.307	1	y5	25.13	142996256	1114033	2
AEFAEVSK	Sigma standards	160706_S_CCES_19_01	444.731	2	541.307	1	y5	25.81	141658512	1966790	2
AEFAEVSK	Sigma standards	160721_S_CCES_50_01	444.731	2	541.307	1	y5	25.01	139827920	1023983	2
AEFAEVSK	Sigma standards	160721_S_CCES_16_01	444.731	2	541.307	1	y5	24.17	138464000	1418524	2
AEFAEVSK	Sigma standards	160706_S_CCES_82_01	444.731	2	541.307	1	y5	25.11	138396128	1055253	2
AEFAEVSK	Sigma standards	160706_S_CCES_75_01	444.731	2	541.307	1	y5	24.95	136560832	1234213	2
AEFAEVSK	Sigma standards	160706_S_CCES_53_01	444.731	2	541.307	1	y5	24.87	135267392	982867	2
AEFAEVSK	Sigma standards	160706_S_CCES_51_01	444.731	2	541.307	1	y5	25.16	134533680	563505	2
AEFAEVSK	Sigma standards	160706_S_CCES_38_01	444.731	2	541.307	1	y5	24.16	134416656	659362	2
AEFAEVSK	Sigma standards	160721_S_CCES_15_01	444.731	2	541.307	1	y5	25.12	133554928	1419696	2
AEFAEVSK	Sigma standards	160706_S_CCES_65_01	444.731	2	541.307	1	y5	25.24	133435848	1104325	2
AEFAEVSK	Sigma standards	160706_S_CCES_70_01	444.731	2	541.307	1	y5	25.04	133184128	1790636	2
AEFAEVSK	Sigma standards	160706_S_CCES_21_01	444.731	2	541.307	1	y5	25.39	132653048	1893380	2
AEFAEVSK	Sigma standards	160706_S_CCES_33_02	444.731	2	541.307	1	y5	24.29	131526120	575232	2
AEFAEVSK	Sigma standards	160721_S_CCES_32_01	444.731	2	541.307	1	y5	23.41	130186592	2075459	2
AEFAEVSK	Sigma standards	160721_S_CCES_12_01	444.731	2	541.307	1	y5	26.18	129671400	418673	2
AEFAEVSK	Sigma standards	160706_S_CCES_44_01	444.731	2	541.307	1	y5	24.88	128778456	932010	2
AEFAEVSK	Sigma standards	160706_S_CCES_60_01	444.731	2	541.307	1	y5	23.85	128019256	2008994	2
AEFAEVSK	Sigma standards	160706_S_CCES_77_02	444.731	2	541.307	1	y5	23.91	127814176	1126287	2
AEFAEVSK	Sigma standards	160706_S_CCES_24_01	444.731	2	541.307	1	y5	25.82	127658128	314006	2
AEFAEVSK	Sigma standards	160721_S_CCES_45_01	444.731	2	541.307	1	y5	25.07	127615584	0	2
AEFAEVSK	Sigma standards	160721_S_CCES_11_01	444.731	2	541.307	1	y5	24.78	127298440	851380	2
AEFAEVSK	Sigma standards	160721_S_CCES_13_01	444.731	2	541.307	1	y5	26.11	126748016	404118	2
AEFAEVSK	Sigma standards	160706_S_CCES_29_02	444.731	2	541.307	1	y5	24.05	125968056	847545	2
AEFAEVSK	Sigma standards	160706_S_CCES_86_01	444.731	2	541.307	1	y5	25.96	124769784	1136861	2
AEFAEVSK	Sigma standards	160721_S_CCES_35_01	444.731	2	541.307	1	y5	25.05	124120208	782469	2
AEFAEVSK	Sigma standards	160706_S_CCES_74_01	444.731	2	541.307	1	y5	25.11	122017888	618307	2
AEFAEVSK	Sigma standards	160721_S_CCES_24_01	444.731	2	541.307	1	y5	25.87	121608688	580558	2
AEFAEVSK	Sigma standards	160706_S_CCES_81_01	444.731	2	541.307	1	y5	25.1	121344264	1017391	2
AEFAEVSK	Sigma standards	160706_S_CCES_66_01	444.731	2	541.307	1	y5	24.88	120858984	1321630	2
AEFAEVSK	Sigma standards	160706_S_CCES_64_01	444.731	2	541.307	1	y5	25.83	119689696	1414465	2
AEFAEVSK	Sigma standards	160721_S_CCES_46_01	444.731	2	541.307	1	y5	25.79	117594288	929292	2
AEFAEVSK	Sigma standards	160721_S_CCES_39_01	444.731	2	541.307	1	y5	25.39	117263712	900840	2
AEFAEVSK	Sigma standards	160706_S_CCES_40_01	444.731	2	541.307	1	y5	25.35	115951528	1238184	2
AEFAEVSK	Sigma standards	160706_S_CCES_79_01	444.731	2	541.307	1	y5	25.05	115312000	331656	2
AEFAEVSK	Sigma standards	160706_S_CCES_52_01	444.731	2	541.307	1	y5	25.53	114815200	291331	2
AEFAEVSK	Sigma standards	160721_S_CCES_48_01	444.731	2	541.307	1	y5	25.22	114251424	739430	2
AEFAEVSK	Sigma standards	160706_S_CCES_45_01	444.731	2	541.307	1	y5	25.77	113670536	1062622	2
AEFAEVSK	Sigma standards	160706_S_CCES_28_01	444.731	2	541.307	1	y5	25.58	110367992	360715	2
AEFAEVSK	Sigma standards	160706_S_CCES_72_01	444.731	2	541.307	1	y5	25.21	109838576	494998	2
AEFAEVSK	Sigma standards	160721_S_CCES_19_01	444.731	2	541.307	1	y5	25.18	109563424	1315368	2
AEFAEVSK	Sigma standards	160706_S_CCES_85_01	444.731	2	541.307	1	y5	25.44	106208968	698143	2
AEFAEVSK	Sigma standards	160706_S_CCES_32_01	444.731	2	541.307	1	y5	25.33	105860400	1138620	2
AEFAEVSK	Sigma standards	160721_S_CCES_44_01	444.731	2	541.307	1	y5	25.28	103559992	872728	2
AEFAEVSK	Sigma standards	160706_S_CCES_37_01	444.731	2	541.307	1	y5	25.19	98993928	610854	2
AEFAEVSK	Sigma standards	160721_S_CCES_53_01	444.731	2	541.307	1	y5	25.05	97337288	1837447	2
AEFAEVSK	Sigma standards	160721_S_CCES_47_01	444.731	2	541.307	1	y5	25.68	97217120	1112634	2
AEFAEVSK	Sigma standards	160706_S_CCES_43_01	444.731	2	817.418	1	y7	28.46	73975216	610538	3
AEFAEVSK	Sigma standards	160706_S_CCES_63_01	444.731	2	817.418	1	y7	25.52	61741424	0	3
AEFAEVSK	Sigma standards	160706_S_CCES_36_01	444.731	2	817.418	1	y7	25.18	61629896	854763	3
AEFAEVSK	Sigma standards	160721_S_CCES_14_01	444.731	2	817.418	1	y7	25.42	58510680	705497	3
AEFAEVSK	Sigma standards	160706_S_CCES_57_01	444.731	2	817.418	1	y7	25.62	56875332	0	3
AEFAEVSK	Sigma standards	160706_S_CCES_50_01	444.731	2	817.418	1	y7	24.35	56720868	300880	3
AEFAEVSK	Sigma standards	160706_S_CCES_31_01	444.731	2	817.418	1	y7	25.36	56034184	0	3
AEFAEVSK	Sigma standards	160721_S_CCES_42_01	444.731	2	817.418	1	y7	25.06	55262308	596949	3
AEFAEVSK	Sigma standards	160706_S_CCES_41_01	444.731	2	817.418	1	y7	25.34	54620808	557530	3
AEFAEVSK	Sigma standards	160721_S_CCES_36_01	444.731	2	817.418	1	y7	25.12	54492460	602005	3
AEFAEVSK	Sigma standards	160721_S_CCES_56_01	444.731	2	817.418	1	y7	24.3	54126504	253275	3
AEFAEVSK	Sigma standards	160706_S_CCES_62_01	444.731	2	817.418	1	y7	25.04	53859332	594462	3
AEFAEVSK	Sigma standards	160721_S_CCES_37_01	444.731	2	817.418	1	y7	25.54	53311816	0	3
AEFAEVSK	Sigma standards	160721_S_CCES_40_01	444.731	2	817.418	1	y7	25.63	53214312	336107	3
AEFAEVSK	Sigma standards	160706_S_CCES_87_01	444.731	2	817.418	1	y7	27.5	52213208	171972	3
AEFAEVSK	Sigma standards	160721_S_CCES_31_01	444.731	2	817.418	1	y7	25	50229780	0	3
AEFAEVSK	Sigma standards	160706_S_CCES_39_01	444.731	2	817.418	1	y7	24.23	47780652	355498	3
AEFAEVSK	Sigma standards	160721_S_CCES_17_01	444.731	2	817.418	1	y7	25.41	47427664	61122	3
AEFAEVSK	Sigma standards	160706_S_CCES_46_01	444.731	2	817.418	1	y7	23.68	46132908	335327	3
AEFAEVSK	Sigma standards	160706_S_CCES_80_01	444.731	2	817.418	1	y7	24.2	44886776	593800	3
AEFAEVSK	Sigma standards	160721_S_CCES_52_01	444.731	2	817.418	1	y7	24.7	44768544	459967	3
AEFAEVSK	Sigma standards	160721_S_CCES_57_01	444.731	2	817.418	1	y7	24.25	44346088	545978	3
AEFAEVSK	Sigma standards	160706_S_CCES_26_01	444.731	2	817.418	1	y7	26.77	43606660	489108	3
AEFAEVSK	Sigma standards	160721_S_CCES_38_01	444.731	2	817.418	1	y7	23.88	43225788	510819	3
AEFAEVSK	Sigma standards	160706_S_CCES_84_01	444.731	2	817.418	1	y7	27.39	42834624	374880	3
AEFAEVSK	Sigma standards	160706_S_CCES_23_01	444.731	2	817.418	1	y7	26.7	42585196	413040	3
AEFAEVSK	Sigma standards	160721_S_CCES_51_01	444.731	2	817.418	1	y7	26.89	42154112	0	3
AEFAEVSK	Sigma standards	160721_S_CCES_22_01	444.731	2	817.418	1	y7	27.15	42000424	410582	3
AEFAEVSK	Sigma standards	160721_S_CCES_25_01	444.731	2	817.418	1	y7	26.92	41932752	0	3
AEFAEVSK	Sigma standards	160706_S_CCES_71_01	444.731	2	817.418	1	y7	24.05	41492148	439950	3
AEFAEVSK	Sigma standards	160706_S_CCES_22_01	444.731	2	817.418	1	y7	26.66	41139328	337155	3
AEFAEVSK	Sigma standards	160721_S_CCES_43_01	444.731	2	817.418	1	y7	26.47	41027212	73451	3
AEFAEVSK	Sigma standards	160721_S_CCES_41_01	444.731	2	817.418	1	y7	24.72	39460136	293701	3
AEFAEVSK	Sigma standards	160721_S_CCES_26_01	444.731	2	817.418	1	y7	24.12	39395904	242809	3
AEFAEVSK	Sigma standards	160721_S_CCES_23_01	444.731	2	817.418	1	y7	27.09	39004252	417835	3
AEFAEVSK	Sigma standards	160706_S_CCES_69_01	444.731	2	817.418	1	y7	24.06	38933688	168671	3
AEFAEVSK	Sigma standards	160706_S_CCES_78_01	444.731	2	817.418	1	y7	26.28	38419668	187618	3
AEFAEVSK	Sigma standards	160706_S_CCES_54_01	444.731	2	817.418	1	y7	26.71	38391268	0	3
AEFAEVSK	Sigma standards	160706_S_CCES_20_01	444.731	2	817.418	1	y7	26.18	38347884	481643	3
AEFAEVSK	Sigma standards	160721_S_CCES_54_01	444.731	2	817.418	1	y7	26.53	38038500	249682	3
AEFAEVSK	Sigma standards	160706_S_CCES_73_01	444.731	2	817.418	1	y7	24.1	37873804	320607	3
AEFAEVSK	Sigma standards	160721_S_CCES_55_01	444.731	2	817.418	1	y7	26.73	37826176	32657	3
AEFAEVSK	Sigma standards	160721_S_CCES_33_01	444.731	2	817.418	1	y7	23.09	37745592	0	3
AEFAEVSK	Sigma standards	160721_S_CCES_28_01	444.731	2	817.418	1	y7	24.07	37679248	291720	3
AEFAEVSK	Sigma standards	160721_S_CCES_21_01	444.731	2	817.418	1	y7	26.52	37516780	153119	3
AEFAEVSK	Sigma standards	160706_S_CCES_27_01	444.731	2	817.418	1	y7	23.96	37028180	225438	3
AEFAEVSK	Sigma standards	160706_S_CCES_59_01	444.731	2	817.418	1	y7	26.44	36988492	0	3
AEFAEVSK	Sigma standards	160706_S_CCES_48_01	444.731	2	817.418	1	y7	26.02	36650468	128918	3
AEFAEVSK	Sigma standards	160721_S_CCES_27_01	444.731	2	817.418	1	y7	27.81	36452136	175657	3
AEFAEVSK	Sigma standards	160706_S_CCES_30_01	444.731	2	817.418	1	y7	25.64	36303408	176903	3
AEFAEVSK	Sigma standards	160721_S_CCES_30_01	444.731	2	817.418	1	y7	23.1	35731912	0	3
AEFAEVSK	Sigma standards	160721_S_CCES_34_01	444.731	2	817.418	1	y7	24.58	35339048	96	3
AEFAEVSK	Sigma standards	160706_S_CCES_35_01	444.731	2	817.418	1	y7	24.21	35333940	167716	3
AEFAEVSK	Sigma standards	160706_S_CCES_76_01	444.731	2	817.418	1	y7	25.68	35259556	382836	3
AEFAEVSK	Sigma standards	160706_S_CCES_58_01	444.731	2	817.418	1	y7	24.21	35124416	382851	3
AEFAEVSK	Sigma standards	160706_S_CCES_56_01	444.731	2	817.418	1	y7	25.82	35095364	0	3
AEFAEVSK	Sigma standards	160721_S_CCES_29_01	444.731	2	817.418	1	y7	23.89	35024024	334525	3
AEFAEVSK	Sigma standards	160721_S_CCES_49_01	444.731	2	817.418	1	y7	25.23	34947544	173933	3
AEFAEVSK	Sigma standards	160706_S_CCES_68_01	444.731	2	817.418	1	y7	24.97	34730084	442415	3
AEFAEVSK	Sigma standards	160706_S_CCES_42_01	444.731	2	817.418	1	y7	24.14	34700212	300126	3
AEFAEVSK	Sigma standards	160721_S_CCES_20_01	444.731	2	817.418	1	y7	27.21	34379032	0	3
AEFAEVSK	Sigma standards	160706_S_CCES_34_01	444.731	2	817.418	1	y7	25.8	33939780	0	3
AEFAEVSK	Sigma standards	160706_S_CCES_25_01	444.731	2	817.418	1	y7	24.11	33676300	0	3
AEFAEVSK	Sigma standards	160706_S_CCES_83_01	444.731	2	817.418	1	y7	23.61	33207954	218001	3
AEFAEVSK	Sigma standards	160706_S_CCES_67_01	444.731	2	817.418	1	y7	23.69	33197230	0	3
AEFAEVSK	Sigma standards	160721_S_CCES_18_01	444.731	2	817.418	1	y7	23.47	33008332	0	3
AEFAEVSK	Sigma standards	160706_S_CCES_47_01	444.731	2	817.418	1	y7	23.9	32939946	231523	3
AEFAEVSK	Sigma standards	160721_S_CCES_16_01	444.731	2	817.418	1	y7	24.17	32591342	279703	3
AEFAEVSK	Sigma standards	160706_S_CCES_19_01	444.731	2	817.418	1	y7	25.79	32536188	241198	3
AEFAEVSK	Sigma standards	160706_S_CCES_61_01	444.731	2	817.418	1	y7	25.11	32458212	227628	3
AEFAEVSK	Sigma standards	160706_S_CCES_82_01	444.731	2	817.418	1	y7	25.11	32323152	156493	3
AEFAEVSK	Sigma standards	160706_S_CCES_70_01	444.731	2	817.418	1	y7	25.04	32131732	241815	3
AEFAEVSK	Sigma standards	160706_S_CCES_53_01	444.731	2	817.418	1	y7	24.89	31982918	0	3
AEFAEVSK	Sigma standards	160721_S_CCES_15_01	444.731	2	817.418	1	y7	25.1	31489876	218493	3
AEFAEVSK	Sigma standards	160721_S_CCES_50_01	444.731	2	817.418	1	y7	25.03	31411858	245792	3
AEFAEVSK	Sigma standards	160706_S_CCES_75_01	444.731	2	817.418	1	y7	24.95	31258264	134626	3
AEFAEVSK	Sigma standards	160706_S_CCES_51_01	444.731	2	817.418	1	y7	25.16	31240440	0	3
AEFAEVSK	Sigma standards	160706_S_CCES_86_01	444.731	2	817.418	1	y7	25.96	31094838	387205	3
AEFAEVSK	Sigma standards	160706_S_CCES_60_01	444.731	2	817.418	1	y7	23.85	30696070	634174	3
AEFAEVSK	Sigma standards	160706_S_CCES_65_01	444.731	2	817.418	1	y7	25.27	30629062	211967	3
AEFAEVSK	Sigma standards	160721_S_CCES_45_01	444.731	2	817.418	1	y7	25.07	30519892	0	3
AEFAEVSK	Sigma standards	160706_S_CCES_38_01	444.731	2	817.418	1	y7	24.14	30391920	0	3
AEFAEVSK	Sigma standards	160721_S_CCES_32_01	444.731	2	817.418	1	y7	23.41	30068026	422889	3
AEFAEVSK	Sigma standards	160706_S_CCES_21_01	444.731	2	817.418	1	y7	25.39	30027698	222262	3
AEFAEVSK	Sigma standards	160706_S_CCES_44_01	444.731	2	817.418	1	y7	24.88	29991440	0	3
AEFAEVSK	Sigma standards	160721_S_CCES_12_01	444.731	2	817.418	1	y7	26.18	29844792	8635	3
AEFAEVSK	Sigma standards	160721_S_CCES_11_01	444.731	2	817.418	1	y7	24.78	29751940	120446	3
AEFAEVSK	Sigma standards	160721_S_CCES_13_01	444.731	2	817.418	1	y7	26.11	29604498	0	3
AEFAEVSK	Sigma standards	160706_S_CCES_33_02	444.731	2	817.418	1	y7	24.29	29210462	0	3
AEFAEVSK	Sigma standards	160706_S_CCES_74_01	444.731	2	817.418	1	y7	25.11	29113384	0	3
AEFAEVSK	Sigma standards	160721_S_CCES_35_01	444.731	2	817.418	1	y7	25.03	29064986	0	3
AEFAEVSK	Sigma standards	160706_S_CCES_24_01	444.731	2	817.418	1	y7	25.82	28848218	103221	3
AEFAEVSK	Sigma standards	160721_S_CCES_24_01	444.731	2	817.418	1	y7	25.87	28506798	89620	3
AEFAEVSK	Sigma standards	160706_S_CCES_79_01	444.731	2	817.418	1	y7	25.05	28387012	0	3
AEFAEVSK	Sigma standards	160706_S_CCES_66_01	444.731	2	817.418	1	y7	24.86	28300458	255990	3
AEFAEVSK	Sigma standards	160706_S_CCES_77_02	444.731	2	817.418	1	y7	23.91	27996424	0	3
AEFAEVSK	Sigma standards	160706_S_CCES_81_01	444.731	2	817.418	1	y7	25.1	27960198	259616	3
AEFAEVSK	Sigma standards	160706_S_CCES_40_01	444.731	2	817.418	1	y7	25.35	27949690	0	3
AEFAEVSK	Sigma standards	160706_S_CCES_45_01	444.731	2	817.418	1	y7	25.81	27690082	263179	3
AEFAEVSK	Sigma standards	160721_S_CCES_48_01	444.731	2	817.418	1	y7	25.24	27463780	265064	3
AEFAEVSK	Sigma standards	160706_S_CCES_52_01	444.731	2	817.418	1	y7	25.53	27362632	0	3
AEFAEVSK	Sigma standards	160706_S_CCES_29_02	444.731	2	817.418	1	y7	24.05	27161066	239214	3
AEFAEVSK	Sigma standards	160706_S_CCES_64_01	444.731	2	817.418	1	y7	25.83	27079260	264933	3
AEFAEVSK	Sigma standards	160721_S_CCES_39_01	444.731	2	817.418	1	y7	25.44	26996282	35300	3
AEFAEVSK	Sigma standards	160721_S_CCES_46_01	444.731	2	817.418	1	y7	25.81	26587974	466689	3
AEFAEVSK	Sigma standards	160706_S_CCES_72_01	444.731	2	817.418	1	y7	25.21	26047312	54455	3
AEFAEVSK	Sigma standards	160706_S_CCES_28_01	444.731	2	817.418	1	y7	25.58	26020918	0	3
AEFAEVSK	Sigma standards	160706_S_CCES_37_01	444.731	2	817.418	1	y7	25.21	25911286	261013	3
AEFAEVSK	Sigma standards	160721_S_CCES_19_01	444.731	2	817.418	1	y7	25.18	25825734	402959	3
AEFAEVSK	Sigma standards	160706_S_CCES_32_01	444.731	2	817.418	1	y7	25.33	25650144	261472	3
AEFAEVSK	Sigma standards	160721_S_CCES_44_01	444.731	2	817.418	1	y7	25.28	25609422	93897	3
AEFAEVSK	Sigma standards	160706_S_CCES_85_01	444.731	2	817.418	1	y7	25.44	24359326	271701	3
AEFAEVSK	Sigma standards	160721_S_CCES_53_01	444.731	2	817.418	1	y7	25.05	23100108	0	3
AEFAEVSK	Sigma standards	160721_S_CCES_47_01	444.731	2	817.418	1	y7	25.68	21984860	403575	3
AVQQPDGLAVLGIFLK	Sigma standards	160721_S_CCES_48_01	838.995	2	868.575	1	y8	95.3	1457958	0	1
AVQQPDGLAVLGIFLK	Sigma standards	160706_S_CCES_44_01	838.995	2	868.575	1	y8	95.3	1363900	0	1
AVQQPDGLAVLGIFLK	Sigma standards	160721_S_CCES_48_01	838.995	2	698.469	1	y6	95.3	1356824	0	2
AVQQPDGLAVLGIFLK	Sigma standards	160706_S_CCES_44_01	838.995	2	698.469	1	y6	95.29	1300629	0	2
AVQQPDGLAVLGIFLK	Sigma standards	160706_S_CCES_52_01	838.995	2	868.575	1	y8	95.33	1100317	12819	1
AVQQPDGLAVLGIFLK	Sigma standards	160721_S_CCES_44_01	838.995	2	698.469	1	y6	95.22	1099789	0	1
AVQQPDGLAVLGIFLK	Sigma standards	160721_S_CCES_44_01	838.995	2	868.575	1	y8	95.22	1090693	0	2
AVQQPDGLAVLGIFLK	Sigma standards	160721_S_CCES_47_01	838.995	2	868.575	1	y8	95.22	1062966	0	1
AVQQPDGLAVLGIFLK	Sigma standards	160706_S_CCES_52_01	838.995	2	698.469	1	y6	95.33	1061407	0	2
AVQQPDGLAVLGIFLK	Sigma standards	160706_S_CCES_86_01	838.995	2	868.575	1	y8	95.4	1042300	8027	1
AVQQPDGLAVLGIFLK	Sigma standards	160721_S_CCES_47_01	838.995	2	698.469	1	y6	95.25	1005515	0	2
AVQQPDGLAVLGIFLK	Sigma standards	160706_S_CCES_37_01	838.995	2	868.575	1	y8	95.43	998833	0	1
AVQQPDGLAVLGIFLK	Sigma standards	160721_S_CCES_33_01	838.995	2	868.575	1	y8	95.08	994661	0	1
AVQQPDGLAVLGIFLK	Sigma standards	160706_S_CCES_86_01	838.995	2	698.469	1	y6	95.41	985503	11155	2
AVQQPDGLAVLGIFLK	Sigma standards	160706_S_CCES_37_01	838.995	2	698.469	1	y6	95.44	965868	0	2
AVQQPDGLAVLGIFLK	Sigma standards	160721_S_CCES_33_01	838.995	2	698.469	1	y6	95.07	961763	0	2
AVQQPDGLAVLGIFLK	Sigma standards	160706_S_CCES_72_01	838.995	2	868.575	1	y8	95.24	958153	0	1
AVQQPDGLAVLGIFLK	Sigma standards	160706_S_CCES_79_01	838.995	2	868.575	1	y8	95.19	931397	0	1
AVQQPDGLAVLGIFLK	Sigma standards	160706_S_CCES_72_01	838.995	2	698.469	1	y6	95.23	909779	434	2
AVQQPDGLAVLGIFLK	Sigma standards	160706_S_CCES_80_01	838.995	2	868.575	1	y8	95.08	885590	0	1
AVQQPDGLAVLGIFLK	Sigma standards	160706_S_CCES_79_01	838.995	2	698.469	1	y6	95.19	865979	0	2
AVQQPDGLAVLGIFLK	Sigma standards	160721_S_CCES_38_01	838.995	2	868.575	1	y8	95	849828	0	1
AVQQPDGLAVLGIFLK	Sigma standards	160706_S_CCES_80_01	838.995	2	698.469	1	y6	95.06	810867	0	2
AVQQPDGLAVLGIFLK	Sigma standards	160721_S_CCES_38_01	838.995	2	698.469	1	y6	95.01	807359	0	2
AVQQPDGLAVLGIFLK	Sigma standards	160706_S_CCES_24_01	838.995	2	868.575	1	y8	95.78	786634	0	1
AVQQPDGLAVLGIFLK	Sigma standards	160706_S_CCES_71_01	838.995	2	868.575	1	y8	95.03	748508	0	1
AVQQPDGLAVLGIFLK	Sigma standards	160721_S_CCES_30_01	838.995	2	868.575	1	y8	94.98	736389	0	1
AVQQPDGLAVLGIFLK	Sigma standards	160706_S_CCES_24_01	838.995	2	698.469	1	y6	95.76	721247	0	2
AVQQPDGLAVLGIFLK	Sigma standards	160706_S_CCES_73_01	838.995	2	868.575	1	y8	95.24	716777	0	1
AVQQPDGLAVLGIFLK	Sigma standards	160706_S_CCES_69_01	838.995	2	868.575	1	y8	94.98	706960	0	1
AVQQPDGLAVLGIFLK	Sigma standards	160721_S_CCES_41_01	838.995	2	868.575	1	y8	95.12	704651	3524	1
AVQQPDGLAVLGIFLK	Sigma standards	160721_S_CCES_52_01	838.995	2	868.575	1	y8	95.04	699697	0	1
AVQQPDGLAVLGIFLK	Sigma standards	160706_S_CCES_39_01	838.995	2	868.575	1	y8	95.01	688390	0	1
AVQQPDGLAVLGIFLK	Sigma standards	160706_S_CCES_27_01	838.995	2	868.575	1	y8	95.04	687789	0	1
AVQQPDGLAVLGIFLK	Sigma standards	160721_S_CCES_26_01	838.995	2	868.575	1	y8	94.89	686953	0	1
AVQQPDGLAVLGIFLK	Sigma standards	160721_S_CCES_30_01	838.995	2	698.469	1	y6	95	685069	0	2
AVQQPDGLAVLGIFLK	Sigma standards	160706_S_CCES_50_01	838.995	2	698.469	1	y6	95.1	680543	0	1
AVQQPDGLAVLGIFLK	Sigma standards	160706_S_CCES_50_01	838.995	2	868.575	1	y8	95.09	679132	0	2
AVQQPDGLAVLGIFLK	Sigma standards	160721_S_CCES_57_01	838.995	2	868.575	1	y8	94.8	677308	0	1
AVQQPDGLAVLGIFLK	Sigma standards	160721_S_CCES_48_01	838.995	2	427.23	1	b4	95.3	673356	0	3
AVQQPDGLAVLGIFLK	Sigma standards	160721_S_CCES_41_01	838.995	2	698.469	1	y6	95.12	669884	2005	2
AVQQPDGLAVLGIFLK	Sigma standards	160706_S_CCES_71_01	838.995	2	698.469	1	y6	95.03	668753	0	2
AVQQPDGLAVLGIFLK	Sigma standards	160721_S_CCES_28_01	838.995	2	698.469	1	y6	94.94	662771	669	1
AVQQPDGLAVLGIFLK	Sigma standards	160706_S_CCES_46_01	838.995	2	868.575	1	y8	94.93	660071	0	1
AVQQPDGLAVLGIFLK	Sigma standards	160721_S_CCES_27_01	838.995	2	868.575	1	y8	96.62	657590	324	1
AVQQPDGLAVLGIFLK	Sigma standards	160721_S_CCES_28_01	838.995	2	868.575	1	y8	94.94	635462	0	2
AVQQPDGLAVLGIFLK	Sigma standards	160721_S_CCES_52_01	838.995	2	698.469	1	y6	95.02	629762	0	2
AVQQPDGLAVLGIFLK	Sigma standards	160706_S_CCES_73_01	838.995	2	698.469	1	y6	95.23	626395	0	2
AVQQPDGLAVLGIFLK	Sigma standards	160721_S_CCES_27_01	838.995	2	698.469	1	y6	96.63	626110	0	2
AVQQPDGLAVLGIFLK	Sigma standards	160706_S_CCES_69_01	838.995	2	698.469	1	y6	94.99	624501	0	2
AVQQPDGLAVLGIFLK	Sigma standards	160706_S_CCES_76_01	838.995	2	868.575	1	y8	95.28	623883	0	1
AVQQPDGLAVLGIFLK	Sigma standards	160706_S_CCES_63_01	838.995	2	868.575	1	y8	95.14	623675	0	1
AVQQPDGLAVLGIFLK	Sigma standards	160706_S_CCES_27_01	838.995	2	698.469	1	y6	95.05	623160	0	2
AVQQPDGLAVLGIFLK	Sigma standards	160721_S_CCES_57_01	838.995	2	698.469	1	y6	94.8	623026	0	2
AVQQPDGLAVLGIFLK	Sigma standards	160706_S_CCES_44_01	838.995	2	427.23	1	b4	95.29	618422	0	3
AVQQPDGLAVLGIFLK	Sigma standards	160706_S_CCES_46_01	838.995	2	698.469	1	y6	94.92	613693	0	2
AVQQPDGLAVLGIFLK	Sigma standards	160721_S_CCES_18_01	838.995	2	868.575	1	y8	94.94	610860	0	1
AVQQPDGLAVLGIFLK	Sigma standards	160706_S_CCES_36_01	838.995	2	868.575	1	y8	95.11	605169	0	1
AVQQPDGLAVLGIFLK	Sigma standards	160706_S_CCES_58_01	838.995	2	868.575	1	y8	94.97	604950	0	1
AVQQPDGLAVLGIFLK	Sigma standards	160706_S_CCES_57_01	838.995	2	868.575	1	y8	95.24	603974	0	1
AVQQPDGLAVLGIFLK	Sigma standards	160721_S_CCES_26_01	838.995	2	698.469	1	y6	94.9	602895	0	2
AVQQPDGLAVLGIFLK	Sigma standards	160706_S_CCES_57_01	838.995	2	698.469	1	y6	95.25	601061	0	2
AVQQPDGLAVLGIFLK	Sigma standards	160706_S_CCES_67_01	838.995	2	868.575	1	y8	94.83	592066	0	1
AVQQPDGLAVLGIFLK	Sigma standards	160721_S_CCES_36_01	838.995	2	868.575	1	y8	95.27	591642	0	1
AVQQPDGLAVLGIFLK	Sigma standards	160721_S_CCES_18_01	838.995	2	698.469	1	y6	94.96	591268	0	2
AVQQPDGLAVLGIFLK	Sigma standards	160706_S_CCES_31_01	838.995	2	868.575	1	y8	95.15	590287	0	1
AVQQPDGLAVLGIFLK	Sigma standards	160706_S_CCES_25_01	838.995	2	868.575	1	y8	95.11	583593	0	1
AVQQPDGLAVLGIFLK	Sigma standards	160706_S_CCES_36_01	838.995	2	698.469	1	y6	95.09	583288	0	2
AVQQPDGLAVLGIFLK	Sigma standards	160706_S_CCES_47_01	838.995	2	868.575	1	y8	94.89	582577	0	1
AVQQPDGLAVLGIFLK	Sigma standards	160706_S_CCES_63_01	838.995	2	698.469	1	y6	95.14	579052	0	2
AVQQPDGLAVLGIFLK	Sigma standards	160721_S_CCES_36_01	838.995	2	698.469	1	y6	95.28	578413	0	2
AVQQPDGLAVLGIFLK	Sigma standards	160721_S_CCES_51_01	838.995	2	868.575	1	y8	95.64	577509	0	1
AVQQPDGLAVLGIFLK	Sigma standards	160706_S_CCES_58_01	838.995	2	698.469	1	y6	94.97	573980	387	2
AVQQPDGLAVLGIFLK	Sigma standards	160706_S_CCES_25_01	838.995	2	698.469	1	y6	95.11	571117	0	2
AVQQPDGLAVLGIFLK	Sigma standards	160706_S_CCES_39_01	838.995	2	698.469	1	y6	95.02	570980	0	2
AVQQPDGLAVLGIFLK	Sigma standards	160706_S_CCES_22_01	838.995	2	868.575	1	y8	95.56	568833	0	1
AVQQPDGLAVLGIFLK	Sigma standards	160706_S_CCES_76_01	838.995	2	698.469	1	y6	95.29	557842	0	2
AVQQPDGLAVLGIFLK	Sigma standards	160706_S_CCES_38_01	838.995	2	868.575	1	y8	94.97	544362	0	1
AVQQPDGLAVLGIFLK	Sigma standards	160706_S_CCES_22_01	838.995	2	698.469	1	y6	95.57	543695	0	2
AVQQPDGLAVLGIFLK	Sigma standards	160706_S_CCES_35_01	838.995	2	698.469	1	y6	95.02	536988	0	1
AVQQPDGLAVLGIFLK	Sigma standards	160721_S_CCES_40_01	838.995	2	868.575	1	y8	95.21	536871	0	1
AVQQPDGLAVLGIFLK	Sigma standards	160721_S_CCES_51_01	838.995	2	698.469	1	y6	95.63	535236	0	2
AVQQPDGLAVLGIFLK	Sigma standards	160706_S_CCES_31_01	838.995	2	698.469	1	y6	95.15	532601	0	2
AVQQPDGLAVLGIFLK	Sigma standards	160721_S_CCES_29_01	838.995	2	868.575	1	y8	94.88	531092	0	1
AVQQPDGLAVLGIFLK	Sigma standards	160706_S_CCES_35_01	838.995	2	868.575	1	y8	95.02	525598	0	2
AVQQPDGLAVLGIFLK	Sigma standards	160721_S_CCES_32_01	838.995	2	868.575	1	y8	94.85	522757	0	1
AVQQPDGLAVLGIFLK	Sigma standards	160706_S_CCES_47_01	838.995	2	698.469	1	y6	94.88	522181	0	2
AVQQPDGLAVLGIFLK	Sigma standards	160706_S_CCES_67_01	838.995	2	698.469	1	y6	94.84	517494	0	2
AVQQPDGLAVLGIFLK	Sigma standards	160721_S_CCES_14_01	838.995	2	868.575	1	y8	95.22	517135	5014	1
AVQQPDGLAVLGIFLK	Sigma standards	160706_S_CCES_41_01	838.995	2	868.575	1	y8	95.06	515491	0	1
AVQQPDGLAVLGIFLK	Sigma standards	160721_S_CCES_47_01	838.995	2	427.23	1	b4	95.21	513346	0	3
AVQQPDGLAVLGIFLK	Sigma standards	160721_S_CCES_17_01	838.995	2	868.575	1	y8	95.11	513345	0	1
AVQQPDGLAVLGIFLK	Sigma standards	160706_S_CCES_26_01	838.995	2	868.575	1	y8	95.52	510844	0	1
AVQQPDGLAVLGIFLK	Sigma standards	160721_S_CCES_44_01	838.995	2	427.23	1	b4	95.2	507591	0	3
AVQQPDGLAVLGIFLK	Sigma standards	160706_S_CCES_38_01	838.995	2	698.469	1	y6	94.96	504914	0	2
AVQQPDGLAVLGIFLK	Sigma standards	160706_S_CCES_42_01	838.995	2	868.575	1	y8	95.01	504201	0	1
AVQQPDGLAVLGIFLK	Sigma standards	160721_S_CCES_22_01	838.995	2	868.575	1	y8	95.58	503940	0	1
AVQQPDGLAVLGIFLK	Sigma standards	160721_S_CCES_23_01	838.995	2	868.575	1	y8	95.59	498706	0	1
AVQQPDGLAVLGIFLK	Sigma standards	160706_S_CCES_52_01	838.995	2	427.23	1	b4	95.33	496453	3596	3
AVQQPDGLAVLGIFLK	Sigma standards	160721_S_CCES_14_01	838.995	2	698.469	1	y6	95.22	494244	3857	2
AVQQPDGLAVLGIFLK	Sigma standards	160706_S_CCES_86_01	838.995	2	427.23	1	b4	95.42	493638	6231	3
AVQQPDGLAVLGIFLK	Sigma standards	160706_S_CCES_42_01	838.995	2	698.469	1	y6	95	492612	0	2
AVQQPDGLAVLGIFLK	Sigma standards	160721_S_CCES_29_01	838.995	2	698.469	1	y6	94.88	486317	0	2
AVQQPDGLAVLGIFLK	Sigma standards	160706_S_CCES_23_01	838.995	2	868.575	1	y8	95.53	485986	0	1
AVQQPDGLAVLGIFLK	Sigma standards	160721_S_CCES_53_01	838.995	2	868.575	1	y8	95.24	484214	0	1
AVQQPDGLAVLGIFLK	Sigma standards	160706_S_CCES_41_01	838.995	2	698.469	1	y6	95.08	477557	0	2
AVQQPDGLAVLGIFLK	Sigma standards	160706_S_CCES_84_01	838.995	2	698.469	1	y6	95.66	474708	0	1
AVQQPDGLAVLGIFLK	Sigma standards	160721_S_CCES_22_01	838.995	2	698.469	1	y6	95.59	473770	0	2
AVQQPDGLAVLGIFLK	Sigma standards	160706_S_CCES_26_01	838.995	2	698.469	1	y6	95.52	472723	0	2
AVQQPDGLAVLGIFLK	Sigma standards	160706_S_CCES_83_01	838.995	2	868.575	1	y8	94.9	465569	0	1
AVQQPDGLAVLGIFLK	Sigma standards	160706_S_CCES_23_01	838.995	2	698.469	1	y6	95.53	465162	0	2
AVQQPDGLAVLGIFLK	Sigma standards	160721_S_CCES_40_01	838.995	2	698.469	1	y6	95.22	464763	0	2
AVQQPDGLAVLGIFLK	Sigma standards	160706_S_CCES_37_01	838.995	2	427.23	1	b4	95.45	463919	0	3
AVQQPDGLAVLGIFLK	Sigma standards	160721_S_CCES_32_01	838.995	2	698.469	1	y6	94.84	463413	0	2
AVQQPDGLAVLGIFLK	Sigma standards	160706_S_CCES_33_02	838.995	2	868.575	1	y8	95	462035	0	1
AVQQPDGLAVLGIFLK	Sigma standards	160706_S_CCES_84_01	838.995	2	868.575	1	y8	95.66	461096	0	2
AVQQPDGLAVLGIFLK	Sigma standards	160721_S_CCES_16_01	838.995	2	868.575	1	y8	94.97	455089	0	1
AVQQPDGLAVLGIFLK	Sigma standards	160721_S_CCES_23_01	838.995	2	698.469	1	y6	95.57	452572	0	2
AVQQPDGLAVLGIFLK	Sigma standards	160721_S_CCES_17_01	838.995	2	698.469	1	y6	95.1	441443	0	2
AVQQPDGLAVLGIFLK	Sigma standards	160721_S_CCES_37_01	838.995	2	868.575	1	y8	95.19	432460	0	1
AVQQPDGLAVLGIFLK	Sigma standards	160721_S_CCES_42_01	838.995	2	868.575	1	y8	95.18	432167	0	1
AVQQPDGLAVLGIFLK	Sigma standards	160706_S_CCES_83_01	838.995	2	698.469	1	y6	94.88	430753	0	2
AVQQPDGLAVLGIFLK	Sigma standards	160706_S_CCES_77_02	838.995	2	868.575	1	y8	94.98	430387	0	1
AVQQPDGLAVLGIFLK	Sigma standards	160721_S_CCES_33_01	838.995	2	427.23	1	b4	95.07	426346	0	3
AVQQPDGLAVLGIFLK	Sigma standards	160706_S_CCES_33_02	838.995	2	698.469	1	y6	95	426161	0	2
AVQQPDGLAVLGIFLK	Sigma standards	160721_S_CCES_37_01	838.995	2	698.469	1	y6	95.17	421023	0	2
AVQQPDGLAVLGIFLK	Sigma standards	160721_S_CCES_53_01	838.995	2	698.469	1	y6	95.26	417476	0	2
AVQQPDGLAVLGIFLK	Sigma standards	160721_S_CCES_16_01	838.995	2	698.469	1	y6	94.96	416868	0	2
AVQQPDGLAVLGIFLK	Sigma standards	160706_S_CCES_77_02	838.995	2	698.469	1	y6	94.99	416371	0	2
AVQQPDGLAVLGIFLK	Sigma standards	160706_S_CCES_72_01	838.995	2	427.23	1	b4	95.23	413222	0	3
AVQQPDGLAVLGIFLK	Sigma standards	160706_S_CCES_80_01	838.995	2	427.23	1	b4	95.08	410984	0	3
AVQQPDGLAVLGIFLK	Sigma standards	160706_S_CCES_79_01	838.995	2	427.23	1	b4	95.18	408330	0	3
AVQQPDGLAVLGIFLK	Sigma standards	160706_S_CCES_81_01	838.995	2	868.575	1	y8	95.41	404740	0	1
AVQQPDGLAVLGIFLK	Sigma standards	160721_S_CCES_43_01	838.995	2	868.575	1	y8	95.38	398604	0	1
AVQQPDGLAVLGIFLK	Sigma standards	160706_S_CCES_59_01	838.995	2	868.575	1	y8	95.39	396920	0	1
AVQQPDGLAVLGIFLK	Sigma standards	160721_S_CCES_42_01	838.995	2	698.469	1	y6	95.17	393565	0	2
AVQQPDGLAVLGIFLK	Sigma standards	160706_S_CCES_81_01	838.995	2	698.469	1	y6	95.41	389811	0	2
AVQQPDGLAVLGIFLK	Sigma standards	160721_S_CCES_34_01	838.995	2	868.575	1	y8	95.13	388054	0	1
AVQQPDGLAVLGIFLK	Sigma standards	160721_S_CCES_38_01	838.995	2	427.23	1	b4	95	387862	0	3
AVQQPDGLAVLGIFLK	Sigma standards	160706_S_CCES_59_01	838.995	2	698.469	1	y6	95.39	375199	0	2
AVQQPDGLAVLGIFLK	Sigma standards	160706_S_CCES_34_01	838.995	2	868.575	1	y8	95.32	369050	0	1
AVQQPDGLAVLGIFLK	Sigma standards	160706_S_CCES_24_01	838.995	2	427.23	1	b4	95.78	368649	0	3
AVQQPDGLAVLGIFLK	Sigma standards	160721_S_CCES_31_01	838.995	2	868.575	1	y8	95.31	367560	0	1
AVQQPDGLAVLGIFLK	Sigma standards	160721_S_CCES_49_01	838.995	2	868.575	1	y8	95.45	364841	0	1
AVQQPDGLAVLGIFLK	Sigma standards	160721_S_CCES_56_01	838.995	2	698.469	1	y6	94.96	364826	0	1
AVQQPDGLAVLGIFLK	Sigma standards	160721_S_CCES_50_01	838.995	2	868.575	1	y8	95.18	363178	0	1
AVQQPDGLAVLGIFLK	Sigma standards	160706_S_CCES_61_01	838.995	2	868.575	1	y8	95.24	363042	0	1
AVQQPDGLAVLGIFLK	Sigma standards	160706_S_CCES_56_01	838.995	2	868.575	1	y8	95.25	362418	0	1
AVQQPDGLAVLGIFLK	Sigma standards	160721_S_CCES_31_01	838.995	2	698.469	1	y6	95.3	359588	0	2
AVQQPDGLAVLGIFLK	Sigma standards	160706_S_CCES_65_01	838.995	2	868.575	1	y8	95.24	354325	0	1
AVQQPDGLAVLGIFLK	Sigma standards	160721_S_CCES_43_01	838.995	2	698.469	1	y6	95.38	352843	0	2
AVQQPDGLAVLGIFLK	Sigma standards	160706_S_CCES_87_01	838.995	2	868.575	1	y8	95.57	350038	3238	1
AVQQPDGLAVLGIFLK	Sigma standards	160721_S_CCES_30_01	838.995	2	427.23	1	b4	94.99	348337	0	3
AVQQPDGLAVLGIFLK	Sigma standards	160706_S_CCES_56_01	838.995	2	698.469	1	y6	95.25	348269	0	2
AVQQPDGLAVLGIFLK	Sigma standards	160706_S_CCES_68_01	838.995	2	868.575	1	y8	95.09	347016	0	1
AVQQPDGLAVLGIFLK	Sigma standards	160706_S_CCES_71_01	838.995	2	427.23	1	b4	95.03	345150	0	3
AVQQPDGLAVLGIFLK	Sigma standards	160706_S_CCES_82_01	838.995	2	868.575	1	y8	95.4	341682	0	1
AVQQPDGLAVLGIFLK	Sigma standards	160721_S_CCES_56_01	838.995	2	868.575	1	y8	94.94	341384	0	2
AVQQPDGLAVLGIFLK	Sigma standards	160706_S_CCES_70_01	838.995	2	868.575	1	y8	95.21	339375	0	1
AVQQPDGLAVLGIFLK	Sigma standards	160706_S_CCES_61_01	838.995	2	698.469	1	y6	95.26	337873	0	2
AVQQPDGLAVLGIFLK	Sigma standards	160706_S_CCES_39_01	838.995	2	427.23	1	b4	95.01	335641	0	3
AVQQPDGLAVLGIFLK	Sigma standards	160721_S_CCES_51_01	838.995	2	427.23	1	b4	95.63	334649	0	3
AVQQPDGLAVLGIFLK	Sigma standards	160706_S_CCES_54_01	838.995	2	868.575	1	y8	95.5	333229	0	1
AVQQPDGLAVLGIFLK	Sigma standards	160706_S_CCES_60_01	838.995	2	868.575	1	y8	94.83	332434	0	1
AVQQPDGLAVLGIFLK	Sigma standards	160706_S_CCES_87_01	838.995	2	698.469	1	y6	95.57	331665	4039	2
AVQQPDGLAVLGIFLK	Sigma standards	160721_S_CCES_34_01	838.995	2	698.469	1	y6	95.13	330555	0	2
AVQQPDGLAVLGIFLK	Sigma standards	160706_S_CCES_73_01	838.995	2	427.23	1	b4	95.23	328883	0	3
AVQQPDGLAVLGIFLK	Sigma standards	160706_S_CCES_29_02	838.995	2	868.575	1	y8	94.9	328337	0	1
AVQQPDGLAVLGIFLK	Sigma standards	160721_S_CCES_50_01	838.995	2	698.469	1	y6	95.17	327249	0	2
AVQQPDGLAVLGIFLK	Sigma standards	160721_S_CCES_41_01	838.995	2	427.23	1	b4	95.13	327161	0	3
AVQQPDGLAVLGIFLK	Sigma standards	160706_S_CCES_27_01	838.995	2	427.23	1	b4	95.04	325974	0	3
AVQQPDGLAVLGIFLK	Sigma standards	160706_S_CCES_54_01	838.995	2	698.469	1	y6	95.48	325227	0	2
AVQQPDGLAVLGIFLK	Sigma standards	160706_S_CCES_69_01	838.995	2	427.23	1	b4	94.96	324779	0	3
AVQQPDGLAVLGIFLK	Sigma standards	160706_S_CCES_21_01	838.995	2	698.469	1	y6	95.23	324747	0	1
AVQQPDGLAVLGIFLK	Sigma standards	160706_S_CCES_70_01	838.995	2	698.469	1	y6	95.21	324056	0	2
AVQQPDGLAVLGIFLK	Sigma standards	160721_S_CCES_18_01	838.995	2	427.23	1	b4	94.96	321270	0	3
AVQQPDGLAVLGIFLK	Sigma standards	160706_S_CCES_30_01	838.995	2	868.575	1	y8	95.42	320502	0	1
AVQQPDGLAVLGIFLK	Sigma standards	160706_S_CCES_34_01	838.995	2	698.469	1	y6	95.33	319862	0	2
AVQQPDGLAVLGIFLK	Sigma standards	160706_S_CCES_21_01	838.995	2	868.575	1	y8	95.22	319694	0	2
AVQQPDGLAVLGIFLK	Sigma standards	160706_S_CCES_51_01	838.995	2	868.575	1	y8	95.19	307975	1059	1
AVQQPDGLAVLGIFLK	Sigma standards	160721_S_CCES_45_01	838.995	2	868.575	1	y8	95.39	307667	0	1
AVQQPDGLAVLGIFLK	Sigma standards	160706_S_CCES_20_01	838.995	2	868.575	1	y8	95.37	307587	0	1
AVQQPDGLAVLGIFLK	Sigma standards	160721_S_CCES_45_01	838.995	2	698.469	1	y6	95.4	307582	0	2
AVQQPDGLAVLGIFLK	Sigma standards	160706_S_CCES_65_01	838.995	2	698.469	1	y6	95.23	304799	0	2
AVQQPDGLAVLGIFLK	Sigma standards	160721_S_CCES_36_01	838.995	2	427.23	1	b4	95.28	304149	0	3
AVQQPDGLAVLGIFLK	Sigma standards	160706_S_CCES_19_01	838.995	2	868.575	1	y8	95.19	303082	0	1
AVQQPDGLAVLGIFLK	Sigma standards	160721_S_CCES_27_01	838.995	2	427.23	1	b4	96.63	302063	0	3
AVQQPDGLAVLGIFLK	Sigma standards	160706_S_CCES_63_01	838.995	2	427.23	1	b4	95.13	301257	0	3
AVQQPDGLAVLGIFLK	Sigma standards	160721_S_CCES_28_01	838.995	2	427.23	1	b4	94.96	300911	0	3
AVQQPDGLAVLGIFLK	Sigma standards	160706_S_CCES_50_01	838.995	2	427.23	1	b4	95.08	300790	0	3
AVQQPDGLAVLGIFLK	Sigma standards	160721_S_CCES_26_01	838.995	2	427.23	1	b4	94.88	299823	0	3
AVQQPDGLAVLGIFLK	Sigma standards	160721_S_CCES_54_01	838.995	2	868.575	1	y8	95.43	298921	0	1
AVQQPDGLAVLGIFLK	Sigma standards	160706_S_CCES_57_01	838.995	2	427.23	1	b4	95.25	297598	0	3
AVQQPDGLAVLGIFLK	Sigma standards	160706_S_CCES_43_01	838.995	2	698.469	1	y6	95.94	296508	1973	1
AVQQPDGLAVLGIFLK	Sigma standards	160721_S_CCES_49_01	838.995	2	698.469	1	y6	95.43	294965	0	2
AVQQPDGLAVLGIFLK	Sigma standards	160706_S_CCES_82_01	838.995	2	698.469	1	y6	95.41	294651	0	2
AVQQPDGLAVLGIFLK	Sigma standards	160706_S_CCES_30_01	838.995	2	698.469	1	y6	95.42	293921	0	2
AVQQPDGLAVLGIFLK	Sigma standards	160706_S_CCES_60_01	838.995	2	698.469	1	y6	94.82	291850	0	2
AVQQPDGLAVLGIFLK	Sigma standards	160706_S_CCES_46_01	838.995	2	427.23	1	b4	94.95	291615	0	3
AVQQPDGLAVLGIFLK	Sigma standards	160706_S_CCES_43_01	838.995	2	868.575	1	y8	95.93	291486	0	2
AVQQPDGLAVLGIFLK	Sigma standards	160706_S_CCES_68_01	838.995	2	698.469	1	y6	95.11	290398	0	2
AVQQPDGLAVLGIFLK	Sigma standards	160706_S_CCES_75_01	838.995	2	698.469	1	y6	95.21	290313	0	1
AVQQPDGLAVLGIFLK	Sigma standards	160706_S_CCES_76_01	838.995	2	427.23	1	b4	95.29	289125	0	3
AVQQPDGLAVLGIFLK	Sigma standards	160706_S_CCES_29_02	838.995	2	698.469	1	y6	94.89	287663	0	2
AVQQPDGLAVLGIFLK	Sigma standards	160706_S_CCES_85_01	838.995	2	868.575	1	y8	95.49	285819	0	1
AVQQPDGLAVLGIFLK	Sigma standards	160706_S_CCES_20_01	838.995	2	698.469	1	y6	95.36	285739	0	2
AVQQPDGLAVLGIFLK	Sigma standards	160706_S_CCES_25_01	838.995	2	427.23	1	b4	95.11	282538	0	3
AVQQPDGLAVLGIFLK	Sigma standards	160721_S_CCES_52_01	838.995	2	427.23	1	b4	95.03	282450	0	3
AVQQPDGLAVLGIFLK	Sigma standards	160706_S_CCES_78_01	838.995	2	698.469	1	y6	95.35	281703	0	1
AVQQPDGLAVLGIFLK	Sigma standards	160706_S_CCES_62_01	838.995	2	868.575	1	y8	95.25	279837	0	1
AVQQPDGLAVLGIFLK	Sigma standards	160721_S_CCES_21_01	838.995	2	868.575	1	y8	95.34	279835	0	1
AVQQPDGLAVLGIFLK	Sigma standards	160706_S_CCES_58_01	838.995	2	427.23	1	b4	94.95	278674	0	3
AVQQPDGLAVLGIFLK	Sigma standards	160706_S_CCES_75_01	838.995	2	868.575	1	y8	95.23	278476	0	2
AVQQPDGLAVLGIFLK	Sigma standards	160721_S_CCES_57_01	838.995	2	427.23	1	b4	94.81	278233	0	3
AVQQPDGLAVLGIFLK	Sigma standards	160706_S_CCES_31_01	838.995	2	427.23	1	b4	95.13	276654	0	3
AVQQPDGLAVLGIFLK	Sigma standards	160706_S_CCES_51_01	838.995	2	698.469	1	y6	95.2	276494	1365	2
AVQQPDGLAVLGIFLK	Sigma standards	160706_S_CCES_19_01	838.995	2	698.469	1	y6	95.18	275930	0	2
AVQQPDGLAVLGIFLK	Sigma standards	160721_S_CCES_55_01	838.995	2	868.575	1	y8	95.3	275669	0	1
AVQQPDGLAVLGIFLK	Sigma standards	160706_S_CCES_85_01	838.995	2	698.469	1	y6	95.49	274482	0	2
AVQQPDGLAVLGIFLK	Sigma standards	160721_S_CCES_22_01	838.995	2	427.23	1	b4	95.58	274232	0	3
AVQQPDGLAVLGIFLK	Sigma standards	160706_S_CCES_36_01	838.995	2	427.23	1	b4	95.09	273723	0	3
AVQQPDGLAVLGIFLK	Sigma standards	160706_S_CCES_78_01	838.995	2	868.575	1	y8	95.35	271007	0	2
AVQQPDGLAVLGIFLK	Sigma standards	160721_S_CCES_21_01	838.995	2	698.469	1	y6	95.35	267826	0	2
AVQQPDGLAVLGIFLK	Sigma standards	160721_S_CCES_12_01	838.995	2	868.575	1	y8	95.23	266973	0	1
AVQQPDGLAVLGIFLK	Sigma standards	160721_S_CCES_20_01	838.995	2	868.575	1	y8	95.54	266605	0	1
AVQQPDGLAVLGIFLK	Sigma standards	160706_S_CCES_47_01	838.995	2	427.23	1	b4	94.9	262493	0	3
AVQQPDGLAVLGIFLK	Sigma standards	160721_S_CCES_20_01	838.995	2	698.469	1	y6	95.55	261171	0	2
AVQQPDGLAVLGIFLK	Sigma standards	160706_S_CCES_35_01	838.995	2	427.23	1	b4	95.02	259741	0	3
AVQQPDGLAVLGIFLK	Sigma standards	160721_S_CCES_54_01	838.995	2	698.469	1	y6	95.45	259650	0	2
AVQQPDGLAVLGIFLK	Sigma standards	160706_S_CCES_53_01	838.995	2	868.575	1	y8	95.19	258242	0	1
AVQQPDGLAVLGIFLK	Sigma standards	160706_S_CCES_38_01	838.995	2	427.23	1	b4	94.96	257664	0	3
AVQQPDGLAVLGIFLK	Sigma standards	160721_S_CCES_15_01	838.995	2	868.575	1	y8	95.37	256695	0	1
AVQQPDGLAVLGIFLK	Sigma standards	160706_S_CCES_22_01	838.995	2	427.23	1	b4	95.57	256454	0	3
AVQQPDGLAVLGIFLK	Sigma standards	160706_S_CCES_67_01	838.995	2	427.23	1	b4	94.86	256412	0	3
AVQQPDGLAVLGIFLK	Sigma standards	160721_S_CCES_39_01	838.995	2	868.575	1	y8	95.31	256031	0	1
AVQQPDGLAVLGIFLK	Sigma standards	160721_S_CCES_15_01	838.995	2	698.469	1	y6	95.38	254818	0	2
AVQQPDGLAVLGIFLK	Sigma standards	160721_S_CCES_24_01	838.995	2	868.575	1	y8	95.31	253876	0	1
AVQQPDGLAVLGIFLK	Sigma standards	160721_S_CCES_14_01	838.995	2	427.23	1	b4	95.22	253692	0	3
AVQQPDGLAVLGIFLK	Sigma standards	160706_S_CCES_26_01	838.995	2	427.23	1	b4	95.52	252758	0	3
AVQQPDGLAVLGIFLK	Sigma standards	160721_S_CCES_32_01	838.995	2	427.23	1	b4	94.85	252294	0	3
AVQQPDGLAVLGIFLK	Sigma standards	160721_S_CCES_46_01	838.995	2	868.575	1	y8	95.33	252164	0	1
AVQQPDGLAVLGIFLK	Sigma standards	160706_S_CCES_64_01	838.995	2	868.575	1	y8	95.48	251291	0	1
AVQQPDGLAVLGIFLK	Sigma standards	160721_S_CCES_39_01	838.995	2	698.469	1	y6	95.31	250771	0	2
AVQQPDGLAVLGIFLK	Sigma standards	160706_S_CCES_84_01	838.995	2	427.23	1	b4	95.67	246340	0	3
AVQQPDGLAVLGIFLK	Sigma standards	160721_S_CCES_29_01	838.995	2	427.23	1	b4	94.89	246028	0	3
AVQQPDGLAVLGIFLK	Sigma standards	160706_S_CCES_53_01	838.995	2	698.469	1	y6	95.19	244607	0	2
AVQQPDGLAVLGIFLK	Sigma standards	160721_S_CCES_19_01	838.995	2	868.575	1	y8	95.19	244546	0	1
AVQQPDGLAVLGIFLK	Sigma standards	160706_S_CCES_74_01	838.995	2	868.575	1	y8	95.22	243353	0	1
AVQQPDGLAVLGIFLK	Sigma standards	160706_S_CCES_64_01	838.995	2	698.469	1	y6	95.47	241499	0	2
AVQQPDGLAVLGIFLK	Sigma standards	160706_S_CCES_62_01	838.995	2	698.469	1	y6	95.25	241297	0	2
AVQQPDGLAVLGIFLK	Sigma standards	160721_S_CCES_35_01	838.995	2	868.575	1	y8	95.44	240672	0	1
AVQQPDGLAVLGIFLK	Sigma standards	160706_S_CCES_40_01	838.995	2	868.575	1	y8	95.26	239798	0	1
AVQQPDGLAVLGIFLK	Sigma standards	160706_S_CCES_42_01	838.995	2	427.23	1	b4	95.01	239030	0	3
AVQQPDGLAVLGIFLK	Sigma standards	160721_S_CCES_40_01	838.995	2	427.23	1	b4	95.22	238361	0	3
AVQQPDGLAVLGIFLK	Sigma standards	160721_S_CCES_55_01	838.995	2	698.469	1	y6	95.32	236709	0	2
AVQQPDGLAVLGIFLK	Sigma standards	160721_S_CCES_17_01	838.995	2	427.23	1	b4	95.1	232346	0	3
AVQQPDGLAVLGIFLK	Sigma standards	160721_S_CCES_24_01	838.995	2	698.469	1	y6	95.32	231556	0	2
AVQQPDGLAVLGIFLK	Sigma standards	160706_S_CCES_66_01	838.995	2	698.469	1	y6	95.43	229357	0	1
AVQQPDGLAVLGIFLK	Sigma standards	160706_S_CCES_41_01	838.995	2	427.23	1	b4	95.06	229346	0	3
AVQQPDGLAVLGIFLK	Sigma standards	160721_S_CCES_12_01	838.995	2	698.469	1	y6	95.23	229345	0	2
AVQQPDGLAVLGIFLK	Sigma standards	160721_S_CCES_46_01	838.995	2	698.469	1	y6	95.32	225240	0	2
AVQQPDGLAVLGIFLK	Sigma standards	160706_S_CCES_74_01	838.995	2	698.469	1	y6	95.23	225156	0	2
AVQQPDGLAVLGIFLK	Sigma standards	160721_S_CCES_35_01	838.995	2	698.469	1	y6	95.44	223837	0	2
AVQQPDGLAVLGIFLK	Sigma standards	160706_S_CCES_83_01	838.995	2	427.23	1	b4	94.9	222563	0	3
AVQQPDGLAVLGIFLK	Sigma standards	160706_S_CCES_40_01	838.995	2	698.469	1	y6	95.27	221388	0	2
AVQQPDGLAVLGIFLK	Sigma standards	160721_S_CCES_23_01	838.995	2	427.23	1	b4	95.58	216575	0	3
AVQQPDGLAVLGIFLK	Sigma standards	160706_S_CCES_66_01	838.995	2	868.575	1	y8	95.41	215645	0	2
AVQQPDGLAVLGIFLK	Sigma standards	160706_S_CCES_32_01	838.995	2	868.575	1	y8	95.43	214513	0	1
AVQQPDGLAVLGIFLK	Sigma standards	160706_S_CCES_33_02	838.995	2	427.23	1	b4	95	212374	0	3
AVQQPDGLAVLGIFLK	Sigma standards	160706_S_CCES_32_01	838.995	2	698.469	1	y6	95.43	205634	0	2
AVQQPDGLAVLGIFLK	Sigma standards	160721_S_CCES_19_01	838.995	2	698.469	1	y6	95.21	204767	0	2
AVQQPDGLAVLGIFLK	Sigma standards	160706_S_CCES_77_02	838.995	2	427.23	1	b4	94.96	204226	0	3
AVQQPDGLAVLGIFLK	Sigma standards	160706_S_CCES_23_01	838.995	2	427.23	1	b4	95.54	203528	0	3
AVQQPDGLAVLGIFLK	Sigma standards	160721_S_CCES_25_01	838.995	2	868.575	1	y8	95.43	199610	0	1
AVQQPDGLAVLGIFLK	Sigma standards	160721_S_CCES_42_01	838.995	2	427.23	1	b4	95.17	192328	0	3
AVQQPDGLAVLGIFLK	Sigma standards	160721_S_CCES_43_01	838.995	2	427.23	1	b4	95.38	191675	0	3
AVQQPDGLAVLGIFLK	Sigma standards	160706_S_CCES_48_01	838.995	2	868.575	1	y8	95.27	189976	0	1
AVQQPDGLAVLGIFLK	Sigma standards	160706_S_CCES_59_01	838.995	2	427.23	1	b4	95.38	189068	0	3
AVQQPDGLAVLGIFLK	Sigma standards	160721_S_CCES_16_01	838.995	2	427.23	1	b4	94.96	184299	0	3
AVQQPDGLAVLGIFLK	Sigma standards	160721_S_CCES_53_01	838.995	2	427.23	1	b4	95.27	182165	0	3
AVQQPDGLAVLGIFLK	Sigma standards	160721_S_CCES_37_01	838.995	2	427.23	1	b4	95.16	182143	0	3
AVQQPDGLAVLGIFLK	Sigma standards	160721_S_CCES_25_01	838.995	2	698.469	1	y6	95.44	177477	0	2
AVQQPDGLAVLGIFLK	Sigma standards	160706_S_CCES_48_01	838.995	2	698.469	1	y6	95.28	175809	0	2
AVQQPDGLAVLGIFLK	Sigma standards	160706_S_CCES_56_01	838.995	2	427.23	1	b4	95.25	175796	0	3
AVQQPDGLAVLGIFLK	Sigma standards	160706_S_CCES_81_01	838.995	2	427.23	1	b4	95.39	171449	0	3
AVQQPDGLAVLGIFLK	Sigma standards	160706_S_CCES_34_01	838.995	2	427.23	1	b4	95.33	168706	0	3
AVQQPDGLAVLGIFLK	Sigma standards	160706_S_CCES_61_01	838.995	2	427.23	1	b4	95.24	165964	0	3
AVQQPDGLAVLGIFLK	Sigma standards	160721_S_CCES_31_01	838.995	2	427.23	1	b4	95.31	163829	0	3
AVQQPDGLAVLGIFLK	Sigma standards	160706_S_CCES_87_01	838.995	2	427.23	1	b4	95.57	162054	0	3
AVQQPDGLAVLGIFLK	Sigma standards	160706_S_CCES_20_01	838.995	2	427.23	1	b4	95.36	160764	0	3
AVQQPDGLAVLGIFLK	Sigma standards	160706_S_CCES_29_02	838.995	2	427.23	1	b4	94.89	159826	0	3
AVQQPDGLAVLGIFLK	Sigma standards	160721_S_CCES_34_01	838.995	2	427.23	1	b4	95.12	157313	0	3
AVQQPDGLAVLGIFLK	Sigma standards	160706_S_CCES_60_01	838.995	2	427.23	1	b4	94.83	156198	0	3
AVQQPDGLAVLGIFLK	Sigma standards	160706_S_CCES_65_01	838.995	2	427.23	1	b4	95.24	155154	0	3
AVQQPDGLAVLGIFLK	Sigma standards	160706_S_CCES_45_01	838.995	2	868.575	1	y8	95.18	153966	0	1
AVQQPDGLAVLGIFLK	Sigma standards	160721_S_CCES_50_01	838.995	2	427.23	1	b4	95.19	152224	0	3
AVQQPDGLAVLGIFLK	Sigma standards	160721_S_CCES_56_01	838.995	2	427.23	1	b4	94.95	151551	0	3
AVQQPDGLAVLGIFLK	Sigma standards	160721_S_CCES_15_01	838.995	2	427.23	1	b4	95.36	151426	0	3
AVQQPDGLAVLGIFLK	Sigma standards	160706_S_CCES_85_01	838.995	2	427.23	1	b4	95.49	147352	0	3
AVQQPDGLAVLGIFLK	Sigma standards	160706_S_CCES_51_01	838.995	2	427.23	1	b4	95.19	145828	0	3
AVQQPDGLAVLGIFLK	Sigma standards	160706_S_CCES_19_01	838.995	2	427.23	1	b4	95.21	144599	0	3
AVQQPDGLAVLGIFLK	Sigma standards	160706_S_CCES_45_01	838.995	2	698.469	1	y6	95.19	141421	0	2
AVQQPDGLAVLGIFLK	Sigma standards	160706_S_CCES_68_01	838.995	2	427.23	1	b4	95.09	140970	0	3
AVQQPDGLAVLGIFLK	Sigma standards	160706_S_CCES_70_01	838.995	2	427.23	1	b4	95.21	139952	0	3
AVQQPDGLAVLGIFLK	Sigma standards	160721_S_CCES_11_01	838.995	2	868.575	1	y8	94.96	139542	0	1
AVQQPDGLAVLGIFLK	Sigma standards	160721_S_CCES_54_01	838.995	2	427.23	1	b4	95.43	139415	0	3
AVQQPDGLAVLGIFLK	Sigma standards	160706_S_CCES_30_01	838.995	2	427.23	1	b4	95.42	138353	0	3
AVQQPDGLAVLGIFLK	Sigma standards	160721_S_CCES_45_01	838.995	2	427.23	1	b4	95.39	135539	0	3
AVQQPDGLAVLGIFLK	Sigma standards	160706_S_CCES_82_01	838.995	2	427.23	1	b4	95.42	134452	0	3
AVQQPDGLAVLGIFLK	Sigma standards	160706_S_CCES_75_01	838.995	2	427.23	1	b4	95.24	131691	0	3
AVQQPDGLAVLGIFLK	Sigma standards	160721_S_CCES_11_01	838.995	2	698.469	1	y6	94.96	129999	0	2
AVQQPDGLAVLGIFLK	Sigma standards	160721_S_CCES_24_01	838.995	2	427.23	1	b4	95.33	129384	0	3
AVQQPDGLAVLGIFLK	Sigma standards	160721_S_CCES_49_01	838.995	2	427.23	1	b4	95.46	127752	0	3
AVQQPDGLAVLGIFLK	Sigma standards	160706_S_CCES_21_01	838.995	2	427.23	1	b4	95.24	127238	0	3
AVQQPDGLAVLGIFLK	Sigma standards	160721_S_CCES_20_01	838.995	2	427.23	1	b4	95.55	125864	0	3
AVQQPDGLAVLGIFLK	Sigma standards	160721_S_CCES_35_01	838.995	2	427.23	1	b4	95.44	125536	0	3
AVQQPDGLAVLGIFLK	Sigma standards	160706_S_CCES_62_01	838.995	2	427.23	1	b4	95.25	125450	0	3
AVQQPDGLAVLGIFLK	Sigma standards	160706_S_CCES_43_01	838.995	2	427.23	1	b4	95.95	124440	0	3
AVQQPDGLAVLGIFLK	Sigma standards	160706_S_CCES_74_01	838.995	2	427.23	1	b4	95.22	123229	0	3
AVQQPDGLAVLGIFLK	Sigma standards	160706_S_CCES_53_01	838.995	2	427.23	1	b4	95.2	122798	0	3
AVQQPDGLAVLGIFLK	Sigma standards	160721_S_CCES_39_01	838.995	2	427.23	1	b4	95.31	121746	0	3
AVQQPDGLAVLGIFLK	Sigma standards	160706_S_CCES_78_01	838.995	2	427.23	1	b4	95.34	119925	0	3
AVQQPDGLAVLGIFLK	Sigma standards	160706_S_CCES_64_01	838.995	2	427.23	1	b4	95.48	118444	0	3
AVQQPDGLAVLGIFLK	Sigma standards	160706_S_CCES_28_01	838.995	2	868.575	1	y8	95.4	117881	146	1
AVQQPDGLAVLGIFLK	Sigma standards	160706_S_CCES_54_01	838.995	2	427.23	1	b4	95.47	116910	0	3
AVQQPDGLAVLGIFLK	Sigma standards	160721_S_CCES_21_01	838.995	2	427.23	1	b4	95.33	116672	0	3
AVQQPDGLAVLGIFLK	Sigma standards	160706_S_CCES_28_01	838.995	2	698.469	1	y6	95.4	112373	0	2
AVQQPDGLAVLGIFLK	Sigma standards	160706_S_CCES_66_01	838.995	2	427.23	1	b4	95.43	111973	0	3
AVQQPDGLAVLGIFLK	Sigma standards	160721_S_CCES_12_01	838.995	2	427.23	1	b4	95.24	106462	0	3
AVQQPDGLAVLGIFLK	Sigma standards	160721_S_CCES_46_01	838.995	2	427.23	1	b4	95.32	106206	0	3
AVQQPDGLAVLGIFLK	Sigma standards	160721_S_CCES_55_01	838.995	2	427.23	1	b4	95.32	102418	0	3
AVQQPDGLAVLGIFLK	Sigma standards	160721_S_CCES_19_01	838.995	2	427.23	1	b4	95.2	100899	0	3
AVQQPDGLAVLGIFLK	Sigma standards	160706_S_CCES_32_01	838.995	2	427.23	1	b4	95.42	97566	0	3
AVQQPDGLAVLGIFLK	Sigma standards	160721_S_CCES_13_01	838.995	2	698.469	1	y6	95.21	97073	0	1
AVQQPDGLAVLGIFLK	Sigma standards	160721_S_CCES_13_01	838.995	2	868.575	1	y8	95.21	92673	0	2
AVQQPDGLAVLGIFLK	Sigma standards	160706_S_CCES_40_01	838.995	2	427.23	1	b4	95.26	90634	0	3
AVQQPDGLAVLGIFLK	Sigma standards	160721_S_CCES_25_01	838.995	2	427.23	1	b4	95.44	90237	0	3
AVQQPDGLAVLGIFLK	Sigma standards	160706_S_CCES_48_01	838.995	2	427.23	1	b4	95.26	78731	0	3
AVQQPDGLAVLGIFLK	Sigma standards	160706_S_CCES_45_01	838.995	2	427.23	1	b4	95.17	61190	0	3
AVQQPDGLAVLGIFLK	Sigma standards	160721_S_CCES_11_01	838.995	2	427.23	1	b4	94.96	58225	0	3
AVQQPDGLAVLGIFLK	Sigma standards	160706_S_CCES_28_01	838.995	2	427.23	1	b4	95.38	49380	0	3
AVQQPDGLAVLGIFLK	Sigma standards	160721_S_CCES_13_01	838.995	2	427.23	1	b4	95.22	40914	0	3
DISLSDYK	Sigma standards	160706_S_CCES_57_01	474.742	2	720.365	1	y6	51.98	935767936	10975928	1
DISLSDYK	Sigma standards	160706_S_CCES_63_01	474.742	2	720.365	1	y6	51.98	907674624	7482102	1
DISLSDYK	Sigma standards	160706_S_CCES_43_01	474.742	2	720.365	1	y6	54.34	883923584	7806412	1
DISLSDYK	Sigma standards	160706_S_CCES_41_01	474.742	2	720.365	1	y6	51.61	872673408	6793305	1
DISLSDYK	Sigma standards	160706_S_CCES_50_01	474.742	2	720.365	1	y6	50.73	864738752	8298913	1
DISLSDYK	Sigma standards	160721_S_CCES_14_01	474.742	2	720.365	1	y6	51.69	864326400	13643295	1
DISLSDYK	Sigma standards	160721_S_CCES_36_01	474.742	2	720.365	1	y6	51.61	855979776	5662660	1
DISLSDYK	Sigma standards	160706_S_CCES_31_01	474.742	2	720.365	1	y6	51.68	833312640	13358295	1
DISLSDYK	Sigma standards	160721_S_CCES_37_01	474.742	2	720.365	1	y6	51.86	791793472	5783748	1
DISLSDYK	Sigma standards	160721_S_CCES_31_01	474.742	2	720.365	1	y6	51.58	768403136	9146951	1
DISLSDYK	Sigma standards	160721_S_CCES_42_01	474.742	2	720.365	1	y6	51.56	762366656	11588738	1
DISLSDYK	Sigma standards	160706_S_CCES_36_01	474.742	2	720.365	1	y6	51.63	740283136	5196002	1
DISLSDYK	Sigma standards	160721_S_CCES_17_01	474.742	2	720.365	1	y6	51.72	736039744	9358280	1
DISLSDYK	Sigma standards	160706_S_CCES_39_01	474.742	2	720.365	1	y6	50.6	728362304	11705805	1
DISLSDYK	Sigma standards	160721_S_CCES_40_01	474.742	2	720.365	1	y6	52.02	724818688	13787955	1
DISLSDYK	Sigma standards	160706_S_CCES_87_01	474.742	2	720.365	1	y6	53.52	714160896	4461176	1
DISLSDYK	Sigma standards	160721_S_CCES_57_01	474.742	2	720.365	1	y6	50.59	686609024	8398783	1
DISLSDYK	Sigma standards	160706_S_CCES_80_01	474.742	2	720.365	1	y6	50.88	679903424	11241278	1
DISLSDYK	Sigma standards	160706_S_CCES_73_01	474.742	2	720.365	1	y6	51.33	668941504	9949279	1
DISLSDYK	Sigma standards	160721_S_CCES_25_01	474.742	2	720.365	1	y6	53.02	639890496	11626492	1
DISLSDYK	Sigma standards	160706_S_CCES_23_01	474.742	2	720.365	1	y6	52.73	632345536	7182249	1
DISLSDYK	Sigma standards	160721_S_CCES_56_01	474.742	2	720.365	1	y6	50.58	626530432	9302637	1
DISLSDYK	Sigma standards	160721_S_CCES_52_01	474.742	2	720.365	1	y6	51.33	624080448	8397076	1
DISLSDYK	Sigma standards	160706_S_CCES_56_01	474.742	2	720.365	1	y6	52.28	616962816	3747280	1
DISLSDYK	Sigma standards	160706_S_CCES_26_01	474.742	2	720.365	1	y6	52.87	608302848	7986488	1
DISLSDYK	Sigma standards	160706_S_CCES_22_01	474.742	2	720.365	1	y6	52.95	606205312	5578516	1
DISLSDYK	Sigma standards	160721_S_CCES_38_01	474.742	2	720.365	1	y6	50.41	604281408	10551186	1
DISLSDYK	Sigma standards	160721_S_CCES_33_01	474.742	2	720.365	1	y6	50.11	603776320	5253348	1
DISLSDYK	Sigma standards	160706_S_CCES_54_01	474.742	2	720.365	1	y6	52.8	603719552	11239523	1
DISLSDYK	Sigma standards	160721_S_CCES_55_01	474.742	2	720.365	1	y6	52.97	597975552	10789142	1
DISLSDYK	Sigma standards	160706_S_CCES_69_01	474.742	2	720.365	1	y6	50.63	592058560	6019984	1
DISLSDYK	Sigma standards	160706_S_CCES_59_01	474.742	2	720.365	1	y6	52.58	591142656	8383313	1
DISLSDYK	Sigma standards	160721_S_CCES_22_01	474.742	2	720.365	1	y6	53.14	584740416	8665447	1
DISLSDYK	Sigma standards	160706_S_CCES_46_01	474.742	2	720.365	1	y6	50.21	581756480	8746889	1
DISLSDYK	Sigma standards	160721_S_CCES_41_01	474.742	2	720.365	1	y6	51.13	568771584	10547779	1
DISLSDYK	Sigma standards	160706_S_CCES_71_01	474.742	2	720.365	1	y6	50.64	565567104	6779446	1
DISLSDYK	Sigma standards	160706_S_CCES_58_01	474.742	2	720.365	1	y6	50.68	565071424	4519881	1
DISLSDYK	Sigma standards	160721_S_CCES_43_01	474.742	2	720.365	1	y6	52.55	564872704	3306520	1
DISLSDYK	Sigma standards	160721_S_CCES_54_01	474.742	2	720.365	1	y6	52.64	563290112	3184835	1
DISLSDYK	Sigma standards	160706_S_CCES_42_01	474.742	2	720.365	1	y6	50.8	561927232	6440635	1
DISLSDYK	Sigma standards	160706_S_CCES_20_01	474.742	2	720.365	1	y6	52.52	554345664	7351518	1
DISLSDYK	Sigma standards	160706_S_CCES_78_01	474.742	2	720.365	1	y6	52.54	551480064	5612780	1
DISLSDYK	Sigma standards	160721_S_CCES_51_01	474.742	2	720.365	1	y6	53.02	545997632	8001628	1
DISLSDYK	Sigma standards	160721_S_CCES_21_01	474.742	2	720.365	1	y6	52.57	540122176	4063882	1
DISLSDYK	Sigma standards	160706_S_CCES_34_01	474.742	2	720.365	1	y6	52.05	534602240	5963265	1
DISLSDYK	Sigma standards	160706_S_CCES_76_01	474.742	2	720.365	1	y6	51.87	534551168	5719045	1
DISLSDYK	Sigma standards	160706_S_CCES_21_01	474.742	2	720.365	1	y6	51.64	526351264	4868888	1
DISLSDYK	Sigma standards	160721_S_CCES_49_01	474.742	2	720.365	1	y6	51.68	522534624	6614428	1
DISLSDYK	Sigma standards	160706_S_CCES_30_01	474.742	2	720.365	1	y6	52.34	522307712	6882418	1
DISLSDYK	Sigma standards	160721_S_CCES_20_01	474.742	2	720.365	1	y6	53.34	519116384	6621151	1
DISLSDYK	Sigma standards	160721_S_CCES_23_01	474.742	2	720.365	1	y6	53.21	517418816	4608439	1
DISLSDYK	Sigma standards	160706_S_CCES_84_01	474.742	2	720.365	1	y6	53.2	512906112	4860733	1
DISLSDYK	Sigma standards	160706_S_CCES_48_01	474.742	2	720.365	1	y6	52.28	511579200	9967758	1
DISLSDYK	Sigma standards	160721_S_CCES_29_01	474.742	2	720.365	1	y6	50.43	508195552	6196480	1
DISLSDYK	Sigma standards	160706_S_CCES_62_01	474.742	2	720.365	1	y6	51.6	504725184	4444843	1
DISLSDYK	Sigma standards	160706_S_CCES_83_01	474.742	2	720.365	1	y6	50.29	499480800	4221353	1
DISLSDYK	Sigma standards	160706_S_CCES_47_01	474.742	2	720.365	1	y6	50.21	496618464	5523580	1
DISLSDYK	Sigma standards	160706_S_CCES_82_01	474.742	2	720.365	1	y6	52.02	493368544	7176793	1
DISLSDYK	Sigma standards	160706_S_CCES_67_01	474.742	2	720.365	1	y6	50.31	488686720	7629038	1
DISLSDYK	Sigma standards	160706_S_CCES_38_01	474.742	2	720.365	1	y6	50.84	488332448	3954311	1
DISLSDYK	Sigma standards	160721_S_CCES_18_01	474.742	2	720.365	1	y6	50.25	486632736	3691667	1
DISLSDYK	Sigma standards	160721_S_CCES_30_01	474.742	2	720.365	1	y6	49.95	485732544	9640805	1
DISLSDYK	Sigma standards	160721_S_CCES_11_01	474.742	2	720.365	1	y6	51.33	484824000	2559970	1
DISLSDYK	Sigma standards	160706_S_CCES_35_01	474.742	2	720.365	1	y6	50.74	477684480	4557402	1
DISLSDYK	Sigma standards	160706_S_CCES_75_01	474.742	2	720.365	1	y6	51.38	472687552	6468250	1
DISLSDYK	Sigma standards	160706_S_CCES_27_01	474.742	2	720.365	1	y6	50.61	468165920	7875848	1
DISLSDYK	Sigma standards	160706_S_CCES_60_01	474.742	2	720.365	1	y6	50.44	466129440	4842753	1
DISLSDYK	Sigma standards	160721_S_CCES_13_01	474.742	2	720.365	1	y6	52.46	464826304	5009755	1
DISLSDYK	Sigma standards	160706_S_CCES_61_01	474.742	2	720.365	1	y6	51.71	461956960	9014069	1
DISLSDYK	Sigma standards	160721_S_CCES_34_01	474.742	2	720.365	1	y6	51.23	461837600	6745749	1
DISLSDYK	Sigma standards	160721_S_CCES_28_01	474.742	2	720.365	1	y6	50.63	461719008	2853592	1
DISLSDYK	Sigma standards	160706_S_CCES_86_01	474.742	2	720.365	1	y6	52.22	457919680	2491374	1
DISLSDYK	Sigma standards	160706_S_CCES_19_01	474.742	2	720.365	1	y6	52.36	455139808	3864299	1
DISLSDYK	Sigma standards	160721_S_CCES_12_01	474.742	2	720.365	1	y6	52.43	451408672	8611549	1
DISLSDYK	Sigma standards	160706_S_CCES_68_01	474.742	2	720.365	1	y6	51.38	450145824	2536365	1
DISLSDYK	Sigma standards	160706_S_CCES_24_01	474.742	2	720.365	1	y6	52.68	448838816	3774290	1
DISLSDYK	Sigma standards	160721_S_CCES_27_01	474.742	2	720.365	1	y6	55.43	448082240	1954099	1
DISLSDYK	Sigma standards	160721_S_CCES_26_01	474.742	2	720.365	1	y6	50.58	444960096	4369447	1
DISLSDYK	Sigma standards	160721_S_CCES_50_01	474.742	2	720.365	1	y6	51.54	439630304	7885952	1
DISLSDYK	Sigma standards	160706_S_CCES_81_01	474.742	2	720.365	1	y6	51.5	436493792	6657051	1
DISLSDYK	Sigma standards	160706_S_CCES_65_01	474.742	2	720.365	1	y6	51.96	433439456	3628799	1
DISLSDYK	Sigma standards	160721_S_CCES_45_01	474.742	2	720.365	1	y6	51.79	432906784	2629644	1
DISLSDYK	Sigma standards	160706_S_CCES_44_01	474.742	2	720.365	1	y6	51.44	432534432	3251772	1
DISLSDYK	Sigma standards	160721_S_CCES_19_01	474.742	2	720.365	1	y6	51.74	430562112	2630229	1
DISLSDYK	Sigma standards	160706_S_CCES_33_02	474.742	2	720.365	1	y6	50.72	429776928	5339659	1
DISLSDYK	Sigma standards	160706_S_CCES_77_02	474.742	2	720.365	1	y6	50.46	427885024	3691495	1
DISLSDYK	Sigma standards	160706_S_CCES_25_01	474.742	2	720.365	1	y6	50.59	427652640	8746621	1
DISLSDYK	Sigma standards	160721_S_CCES_35_01	474.742	2	720.365	1	y6	51.52	427629504	3293305	1
DISLSDYK	Sigma standards	160721_S_CCES_48_01	474.742	2	720.365	1	y6	51.6	427262848	6706198	1
DISLSDYK	Sigma standards	160721_S_CCES_32_01	474.742	2	720.365	1	y6	50.21	424309344	7842512	1
DISLSDYK	Sigma standards	160721_S_CCES_47_01	474.742	2	720.365	1	y6	52.46	423338144	3148264	1
DISLSDYK	Sigma standards	160706_S_CCES_53_01	474.742	2	720.365	1	y6	51.39	422661344	4426700	1
DISLSDYK	Sigma standards	160721_S_CCES_16_01	474.742	2	720.365	1	y6	50.57	422627136	3955492	1
DISLSDYK	Sigma standards	160706_S_CCES_66_01	474.742	2	720.365	1	y6	51.61	420908128	5378199	1
DISLSDYK	Sigma standards	160706_S_CCES_70_01	474.742	2	720.365	1	y6	51.52	420677120	4626939	1
DISLSDYK	Sigma standards	160706_S_CCES_28_01	474.742	2	720.365	1	y6	52.03	420322720	2374911	1
DISLSDYK	Sigma standards	160721_S_CCES_24_01	474.742	2	720.365	1	y6	52.14	419218336	5977535	1
DISLSDYK	Sigma standards	160706_S_CCES_52_01	474.742	2	720.365	1	y6	51.97	416319552	2580717	1
DISLSDYK	Sigma standards	160721_S_CCES_15_01	474.742	2	720.365	1	y6	51.63	412657440	9188515	1
DISLSDYK	Sigma standards	160706_S_CCES_51_01	474.742	2	720.365	1	y6	51.53	411032672	7234204	1
DISLSDYK	Sigma standards	160706_S_CCES_79_01	474.742	2	720.365	1	y6	51.52	408280288	6007554	1
DISLSDYK	Sigma standards	160706_S_CCES_37_01	474.742	2	720.365	1	y6	51.81	404396736	3494860	1
DISLSDYK	Sigma standards	160706_S_CCES_40_01	474.742	2	720.365	1	y6	51.95	400117024	2844400	1
DISLSDYK	Sigma standards	160721_S_CCES_46_01	474.742	2	720.365	1	y6	52.19	396007872	5753339	1
DISLSDYK	Sigma standards	160706_S_CCES_72_01	474.742	2	720.365	1	y6	51.62	395725312	3285316	1
DISLSDYK	Sigma standards	160721_S_CCES_39_01	474.742	2	720.365	1	y6	51.76	394228896	4761951	1
DISLSDYK	Sigma standards	160706_S_CCES_45_01	474.742	2	720.365	1	y6	52.22	381629504	5271406	1
DISLSDYK	Sigma standards	160706_S_CCES_74_01	474.742	2	720.365	1	y6	51.63	381532000	4905896	1
DISLSDYK	Sigma standards	160706_S_CCES_64_01	474.742	2	720.365	1	y6	52.53	379628608	4520352	1
DISLSDYK	Sigma standards	160706_S_CCES_85_01	474.742	2	720.365	1	y6	52.11	377087360	3255457	1
DISLSDYK	Sigma standards	160706_S_CCES_29_02	474.742	2	720.365	1	y6	50.45	376043616	3305016	1
DISLSDYK	Sigma standards	160721_S_CCES_44_01	474.742	2	720.365	1	y6	51.64	362144256	2182638	1
DISLSDYK	Sigma standards	160706_S_CCES_32_01	474.742	2	720.365	1	y6	51.66	358056576	6518713	1
DISLSDYK	Sigma standards	160721_S_CCES_53_01	474.742	2	720.365	1	y6	51.45	350448448	3963457	1
DISLSDYK	Sigma standards	160706_S_CCES_63_01	474.742	2	520.249	1	y4	51.98	193378896	2750677	2
DISLSDYK	Sigma standards	160706_S_CCES_57_01	474.742	2	520.249	1	y4	51.98	191543744	3339631	2
DISLSDYK	Sigma standards	160706_S_CCES_50_01	474.742	2	520.249	1	y4	50.73	185491984	1876663	2
DISLSDYK	Sigma standards	160721_S_CCES_36_01	474.742	2	520.249	1	y4	51.61	182291088	1254538	2
DISLSDYK	Sigma standards	160706_S_CCES_41_01	474.742	2	520.249	1	y4	51.61	180761328	2545118	2
DISLSDYK	Sigma standards	160706_S_CCES_43_01	474.742	2	520.249	1	y4	54.34	178252512	2442406	2
DISLSDYK	Sigma standards	160721_S_CCES_14_01	474.742	2	520.249	1	y4	51.69	173788896	4214805	2
DISLSDYK	Sigma standards	160706_S_CCES_31_01	474.742	2	520.249	1	y4	51.68	173336032	3208094	2
DISLSDYK	Sigma standards	160721_S_CCES_37_01	474.742	2	520.249	1	y4	51.86	168843168	2008763	2
DISLSDYK	Sigma standards	160721_S_CCES_42_01	474.742	2	520.249	1	y4	51.56	163310304	3521399	2
DISLSDYK	Sigma standards	160721_S_CCES_31_01	474.742	2	520.249	1	y4	51.58	159628112	1599951	2
DISLSDYK	Sigma standards	160706_S_CCES_39_01	474.742	2	520.249	1	y4	50.6	154376640	4565651	2
DISLSDYK	Sigma standards	160721_S_CCES_17_01	474.742	2	520.249	1	y4	51.72	152054256	3151266	2
DISLSDYK	Sigma standards	160706_S_CCES_36_01	474.742	2	520.249	1	y4	51.63	149114304	1808157	2
DISLSDYK	Sigma standards	160721_S_CCES_40_01	474.742	2	520.249	1	y4	52.02	147607008	4108617	2
DISLSDYK	Sigma standards	160706_S_CCES_80_01	474.742	2	520.249	1	y4	50.88	144518928	3513961	2
DISLSDYK	Sigma standards	160721_S_CCES_57_01	474.742	2	520.249	1	y4	50.59	144202160	2647933	2
DISLSDYK	Sigma standards	160706_S_CCES_87_01	474.742	2	520.249	1	y4	53.52	144174832	1388650	2
DISLSDYK	Sigma standards	160706_S_CCES_73_01	474.742	2	520.249	1	y4	51.33	137519168	3009906	2
DISLSDYK	Sigma standards	160721_S_CCES_56_01	474.742	2	520.249	1	y4	50.58	132609104	2276338	2
DISLSDYK	Sigma standards	160721_S_CCES_33_01	474.742	2	520.249	1	y4	50.11	132026952	1516123	2
DISLSDYK	Sigma standards	160721_S_CCES_52_01	474.742	2	520.249	1	y4	51.38	131201544	2742523	2
DISLSDYK	Sigma standards	160706_S_CCES_23_01	474.742	2	520.249	1	y4	52.73	129866656	2488292	2
DISLSDYK	Sigma standards	160706_S_CCES_56_01	474.742	2	520.249	1	y4	52.28	127714768	1168240	2
DISLSDYK	Sigma standards	160706_S_CCES_46_01	474.742	2	520.249	1	y4	50.21	126903040	2562072	2
DISLSDYK	Sigma standards	160721_S_CCES_25_01	474.742	2	520.249	1	y4	53.02	126572688	3507159	2
DISLSDYK	Sigma standards	160721_S_CCES_38_01	474.742	2	520.249	1	y4	50.41	125167536	2752952	2
DISLSDYK	Sigma standards	160706_S_CCES_54_01	474.742	2	520.249	1	y4	52.8	122363232	3022991	2
DISLSDYK	Sigma standards	160706_S_CCES_59_01	474.742	2	520.249	1	y4	52.58	122188184	2412158	2
DISLSDYK	Sigma standards	160721_S_CCES_55_01	474.742	2	520.249	1	y4	52.97	121834360	3336412	2
DISLSDYK	Sigma standards	160706_S_CCES_69_01	474.742	2	520.249	1	y4	50.63	120815928	1341388	2
DISLSDYK	Sigma standards	160706_S_CCES_42_01	474.742	2	520.249	1	y4	50.8	120811568	2043297	2
DISLSDYK	Sigma standards	160706_S_CCES_58_01	474.742	2	520.249	1	y4	50.68	119373536	1794434	2
DISLSDYK	Sigma standards	160706_S_CCES_22_01	474.742	2	520.249	1	y4	52.95	118929416	1884757	2
DISLSDYK	Sigma standards	160706_S_CCES_26_01	474.742	2	520.249	1	y4	52.87	117416568	2362724	2
DISLSDYK	Sigma standards	160706_S_CCES_71_01	474.742	2	520.249	1	y4	50.64	117053784	2027748	2
DISLSDYK	Sigma standards	160721_S_CCES_22_01	474.742	2	520.249	1	y4	53.14	116619400	2918083	2
DISLSDYK	Sigma standards	160721_S_CCES_41_01	474.742	2	520.249	1	y4	51.13	115816952	3386466	2
DISLSDYK	Sigma standards	160706_S_CCES_76_01	474.742	2	520.249	1	y4	51.87	115211816	1906626	2
DISLSDYK	Sigma standards	160721_S_CCES_54_01	474.742	2	520.249	1	y4	52.64	114376400	939430	2
DISLSDYK	Sigma standards	160721_S_CCES_43_01	474.742	2	520.249	1	y4	52.55	113465520	953556	2
DISLSDYK	Sigma standards	160706_S_CCES_21_01	474.742	2	520.249	1	y4	51.64	113293320	615471	2
DISLSDYK	Sigma standards	160706_S_CCES_20_01	474.742	2	520.249	1	y4	52.52	111159712	2053450	2
DISLSDYK	Sigma standards	160706_S_CCES_30_01	474.742	2	520.249	1	y4	52.34	110904368	2534788	2
DISLSDYK	Sigma standards	160706_S_CCES_78_01	474.742	2	520.249	1	y4	52.54	109494024	1712993	2
DISLSDYK	Sigma standards	160721_S_CCES_51_01	474.742	2	520.249	1	y4	53.02	109391664	2529693	2
DISLSDYK	Sigma standards	160706_S_CCES_34_01	474.742	2	520.249	1	y4	52.05	109368120	1957055	2
DISLSDYK	Sigma standards	160721_S_CCES_49_01	474.742	2	520.249	1	y4	51.68	109130232	2294519	2
DISLSDYK	Sigma standards	160721_S_CCES_23_01	474.742	2	520.249	1	y4	53.17	109054064	1178581	2
DISLSDYK	Sigma standards	160706_S_CCES_47_01	474.742	2	520.249	1	y4	50.21	108295736	1785045	2
DISLSDYK	Sigma standards	160706_S_CCES_83_01	474.742	2	520.249	1	y4	50.29	107081960	650416	2
DISLSDYK	Sigma standards	160721_S_CCES_29_01	474.742	2	520.249	1	y4	50.43	107058200	1817712	2
DISLSDYK	Sigma standards	160721_S_CCES_21_01	474.742	2	520.249	1	y4	52.57	106806584	1034839	2
DISLSDYK	Sigma standards	160721_S_CCES_20_01	474.742	2	520.249	1	y4	53.34	105927856	1973700	2
DISLSDYK	Sigma standards	160721_S_CCES_18_01	474.742	2	520.249	1	y4	50.25	104233280	821596	2
DISLSDYK	Sigma standards	160706_S_CCES_48_01	474.742	2	520.249	1	y4	52.28	103247424	3514716	2
DISLSDYK	Sigma standards	160706_S_CCES_84_01	474.742	2	520.249	1	y4	53.25	102833792	1260652	2
DISLSDYK	Sigma standards	160706_S_CCES_67_01	474.742	2	520.249	1	y4	50.31	102067000	2052198	2
DISLSDYK	Sigma standards	160706_S_CCES_62_01	474.742	2	520.249	1	y4	51.6	101980784	1149514	2
DISLSDYK	Sigma standards	160706_S_CCES_35_01	474.742	2	520.249	1	y4	50.74	100456568	1668645	2
DISLSDYK	Sigma standards	160721_S_CCES_11_01	474.742	2	520.249	1	y4	51.33	100302752	495064	2
DISLSDYK	Sigma standards	160706_S_CCES_82_01	474.742	2	520.249	1	y4	52.02	100156728	1836486	2
DISLSDYK	Sigma standards	160721_S_CCES_30_01	474.742	2	520.249	1	y4	49.95	99764336	2375830	2
DISLSDYK	Sigma standards	160706_S_CCES_38_01	474.742	2	520.249	1	y4	50.84	99762768	1170257	2
DISLSDYK	Sigma standards	160706_S_CCES_27_01	474.742	2	520.249	1	y4	50.61	98454536	2514425	2
DISLSDYK	Sigma standards	160706_S_CCES_63_01	474.742	2	633.333	1	y5	51.93	98114376	1517806	3
DISLSDYK	Sigma standards	160721_S_CCES_13_01	474.742	2	520.249	1	y4	52.46	97949248	1553943	2
DISLSDYK	Sigma standards	160706_S_CCES_57_01	474.742	2	633.333	1	y5	51.98	97742880	1317754	3
DISLSDYK	Sigma standards	160706_S_CCES_75_01	474.742	2	520.249	1	y4	51.38	97305232	1244235	2
DISLSDYK	Sigma standards	160706_S_CCES_60_01	474.742	2	520.249	1	y4	50.44	97201152	1440310	2
DISLSDYK	Sigma standards	160721_S_CCES_12_01	474.742	2	520.249	1	y4	52.43	96276200	2064300	2
DISLSDYK	Sigma standards	160706_S_CCES_43_01	474.742	2	633.333	1	y5	54.34	96109960	1180208	3
DISLSDYK	Sigma standards	160706_S_CCES_61_01	474.742	2	520.249	1	y4	51.71	95047152	2725724	2
DISLSDYK	Sigma standards	160721_S_CCES_28_01	474.742	2	520.249	1	y4	50.63	94850824	844284	2
DISLSDYK	Sigma standards	160721_S_CCES_34_01	474.742	2	520.249	1	y4	51.23	94622240	2233084	2
DISLSDYK	Sigma standards	160721_S_CCES_32_01	474.742	2	520.249	1	y4	50.21	93599552	2396962	2
DISLSDYK	Sigma standards	160706_S_CCES_19_01	474.742	2	520.249	1	y4	52.36	93402952	1136682	2
DISLSDYK	Sigma standards	160706_S_CCES_50_01	474.742	2	633.333	1	y5	50.73	93240888	1522641	3
DISLSDYK	Sigma standards	160721_S_CCES_14_01	474.742	2	633.333	1	y5	51.74	92962208	1911453	3
DISLSDYK	Sigma standards	160706_S_CCES_25_01	474.742	2	520.249	1	y4	50.59	92663504	2387890	2
DISLSDYK	Sigma standards	160706_S_CCES_33_02	474.742	2	520.249	1	y4	50.72	92612408	2122547	2
DISLSDYK	Sigma standards	160721_S_CCES_26_01	474.742	2	520.249	1	y4	50.58	92181776	1284722	2
DISLSDYK	Sigma standards	160721_S_CCES_36_01	474.742	2	633.333	1	y5	51.61	92126896	843378	3
DISLSDYK	Sigma standards	160706_S_CCES_41_01	474.742	2	633.333	1	y5	51.61	92052136	1022977	3
DISLSDYK	Sigma standards	160721_S_CCES_19_01	474.742	2	520.249	1	y4	51.69	91193000	741694	2
DISLSDYK	Sigma standards	160721_S_CCES_24_01	474.742	2	520.249	1	y4	52.14	91112696	1902016	2
DISLSDYK	Sigma standards	160706_S_CCES_24_01	474.742	2	520.249	1	y4	52.68	91003696	1189959	2
DISLSDYK	Sigma standards	160706_S_CCES_68_01	474.742	2	520.249	1	y4	51.38	90953144	754682	2
DISLSDYK	Sigma standards	160721_S_CCES_50_01	474.742	2	520.249	1	y4	51.54	90556472	2453193	2
DISLSDYK	Sigma standards	160721_S_CCES_35_01	474.742	2	520.249	1	y4	51.52	90504392	543719	2
DISLSDYK	Sigma standards	160706_S_CCES_86_01	474.742	2	520.249	1	y4	52.22	90308056	878169	2
DISLSDYK	Sigma standards	160706_S_CCES_53_01	474.742	2	520.249	1	y4	51.39	90306104	1131110	2
DISLSDYK	Sigma standards	160706_S_CCES_81_01	474.742	2	520.249	1	y4	51.5	89569904	1771928	2
DISLSDYK	Sigma standards	160721_S_CCES_27_01	474.742	2	520.249	1	y4	55.43	89377864	613169	2
DISLSDYK	Sigma standards	160721_S_CCES_45_01	474.742	2	520.249	1	y4	51.79	88637176	974577	2
DISLSDYK	Sigma standards	160721_S_CCES_16_01	474.742	2	520.249	1	y4	50.57	88403040	1210924	2
DISLSDYK	Sigma standards	160706_S_CCES_70_01	474.742	2	520.249	1	y4	51.48	88111232	1547517	2
DISLSDYK	Sigma standards	160706_S_CCES_65_01	474.742	2	520.249	1	y4	51.96	88085440	1072520	2
DISLSDYK	Sigma standards	160706_S_CCES_51_01	474.742	2	520.249	1	y4	51.53	87891624	2314895	2
DISLSDYK	Sigma standards	160706_S_CCES_66_01	474.742	2	520.249	1	y4	51.61	87600208	1909769	2
DISLSDYK	Sigma standards	160706_S_CCES_77_02	474.742	2	520.249	1	y4	50.46	87582384	1383818	2
DISLSDYK	Sigma standards	160706_S_CCES_44_01	474.742	2	520.249	1	y4	51.44	87546704	957092	2
DISLSDYK	Sigma standards	160706_S_CCES_52_01	474.742	2	520.249	1	y4	52.02	86353256	741981	2
DISLSDYK	Sigma standards	160706_S_CCES_28_01	474.742	2	520.249	1	y4	52.03	86177104	749000	2
DISLSDYK	Sigma standards	160706_S_CCES_31_01	474.742	2	633.333	1	y5	51.63	86158656	1808995	3
DISLSDYK	Sigma standards	160706_S_CCES_40_01	474.742	2	520.249	1	y4	51.95	85931808	898409	2
DISLSDYK	Sigma standards	160721_S_CCES_15_01	474.742	2	520.249	1	y4	51.63	85812384	2933614	2
DISLSDYK	Sigma standards	160721_S_CCES_37_01	474.742	2	633.333	1	y5	51.86	85246624	995284	3
DISLSDYK	Sigma standards	160721_S_CCES_46_01	474.742	2	520.249	1	y4	52.19	84527088	1771921	2
DISLSDYK	Sigma standards	160706_S_CCES_79_01	474.742	2	520.249	1	y4	51.52	84512920	1629288	2
DISLSDYK	Sigma standards	160721_S_CCES_47_01	474.742	2	520.249	1	y4	52.46	84212160	779765	2
DISLSDYK	Sigma standards	160721_S_CCES_31_01	474.742	2	633.333	1	y5	51.58	83146456	676186	3
DISLSDYK	Sigma standards	160721_S_CCES_48_01	474.742	2	520.249	1	y4	51.6	83069008	2420171	2
DISLSDYK	Sigma standards	160706_S_CCES_74_01	474.742	2	520.249	1	y4	51.63	82930296	1663666	2
DISLSDYK	Sigma standards	160706_S_CCES_45_01	474.742	2	520.249	1	y4	52.22	82732928	1849413	2
DISLSDYK	Sigma standards	160721_S_CCES_42_01	474.742	2	633.333	1	y5	51.56	82032920	1538577	3
DISLSDYK	Sigma standards	160721_S_CCES_39_01	474.742	2	520.249	1	y4	51.76	82029000	1296588	2
DISLSDYK	Sigma standards	160706_S_CCES_29_02	474.742	2	520.249	1	y4	50.45	81189944	693276	2
DISLSDYK	Sigma standards	160706_S_CCES_72_01	474.742	2	520.249	1	y4	51.62	81076040	766594	2
DISLSDYK	Sigma standards	160706_S_CCES_37_01	474.742	2	520.249	1	y4	51.81	80989448	1227483	2
DISLSDYK	Sigma standards	160706_S_CCES_36_01	474.742	2	633.333	1	y5	51.63	79252416	679349	3
DISLSDYK	Sigma standards	160721_S_CCES_17_01	474.742	2	633.333	1	y5	51.72	78782112	1560328	3
DISLSDYK	Sigma standards	160706_S_CCES_39_01	474.742	2	633.333	1	y5	50.6	78483392	689717	3
DISLSDYK	Sigma standards	160706_S_CCES_85_01	474.742	2	520.249	1	y4	52.11	77680152	1270913	2
DISLSDYK	Sigma standards	160721_S_CCES_40_01	474.742	2	633.333	1	y5	52.02	77489072	1361852	3
DISLSDYK	Sigma standards	160706_S_CCES_64_01	474.742	2	520.249	1	y4	52.53	75745024	1406088	2
DISLSDYK	Sigma standards	160706_S_CCES_87_01	474.742	2	633.333	1	y5	53.52	75521208	664724	3
DISLSDYK	Sigma standards	160721_S_CCES_44_01	474.742	2	520.249	1	y4	51.64	75469160	778639	2
DISLSDYK	Sigma standards	160721_S_CCES_57_01	474.742	2	633.333	1	y5	50.59	75016032	955661	3
DISLSDYK	Sigma standards	160706_S_CCES_80_01	474.742	2	633.333	1	y5	50.88	74674104	1029087	3
DISLSDYK	Sigma standards	160721_S_CCES_53_01	474.742	2	520.249	1	y4	51.45	73714448	1080011	2
DISLSDYK	Sigma standards	160706_S_CCES_32_01	474.742	2	520.249	1	y4	51.66	72886648	2314361	2
DISLSDYK	Sigma standards	160706_S_CCES_73_01	474.742	2	633.333	1	y5	51.33	69677768	1437534	3
DISLSDYK	Sigma standards	160706_S_CCES_23_01	474.742	2	633.333	1	y5	52.73	68531592	974701	3
DISLSDYK	Sigma standards	160721_S_CCES_25_01	474.742	2	633.333	1	y5	53.02	68207736	1572873	3
DISLSDYK	Sigma standards	160721_S_CCES_52_01	474.742	2	633.333	1	y5	51.38	67056104	1340264	3
DISLSDYK	Sigma standards	160721_S_CCES_56_01	474.742	2	633.333	1	y5	50.58	66933172	1341275	3
DISLSDYK	Sigma standards	160721_S_CCES_33_01	474.742	2	633.333	1	y5	50.11	65405728	721032	3
DISLSDYK	Sigma standards	160706_S_CCES_56_01	474.742	2	633.333	1	y5	52.28	65055424	489946	3
DISLSDYK	Sigma standards	160721_S_CCES_38_01	474.742	2	633.333	1	y5	50.41	63960984	1559057	3
DISLSDYK	Sigma standards	160706_S_CCES_46_01	474.742	2	633.333	1	y5	50.21	63838752	1378074	3
DISLSDYK	Sigma standards	160706_S_CCES_22_01	474.742	2	633.333	1	y5	52.95	63813944	0	3
DISLSDYK	Sigma standards	160706_S_CCES_26_01	474.742	2	633.333	1	y5	52.87	63172252	1287619	3
DISLSDYK	Sigma standards	160721_S_CCES_55_01	474.742	2	633.333	1	y5	52.97	62991348	1249473	3
DISLSDYK	Sigma standards	160706_S_CCES_54_01	474.742	2	633.333	1	y5	52.8	62736160	1628647	3
DISLSDYK	Sigma standards	160706_S_CCES_59_01	474.742	2	633.333	1	y5	52.58	62339216	1362561	3
DISLSDYK	Sigma standards	160706_S_CCES_69_01	474.742	2	633.333	1	y5	50.63	62255688	832621	3
DISLSDYK	Sigma standards	160706_S_CCES_42_01	474.742	2	633.333	1	y5	50.8	61435904	884808	3
DISLSDYK	Sigma standards	160721_S_CCES_22_01	474.742	2	633.333	1	y5	53.14	61382920	1240952	3
DISLSDYK	Sigma standards	160706_S_CCES_58_01	474.742	2	633.333	1	y5	50.68	60632292	728673	3
DISLSDYK	Sigma standards	160706_S_CCES_20_01	474.742	2	633.333	1	y5	52.47	60059460	994483	3
DISLSDYK	Sigma standards	160721_S_CCES_41_01	474.742	2	633.333	1	y5	51.13	59978160	1190004	3
DISLSDYK	Sigma standards	160706_S_CCES_71_01	474.742	2	633.333	1	y5	50.64	59485396	712974	3
DISLSDYK	Sigma standards	160706_S_CCES_76_01	474.742	2	633.333	1	y5	51.87	59427336	984235	3
DISLSDYK	Sigma standards	160721_S_CCES_43_01	474.742	2	633.333	1	y5	52.55	58547904	569279	3
DISLSDYK	Sigma standards	160706_S_CCES_34_01	474.742	2	633.333	1	y5	52.05	58240176	782068	3
DISLSDYK	Sigma standards	160721_S_CCES_54_01	474.742	2	633.333	1	y5	52.59	58099568	588400	3
DISLSDYK	Sigma standards	160706_S_CCES_78_01	474.742	2	633.333	1	y5	52.54	57781640	1104420	3
DISLSDYK	Sigma standards	160721_S_CCES_51_01	474.742	2	633.333	1	y5	53.07	57145444	1165668	3
DISLSDYK	Sigma standards	160706_S_CCES_21_01	474.742	2	633.333	1	y5	51.64	56582068	295464	3
DISLSDYK	Sigma standards	160706_S_CCES_30_01	474.742	2	633.333	1	y5	52.29	56302624	882949	3
DISLSDYK	Sigma standards	160721_S_CCES_23_01	474.742	2	633.333	1	y5	53.17	55548668	491565	3
DISLSDYK	Sigma standards	160721_S_CCES_21_01	474.742	2	633.333	1	y5	52.57	55258688	545206	3
DISLSDYK	Sigma standards	160706_S_CCES_84_01	474.742	2	633.333	1	y5	53.2	55210616	774597	3
DISLSDYK	Sigma standards	160706_S_CCES_48_01	474.742	2	633.333	1	y5	52.28	55210224	1305896	3
DISLSDYK	Sigma standards	160706_S_CCES_83_01	474.742	2	633.333	1	y5	50.29	55197744	346810	3
DISLSDYK	Sigma standards	160721_S_CCES_29_01	474.742	2	633.333	1	y5	50.43	54855920	753554	3
DISLSDYK	Sigma standards	160721_S_CCES_49_01	474.742	2	633.333	1	y5	51.68	54254180	1420231	3
DISLSDYK	Sigma standards	160721_S_CCES_20_01	474.742	2	633.333	1	y5	53.34	53535240	769243	3
DISLSDYK	Sigma standards	160721_S_CCES_30_01	474.742	2	633.333	1	y5	49.95	53395620	1240753	3
DISLSDYK	Sigma standards	160706_S_CCES_38_01	474.742	2	633.333	1	y5	50.84	53144960	0	3
DISLSDYK	Sigma standards	160706_S_CCES_47_01	474.742	2	633.333	1	y5	50.26	53080088	881157	3
DISLSDYK	Sigma standards	160706_S_CCES_62_01	474.742	2	633.333	1	y5	51.55	52737308	284831	3
DISLSDYK	Sigma standards	160706_S_CCES_67_01	474.742	2	633.333	1	y5	50.31	52640880	1334435	3
DISLSDYK	Sigma standards	160721_S_CCES_18_01	474.742	2	633.333	1	y5	50.25	52480280	567286	3
DISLSDYK	Sigma standards	160706_S_CCES_35_01	474.742	2	633.333	1	y5	50.74	51690724	192470	3
DISLSDYK	Sigma standards	160721_S_CCES_11_01	474.742	2	633.333	1	y5	51.33	50953388	313955	3
DISLSDYK	Sigma standards	160706_S_CCES_82_01	474.742	2	633.333	1	y5	51.97	50572672	903854	3
DISLSDYK	Sigma standards	160721_S_CCES_34_01	474.742	2	633.333	1	y5	51.23	50523780	983937	3
DISLSDYK	Sigma standards	160721_S_CCES_28_01	474.742	2	633.333	1	y5	50.63	50467672	0	3
DISLSDYK	Sigma standards	160706_S_CCES_27_01	474.742	2	633.333	1	y5	50.61	50342332	1965048	3
DISLSDYK	Sigma standards	160706_S_CCES_60_01	474.742	2	633.333	1	y5	50.44	50294072	862708	3
DISLSDYK	Sigma standards	160706_S_CCES_75_01	474.742	2	633.333	1	y5	51.38	49503408	806669	3
DISLSDYK	Sigma standards	160706_S_CCES_86_01	474.742	2	633.333	1	y5	52.22	49320756	357836	3
DISLSDYK	Sigma standards	160721_S_CCES_12_01	474.742	2	633.333	1	y5	52.43	49264084	949813	3
DISLSDYK	Sigma standards	160706_S_CCES_19_01	474.742	2	633.333	1	y5	52.36	49190732	527237	3
DISLSDYK	Sigma standards	160721_S_CCES_13_01	474.742	2	633.333	1	y5	52.4	49034720	510648	3
DISLSDYK	Sigma standards	160706_S_CCES_68_01	474.742	2	633.333	1	y5	51.38	48201812	538458	3
DISLSDYK	Sigma standards	160721_S_CCES_26_01	474.742	2	633.333	1	y5	50.58	48044400	831587	3
DISLSDYK	Sigma standards	160706_S_CCES_77_02	474.742	2	633.333	1	y5	50.51	47901944	713279	3
DISLSDYK	Sigma standards	160706_S_CCES_61_01	474.742	2	633.333	1	y5	51.71	47556744	1283744	3
DISLSDYK	Sigma standards	160721_S_CCES_27_01	474.742	2	633.333	1	y5	55.43	47464680	232690	3
DISLSDYK	Sigma standards	160706_S_CCES_65_01	474.742	2	633.333	1	y5	51.96	47372220	179324	3
DISLSDYK	Sigma standards	160706_S_CCES_24_01	474.742	2	633.333	1	y5	52.73	47232132	507545	3
DISLSDYK	Sigma standards	160721_S_CCES_50_01	474.742	2	633.333	1	y5	51.54	47205880	805231	3
DISLSDYK	Sigma standards	160721_S_CCES_45_01	474.742	2	633.333	1	y5	51.79	46407992	370890	3
DISLSDYK	Sigma standards	160706_S_CCES_33_02	474.742	2	633.333	1	y5	50.72	46212332	1093501	3
DISLSDYK	Sigma standards	160721_S_CCES_32_01	474.742	2	633.333	1	y5	50.21	45903236	1119353	3
DISLSDYK	Sigma standards	160721_S_CCES_19_01	474.742	2	633.333	1	y5	51.74	45902556	299160	3
DISLSDYK	Sigma standards	160706_S_CCES_66_01	474.742	2	633.333	1	y5	51.61	45813000	0	3
DISLSDYK	Sigma standards	160706_S_CCES_53_01	474.742	2	633.333	1	y5	51.39	45783952	0	3
DISLSDYK	Sigma standards	160706_S_CCES_44_01	474.742	2	633.333	1	y5	51.44	45601492	0	3
DISLSDYK	Sigma standards	160721_S_CCES_48_01	474.742	2	633.333	1	y5	51.6	45585840	1005726	3
DISLSDYK	Sigma standards	160706_S_CCES_25_01	474.742	2	633.333	1	y5	50.59	45566364	1431671	3
DISLSDYK	Sigma standards	160721_S_CCES_24_01	474.742	2	633.333	1	y5	52.14	45319544	843689	3
DISLSDYK	Sigma standards	160721_S_CCES_35_01	474.742	2	633.333	1	y5	51.52	45093528	169267	3
DISLSDYK	Sigma standards	160706_S_CCES_28_01	474.742	2	633.333	1	y5	52.03	44910608	299855	3
DISLSDYK	Sigma standards	160721_S_CCES_47_01	474.742	2	633.333	1	y5	52.46	44812040	856078	3
DISLSDYK	Sigma standards	160721_S_CCES_16_01	474.742	2	633.333	1	y5	50.57	44752624	564153	3
DISLSDYK	Sigma standards	160706_S_CCES_70_01	474.742	2	633.333	1	y5	51.48	44544576	388639	3
DISLSDYK	Sigma standards	160706_S_CCES_81_01	474.742	2	633.333	1	y5	51.5	44299736	848905	3
DISLSDYK	Sigma standards	160706_S_CCES_51_01	474.742	2	633.333	1	y5	51.53	43982316	1138176	3
DISLSDYK	Sigma standards	160706_S_CCES_52_01	474.742	2	633.333	1	y5	51.97	43917748	336767	3
DISLSDYK	Sigma standards	160721_S_CCES_15_01	474.742	2	633.333	1	y5	51.63	43617956	969828	3
DISLSDYK	Sigma standards	160706_S_CCES_40_01	474.742	2	633.333	1	y5	51.95	43582872	381320	3
DISLSDYK	Sigma standards	160706_S_CCES_72_01	474.742	2	633.333	1	y5	51.62	42705380	442946	3
DISLSDYK	Sigma standards	160706_S_CCES_37_01	474.742	2	633.333	1	y5	51.81	42530420	0	3
DISLSDYK	Sigma standards	160721_S_CCES_46_01	474.742	2	633.333	1	y5	52.19	42275348	755013	3
DISLSDYK	Sigma standards	160706_S_CCES_79_01	474.742	2	633.333	1	y5	51.52	42201068	767270	3
DISLSDYK	Sigma standards	160706_S_CCES_85_01	474.742	2	633.333	1	y5	52.11	41362264	0	3
DISLSDYK	Sigma standards	160706_S_CCES_45_01	474.742	2	633.333	1	y5	52.22	41147540	729709	3
DISLSDYK	Sigma standards	160706_S_CCES_29_02	474.742	2	633.333	1	y5	50.45	41140400	0	3
DISLSDYK	Sigma standards	160721_S_CCES_39_01	474.742	2	633.333	1	y5	51.76	40824032	881362	3
DISLSDYK	Sigma standards	160706_S_CCES_74_01	474.742	2	633.333	1	y5	51.63	39830560	648716	3
DISLSDYK	Sigma standards	160721_S_CCES_44_01	474.742	2	633.333	1	y5	51.64	39418260	58609	3
DISLSDYK	Sigma standards	160706_S_CCES_64_01	474.742	2	633.333	1	y5	52.53	39348624	484791	3
DISLSDYK	Sigma standards	160706_S_CCES_32_01	474.742	2	633.333	1	y5	51.66	38286864	0	3
DISLSDYK	Sigma standards	160721_S_CCES_53_01	474.742	2	633.333	1	y5	51.45	37859720	250262	3
GLFIIDDK	Sigma standards	160706_S_CCES_43_01	464.765	2	498.265	1	y4	74.79	468597504	1469006	1
GLFIIDDK	Sigma standards	160706_S_CCES_43_01	464.765	2	758.417	1	y6	74.79	425189120	1354552	2
GLFIIDDK	Sigma standards	160721_S_CCES_14_01	464.765	2	498.265	1	y4	71.48	422954752	3037448	1
GLFIIDDK	Sigma standards	160706_S_CCES_63_01	464.765	2	498.265	1	y4	71.84	419136768	1587221	1
GLFIIDDK	Sigma standards	160706_S_CCES_57_01	464.765	2	498.265	1	y4	71.81	418203104	2722725	1
GLFIIDDK	Sigma standards	160706_S_CCES_50_01	464.765	2	498.265	1	y4	70.2	403882880	798997	1
GLFIIDDK	Sigma standards	160706_S_CCES_36_01	464.765	2	498.265	1	y4	71.5	395305568	4343404	1
GLFIIDDK	Sigma standards	160721_S_CCES_14_01	464.765	2	758.417	1	y6	71.51	389239616	2730425	2
GLFIIDDK	Sigma standards	160706_S_CCES_41_01	464.765	2	498.265	1	y4	71.59	382548032	4350329	1
GLFIIDDK	Sigma standards	160721_S_CCES_36_01	464.765	2	498.265	1	y4	71.66	375874720	1720882	1
GLFIIDDK	Sigma standards	160706_S_CCES_57_01	464.765	2	758.417	1	y6	71.81	375282112	2387638	2
GLFIIDDK	Sigma standards	160706_S_CCES_63_01	464.765	2	758.417	1	y6	71.84	373044064	1428141	2
GLFIIDDK	Sigma standards	160721_S_CCES_31_01	464.765	2	498.265	1	y4	71.49	365910592	1866043	1
GLFIIDDK	Sigma standards	160706_S_CCES_31_01	464.765	2	498.265	1	y4	71.51	363631648	1872780	1
GLFIIDDK	Sigma standards	160706_S_CCES_50_01	464.765	2	758.417	1	y6	70.2	356312256	668094	2
GLFIIDDK	Sigma standards	160706_S_CCES_36_01	464.765	2	758.417	1	y6	71.5	355517728	4000729	2
GLFIIDDK	Sigma standards	160721_S_CCES_42_01	464.765	2	498.265	1	y4	71.47	354884736	2495478	1
GLFIIDDK	Sigma standards	160721_S_CCES_40_01	464.765	2	498.265	1	y4	71.63	352703456	4091856	1
GLFIIDDK	Sigma standards	160706_S_CCES_41_01	464.765	2	758.417	1	y6	71.59	349656928	3743752	2
GLFIIDDK	Sigma standards	160721_S_CCES_36_01	464.765	2	758.417	1	y6	71.66	341482240	1321518	2
GLFIIDDK	Sigma standards	160721_S_CCES_37_01	464.765	2	498.265	1	y4	71.74	336531872	1371049	1
GLFIIDDK	Sigma standards	160706_S_CCES_87_01	464.765	2	498.265	1	y4	73.69	330494016	700310	1
GLFIIDDK	Sigma standards	160721_S_CCES_31_01	464.765	2	758.417	1	y6	71.49	328303808	1668471	2
GLFIIDDK	Sigma standards	160706_S_CCES_31_01	464.765	2	758.417	1	y6	71.51	320915424	1721374	2
GLFIIDDK	Sigma standards	160721_S_CCES_17_01	464.765	2	498.265	1	y4	71.67	318629984	3547188	1
GLFIIDDK	Sigma standards	160721_S_CCES_42_01	464.765	2	758.417	1	y6	71.47	317618336	2048911	2
GLFIIDDK	Sigma standards	160721_S_CCES_40_01	464.765	2	758.417	1	y6	71.63	315624672	3493145	2
GLFIIDDK	Sigma standards	160706_S_CCES_39_01	464.765	2	498.265	1	y4	70.43	312112032	1463800	1
GLFIIDDK	Sigma standards	160706_S_CCES_26_01	464.765	2	498.265	1	y4	73.15	309203008	2826107	1
GLFIIDDK	Sigma standards	160706_S_CCES_43_01	464.765	2	611.349	1	y5	74.79	304841568	897494	3
GLFIIDDK	Sigma standards	160706_S_CCES_87_01	464.765	2	758.417	1	y6	73.69	302498432	658340	2
GLFIIDDK	Sigma standards	160706_S_CCES_54_01	464.765	2	498.265	1	y4	73.08	299448000	1702180	1
GLFIIDDK	Sigma standards	160721_S_CCES_22_01	464.765	2	498.265	1	y4	73.53	295233088	636981	1
GLFIIDDK	Sigma standards	160721_S_CCES_25_01	464.765	2	498.265	1	y4	73.19	293164640	376162	1
GLFIIDDK	Sigma standards	160721_S_CCES_57_01	464.765	2	498.265	1	y4	70.31	292235840	1169497	1
GLFIIDDK	Sigma standards	160706_S_CCES_23_01	464.765	2	498.265	1	y4	73.21	292049664	3127512	1
GLFIIDDK	Sigma standards	160721_S_CCES_37_01	464.765	2	758.417	1	y6	71.74	288570400	1195017	2
GLFIIDDK	Sigma standards	160721_S_CCES_23_01	464.765	2	498.265	1	y4	73.55	286723296	729748	1
GLFIIDDK	Sigma standards	160706_S_CCES_73_01	464.765	2	498.265	1	y4	71.42	285573856	3373651	1
GLFIIDDK	Sigma standards	160706_S_CCES_80_01	464.765	2	498.265	1	y4	70.41	285207872	1064894	1
GLFIIDDK	Sigma standards	160706_S_CCES_26_01	464.765	2	758.417	1	y6	73.15	285038208	2719155	2
GLFIIDDK	Sigma standards	160706_S_CCES_22_01	464.765	2	498.265	1	y4	73.24	281628512	3295713	1
GLFIIDDK	Sigma standards	160721_S_CCES_51_01	464.765	2	498.265	1	y4	73.46	278884416	738387	1
GLFIIDDK	Sigma standards	160721_S_CCES_22_01	464.765	2	758.417	1	y6	73.53	275784576	625355	2
GLFIIDDK	Sigma standards	160721_S_CCES_33_01	464.765	2	498.265	1	y4	70.09	275777728	1650645	1
GLFIIDDK	Sigma standards	160706_S_CCES_63_01	464.765	2	611.349	1	y5	71.84	275229888	998535	3
GLFIIDDK	Sigma standards	160721_S_CCES_43_01	464.765	2	498.265	1	y4	72.55	274573248	751226	1
GLFIIDDK	Sigma standards	160721_S_CCES_14_01	464.765	2	611.349	1	y5	71.48	273249216	2060962	3
GLFIIDDK	Sigma standards	160706_S_CCES_54_01	464.765	2	758.417	1	y6	73.08	273130304	1329884	2
GLFIIDDK	Sigma standards	160706_S_CCES_39_01	464.765	2	758.417	1	y6	70.43	271721280	1208245	2
GLFIIDDK	Sigma standards	160721_S_CCES_55_01	464.765	2	498.265	1	y4	72.77	269869856	1621607	1
GLFIIDDK	Sigma standards	160706_S_CCES_57_01	464.765	2	611.349	1	y5	71.81	269304096	1731547	3
GLFIIDDK	Sigma standards	160721_S_CCES_38_01	464.765	2	498.265	1	y4	70.25	269085856	798141	1
GLFIIDDK	Sigma standards	160706_S_CCES_23_01	464.765	2	758.417	1	y6	73.21	268491872	2724342	2
GLFIIDDK	Sigma standards	160721_S_CCES_17_01	464.765	2	758.417	1	y6	71.67	268434608	3108484	2
GLFIIDDK	Sigma standards	160721_S_CCES_52_01	464.765	2	498.265	1	y4	70.56	268124256	3420885	1
GLFIIDDK	Sigma standards	160706_S_CCES_22_01	464.765	2	758.417	1	y6	73.24	263507840	3042076	2
GLFIIDDK	Sigma standards	160706_S_CCES_50_01	464.765	2	611.349	1	y5	70.2	260654768	557656	3
GLFIIDDK	Sigma standards	160721_S_CCES_25_01	464.765	2	758.417	1	y6	73.19	259821040	370457	2
GLFIIDDK	Sigma standards	160721_S_CCES_54_01	464.765	2	498.265	1	y4	72.75	258974816	2418256	1
GLFIIDDK	Sigma standards	160721_S_CCES_51_01	464.765	2	758.417	1	y6	73.41	257261536	576473	2
GLFIIDDK	Sigma standards	160721_S_CCES_23_01	464.765	2	758.417	1	y6	73.55	255910240	846185	2
GLFIIDDK	Sigma standards	160706_S_CCES_36_01	464.765	2	611.349	1	y5	71.5	255813792	2880244	3
GLFIIDDK	Sigma standards	160706_S_CCES_73_01	464.765	2	758.417	1	y6	71.37	254387056	2871480	2
GLFIIDDK	Sigma standards	160721_S_CCES_49_01	464.765	2	498.265	1	y4	71.31	253366704	3038112	1
GLFIIDDK	Sigma standards	160706_S_CCES_20_01	464.765	2	498.265	1	y4	72.56	252488464	1083296	1
GLFIIDDK	Sigma standards	160706_S_CCES_69_01	464.765	2	498.265	1	y4	70.51	251363424	1592678	1
GLFIIDDK	Sigma standards	160706_S_CCES_71_01	464.765	2	498.265	1	y4	70.32	251351872	1356316	1
GLFIIDDK	Sigma standards	160706_S_CCES_78_01	464.765	2	498.265	1	y4	72.58	249405968	1922312	1
GLFIIDDK	Sigma standards	160706_S_CCES_80_01	464.765	2	758.417	1	y6	70.41	249086416	988529	2
GLFIIDDK	Sigma standards	160721_S_CCES_57_01	464.765	2	758.417	1	y6	70.31	248915936	956114	2
GLFIIDDK	Sigma standards	160706_S_CCES_41_01	464.765	2	611.349	1	y5	71.59	247629536	2950224	3
GLFIIDDK	Sigma standards	160706_S_CCES_84_01	464.765	2	498.265	1	y4	73.72	247458464	1259551	1
GLFIIDDK	Sigma standards	160721_S_CCES_43_01	464.765	2	758.417	1	y6	72.55	244012832	580495	2
GLFIIDDK	Sigma standards	160706_S_CCES_46_01	464.765	2	498.265	1	y4	69.91	243736512	1714242	1
GLFIIDDK	Sigma standards	160706_S_CCES_30_01	464.765	2	498.265	1	y4	72.49	243318816	958336	1
GLFIIDDK	Sigma standards	160706_S_CCES_76_01	464.765	2	498.265	1	y4	72.07	242596416	540167	1
GLFIIDDK	Sigma standards	160721_S_CCES_36_01	464.765	2	611.349	1	y5	71.66	242350800	1069647	3
GLFIIDDK	Sigma standards	160706_S_CCES_59_01	464.765	2	498.265	1	y4	72.68	241745504	552494	1
GLFIIDDK	Sigma standards	160706_S_CCES_58_01	464.765	2	498.265	1	y4	70.36	240876496	810851	1
GLFIIDDK	Sigma standards	160721_S_CCES_55_01	464.765	2	758.417	1	y6	72.77	240622800	1407218	2
GLFIIDDK	Sigma standards	160721_S_CCES_31_01	464.765	2	611.349	1	y5	71.49	239840640	1361374	3
GLFIIDDK	Sigma standards	160706_S_CCES_42_01	464.765	2	498.265	1	y4	70.46	239607952	1234732	1
GLFIIDDK	Sigma standards	160721_S_CCES_20_01	464.765	2	498.265	1	y4	73.44	239099040	627894	1
GLFIIDDK	Sigma standards	160706_S_CCES_56_01	464.765	2	498.265	1	y4	72.26	238909248	1566066	1
GLFIIDDK	Sigma standards	160721_S_CCES_21_01	464.765	2	498.265	1	y4	72.6	237650128	693610	1
GLFIIDDK	Sigma standards	160721_S_CCES_33_01	464.765	2	758.417	1	y6	70.09	236504944	1163051	2
GLFIIDDK	Sigma standards	160706_S_CCES_31_01	464.765	2	611.349	1	y5	71.51	236046800	1274968	3
GLFIIDDK	Sigma standards	160706_S_CCES_27_01	464.765	2	498.265	1	y4	70.38	236008928	1702741	1
GLFIIDDK	Sigma standards	160721_S_CCES_52_01	464.765	2	758.417	1	y6	70.56	234962960	2789655	2
GLFIIDDK	Sigma standards	160706_S_CCES_34_01	464.765	2	498.265	1	y4	72.18	232827248	788655	1
GLFIIDDK	Sigma standards	160721_S_CCES_40_01	464.765	2	611.349	1	y5	71.63	231959008	2581392	3
GLFIIDDK	Sigma standards	160721_S_CCES_54_01	464.765	2	758.417	1	y6	72.75	231352576	2279193	2
GLFIIDDK	Sigma standards	160721_S_CCES_42_01	464.765	2	611.349	1	y5	71.47	229755728	1486669	3
GLFIIDDK	Sigma standards	160706_S_CCES_84_01	464.765	2	758.417	1	y6	73.72	228146192	1207647	2
GLFIIDDK	Sigma standards	160721_S_CCES_41_01	464.765	2	498.265	1	y4	70.98	227241920	3016783	1
GLFIIDDK	Sigma standards	160721_S_CCES_26_01	464.765	2	498.265	1	y4	70.27	226751904	2478726	1
GLFIIDDK	Sigma standards	160706_S_CCES_78_01	464.765	2	758.417	1	y6	72.58	226220096	1616716	2
GLFIIDDK	Sigma standards	160706_S_CCES_69_01	464.765	2	758.417	1	y6	70.54	225665840	1327306	2
GLFIIDDK	Sigma standards	160706_S_CCES_20_01	464.765	2	758.417	1	y6	72.56	225157680	927545	2
GLFIIDDK	Sigma standards	160721_S_CCES_49_01	464.765	2	758.417	1	y6	71.27	223683296	2417053	2
GLFIIDDK	Sigma standards	160706_S_CCES_48_01	464.765	2	498.265	1	y4	72.16	223438576	506574	1
GLFIIDDK	Sigma standards	160721_S_CCES_30_01	464.765	2	498.265	1	y4	69.99	220987840	779752	1
GLFIIDDK	Sigma standards	160721_S_CCES_38_01	464.765	2	758.417	1	y6	70.25	220980160	743707	2
GLFIIDDK	Sigma standards	160706_S_CCES_87_01	464.765	2	611.349	1	y5	73.69	219898256	418511	3
GLFIIDDK	Sigma standards	160706_S_CCES_86_01	464.765	2	498.265	1	y4	71.77	218383584	2268385	1
GLFIIDDK	Sigma standards	160706_S_CCES_59_01	464.765	2	758.417	1	y6	72.68	217459856	631826	2
GLFIIDDK	Sigma standards	160721_S_CCES_37_01	464.765	2	611.349	1	y5	71.74	216979760	837353	3
GLFIIDDK	Sigma standards	160721_S_CCES_28_01	464.765	2	498.265	1	y4	70.37	215722400	1722473	1
GLFIIDDK	Sigma standards	160706_S_CCES_68_01	464.765	2	498.265	1	y4	71.22	215421648	1639726	1
GLFIIDDK	Sigma standards	160721_S_CCES_21_01	464.765	2	758.417	1	y6	72.6	215178816	650776	2
GLFIIDDK	Sigma standards	160706_S_CCES_71_01	464.765	2	758.417	1	y6	70.32	215044016	1244996	2
GLFIIDDK	Sigma standards	160706_S_CCES_30_01	464.765	2	758.417	1	y6	72.49	214728320	901768	2
GLFIIDDK	Sigma standards	160706_S_CCES_67_01	464.765	2	498.265	1	y4	69.93	213921280	1068030	1
GLFIIDDK	Sigma standards	160706_S_CCES_35_01	464.765	2	498.265	1	y4	70.61	213658416	1192080	1
GLFIIDDK	Sigma standards	160721_S_CCES_20_01	464.765	2	758.417	1	y6	73.44	213274144	601543	2
GLFIIDDK	Sigma standards	160706_S_CCES_76_01	464.765	2	758.417	1	y6	72.07	213259680	523632	2
GLFIIDDK	Sigma standards	160706_S_CCES_47_01	464.765	2	498.265	1	y4	70	212925504	1283051	1
GLFIIDDK	Sigma standards	160706_S_CCES_58_01	464.765	2	758.417	1	y6	70.36	212069712	704784	2
GLFIIDDK	Sigma standards	160706_S_CCES_34_01	464.765	2	758.417	1	y6	72.18	211853392	708476	2
GLFIIDDK	Sigma standards	160706_S_CCES_46_01	464.765	2	758.417	1	y6	69.91	211633776	1458863	2
GLFIIDDK	Sigma standards	160721_S_CCES_18_01	464.765	2	498.265	1	y4	69.96	211278528	1990586	1
GLFIIDDK	Sigma standards	160721_S_CCES_29_01	464.765	2	498.265	1	y4	70.09	210902656	1555993	1
GLFIIDDK	Sigma standards	160706_S_CCES_56_01	464.765	2	758.417	1	y6	72.26	209239760	1278370	2
GLFIIDDK	Sigma standards	160706_S_CCES_27_01	464.765	2	758.417	1	y6	70.38	208353072	1568299	2
GLFIIDDK	Sigma standards	160706_S_CCES_25_01	464.765	2	498.265	1	y4	70.4	208302416	2575448	1
GLFIIDDK	Sigma standards	160706_S_CCES_42_01	464.765	2	758.417	1	y6	70.46	208224688	1124589	2
GLFIIDDK	Sigma standards	160706_S_CCES_83_01	464.765	2	498.265	1	y4	70.13	207890192	2765082	1
GLFIIDDK	Sigma standards	160706_S_CCES_26_01	464.765	2	611.349	1	y5	73.15	204861648	2005815	3
GLFIIDDK	Sigma standards	160721_S_CCES_17_01	464.765	2	611.349	1	y5	71.67	203693360	2103342	3
GLFIIDDK	Sigma standards	160721_S_CCES_56_01	464.765	2	498.265	1	y4	70.33	202529552	1447206	1
GLFIIDDK	Sigma standards	160721_S_CCES_47_01	464.765	2	498.265	1	y4	71.09	202290432	715832	1
GLFIIDDK	Sigma standards	160721_S_CCES_34_01	464.765	2	498.265	1	y4	71.02	202008080	2321675	1
GLFIIDDK	Sigma standards	160706_S_CCES_39_01	464.765	2	611.349	1	y5	70.43	200989920	803160	3
GLFIIDDK	Sigma standards	160706_S_CCES_62_01	464.765	2	498.265	1	y4	71.39	200813280	2078012	1
GLFIIDDK	Sigma standards	160706_S_CCES_82_01	464.765	2	498.265	1	y4	71.9	199930080	779890	1
GLFIIDDK	Sigma standards	160721_S_CCES_45_01	464.765	2	498.265	1	y4	71.66	199804080	1958140	1
GLFIIDDK	Sigma standards	160706_S_CCES_86_01	464.765	2	758.417	1	y6	71.77	199598704	2079272	2
GLFIIDDK	Sigma standards	160706_S_CCES_61_01	464.765	2	498.265	1	y4	71.47	198699936	944157	1
GLFIIDDK	Sigma standards	160706_S_CCES_37_01	464.765	2	498.265	1	y4	71.67	198487632	679768	1
GLFIIDDK	Sigma standards	160706_S_CCES_70_01	464.765	2	498.265	1	y4	71.31	197591424	865655	1
GLFIIDDK	Sigma standards	160706_S_CCES_38_01	464.765	2	498.265	1	y4	70.47	197181472	1075769	1
GLFIIDDK	Sigma standards	160706_S_CCES_60_01	464.765	2	498.265	1	y4	69.88	196961808	1343447	1
GLFIIDDK	Sigma standards	160721_S_CCES_26_01	464.765	2	758.417	1	y6	70.27	196134352	2124758	2
GLFIIDDK	Sigma standards	160721_S_CCES_27_01	464.765	2	498.265	1	y4	74.4	195401008	1373096	1
GLFIIDDK	Sigma standards	160721_S_CCES_41_01	464.765	2	758.417	1	y6	70.98	195186720	2751474	2
GLFIIDDK	Sigma standards	160706_S_CCES_75_01	464.765	2	498.265	1	y4	71.29	195047472	1154330	1
GLFIIDDK	Sigma standards	160721_S_CCES_32_01	464.765	2	498.265	1	y4	70.02	194716256	820198	1
GLFIIDDK	Sigma standards	160706_S_CCES_52_01	464.765	2	498.265	1	y4	71.51	194625744	431104	1
GLFIIDDK	Sigma standards	160706_S_CCES_24_01	464.765	2	498.265	1	y4	72.47	194384448	287118	1
GLFIIDDK	Sigma standards	160706_S_CCES_54_01	464.765	2	611.349	1	y5	73.08	193962704	901088	3
GLFIIDDK	Sigma standards	160706_S_CCES_51_01	464.765	2	498.265	1	y4	71.25	193917520	225212	1
GLFIIDDK	Sigma standards	160706_S_CCES_23_01	464.765	2	611.349	1	y5	73.21	193775040	2106242	3
GLFIIDDK	Sigma standards	160706_S_CCES_68_01	464.765	2	758.417	1	y6	71.22	193391504	1316355	2
GLFIIDDK	Sigma standards	160721_S_CCES_50_01	464.765	2	498.265	1	y4	71.32	193390288	1747604	1
GLFIIDDK	Sigma standards	160721_S_CCES_22_01	464.765	2	611.349	1	y5	73.53	192870768	521455	3
GLFIIDDK	Sigma standards	160706_S_CCES_65_01	464.765	2	498.265	1	y4	71.5	192869264	368879	1
GLFIIDDK	Sigma standards	160721_S_CCES_30_01	464.765	2	758.417	1	y6	69.99	192811344	764099	2
GLFIIDDK	Sigma standards	160706_S_CCES_44_01	464.765	2	498.265	1	y4	71.2	192803888	2833296	1
GLFIIDDK	Sigma standards	160721_S_CCES_25_01	464.765	2	611.349	1	y5	73.19	190909712	277943	3
GLFIIDDK	Sigma standards	160706_S_CCES_48_01	464.765	2	758.417	1	y6	72.16	190340080	427080	2
GLFIIDDK	Sigma standards	160706_S_CCES_66_01	464.765	2	498.265	1	y4	71.43	189087344	2064528	1
GLFIIDDK	Sigma standards	160721_S_CCES_23_01	464.765	2	611.349	1	y5	73.55	188130304	524653	3
GLFIIDDK	Sigma standards	160706_S_CCES_19_01	464.765	2	498.265	1	y4	71.91	188033376	1881535	1
GLFIIDDK	Sigma standards	160721_S_CCES_57_01	464.765	2	611.349	1	y5	70.31	187816112	641467	3
GLFIIDDK	Sigma standards	160721_S_CCES_11_01	464.765	2	498.265	1	y4	70.88	187238880	868109	1
GLFIIDDK	Sigma standards	160706_S_CCES_21_01	464.765	2	498.265	1	y4	71.59	186839392	644569	1
GLFIIDDK	Sigma standards	160706_S_CCES_77_02	464.765	2	498.265	1	y4	70.06	186620896	872897	1
GLFIIDDK	Sigma standards	160721_S_CCES_13_01	464.765	2	498.265	1	y4	72.3	186379248	1205335	1
GLFIIDDK	Sigma standards	160706_S_CCES_22_01	464.765	2	611.349	1	y5	73.24	186247296	2163451	3
GLFIIDDK	Sigma standards	160721_S_CCES_51_01	464.765	2	611.349	1	y5	73.41	185126336	465812	3
GLFIIDDK	Sigma standards	160706_S_CCES_35_01	464.765	2	758.417	1	y6	70.61	184828672	1072344	2
GLFIIDDK	Sigma standards	160706_S_CCES_37_01	464.765	2	758.417	1	y6	71.67	184700096	676401	2
GLFIIDDK	Sigma standards	160721_S_CCES_28_01	464.765	2	758.417	1	y6	70.32	183830688	1458297	2
GLFIIDDK	Sigma standards	160721_S_CCES_18_01	464.765	2	758.417	1	y6	69.96	183373808	1613313	2
GLFIIDDK	Sigma standards	160721_S_CCES_47_01	464.765	2	758.417	1	y6	71.09	182944864	573634	2
GLFIIDDK	Sigma standards	160706_S_CCES_80_01	464.765	2	611.349	1	y5	70.41	182453632	682900	3
GLFIIDDK	Sigma standards	160721_S_CCES_16_01	464.765	2	498.265	1	y4	70.37	182428224	1184523	1
GLFIIDDK	Sigma standards	160706_S_CCES_67_01	464.765	2	758.417	1	y6	69.93	182368400	874538	2
GLFIIDDK	Sigma standards	160721_S_CCES_12_01	464.765	2	498.265	1	y4	72.22	182182480	519280	1
GLFIIDDK	Sigma standards	160706_S_CCES_73_01	464.765	2	611.349	1	y5	71.42	181224496	2107043	3
GLFIIDDK	Sigma standards	160706_S_CCES_81_01	464.765	2	498.265	1	y4	71.57	181016208	1195283	1
GLFIIDDK	Sigma standards	160706_S_CCES_47_01	464.765	2	758.417	1	y6	70	180515760	1111577	2
GLFIIDDK	Sigma standards	160706_S_CCES_74_01	464.765	2	498.265	1	y4	71.46	179794704	1318218	1
GLFIIDDK	Sigma standards	160706_S_CCES_25_01	464.765	2	758.417	1	y6	70.4	179632864	1934093	2
GLFIIDDK	Sigma standards	160721_S_CCES_39_01	464.765	2	498.265	1	y4	71.87	179579232	1014626	1
GLFIIDDK	Sigma standards	160721_S_CCES_56_01	464.765	2	758.417	1	y6	70.33	179385024	1333564	2
GLFIIDDK	Sigma standards	160721_S_CCES_29_01	464.765	2	758.417	1	y6	70.09	179333600	1245136	2
GLFIIDDK	Sigma standards	160706_S_CCES_83_01	464.765	2	758.417	1	y6	70.13	179023440	2393742	2
GLFIIDDK	Sigma standards	160706_S_CCES_40_01	464.765	2	498.265	1	y4	71.76	178458880	900624	1
GLFIIDDK	Sigma standards	160721_S_CCES_15_01	464.765	2	498.265	1	y4	71.42	178035632	801873	1
GLFIIDDK	Sigma standards	160721_S_CCES_35_01	464.765	2	498.265	1	y4	71.4	177669648	1107776	1
GLFIIDDK	Sigma standards	160706_S_CCES_44_01	464.765	2	758.417	1	y6	71.2	176810848	2587397	2
GLFIIDDK	Sigma standards	160706_S_CCES_24_01	464.765	2	758.417	1	y6	72.47	176296352	228782	2
GLFIIDDK	Sigma standards	160721_S_CCES_46_01	464.765	2	498.265	1	y4	72.23	175773792	1497699	1
GLFIIDDK	Sigma standards	160706_S_CCES_72_01	464.765	2	498.265	1	y4	71.18	175603696	766994	1
GLFIIDDK	Sigma standards	160706_S_CCES_53_01	464.765	2	498.265	1	y4	71.32	175584720	571285	1
GLFIIDDK	Sigma standards	160706_S_CCES_62_01	464.765	2	758.417	1	y6	71.39	175413968	1924264	2
GLFIIDDK	Sigma standards	160721_S_CCES_33_01	464.765	2	611.349	1	y5	70.09	175244496	906083	3
GLFIIDDK	Sigma standards	160706_S_CCES_52_01	464.765	2	758.417	1	y6	71.51	175227280	436238	2
GLFIIDDK	Sigma standards	160721_S_CCES_45_01	464.765	2	758.417	1	y6	71.66	175054928	1622484	2
GLFIIDDK	Sigma standards	160721_S_CCES_27_01	464.765	2	758.417	1	y6	74.4	174996656	1298170	2
GLFIIDDK	Sigma standards	160706_S_CCES_61_01	464.765	2	758.417	1	y6	71.47	174672784	864248	2
GLFIIDDK	Sigma standards	160706_S_CCES_82_01	464.765	2	758.417	1	y6	71.9	174259040	609335	2
GLFIIDDK	Sigma standards	160706_S_CCES_38_01	464.765	2	758.417	1	y6	70.47	173992800	1055014	2
GLFIIDDK	Sigma standards	160706_S_CCES_75_01	464.765	2	758.417	1	y6	71.29	173359232	1079207	2
GLFIIDDK	Sigma standards	160721_S_CCES_24_01	464.765	2	498.265	1	y4	72.26	173294224	479725	1
GLFIIDDK	Sigma standards	160706_S_CCES_70_01	464.765	2	758.417	1	y6	71.31	172830624	767334	2
GLFIIDDK	Sigma standards	160706_S_CCES_65_01	464.765	2	758.417	1	y6	71.5	172829600	315711	2
GLFIIDDK	Sigma standards	160721_S_CCES_43_01	464.765	2	611.349	1	y5	72.55	172450016	491251	3
GLFIIDDK	Sigma standards	160721_S_CCES_48_01	464.765	2	498.265	1	y4	71.21	172442416	642917	1
GLFIIDDK	Sigma standards	160721_S_CCES_55_01	464.765	2	611.349	1	y5	72.77	172422288	1009141	3
GLFIIDDK	Sigma standards	160706_S_CCES_33_02	464.765	2	498.265	1	y4	70.34	172372096	880776	1
GLFIIDDK	Sigma standards	160706_S_CCES_29_02	464.765	2	498.265	1	y4	70.13	172348896	897838	1
GLFIIDDK	Sigma standards	160721_S_CCES_34_01	464.765	2	758.417	1	y6	71.02	172172800	2055164	2
GLFIIDDK	Sigma standards	160721_S_CCES_38_01	464.765	2	611.349	1	y5	70.25	170448576	505843	3
GLFIIDDK	Sigma standards	160721_S_CCES_44_01	464.765	2	498.265	1	y4	71.28	170430976	1441623	1
GLFIIDDK	Sigma standards	160721_S_CCES_50_01	464.765	2	758.417	1	y6	71.32	170299968	1590670	2
GLFIIDDK	Sigma standards	160721_S_CCES_52_01	464.765	2	611.349	1	y5	70.56	169741424	2331290	3
GLFIIDDK	Sigma standards	160706_S_CCES_32_01	464.765	2	498.265	1	y4	71.57	169518112	1301958	1
GLFIIDDK	Sigma standards	160721_S_CCES_54_01	464.765	2	611.349	1	y5	72.75	167899184	1581300	3
GLFIIDDK	Sigma standards	160706_S_CCES_85_01	464.765	2	498.265	1	y4	71.76	167400880	1097714	1
GLFIIDDK	Sigma standards	160721_S_CCES_19_01	464.765	2	498.265	1	y4	71.5	166521936	535609	1
GLFIIDDK	Sigma standards	160706_S_CCES_51_01	464.765	2	758.417	1	y6	71.25	166215648	333603	2
GLFIIDDK	Sigma standards	160706_S_CCES_66_01	464.765	2	758.417	1	y6	71.43	165793248	1780863	2
GLFIIDDK	Sigma standards	160721_S_CCES_53_01	464.765	2	498.265	1	y4	71.15	165649568	1131780	1
GLFIIDDK	Sigma standards	160706_S_CCES_20_01	464.765	2	611.349	1	y5	72.56	165505872	686276	3
GLFIIDDK	Sigma standards	160706_S_CCES_79_01	464.765	2	498.265	1	y4	71.17	165293984	718366	1
GLFIIDDK	Sigma standards	160706_S_CCES_64_01	464.765	2	498.265	1	y4	72.05	165148720	1245694	1
GLFIIDDK	Sigma standards	160706_S_CCES_60_01	464.765	2	758.417	1	y6	69.88	164710544	1204827	2
GLFIIDDK	Sigma standards	160706_S_CCES_19_01	464.765	2	758.417	1	y6	71.91	164441344	1666738	2
GLFIIDDK	Sigma standards	160721_S_CCES_32_01	464.765	2	758.417	1	y6	70.02	164412976	808984	2
GLFIIDDK	Sigma standards	160706_S_CCES_45_01	464.765	2	498.265	1	y4	72.05	162906800	2226231	1
GLFIIDDK	Sigma standards	160721_S_CCES_13_01	464.765	2	758.417	1	y6	72.3	162866624	1047713	2
GLFIIDDK	Sigma standards	160706_S_CCES_77_02	464.765	2	758.417	1	y6	70.06	162774288	762051	2
GLFIIDDK	Sigma standards	160706_S_CCES_69_01	464.765	2	611.349	1	y5	70.51	162647104	962009	3
GLFIIDDK	Sigma standards	160721_S_CCES_12_01	464.765	2	758.417	1	y6	72.22	162553568	469658	2
GLFIIDDK	Sigma standards	160721_S_CCES_49_01	464.765	2	611.349	1	y5	71.31	162453072	1820732	3
GLFIIDDK	Sigma standards	160706_S_CCES_28_01	464.765	2	498.265	1	y4	71.75	162380912	669714	1
GLFIIDDK	Sigma standards	160721_S_CCES_11_01	464.765	2	758.417	1	y6	70.88	161802496	773915	2
GLFIIDDK	Sigma standards	160706_S_CCES_78_01	464.765	2	611.349	1	y5	72.58	161571520	1112734	3
GLFIIDDK	Sigma standards	160721_S_CCES_16_01	464.765	2	758.417	1	y6	70.4	161306976	1010313	2
GLFIIDDK	Sigma standards	160706_S_CCES_21_01	464.765	2	758.417	1	y6	71.59	160795808	518612	2
GLFIIDDK	Sigma standards	160706_S_CCES_72_01	464.765	2	758.417	1	y6	71.18	160758848	636291	2
GLFIIDDK	Sigma standards	160721_S_CCES_48_01	464.765	2	758.417	1	y6	71.21	160118496	532130	2
GLFIIDDK	Sigma standards	160706_S_CCES_84_01	464.765	2	611.349	1	y5	73.72	159724544	832122	3
GLFIIDDK	Sigma standards	160706_S_CCES_76_01	464.765	2	611.349	1	y5	72.07	159009312	341435	3
GLFIIDDK	Sigma standards	160706_S_CCES_71_01	464.765	2	611.349	1	y5	70.32	158844096	910804	3
GLFIIDDK	Sigma standards	160706_S_CCES_81_01	464.765	2	758.417	1	y6	71.61	158267648	997571	2
GLFIIDDK	Sigma standards	160721_S_CCES_35_01	464.765	2	758.417	1	y6	71.4	158189520	849082	2
GLFIIDDK	Sigma standards	160721_S_CCES_39_01	464.765	2	758.417	1	y6	71.91	158116080	836027	2
GLFIIDDK	Sigma standards	160721_S_CCES_15_01	464.765	2	758.417	1	y6	71.42	157971888	821202	2
GLFIIDDK	Sigma standards	160706_S_CCES_30_01	464.765	2	611.349	1	y5	72.49	157634560	680077	3
GLFIIDDK	Sigma standards	160721_S_CCES_44_01	464.765	2	758.417	1	y6	71.28	157263472	1169319	2
GLFIIDDK	Sigma standards	160721_S_CCES_46_01	464.765	2	758.417	1	y6	72.23	156848656	1355659	2
GLFIIDDK	Sigma standards	160706_S_CCES_59_01	464.765	2	611.349	1	y5	72.68	156591456	478914	3
GLFIIDDK	Sigma standards	160706_S_CCES_40_01	464.765	2	758.417	1	y6	71.76	156521344	872079	2
GLFIIDDK	Sigma standards	160706_S_CCES_56_01	464.765	2	611.349	1	y5	72.26	155736736	996863	3
GLFIIDDK	Sigma standards	160706_S_CCES_53_01	464.765	2	758.417	1	y6	71.32	155584192	613407	2
GLFIIDDK	Sigma standards	160721_S_CCES_21_01	464.765	2	611.349	1	y5	72.6	155127104	453205	3
GLFIIDDK	Sigma standards	160706_S_CCES_32_01	464.765	2	758.417	1	y6	71.57	154792032	1163615	2
GLFIIDDK	Sigma standards	160706_S_CCES_42_01	464.765	2	611.349	1	y5	70.46	154751472	852614	3
GLFIIDDK	Sigma standards	160706_S_CCES_46_01	464.765	2	611.349	1	y5	69.91	153999952	1126801	3
GLFIIDDK	Sigma standards	160721_S_CCES_24_01	464.765	2	758.417	1	y6	72.22	153626176	393623	2
GLFIIDDK	Sigma standards	160706_S_CCES_74_01	464.765	2	758.417	1	y6	71.46	153622912	1081431	2
GLFIIDDK	Sigma standards	160721_S_CCES_20_01	464.765	2	611.349	1	y5	73.44	153569792	483302	3
GLFIIDDK	Sigma standards	160706_S_CCES_34_01	464.765	2	611.349	1	y5	72.14	153556736	449150	3
GLFIIDDK	Sigma standards	160706_S_CCES_58_01	464.765	2	611.349	1	y5	70.36	153017312	452390	3
GLFIIDDK	Sigma standards	160706_S_CCES_85_01	464.765	2	758.417	1	y6	71.76	152218816	955868	2
GLFIIDDK	Sigma standards	160706_S_CCES_27_01	464.765	2	611.349	1	y5	70.38	150679168	1167977	3
GLFIIDDK	Sigma standards	160706_S_CCES_79_01	464.765	2	758.417	1	y6	71.17	149610448	524747	2
GLFIIDDK	Sigma standards	160706_S_CCES_64_01	464.765	2	758.417	1	y6	72.05	149535728	1029825	2
GLFIIDDK	Sigma standards	160706_S_CCES_33_02	464.765	2	758.417	1	y6	70.34	149481648	719277	2
GLFIIDDK	Sigma standards	160721_S_CCES_41_01	464.765	2	611.349	1	y5	70.98	147199424	1969774	3
GLFIIDDK	Sigma standards	160721_S_CCES_53_01	464.765	2	758.417	1	y6	71.19	146785856	943602	2
GLFIIDDK	Sigma standards	160721_S_CCES_19_01	464.765	2	758.417	1	y6	71.5	146008640	494470	2
GLFIIDDK	Sigma standards	160721_S_CCES_26_01	464.765	2	611.349	1	y5	70.27	145411424	1594191	3
GLFIIDDK	Sigma standards	160706_S_CCES_29_02	464.765	2	758.417	1	y6	70.13	144330992	743621	2
GLFIIDDK	Sigma standards	160706_S_CCES_28_01	464.765	2	758.417	1	y6	71.75	142584048	639308	2
GLFIIDDK	Sigma standards	160721_S_CCES_30_01	464.765	2	611.349	1	y5	69.99	142117968	488487	3
GLFIIDDK	Sigma standards	160706_S_CCES_86_01	464.765	2	611.349	1	y5	71.77	141815552	1534310	3
GLFIIDDK	Sigma standards	160706_S_CCES_48_01	464.765	2	611.349	1	y5	72.16	141116944	430278	3
GLFIIDDK	Sigma standards	160706_S_CCES_68_01	464.765	2	611.349	1	y5	71.22	140164848	961293	3
GLFIIDDK	Sigma standards	160706_S_CCES_45_01	464.765	2	758.417	1	y6	72.05	139429552	1737365	2
GLFIIDDK	Sigma standards	160721_S_CCES_28_01	464.765	2	611.349	1	y5	70.37	137518864	1015206	3
GLFIIDDK	Sigma standards	160706_S_CCES_35_01	464.765	2	611.349	1	y5	70.61	136905248	762355	3
GLFIIDDK	Sigma standards	160721_S_CCES_18_01	464.765	2	611.349	1	y5	69.96	134741920	985232	3
GLFIIDDK	Sigma standards	160706_S_CCES_67_01	464.765	2	611.349	1	y5	69.96	134127504	642246	3
GLFIIDDK	Sigma standards	160706_S_CCES_83_01	464.765	2	611.349	1	y5	70.13	134025912	1745222	3
GLFIIDDK	Sigma standards	160721_S_CCES_29_01	464.765	2	611.349	1	y5	70.09	134008592	1100139	3
GLFIIDDK	Sigma standards	160706_S_CCES_47_01	464.765	2	611.349	1	y5	70	133989880	833674	3
GLFIIDDK	Sigma standards	160706_S_CCES_25_01	464.765	2	611.349	1	y5	70.4	133054608	1486651	3
GLFIIDDK	Sigma standards	160721_S_CCES_47_01	464.765	2	611.349	1	y5	71.09	132148344	390476	3
GLFIIDDK	Sigma standards	160706_S_CCES_37_01	464.765	2	611.349	1	y5	71.67	130265024	393133	3
GLFIIDDK	Sigma standards	160721_S_CCES_56_01	464.765	2	611.349	1	y5	70.33	129751024	935671	3
GLFIIDDK	Sigma standards	160706_S_CCES_62_01	464.765	2	611.349	1	y5	71.39	129040592	1487203	3
GLFIIDDK	Sigma standards	160706_S_CCES_70_01	464.765	2	611.349	1	y5	71.31	128726376	509544	3
GLFIIDDK	Sigma standards	160706_S_CCES_82_01	464.765	2	611.349	1	y5	71.9	128715992	441400	3
GLFIIDDK	Sigma standards	160721_S_CCES_45_01	464.765	2	611.349	1	y5	71.66	128479040	1106413	3
GLFIIDDK	Sigma standards	160721_S_CCES_34_01	464.765	2	611.349	1	y5	71.02	128195584	1404058	3
GLFIIDDK	Sigma standards	160706_S_CCES_61_01	464.765	2	611.349	1	y5	71.47	127813272	576138	3
GLFIIDDK	Sigma standards	160706_S_CCES_44_01	464.765	2	611.349	1	y5	71.2	127723744	1906503	3
GLFIIDDK	Sigma standards	160706_S_CCES_38_01	464.765	2	611.349	1	y5	70.47	126080312	674151	3
GLFIIDDK	Sigma standards	160721_S_CCES_27_01	464.765	2	611.349	1	y5	74.4	125952264	904062	3
GLFIIDDK	Sigma standards	160706_S_CCES_52_01	464.765	2	611.349	1	y5	71.51	125824472	281476	3
GLFIIDDK	Sigma standards	160706_S_CCES_51_01	464.765	2	611.349	1	y5	71.25	124946168	137405	3
GLFIIDDK	Sigma standards	160706_S_CCES_60_01	464.765	2	611.349	1	y5	69.88	124100344	965405	3
GLFIIDDK	Sigma standards	160706_S_CCES_24_01	464.765	2	611.349	1	y5	72.47	124020648	231014	3
GLFIIDDK	Sigma standards	160706_S_CCES_65_01	464.765	2	611.349	1	y5	71.5	124017192	217851	3
GLFIIDDK	Sigma standards	160706_S_CCES_75_01	464.765	2	611.349	1	y5	71.29	123683952	721080	3
GLFIIDDK	Sigma standards	160721_S_CCES_32_01	464.765	2	611.349	1	y5	70.02	123144936	582791	3
GLFIIDDK	Sigma standards	160721_S_CCES_50_01	464.765	2	611.349	1	y5	71.32	122833416	1171221	3
GLFIIDDK	Sigma standards	160706_S_CCES_19_01	464.765	2	611.349	1	y5	71.91	121941768	1303224	3
GLFIIDDK	Sigma standards	160706_S_CCES_66_01	464.765	2	611.349	1	y5	71.43	121858416	1288160	3
GLFIIDDK	Sigma standards	160721_S_CCES_13_01	464.765	2	611.349	1	y5	72.3	121131800	754097	3
GLFIIDDK	Sigma standards	160721_S_CCES_11_01	464.765	2	611.349	1	y5	70.88	120847800	594178	3
GLFIIDDK	Sigma standards	160706_S_CCES_77_02	464.765	2	611.349	1	y5	70.06	119446480	596897	3
GLFIIDDK	Sigma standards	160706_S_CCES_21_01	464.765	2	611.349	1	y5	71.59	119323176	475381	3
GLFIIDDK	Sigma standards	160721_S_CCES_12_01	464.765	2	611.349	1	y5	72.17	117627256	394175	3
GLFIIDDK	Sigma standards	160721_S_CCES_16_01	464.765	2	611.349	1	y5	70.37	116713336	695626	3
GLFIIDDK	Sigma standards	160706_S_CCES_81_01	464.765	2	611.349	1	y5	71.64	116005144	830227	3
GLFIIDDK	Sigma standards	160721_S_CCES_15_01	464.765	2	611.349	1	y5	71.42	115816112	549463	3
GLFIIDDK	Sigma standards	160706_S_CCES_74_01	464.765	2	611.349	1	y5	71.46	115118096	825898	3
GLFIIDDK	Sigma standards	160706_S_CCES_40_01	464.765	2	611.349	1	y5	71.76	115082984	659808	3
GLFIIDDK	Sigma standards	160706_S_CCES_72_01	464.765	2	611.349	1	y5	71.18	115058976	481604	3
GLFIIDDK	Sigma standards	160721_S_CCES_39_01	464.765	2	611.349	1	y5	71.91	114824184	654354	3
GLFIIDDK	Sigma standards	160721_S_CCES_48_01	464.765	2	611.349	1	y5	71.21	113784864	430713	3
GLFIIDDK	Sigma standards	160706_S_CCES_53_01	464.765	2	611.349	1	y5	71.32	113617704	398901	3
GLFIIDDK	Sigma standards	160721_S_CCES_46_01	464.765	2	611.349	1	y5	72.23	113089800	905070	3
GLFIIDDK	Sigma standards	160721_S_CCES_35_01	464.765	2	611.349	1	y5	71.4	112949136	655880	3
GLFIIDDK	Sigma standards	160721_S_CCES_24_01	464.765	2	611.349	1	y5	72.22	112710472	338504	3
GLFIIDDK	Sigma standards	160721_S_CCES_44_01	464.765	2	611.349	1	y5	71.28	111978632	958772	3
GLFIIDDK	Sigma standards	160706_S_CCES_32_01	464.765	2	611.349	1	y5	71.57	111964032	840589	3
GLFIIDDK	Sigma standards	160706_S_CCES_33_02	464.765	2	611.349	1	y5	70.34	111177144	500478	3
GLFIIDDK	Sigma standards	160706_S_CCES_29_02	464.765	2	611.349	1	y5	70.13	110103464	560646	3
GLFIIDDK	Sigma standards	160706_S_CCES_85_01	464.765	2	611.349	1	y5	71.76	109386648	707334	3
GLFIIDDK	Sigma standards	160721_S_CCES_19_01	464.765	2	611.349	1	y5	71.5	107235120	326542	3
GLFIIDDK	Sigma standards	160721_S_CCES_53_01	464.765	2	611.349	1	y5	71.19	107000408	679568	3
GLFIIDDK	Sigma standards	160706_S_CCES_64_01	464.765	2	611.349	1	y5	72.05	106892504	758981	3
GLFIIDDK	Sigma standards	160706_S_CCES_79_01	464.765	2	611.349	1	y5	71.17	106240064	429954	3
GLFIIDDK	Sigma standards	160706_S_CCES_45_01	464.765	2	611.349	1	y5	72.05	104304872	1363379	3
GLFIIDDK	Sigma standards	160706_S_CCES_28_01	464.765	2	611.349	1	y5	71.75	104082528	469891	3
LVNEVTEFAK	Sigma standards	160706_S_CCES_43_01	579.318	2	945.477	1	y8	57.54	408858112	2346582	1
LVNEVTEFAK	Sigma standards	160706_S_CCES_57_01	579.318	2	945.477	1	y8	54.35	387685600	1964205	1
LVNEVTEFAK	Sigma standards	160721_S_CCES_14_01	579.318	2	945.477	1	y8	54.12	369848000	3027426	1
LVNEVTEFAK	Sigma standards	160706_S_CCES_63_01	579.318	2	945.477	1	y8	54.45	368686848	2938738	1
LVNEVTEFAK	Sigma standards	160706_S_CCES_41_01	579.318	2	945.477	1	y8	54.02	353321792	4704267	1
LVNEVTEFAK	Sigma standards	160706_S_CCES_31_01	579.318	2	945.477	1	y8	54.08	343726368	2227425	1
LVNEVTEFAK	Sigma standards	160721_S_CCES_36_01	579.318	2	945.477	1	y8	54.03	329798240	2244015	1
LVNEVTEFAK	Sigma standards	160721_S_CCES_40_01	579.318	2	945.477	1	y8	54.37	307241600	2083646	1
LVNEVTEFAK	Sigma standards	160721_S_CCES_31_01	579.318	2	945.477	1	y8	53.93	303503552	2070534	1
LVNEVTEFAK	Sigma standards	160721_S_CCES_37_01	579.318	2	945.477	1	y8	54.29	302119392	3576994	1
LVNEVTEFAK	Sigma standards	160721_S_CCES_42_01	579.318	2	945.477	1	y8	53.93	300034208	5023520	1
LVNEVTEFAK	Sigma standards	160706_S_CCES_36_01	579.318	2	945.477	1	y8	53.91	291390784	2496191	1
LVNEVTEFAK	Sigma standards	160706_S_CCES_39_01	579.318	2	945.477	1	y8	52.81	286567104	1263744	1
LVNEVTEFAK	Sigma standards	160706_S_CCES_87_01	579.318	2	945.477	1	y8	56.27	281854752	669494	1
LVNEVTEFAK	Sigma standards	160721_S_CCES_17_01	579.318	2	945.477	1	y8	54.12	272342688	4387093	1
LVNEVTEFAK	Sigma standards	160721_S_CCES_38_01	579.318	2	945.477	1	y8	52.58	268532480	857341	1
LVNEVTEFAK	Sigma standards	160706_S_CCES_23_01	579.318	2	945.477	1	y8	55.51	252635680	1938001	1
LVNEVTEFAK	Sigma standards	160721_S_CCES_56_01	579.318	2	945.477	1	y8	52.71	249653680	1667239	1
LVNEVTEFAK	Sigma standards	160721_S_CCES_33_01	579.318	2	945.477	1	y8	52.12	246877216	1000880	1
LVNEVTEFAK	Sigma standards	160706_S_CCES_80_01	579.318	2	945.477	1	y8	53	246206528	4032256	1
LVNEVTEFAK	Sigma standards	160706_S_CCES_26_01	579.318	2	945.477	1	y8	55.6	243161040	1669142	1
LVNEVTEFAK	Sigma standards	160721_S_CCES_25_01	579.318	2	945.477	1	y8	55.68	238244944	1342017	1
LVNEVTEFAK	Sigma standards	160721_S_CCES_22_01	579.318	2	945.477	1	y8	55.91	237546528	1714546	1
LVNEVTEFAK	Sigma standards	160706_S_CCES_73_01	579.318	2	945.477	1	y8	53.44	237074912	2095704	1
LVNEVTEFAK	Sigma standards	160721_S_CCES_57_01	579.318	2	945.477	1	y8	52.82	236356368	4438997	1
LVNEVTEFAK	Sigma standards	160706_S_CCES_22_01	579.318	2	945.477	1	y8	55.61	234107008	1029110	1
LVNEVTEFAK	Sigma standards	160706_S_CCES_50_01	579.318	2	945.477	1	y8	52.78	233759504	2331614	1
LVNEVTEFAK	Sigma standards	160706_S_CCES_56_01	579.318	2	945.477	1	y8	54.79	228651952	1818858	1
LVNEVTEFAK	Sigma standards	160721_S_CCES_23_01	579.318	2	945.477	1	y8	56.11	228215872	0	1
LVNEVTEFAK	Sigma standards	160706_S_CCES_54_01	579.318	2	945.477	1	y8	55.53	226249472	1127955	1
LVNEVTEFAK	Sigma standards	160721_S_CCES_52_01	579.318	2	945.477	1	y8	53.34	225955456	3582298	1
LVNEVTEFAK	Sigma standards	160706_S_CCES_46_01	579.318	2	945.477	1	y8	52.37	224953584	655393	1
LVNEVTEFAK	Sigma standards	160706_S_CCES_84_01	579.318	2	945.477	1	y8	56.11	222041264	1571460	1
LVNEVTEFAK	Sigma standards	160721_S_CCES_51_01	579.318	2	945.477	1	y8	55.86	220199296	3788570	1
LVNEVTEFAK	Sigma standards	160721_S_CCES_55_01	579.318	2	945.477	1	y8	55.49	219042768	2478543	1
LVNEVTEFAK	Sigma standards	160706_S_CCES_34_01	579.318	2	945.477	1	y8	54.48	218069008	671105	1
LVNEVTEFAK	Sigma standards	160706_S_CCES_59_01	579.318	2	945.477	1	y8	55.15	216750848	1094040	1
LVNEVTEFAK	Sigma standards	160721_S_CCES_21_01	579.318	2	945.477	1	y8	55.16	216213600	1320645	1
LVNEVTEFAK	Sigma standards	160706_S_CCES_30_01	579.318	2	945.477	1	y8	54.87	212524448	1130310	1
LVNEVTEFAK	Sigma standards	160721_S_CCES_43_01	579.318	2	945.477	1	y8	55.14	210631664	631440	1
LVNEVTEFAK	Sigma standards	160721_S_CCES_54_01	579.318	2	945.477	1	y8	55.12	210512736	977334	1
LVNEVTEFAK	Sigma standards	160706_S_CCES_76_01	579.318	2	945.477	1	y8	54.43	207275376	2292975	1
LVNEVTEFAK	Sigma standards	160706_S_CCES_20_01	579.318	2	945.477	1	y8	55.03	204284624	3218378	1
LVNEVTEFAK	Sigma standards	160706_S_CCES_69_01	579.318	2	945.477	1	y8	52.88	203780112	775522	1
LVNEVTEFAK	Sigma standards	160706_S_CCES_58_01	579.318	2	945.477	1	y8	52.95	203180512	1896877	1
LVNEVTEFAK	Sigma standards	160721_S_CCES_27_01	579.318	2	945.477	1	y8	57.29	200179696	1410579	1
LVNEVTEFAK	Sigma standards	160706_S_CCES_42_01	579.318	2	945.477	1	y8	53.02	200173296	512117	1
LVNEVTEFAK	Sigma standards	160721_S_CCES_41_01	579.318	2	945.477	1	y8	53.38	199373168	1610260	1
LVNEVTEFAK	Sigma standards	160706_S_CCES_48_01	579.318	2	945.477	1	y8	54.77	198473392	1811474	1
LVNEVTEFAK	Sigma standards	160706_S_CCES_27_01	579.318	2	945.477	1	y8	52.83	196367312	1180910	1
LVNEVTEFAK	Sigma standards	160706_S_CCES_78_01	579.318	2	945.477	1	y8	55.08	193537760	2629806	1
LVNEVTEFAK	Sigma standards	160721_S_CCES_20_01	579.318	2	945.477	1	y8	56.05	192877936	1314084	1
LVNEVTEFAK	Sigma standards	160721_S_CCES_18_01	579.318	2	945.477	1	y8	52.29	192217744	1356081	1
LVNEVTEFAK	Sigma standards	160721_S_CCES_49_01	579.318	2	945.477	1	y8	53.68	191361760	2848241	1
LVNEVTEFAK	Sigma standards	160721_S_CCES_29_01	579.318	2	945.477	1	y8	52.61	189822656	769715	1
LVNEVTEFAK	Sigma standards	160706_S_CCES_71_01	579.318	2	945.477	1	y8	52.77	189257088	3011607	1
LVNEVTEFAK	Sigma standards	160721_S_CCES_28_01	579.318	2	945.477	1	y8	52.89	185798544	1400635	1
LVNEVTEFAK	Sigma standards	160721_S_CCES_30_01	579.318	2	945.477	1	y8	52.13	184048784	2951707	1
LVNEVTEFAK	Sigma standards	160706_S_CCES_35_01	579.318	2	945.477	1	y8	52.98	180326624	1254980	1
LVNEVTEFAK	Sigma standards	160706_S_CCES_47_01	579.318	2	945.477	1	y8	52.49	179578816	1146788	1
LVNEVTEFAK	Sigma standards	160706_S_CCES_67_01	579.318	2	945.477	1	y8	52.35	175769744	1914880	1
LVNEVTEFAK	Sigma standards	160706_S_CCES_38_01	579.318	2	945.477	1	y8	53.01	174458304	1032922	1
LVNEVTEFAK	Sigma standards	160706_S_CCES_86_01	579.318	2	945.477	1	y8	54.34	173257600	1258828	1
LVNEVTEFAK	Sigma standards	160706_S_CCES_70_01	579.318	2	945.477	1	y8	53.76	170803664	607604	1
LVNEVTEFAK	Sigma standards	160706_S_CCES_24_01	579.318	2	945.477	1	y8	54.66	170488880	649120	1
LVNEVTEFAK	Sigma standards	160706_S_CCES_25_01	579.318	2	945.477	1	y8	52.84	169465184	1714928	1
LVNEVTEFAK	Sigma standards	160721_S_CCES_26_01	579.318	2	945.477	1	y8	52.68	169318816	909041	1
LVNEVTEFAK	Sigma standards	160721_S_CCES_11_01	579.318	2	945.477	1	y8	53.58	168351376	379895	1
LVNEVTEFAK	Sigma standards	160706_S_CCES_83_01	579.318	2	945.477	1	y8	52.46	167731936	1793475	1
LVNEVTEFAK	Sigma standards	160706_S_CCES_61_01	579.318	2	945.477	1	y8	53.95	166728944	750914	1
LVNEVTEFAK	Sigma standards	160721_S_CCES_12_01	579.318	2	945.477	1	y8	54.94	163294304	1328595	1
LVNEVTEFAK	Sigma standards	160706_S_CCES_19_01	579.318	2	945.477	1	y8	54.65	163133904	2997066	1
LVNEVTEFAK	Sigma standards	160706_S_CCES_75_01	579.318	2	945.477	1	y8	53.73	162744256	910333	1
LVNEVTEFAK	Sigma standards	160706_S_CCES_62_01	579.318	2	945.477	1	y8	53.74	162521712	410926	1
LVNEVTEFAK	Sigma standards	160721_S_CCES_46_01	579.318	2	945.477	1	y8	54.69	161441232	368204	1
LVNEVTEFAK	Sigma standards	160721_S_CCES_13_01	579.318	2	945.477	1	y8	54.97	160455552	2173988	1
LVNEVTEFAK	Sigma standards	160706_S_CCES_33_02	579.318	2	945.477	1	y8	52.9	159463296	1207675	1
LVNEVTEFAK	Sigma standards	160721_S_CCES_34_01	579.318	2	945.477	1	y8	53.4	158920176	2889196	1
LVNEVTEFAK	Sigma standards	160706_S_CCES_60_01	579.318	2	945.477	1	y8	52.46	158328016	1189478	1
LVNEVTEFAK	Sigma standards	160706_S_CCES_40_01	579.318	2	945.477	1	y8	54.31	156827952	785845	1
LVNEVTEFAK	Sigma standards	160721_S_CCES_50_01	579.318	2	945.477	1	y8	53.84	156618064	1961924	1
LVNEVTEFAK	Sigma standards	160721_S_CCES_16_01	579.318	2	945.477	1	y8	52.72	155736800	2286992	1
LVNEVTEFAK	Sigma standards	160721_S_CCES_24_01	579.318	2	945.477	1	y8	54.58	155585488	525571	1
LVNEVTEFAK	Sigma standards	160706_S_CCES_28_01	579.318	2	945.477	1	y8	54.15	154154224	1593078	1
LVNEVTEFAK	Sigma standards	160706_S_CCES_82_01	579.318	2	945.477	1	y8	54.26	153570592	855975	1
LVNEVTEFAK	Sigma standards	160721_S_CCES_32_01	579.318	2	945.477	1	y8	52.37	153482496	1909934	1
LVNEVTEFAK	Sigma standards	160706_S_CCES_65_01	579.318	2	945.477	1	y8	53.98	153354928	374927	1
LVNEVTEFAK	Sigma standards	160706_S_CCES_68_01	579.318	2	945.477	1	y8	53.62	152767440	1171596	1
LVNEVTEFAK	Sigma standards	160706_S_CCES_52_01	579.318	2	945.477	1	y8	53.97	152492128	196827	1
LVNEVTEFAK	Sigma standards	160706_S_CCES_21_01	579.318	2	945.477	1	y8	53.96	151763632	841155	1
LVNEVTEFAK	Sigma standards	160721_S_CCES_39_01	579.318	2	945.477	1	y8	54.33	151369712	2781108	1
LVNEVTEFAK	Sigma standards	160706_S_CCES_77_02	579.318	2	945.477	1	y8	52.63	148956864	663427	1
LVNEVTEFAK	Sigma standards	160721_S_CCES_45_01	579.318	2	945.477	1	y8	54.06	147492080	1312501	1
LVNEVTEFAK	Sigma standards	160706_S_CCES_37_01	579.318	2	945.477	1	y8	53.82	146554032	1008575	1
LVNEVTEFAK	Sigma standards	160706_S_CCES_66_01	579.318	2	945.477	1	y8	53.91	146126896	1205926	1
LVNEVTEFAK	Sigma standards	160721_S_CCES_35_01	579.318	2	945.477	1	y8	53.86	145323552	579434	1
LVNEVTEFAK	Sigma standards	160706_S_CCES_51_01	579.318	2	945.477	1	y8	53.93	145083632	1830347	1
LVNEVTEFAK	Sigma standards	160706_S_CCES_81_01	579.318	2	945.477	1	y8	53.76	144950192	968087	1
LVNEVTEFAK	Sigma standards	160721_S_CCES_15_01	579.318	2	945.477	1	y8	53.86	143594448	2543288	1
LVNEVTEFAK	Sigma standards	160706_S_CCES_53_01	579.318	2	945.477	1	y8	53.72	142355680	1559626	1
LVNEVTEFAK	Sigma standards	160706_S_CCES_44_01	579.318	2	945.477	1	y8	53.4	141016352	2371988	1
LVNEVTEFAK	Sigma standards	160706_S_CCES_74_01	579.318	2	945.477	1	y8	53.94	140730480	1229529	1
LVNEVTEFAK	Sigma standards	160706_S_CCES_79_01	579.318	2	945.477	1	y8	53.56	140359664	599461	1
LVNEVTEFAK	Sigma standards	160706_S_CCES_29_02	579.318	2	945.477	1	y8	52.58	140329632	944115	1
LVNEVTEFAK	Sigma standards	160721_S_CCES_48_01	579.318	2	945.477	1	y8	53.74	139961440	2238345	1
LVNEVTEFAK	Sigma standards	160706_S_CCES_45_01	579.318	2	945.477	1	y8	54.64	137233888	1099019	1
LVNEVTEFAK	Sigma standards	160706_S_CCES_32_01	579.318	2	945.477	1	y8	53.7	135314048	1873480	1
LVNEVTEFAK	Sigma standards	160706_S_CCES_85_01	579.318	2	945.477	1	y8	54.11	135224832	2503228	1
LVNEVTEFAK	Sigma standards	160706_S_CCES_72_01	579.318	2	945.477	1	y8	53.81	132345608	1081951	1
LVNEVTEFAK	Sigma standards	160721_S_CCES_47_01	579.318	2	945.477	1	y8	54.4	130382440	1107798	1
LVNEVTEFAK	Sigma standards	160721_S_CCES_44_01	579.318	2	945.477	1	y8	53.73	129877072	1666567	1
LVNEVTEFAK	Sigma standards	160721_S_CCES_19_01	579.318	2	945.477	1	y8	54.09	129393056	1885605	1
LVNEVTEFAK	Sigma standards	160721_S_CCES_53_01	579.318	2	945.477	1	y8	53.5	125358960	645744	1
LVNEVTEFAK	Sigma standards	160706_S_CCES_64_01	579.318	2	945.477	1	y8	54.62	123948160	437730	1
LVNEVTEFAK	Sigma standards	160706_S_CCES_43_01	579.318	2	603.323	1	y5	57.59	107218152	781170	2
LVNEVTEFAK	Sigma standards	160706_S_CCES_43_01	579.318	2	702.391	1	y6	57.54	104301432	559640	3
LVNEVTEFAK	Sigma standards	160706_S_CCES_57_01	579.318	2	603.323	1	y5	54.35	102724272	555679	2
LVNEVTEFAK	Sigma standards	160706_S_CCES_63_01	579.318	2	603.323	1	y5	54.45	99710192	794917	2
LVNEVTEFAK	Sigma standards	160721_S_CCES_14_01	579.318	2	603.323	1	y5	54.12	99036592	966712	2
LVNEVTEFAK	Sigma standards	160706_S_CCES_41_01	579.318	2	603.323	1	y5	54.02	98348360	1412685	2
LVNEVTEFAK	Sigma standards	160706_S_CCES_57_01	579.318	2	702.391	1	y6	54.35	97527632	679182	3
LVNEVTEFAK	Sigma standards	160706_S_CCES_31_01	579.318	2	603.323	1	y5	54.08	95713000	1003295	2
LVNEVTEFAK	Sigma standards	160706_S_CCES_63_01	579.318	2	702.391	1	y6	54.45	93177672	730133	3
LVNEVTEFAK	Sigma standards	160721_S_CCES_14_01	579.318	2	702.391	1	y6	54.12	93083624	751896	3
LVNEVTEFAK	Sigma standards	160721_S_CCES_36_01	579.318	2	603.323	1	y5	54.03	92908296	1530221	2
LVNEVTEFAK	Sigma standards	160706_S_CCES_31_01	579.318	2	702.391	1	y6	54.08	90560280	595661	3
LVNEVTEFAK	Sigma standards	160706_S_CCES_41_01	579.318	2	702.391	1	y6	54.02	89293104	1051044	3
LVNEVTEFAK	Sigma standards	160721_S_CCES_37_01	579.318	2	603.323	1	y5	54.33	88272184	1025414	2
LVNEVTEFAK	Sigma standards	160721_S_CCES_36_01	579.318	2	702.391	1	y6	54.03	86709992	319587	3
LVNEVTEFAK	Sigma standards	160721_S_CCES_31_01	579.318	2	603.323	1	y5	53.93	86410224	653323	2
LVNEVTEFAK	Sigma standards	160721_S_CCES_42_01	579.318	2	603.323	1	y5	53.93	85490392	2009384	2
LVNEVTEFAK	Sigma standards	160721_S_CCES_40_01	579.318	2	603.323	1	y5	54.37	83308536	613565	2
LVNEVTEFAK	Sigma standards	160706_S_CCES_39_01	579.318	2	603.323	1	y5	52.81	80431272	643355	2
LVNEVTEFAK	Sigma standards	160721_S_CCES_37_01	579.318	2	702.391	1	y6	54.33	80154304	90197	3
LVNEVTEFAK	Sigma standards	160721_S_CCES_42_01	579.318	2	702.391	1	y6	53.93	79576128	1148659	3
LVNEVTEFAK	Sigma standards	160721_S_CCES_31_01	579.318	2	702.391	1	y6	53.93	77999616	537444	3
LVNEVTEFAK	Sigma standards	160721_S_CCES_17_01	579.318	2	603.323	1	y5	54.12	77625344	1652337	2
LVNEVTEFAK	Sigma standards	160721_S_CCES_40_01	579.318	2	702.391	1	y6	54.37	77456656	954975	3
LVNEVTEFAK	Sigma standards	160706_S_CCES_36_01	579.318	2	603.323	1	y5	53.91	77441648	1158262	2
LVNEVTEFAK	Sigma standards	160706_S_CCES_39_01	579.318	2	702.391	1	y6	52.81	76112912	237944	3
LVNEVTEFAK	Sigma standards	160706_S_CCES_87_01	579.318	2	603.323	1	y5	56.27	74748224	176739	2
LVNEVTEFAK	Sigma standards	160721_S_CCES_33_01	579.318	2	603.323	1	y5	52.12	74591904	368689	2
LVNEVTEFAK	Sigma standards	160721_S_CCES_38_01	579.318	2	603.323	1	y5	52.62	74235360	749464	2
LVNEVTEFAK	Sigma standards	160706_S_CCES_36_01	579.318	2	702.391	1	y6	53.91	72647184	838390	3
LVNEVTEFAK	Sigma standards	160721_S_CCES_17_01	579.318	2	702.391	1	y6	54.12	71716808	1122519	3
LVNEVTEFAK	Sigma standards	160706_S_CCES_50_01	579.318	2	603.323	1	y5	52.78	71678784	974192	2
LVNEVTEFAK	Sigma standards	160721_S_CCES_38_01	579.318	2	702.391	1	y6	52.62	70877448	373629	3
LVNEVTEFAK	Sigma standards	160706_S_CCES_87_01	579.318	2	702.391	1	y6	56.27	70311432	174008	3
LVNEVTEFAK	Sigma standards	160721_S_CCES_56_01	579.318	2	603.323	1	y5	52.71	70229048	632596	2
LVNEVTEFAK	Sigma standards	160706_S_CCES_80_01	579.318	2	603.323	1	y5	52.95	70161064	1889302	2
LVNEVTEFAK	Sigma standards	160706_S_CCES_23_01	579.318	2	603.323	1	y5	55.51	67299168	0	2
LVNEVTEFAK	Sigma standards	160721_S_CCES_56_01	579.318	2	702.391	1	y6	52.71	66529716	360543	3
LVNEVTEFAK	Sigma standards	160721_S_CCES_33_01	579.318	2	702.391	1	y6	52.12	66273636	0	3
LVNEVTEFAK	Sigma standards	160706_S_CCES_73_01	579.318	2	603.323	1	y5	53.44	66151392	589756	2
LVNEVTEFAK	Sigma standards	160721_S_CCES_57_01	579.318	2	603.323	1	y5	52.82	64635520	1402505	2
LVNEVTEFAK	Sigma standards	160706_S_CCES_50_01	579.318	2	702.391	1	y6	52.78	64584996	550528	3
LVNEVTEFAK	Sigma standards	160706_S_CCES_26_01	579.318	2	603.323	1	y5	55.6	64577356	376660	2
LVNEVTEFAK	Sigma standards	160706_S_CCES_54_01	579.318	2	603.323	1	y5	55.53	64058132	0	2
LVNEVTEFAK	Sigma standards	160721_S_CCES_22_01	579.318	2	603.323	1	y5	55.91	63575236	648617	2
LVNEVTEFAK	Sigma standards	160706_S_CCES_23_01	579.318	2	702.391	1	y6	55.51	63526444	448064	3
LVNEVTEFAK	Sigma standards	160706_S_CCES_80_01	579.318	2	702.391	1	y6	52.95	63305328	1035516	3
LVNEVTEFAK	Sigma standards	160706_S_CCES_46_01	579.318	2	603.323	1	y5	52.37	63094124	213796	2
LVNEVTEFAK	Sigma standards	160721_S_CCES_25_01	579.318	2	603.323	1	y5	55.68	63002316	448393	2
LVNEVTEFAK	Sigma standards	160721_S_CCES_52_01	579.318	2	603.323	1	y5	53.34	62849636	1155139	2
LVNEVTEFAK	Sigma standards	160706_S_CCES_56_01	579.318	2	603.323	1	y5	54.79	62535568	545138	2
LVNEVTEFAK	Sigma standards	160706_S_CCES_22_01	579.318	2	603.323	1	y5	55.61	61677196	425589	2
LVNEVTEFAK	Sigma standards	160706_S_CCES_73_01	579.318	2	702.391	1	y6	53.44	61595068	648140	3
LVNEVTEFAK	Sigma standards	160706_S_CCES_30_01	579.318	2	603.323	1	y5	54.87	61063288	44521	2
LVNEVTEFAK	Sigma standards	160706_S_CCES_26_01	579.318	2	702.391	1	y6	55.6	60851740	513091	3
LVNEVTEFAK	Sigma standards	160721_S_CCES_23_01	579.318	2	603.323	1	y5	56.11	60665092	0	2
LVNEVTEFAK	Sigma standards	160706_S_CCES_34_01	579.318	2	603.323	1	y5	54.48	60286480	540129	2
LVNEVTEFAK	Sigma standards	160706_S_CCES_54_01	579.318	2	702.391	1	y6	55.49	59979160	0	3
LVNEVTEFAK	Sigma standards	160721_S_CCES_51_01	579.318	2	603.323	1	y5	55.86	59938648	265660	2
LVNEVTEFAK	Sigma standards	160706_S_CCES_22_01	579.318	2	702.391	1	y6	55.61	59872280	0	3
LVNEVTEFAK	Sigma standards	160721_S_CCES_57_01	579.318	2	702.391	1	y6	52.82	59762844	1382531	3
LVNEVTEFAK	Sigma standards	160721_S_CCES_22_01	579.318	2	702.391	1	y6	55.91	59728728	574709	3
LVNEVTEFAK	Sigma standards	160706_S_CCES_56_01	579.318	2	702.391	1	y6	54.79	59595280	289140	3
LVNEVTEFAK	Sigma standards	160706_S_CCES_46_01	579.318	2	702.391	1	y6	52.37	59576448	0	3
LVNEVTEFAK	Sigma standards	160721_S_CCES_55_01	579.318	2	603.323	1	y5	55.49	59474456	834436	2
LVNEVTEFAK	Sigma standards	160706_S_CCES_76_01	579.318	2	603.323	1	y5	54.43	59396944	762510	2
LVNEVTEFAK	Sigma standards	160721_S_CCES_52_01	579.318	2	702.391	1	y6	53.34	58778996	791965	3
LVNEVTEFAK	Sigma standards	160721_S_CCES_25_01	579.318	2	702.391	1	y6	55.68	58762296	259455	3
LVNEVTEFAK	Sigma standards	160721_S_CCES_54_01	579.318	2	603.323	1	y5	55.12	58272496	467160	2
LVNEVTEFAK	Sigma standards	160706_S_CCES_59_01	579.318	2	603.323	1	y5	55.15	58089704	319895	2
LVNEVTEFAK	Sigma standards	160706_S_CCES_84_01	579.318	2	603.323	1	y5	56.11	57230600	560918	2
LVNEVTEFAK	Sigma standards	160721_S_CCES_43_01	579.318	2	603.323	1	y5	55.14	56842448	222598	2
LVNEVTEFAK	Sigma standards	160721_S_CCES_23_01	579.318	2	702.391	1	y6	56.11	56446272	0	3
LVNEVTEFAK	Sigma standards	160706_S_CCES_34_01	579.318	2	702.391	1	y6	54.48	56235436	0	3
LVNEVTEFAK	Sigma standards	160721_S_CCES_51_01	579.318	2	702.391	1	y6	55.86	56212468	1127840	3
LVNEVTEFAK	Sigma standards	160721_S_CCES_18_01	579.318	2	603.323	1	y5	52.32	55330224	700639	2
LVNEVTEFAK	Sigma standards	160706_S_CCES_42_01	579.318	2	603.323	1	y5	52.97	55143044	422181	2
LVNEVTEFAK	Sigma standards	160706_S_CCES_69_01	579.318	2	603.323	1	y5	52.88	55133744	367242	2
LVNEVTEFAK	Sigma standards	160706_S_CCES_59_01	579.318	2	702.391	1	y6	55.15	55044748	245837	3
LVNEVTEFAK	Sigma standards	160721_S_CCES_49_01	579.318	2	603.323	1	y5	53.68	54851476	384780	2
LVNEVTEFAK	Sigma standards	160721_S_CCES_55_01	579.318	2	702.391	1	y6	55.49	54798792	681654	3
LVNEVTEFAK	Sigma standards	160706_S_CCES_20_01	579.318	2	603.323	1	y5	55.03	54671668	784299	2
LVNEVTEFAK	Sigma standards	160721_S_CCES_21_01	579.318	2	603.323	1	y5	55.16	54647560	348070	2
LVNEVTEFAK	Sigma standards	160706_S_CCES_48_01	579.318	2	603.323	1	y5	54.77	54327268	833542	2
LVNEVTEFAK	Sigma standards	160706_S_CCES_58_01	579.318	2	603.323	1	y5	52.9	54173480	766577	2
LVNEVTEFAK	Sigma standards	160721_S_CCES_41_01	579.318	2	603.323	1	y5	53.38	54128020	1621045	2
LVNEVTEFAK	Sigma standards	160706_S_CCES_30_01	579.318	2	702.391	1	y6	54.91	54039808	41995	3
LVNEVTEFAK	Sigma standards	160706_S_CCES_76_01	579.318	2	702.391	1	y6	54.43	53816200	646386	3
LVNEVTEFAK	Sigma standards	160721_S_CCES_43_01	579.318	2	702.391	1	y6	55.14	53784840	162510	3
LVNEVTEFAK	Sigma standards	160706_S_CCES_84_01	579.318	2	702.391	1	y6	56.11	53738224	375010	3
LVNEVTEFAK	Sigma standards	160706_S_CCES_71_01	579.318	2	603.323	1	y5	52.77	53585780	957914	2
LVNEVTEFAK	Sigma standards	160706_S_CCES_27_01	579.318	2	603.323	1	y5	52.83	53281636	744112	2
LVNEVTEFAK	Sigma standards	160706_S_CCES_20_01	579.318	2	702.391	1	y6	55.03	53031468	608032	3
LVNEVTEFAK	Sigma standards	160721_S_CCES_27_01	579.318	2	603.323	1	y5	57.29	52833248	537847	2
LVNEVTEFAK	Sigma standards	160706_S_CCES_78_01	579.318	2	603.323	1	y5	55.08	52797488	834545	2
LVNEVTEFAK	Sigma standards	160706_S_CCES_42_01	579.318	2	702.391	1	y6	53.02	52493860	0	3
LVNEVTEFAK	Sigma standards	160721_S_CCES_54_01	579.318	2	702.391	1	y6	55.12	52468780	192311	3
LVNEVTEFAK	Sigma standards	160721_S_CCES_20_01	579.318	2	603.323	1	y5	56.05	52423052	339216	2
LVNEVTEFAK	Sigma standards	160706_S_CCES_69_01	579.318	2	702.391	1	y6	52.88	52308560	0	3
LVNEVTEFAK	Sigma standards	160721_S_CCES_21_01	579.318	2	702.391	1	y6	55.16	51517768	316132	3
LVNEVTEFAK	Sigma standards	160706_S_CCES_58_01	579.318	2	702.391	1	y6	52.95	51444696	443845	3
LVNEVTEFAK	Sigma standards	160721_S_CCES_29_01	579.318	2	603.323	1	y5	52.61	51286364	676862	2
LVNEVTEFAK	Sigma standards	160721_S_CCES_18_01	579.318	2	702.391	1	y6	52.32	51263708	0	3
LVNEVTEFAK	Sigma standards	160721_S_CCES_27_01	579.318	2	702.391	1	y6	57.29	50710260	327647	3
LVNEVTEFAK	Sigma standards	160721_S_CCES_41_01	579.318	2	702.391	1	y6	53.38	50577212	615666	3
LVNEVTEFAK	Sigma standards	160706_S_CCES_27_01	579.318	2	702.391	1	y6	52.83	50437892	523293	3
LVNEVTEFAK	Sigma standards	160721_S_CCES_28_01	579.318	2	603.323	1	y5	52.89	49799176	618579	2
LVNEVTEFAK	Sigma standards	160706_S_CCES_71_01	579.318	2	702.391	1	y6	52.77	49291484	277110	3
LVNEVTEFAK	Sigma standards	160721_S_CCES_30_01	579.318	2	603.323	1	y5	52.13	49242480	2169305	2
LVNEVTEFAK	Sigma standards	160706_S_CCES_47_01	579.318	2	603.323	1	y5	52.49	49152904	72375	2
LVNEVTEFAK	Sigma standards	160721_S_CCES_49_01	579.318	2	702.391	1	y6	53.68	49071200	1008894	3
LVNEVTEFAK	Sigma standards	160706_S_CCES_78_01	579.318	2	702.391	1	y6	55.08	48995968	582844	3
LVNEVTEFAK	Sigma standards	160721_S_CCES_29_01	579.318	2	702.391	1	y6	52.61	48945960	266538	3
LVNEVTEFAK	Sigma standards	160721_S_CCES_20_01	579.318	2	702.391	1	y6	56.05	48936396	538035	3
LVNEVTEFAK	Sigma standards	160706_S_CCES_48_01	579.318	2	702.391	1	y6	54.77	48928500	439926	3
LVNEVTEFAK	Sigma standards	160706_S_CCES_35_01	579.318	2	603.323	1	y5	52.98	48200628	546385	2
LVNEVTEFAK	Sigma standards	160721_S_CCES_28_01	579.318	2	702.391	1	y6	52.94	47953004	343379	3
LVNEVTEFAK	Sigma standards	160706_S_CCES_67_01	579.318	2	603.323	1	y5	52.35	47786208	562315	2
LVNEVTEFAK	Sigma standards	160721_S_CCES_30_01	579.318	2	702.391	1	y6	52.13	47134400	861121	3
LVNEVTEFAK	Sigma standards	160706_S_CCES_25_01	579.318	2	603.323	1	y5	52.84	46992132	644257	2
LVNEVTEFAK	Sigma standards	160706_S_CCES_83_01	579.318	2	603.323	1	y5	52.46	46744252	499685	2
LVNEVTEFAK	Sigma standards	160706_S_CCES_38_01	579.318	2	603.323	1	y5	53.01	46586788	612012	2
LVNEVTEFAK	Sigma standards	160706_S_CCES_47_01	579.318	2	702.391	1	y6	52.49	46509664	456478	3
LVNEVTEFAK	Sigma standards	160706_S_CCES_86_01	579.318	2	603.323	1	y5	54.34	46482376	464785	2
LVNEVTEFAK	Sigma standards	160721_S_CCES_11_01	579.318	2	603.323	1	y5	53.58	46405344	216295	2
LVNEVTEFAK	Sigma standards	160721_S_CCES_26_01	579.318	2	603.323	1	y5	52.68	46184656	990631	2
LVNEVTEFAK	Sigma standards	160706_S_CCES_70_01	579.318	2	603.323	1	y5	53.76	45942136	48568	2
LVNEVTEFAK	Sigma standards	160721_S_CCES_12_01	579.318	2	603.323	1	y5	54.94	45858712	369592	2
LVNEVTEFAK	Sigma standards	160706_S_CCES_33_02	579.318	2	603.323	1	y5	52.9	45570688	583548	2
LVNEVTEFAK	Sigma standards	160706_S_CCES_35_01	579.318	2	702.391	1	y6	52.98	45276472	245114	3
LVNEVTEFAK	Sigma standards	160706_S_CCES_24_01	579.318	2	603.323	1	y5	54.66	45047392	134346	2
LVNEVTEFAK	Sigma standards	160706_S_CCES_19_01	579.318	2	603.323	1	y5	54.7	45016700	924172	2
LVNEVTEFAK	Sigma standards	160706_S_CCES_61_01	579.318	2	603.323	1	y5	53.95	44848924	371775	2
LVNEVTEFAK	Sigma standards	160706_S_CCES_38_01	579.318	2	702.391	1	y6	52.97	44705496	185281	3
LVNEVTEFAK	Sigma standards	160706_S_CCES_67_01	579.318	2	702.391	1	y6	52.35	44677484	211579	3
LVNEVTEFAK	Sigma standards	160706_S_CCES_25_01	579.318	2	702.391	1	y6	52.84	44522556	436233	3
LVNEVTEFAK	Sigma standards	160721_S_CCES_34_01	579.318	2	603.323	1	y5	53.4	44255208	1039812	2
LVNEVTEFAK	Sigma standards	160721_S_CCES_24_01	579.318	2	603.323	1	y5	54.58	43713420	0	2
LVNEVTEFAK	Sigma standards	160706_S_CCES_70_01	579.318	2	702.391	1	y6	53.76	43649920	33010	3
LVNEVTEFAK	Sigma standards	160706_S_CCES_62_01	579.318	2	603.323	1	y5	53.79	43620380	23286	2
LVNEVTEFAK	Sigma standards	160706_S_CCES_40_01	579.318	2	603.323	1	y5	54.31	43573948	24367	2
LVNEVTEFAK	Sigma standards	160721_S_CCES_13_01	579.318	2	603.323	1	y5	54.97	43573080	697968	2
LVNEVTEFAK	Sigma standards	160706_S_CCES_75_01	579.318	2	603.323	1	y5	53.73	43560168	377209	2
LVNEVTEFAK	Sigma standards	160706_S_CCES_83_01	579.318	2	702.391	1	y6	52.46	43481924	755877	3
LVNEVTEFAK	Sigma standards	160721_S_CCES_46_01	579.318	2	603.323	1	y5	54.69	43455292	132042	2
LVNEVTEFAK	Sigma standards	160706_S_CCES_60_01	579.318	2	603.323	1	y5	52.46	43267120	343536	2
LVNEVTEFAK	Sigma standards	160721_S_CCES_26_01	579.318	2	702.391	1	y6	52.68	43004152	171143	3
LVNEVTEFAK	Sigma standards	160706_S_CCES_86_01	579.318	2	702.391	1	y6	54.34	43001644	346413	3
LVNEVTEFAK	Sigma standards	160721_S_CCES_32_01	579.318	2	603.323	1	y5	52.37	42860480	942369	2
LVNEVTEFAK	Sigma standards	160721_S_CCES_11_01	579.318	2	702.391	1	y6	53.58	42851132	139697	3
LVNEVTEFAK	Sigma standards	160721_S_CCES_16_01	579.318	2	603.323	1	y5	52.72	42557764	928539	2
LVNEVTEFAK	Sigma standards	160721_S_CCES_50_01	579.318	2	603.323	1	y5	53.84	42274396	637703	2
LVNEVTEFAK	Sigma standards	160721_S_CCES_39_01	579.318	2	603.323	1	y5	54.33	42264660	695986	2
LVNEVTEFAK	Sigma standards	160706_S_CCES_24_01	579.318	2	702.391	1	y6	54.66	42205604	161449	3
LVNEVTEFAK	Sigma standards	160706_S_CCES_21_01	579.318	2	603.323	1	y5	53.96	41931028	200232	2
LVNEVTEFAK	Sigma standards	160706_S_CCES_82_01	579.318	2	603.323	1	y5	54.26	41768332	230956	2
LVNEVTEFAK	Sigma standards	160706_S_CCES_40_01	579.318	2	702.391	1	y6	54.31	41554988	0	3
LVNEVTEFAK	Sigma standards	160706_S_CCES_68_01	579.318	2	603.323	1	y5	53.62	41543140	358315	2
LVNEVTEFAK	Sigma standards	160721_S_CCES_12_01	579.318	2	702.391	1	y6	54.94	41410112	376699	3
LVNEVTEFAK	Sigma standards	160706_S_CCES_65_01	579.318	2	603.323	1	y5	53.98	41367424	149119	2
LVNEVTEFAK	Sigma standards	160706_S_CCES_61_01	579.318	2	702.391	1	y6	53.95	41352408	157379	3
LVNEVTEFAK	Sigma standards	160706_S_CCES_62_01	579.318	2	702.391	1	y6	53.74	41300912	94589	3
LVNEVTEFAK	Sigma standards	160721_S_CCES_46_01	579.318	2	702.391	1	y6	54.69	41278528	132722	3
LVNEVTEFAK	Sigma standards	160706_S_CCES_60_01	579.318	2	702.391	1	y6	52.46	41224420	318073	3
LVNEVTEFAK	Sigma standards	160706_S_CCES_19_01	579.318	2	702.391	1	y6	54.65	41208628	784340	3
LVNEVTEFAK	Sigma standards	160706_S_CCES_28_01	579.318	2	603.323	1	y5	54.19	40976368	592011	2
LVNEVTEFAK	Sigma standards	160706_S_CCES_52_01	579.318	2	603.323	1	y5	53.97	40850448	276818	2
LVNEVTEFAK	Sigma standards	160721_S_CCES_13_01	579.318	2	702.391	1	y6	54.97	40847548	540017	3
LVNEVTEFAK	Sigma standards	160706_S_CCES_33_02	579.318	2	702.391	1	y6	52.9	40719096	216977	3
LVNEVTEFAK	Sigma standards	160721_S_CCES_34_01	579.318	2	702.391	1	y6	53.4	40658460	995028	3
LVNEVTEFAK	Sigma standards	160706_S_CCES_75_01	579.318	2	702.391	1	y6	53.73	40422952	327444	3
LVNEVTEFAK	Sigma standards	160721_S_CCES_35_01	579.318	2	603.323	1	y5	53.86	40371392	426889	2
LVNEVTEFAK	Sigma standards	160706_S_CCES_77_02	579.318	2	603.323	1	y5	52.63	40360788	282175	2
LVNEVTEFAK	Sigma standards	160706_S_CCES_37_01	579.318	2	603.323	1	y5	53.82	40133724	197508	2
[truncated: 124,770 more rows]
