# Supplementary material for: Prediction of adjuvant chemotherapy response in triple negative breast cancer with discovery and targeted proteomics
Source: PLoS One. 2017 Jun 8;12(6):e0178296. doi: 10.1371/journal.pone.0178296 (PMC5464546; doi:10.1371/journal.pone.0178296)
Supplement: S6 Table — (XLSX) [file pone.0178296.s007.xlsx]

## Sheet: Supplementary Table 7
#Supplementary Table 7: Log2 ratio of the areas of the quantified endogenous and isotopically-labelled peptides
Protein Accession and Peptide Sequence	P33992_IPGIIIAASAVR	P33992_FGLTTSR	P33992_LAALPNVYEVISK	P16949_ASGQAFELILSPR	P16949_ESVPEFPLSPPK	P16949_SHEAEVLK	O94925_VADYIPQLAK	O94925_YAIAVNDLGTEYVHR	O94925_VLSPEAVR	Q5T280_TYLAGQIAR	P06733_GNPTVEVDLFTSK	P06733_EGLELLK	O95831_SATEQSGTGIR	O43747_YVALTSLLK	O43747_AVEYNALFK	O43747_VLNPQK	Q9BXS5_YITQNGDYQLR	P11586_TPVPSDIDISR	P11586_TDTESELDLISR	P47756_STLNEIYFGK	P47756_ELSQVLTQR	Q9HC35_AALADVLR	Q9HC35_LSLPQNETVADTTLTK	P02794_NVNQSLLELHK	P02794_ELGDHVTNLR	Q14697_SIRPGLSPYR	Q14697_SLLLSVNAR	Q14697_VTEGGEPYR	Q14697_AFFAGSQR	P30085_YGYTHLSAGELLR	P30085_FLIDGFPR	Q86Y82_ATEQLQR	O43175_VTADVINAAEK	O43175_AGTGVDNVDLEAATR	O43175_GGIVDEGALLR	O75323_EFLEFR	O75323_SDMLLSR	O75323_SGPNIYELR	P05091_VAEQTPLTALYVANLIK	P05161_SSTYEVR	P05161_LTQTVAHLK	P07996_DLASIAR	P07996_GGVNDNFQGVLQNVR	P14317_TTPIEAASSGTR	P15153_WFPEVR	P15153_LAPITYPQGLALAK	P15153_TVFDEAIR	P18085_IQEVADELQK	P18085_LGLQSLR
160706_S_CCES_19	-1.65	-4.78	-1.21	2.65	0.03	2.05	-4.03	-4.62	-3.93	-4.34	2.57	-2.58	-3.96	-3.29	-3.49	-3.61	-5.47	-5.26	-3.02	-2.39	-8.53	-3	-4.66	-1.27	0.37	0.63	1.36	-1.55	0.18	-2.72	-0.72	-1.75	-4.4	0.81	0.79	-1.01	-0.18	-0.05	-1.15	0.46	0.64	-0.54	1.5	-8.53	-1.62	0.2	2.24	0.8	-1.79
160706_S_CCES_20	-3.95	-6.72	-3.62	0.85	-3.08	-1.11	-4.37	-4.69	-4.3	-7.1	2.26	-4.18	-4.85	-4.45	-4.31	-4.62	-6.41	-7.64	NaN	-3.23	-9.38	-2.64	-6.55	-2.08	-0.05	0.35	1.32	-1.97	0.29	-4.49	-1.81	-1.72	-8.29	-2.05	-2.19	-3.93	-0.67	-0.24	-4.44	-0.74	-1.31	0.65	2.21	-9.29	-2.36	-1.15	0.95	-0.28	-2.9
160706_S_CCES_21	0.45	-2.51	0.83	2.69	0.14	1.76	0.14	0.11	0.01	-4.7	3.45	-1.44	-1.09	-2.13	-2.92	-3.17	-5.6	-3.42	-1.29	-1.48	-7.67	-0.89	-1.38	0.37	1.33	2	2.96	0.2	1.42	-0.77	0.68	-0.69	-2.61	2.3	2.57	0.2	1.36	1.28	-1.27	1.38	1.89	-0.67	1.83	-2.31	-1.66	0.42	2.94	2.48	-0.42
160706_S_CCES_22	-2.58	-5.65	-2.64	1.83	-1.16	0.99	-6.23	-5.13	-5.39	-6.24	2.61	-2.98	-2.9	-2.47	-3.15	-3.18	-5.74	-4.92	-2.44	-2.31	-7.7	-3.67	-6.14	-1.41	0.36	0.7	1.59	-1.77	0.22	-3.4	-0.93	-0.8	-9.38	-4.39	-4.84	-2.57	0.26	0.7	-1.82	0.56	0.9	1.8	3.8	-2.15	-3.81	-1.68	1.3	1.06	-1.43
160706_S_CCES_23	-3.06	-5.97	-2.94	3.13	0.23	2.05	-4.55	-4.54	-4.2	-6.93	3.2	-2.46	-3.11	-4.55	-4.82	-3.97	-6.24	-5.75	-3.63	-2.28	-5.64	-2.77	-4.74	-0.18	1.3	1.41	2.13	-0.91	0.68	-2.39	-0.29	-1.16	-5.92	-0.47	-0.77	-2.86	0.28	0.25	-1.97	-1.07	-1.29	2.03	4.17	-2.02	-4.25	-2.14	1.68	0.47	-2.25
160706_S_CCES_24	-4.06	-6.97	-3.83	-0.29	-3.72	-1.59	-5.32	-6.73	-4.97	-6.13	2.06	-3.55	-2.72	-2.96	-2.94	-3.55	-5.95	-6.36	-4.16	-2.44	-8.29	-3.41	-5.42	-1.66	-0.43	0.55	1.43	-1.33	0.44	-2.23	-0.05	-0.73	-8.97	-3.06	-3.16	-1.89	-1.23	0.22	0.01	-1.47	-2.83	-1.07	1.18	-2.06	-2.32	-0.73	1.43	1.31	-1.22
160706_S_CCES_25	-4.84	-7.86	-4.63	-0.6	-3.17	-1.17	-5.84	-6.63	-5.21	-6.28	2.11	-3.12	-2.9	-2.82	-2.93	-3.14	-5.57	-6.25	-3.88	-2.49	-7.97	-2.72	-8.83	-1.36	0.41	0.98	1.59	-1.06	0.4	-1.9	0.09	-0.83	-7.93	-2.37	-2.76	-2.51	-0.67	-0.22	-1.67	-0.93	-2.78	-1.26	0.79	-8.53	-2.5	-0.64	1.43	2	-0.57
160706_S_CCES_26	-3.8	-6.57	-3.23	1.29	-1.47	0.82	-1.13	-0.95	-1.3	-6.83	2.97	-2.41	-3	-3.53	-3.6	-4.03	-5.97	-6.35	-4.62	-2.73	-7.2	-3.46	-5.49	-0.79	0.54	0.77	1.08	-1.45	0.32	-2.63	-0.6	-1.35	-6.15	-0.94	-0.98	-2.8	-9.48	0.32	-0.48	-1.04	-1.72	1.19	3.33	-1.84	-3.08	-1.31	1.33	0.75	-1.71
160706_S_CCES_27	-2.81	-5.59	-2.24	1.63	-0.9	1.27	-3.71	-4.54	-3.64	-5.98	2.47	-2.51	-4.1	-3.56	-4.23	-4.19	-5.67	-7.16	-5.19	-3.02	-8	-2.63	-5.1	-1.94	-0.76	0.8	1.65	-1.35	0.23	-2.63	-0.85	-1.14	-7.7	-2.38	-2.5	-2.09	-0.5	-0.25	-5.85	1.14	1.21	0.85	3.05	-1.84	-2.67	-0.37	1.49	0.55	-2.03
160706_S_CCES_28	-5.22	-7.41	-4.18	1.32	-1.18	0.96	-4.62	-5.39	-4.82	-6.81	1.76	-3.28	-5.16	-4.88	-4.9	-5.82	-7.93	-6.8	-4.83	-4.86	-10.97	-4.51	-6.37	-4.1	-2.86	-0.89	-0.98	-3.15	-1.68	-4.68	-3.02	-3.69	-8.53	-2.89	-3.02	-3.3	-2.08	-1.49	-4.51	-0.87	-4.92	-3.88	-1.91	-8.08	-6.03	-3.8	-0.5	-1.69	-3.96
160706_S_CCES_29	-2.92	-5.48	-2.33	1.26	-1.71	0.51	-3.8	-3.83	-3.56	-5.16	3.2	-2.45	-3.51	-3.06	-3.43	-3.62	-5.64	-5.8	-3.74	-1.76	-8.12	-2.08	-4.71	-0.84	0.37	0.89	1.41	-1.31	0.27	-2.98	-0.81	-1.66	-7.22	-1.52	-1.62	-2.09	-0.03	-0.12	-0.94	1.9	2.28	-1.42	1.04	0.03	0.09	1.88	3.03	0.75	-1.95
160706_S_CCES_30	-1.88	-4.54	-1.18	4.28	1.49	3.42	-3.67	-3.73	-3.54	-5.76	3.46	-2.13	-3.14	-2.95	-3.4	-3.95	-5.45	-3.97	-1.86	-1.64	-8.76	-1.83	-3.28	-1.62	0.16	0.85	1.41	-1.32	0.11	-2.25	0.08	-0.77	-5.42	0.12	0.21	-1.23	1.03	0.94	0.2	-1.34	-1.43	-1.48	0.26	0.52	-0.14	1.58	2.9	0.8	-1.74
160706_S_CCES_31	-3.65	-7.18	-3.11	0.65	-2.46	-0.23	-5.15	-4.63	-5.27	-6.88	2.34	-3.34	-3.7	-3.37	-3.5	-4.67	-5.47	-6.63	-4.36	-2.41	-8.2	-3.17	-5.57	-2.49	-1.04	0.32	1.18	-2.25	0.03	-2.93	-0.37	-1.21	-6.75	-1.03	-1.05	-2.55	0.23	0.18	-0.78	-1.47	-2.25	-1.64	0.56	-1.47	-1.38	0.43	1.41	0.23	-2.38
160706_S_CCES_32	-2.49	-6.1	-3.08	2.22	-0.83	1.5	-5.91	-5.83	-5.27	-5.79	3.03	-3.03	-3.23	-4	-4.15	-3.44	-5.35	-6.66	-4.14	-2.44	-8.53	-2.2	-3.65	-1.83	0.22	1.58	2.2	-0.91	0.5	-3.41	-1.3	-1.11	-9.48	-4.13	-4.84	-2.36	0.23	0.43	-1.39	0.72	0.67	-0.57	1.71	-9.59	-1.36	0.75	2.36	0.22	-2.32
160706_S_CCES_33	-1.67	-4.71	-0.47	2.15	-0.93	1.6	-3.09	-3.3	-3.46	-5.27	2.25	-2.91	-3.57	-2.62	-3.36	-4.63	-5.41	-5.32	-3.37	-2.16	-7.7	-2.74	-5.25	-0.91	0.11	0.79	1.74	-1.08	1.21	-2.66	-0.41	-1.1	-4.23	1.41	1.56	-1.78	-11.29	0.24	-0.56	-0.42	-0.55	-0.78	1.36	-8.38	-0.89	0.85	1.64	-0.14	-2.45
160706_S_CCES_34	-3.05	-6.21	-2.54	1.38	-1.58	0.57	-5.12	-5.34	-4.7	-5.42	2.34	-3.25	-2.61	-2.84	-3.05	-3.81	-5.51	-6.32	-4.07	-2.11	-7.43	-3.14	-7.33	-0.69	1.15	0.53	1.09	-1.66	-0.15	-2.8	-0.35	-1.33	-7.33	-1.58	-1.66	-2.39	0.52	0.58	0.32	1.36	1.71	0.62	2.35	-7.48	-3.35	-1.21	1.89	0.36	-2.26
160706_S_CCES_35	-2.18	-4.97	-1.52	1.2	-1.33	0.68	-2.02	-2.37	-2.13	-4.9	2.28	-2.89	-2.96	-2.53	-3.07	-3.73	-5.19	-5.04	-2.88	-2.08	-7.9	-1.71	-4.84	0.22	2.74	1.67	1.97	-0.89	1.01	-2.06	0.13	-1.27	-7.38	-1.53	-1.45	-0.41	1.75	1.89	-0.2	1.24	1.41	0.62	2.48	-0.88	-0.48	1.17	2.37	0.82	-1.8
160706_S_CCES_36	-6.55	-9.38	-5.53	-1.09	-4.76	-3.17	-4.66	-4.08	-4.8	-8.24	1.81	-3.95	-4.76	-4.16	-4.31	-5.64	-6.88	-6.7	-4.84	-3.45	-7.22	-4.89	-7.86	-3.48	-1.71	-0.64	0.48	-3.27	-0.66	-4.98	-1.97	-2.18	-8.48	-2.15	-2.24	-3.7	-1.4	-0.51	-0.74	-0.45	-3.99	-0.75	1.28	-4.16	-4.81	-3.1	-0.05	-0.69	-3.29
160706_S_CCES_37	-0.71	-4.15	-0.64	2.22	-0.84	1.51	-5.16	-5.64	-4.77	-5.59	3.5	-2.16	-3.14	-3.43	-3.81	-3.09	-5.49	-5.95	-3.15	-2.53	-8.7	-2.23	-4.6	0.19	1.58	2.08	2.93	-0.22	1.36	-2.55	-1.03	-0.97	-6.28	-0.86	-0.79	-1.45	-0.47	-0.3	-3.21	1.37	1.56	1.06	3.12	-9.2	-1.8	0.07	2.09	1.03	-1.46
160706_S_CCES_38	-3.76	-6.8	-3.59	0.16	-1.99	0.14	-2.07	-2.27	-1.83	-5.7	2.43	-2.56	-3.35	-2.46	-3.14	-3.21	-5.7	-5.44	-3.15	-2.34	-7.53	-3.15	-5.67	-1.71	0.2	0.89	1.43	-1.29	0.06	-2.47	-0.17	-1.4	-6.6	-1.34	-1.31	-1.69	-0.25	0.06	-2.64	1.19	1.41	0.57	2.43	-7.41	-2.32	-0.68	1.53	0.7	-1.55
160706_S_CCES_39	-2.29	-5.29	-1.71	1.38	-1.19	1.26	-3.01	-3.27	-3.09	-4.68	3.49	-1.5	-4.17	-2.19	-2.45	-3.46	-5.39	-5.04	-2.48	-1.61	-9.83	-2.38	-5.15	-1.08	0.17	1.46	1.97	-0.99	0.81	-1.97	0.15	-1.43	-5.62	-0.04	0	-0.33	0.05	0.19	-3.25	0.02	0.28	0.53	2.81	-1.88	-0.92	0.58	2.22	0.71	-2.01
160706_S_CCES_40	-1.4	-4.68	-0.97	2.5	-0.41	1.78	-3.62	-4.7	-3.55	-5.03	3.34	-1.58	-2.32	-2.15	-2.74	-4.02	-4.79	-4.81	-2.45	-1.13	-7.02	-1.72	-3.3	-0.92	0.91	1.87	2.57	-0.26	1.26	-1.43	-0.07	-0.83	-5.51	-0.53	-0.56	-0.5	0.94	1.12	0.95	-0.07	-0.12	-0.91	1.51	-7.22	-0.5	1.29	2.64	0.94	-1.31
160706_S_CCES_41	-0.93	-3.6	0.14	3.03	-0.34	1.49	-1.85	-2.12	-2.08	-4.64	2.47	-3.21	-4.09	-2.88	-3.49	-4.17	-5.48	-5.25	-3.49	-1.67	-7.93	-2.84	-4.41	-1.84	-0.31	0.77	1.82	-1.64	0.44	-2.57	-0.22	-1.1	-6.23	-0.28	-0.26	-2.77	0.48	0.59	-1.2	-0.63	-0.9	-1.56	0.71	-7.8	-1.25	0.74	1.83	0.79	-1.78
160706_S_CCES_42	-4.76	-8.29	-4.76	-0.18	-2.8	-0.87	-6.47	-6.53	-6.25	-8.04	2.91	-2.84	-3.75	-4.32	-4.29	-4.31	-6.42	-7.24	-5.34	-3.56	-8.83	-3.63	-6.72	-1.45	-0.26	0.11	1.16	-1.91	-0.64	-2.81	-1.05	-1.24	-10.12	-5.16	-5.46	-3.58	-1.58	-1.3	-3.52	-0.87	-1.59	0.05	2.07	-2.56	-4.55	-2.04	0.61	0.47	-1.91
160706_S_CCES_43	-8.76	-10.97	-8.9	-1.85	-5.84	-3.3	-8.97	-7.97	-8.48	-9.29	-0.77	-6.64	-6.25	-7.83	-7.18	-8.08	-7.86	-9.38	-6.24	-5.67	-7.48	-5.9	-9.48	-5.98	-3.2	-2.19	-1.37	-3.11	-2.7	-6.51	-4.11	-2.98	-10.48	-5.15	-6.32	-6.69	-3.41	-2.23	-3.82	-1.56	-6.01	-2.29	-1.04	-4.28	-6.64	-4.67	-2.1	-3.38	-4.73
160706_S_CCES_44	0.68	-2.81	0.88	4.02	1.43	2.68	-1.72	-1.53	-1.81	-4.62	4.36	-1.08	-2.49	-1.48	-1.85	-2.51	-5.67	-3.52	-1.46	-1.29	-7.76	-1.37	-2	-0.93	-0.22	0.83	1.93	-0.79	0.22	-2.62	-0.91	-0.69	-1.41	3.35	3.58	0.41	2	1.74	-2.5	0.33	0.68	-1.96	0.9	0.78	-0.75	1.96	3.41	2.1	-0.94
160706_S_CCES_45	-1.52	-4.35	-0.82	1.84	-0.65	1.08	-5.32	-4.71	-4.7	-4.79	3.21	-1.65	-3.65	-2.95	-3.41	-3.91	-6.03	-4.72	-2.79	-1.81	-7.29	-2.16	-3.16	-0.69	0.23	0.9	1.61	-0.84	0.32	-2.57	-0.99	-1.26	-5.57	-0.26	-0.22	-2.31	0.67	0.55	-0.65	0.3	0.73	1.15	3.36	-1.06	-1.91	0.21	2.41	1.14	-1.63
160706_S_CCES_46	-0.77	-3.94	-0.03	2.72	0.43	1.98	-1.41	-1.62	-1.65	-3.95	3.75	-0.7	-1.24	-0.36	-1.32	-2.31	-4.98	-3.01	-0.95	-1.59	-8	-1.24	-1.3	-1.02	-0.02	0.91	2.21	-0.23	0.77	-0.24	0.49	-0.53	-3.46	1.46	1.63	0.19	1.12	0.75	-0.76	3.11	3.47	-1.08	1.53	-7.29	-1.47	1.11	3.17	3.05	0.58
160706_S_CCES_47	-2.78	-5.55	-2	2.28	-0.12	1.51	-2.85	-3.04	-2.77	-6.9	2.75	-2.33	-2.88	-2.54	-3.41	-3.83	-6.42	-5.65	-3.68	-2.03	-8.7	-3.25	-4.92	-1.26	-0.33	1.05	1.9	-0.49	0.57	-2.04	-0.63	-0.5	-5.32	-0.16	-0.04	-0.78	0.78	0.8	-2.4	-0.16	-0.32	0.43	2.64	-7.67	-3.42	-0.84	1.8	1.54	-1.1
160706_S_CCES_48	-3.12	-6.18	-2.1	1.62	-1.07	0.73	-3.85	-3.96	-3.93	-7.67	3	-2.91	-4.22	-3.58	-3.89	-5.03	-6.86	-6.41	-4.6	-2.63	-8.24	-3.8	-5.62	-0.77	1.28	-0.38	0.68	-2.36	-0.75	-3.36	-0.94	-1.49	-5.95	-0.21	-0.22	-2.78	-0.67	-0.73	-1.85	-1.69	-2.15	-0.57	1.79	-7.62	-4.05	-1.81	0.61	0.08	-2.25
160706_S_CCES_50	-1.76	-4.88	-1.27	1.67	-0.01	1.68	-2.99	-3.17	-3.1	-4.73	3.23	-1.42	-2.78	-2.57	-2.93	-3.52	-5.29	-5.23	-2.89	-1.51	-7.83	-1.44	-3.06	1.16	2.32	1.1	1.82	-1.04	0.32	-1.25	-0.37	-1.22	-4.93	0.27	0.32	-1.87	0.09	-0.13	-0.08	-0.36	-0.22	0.45	3.03	-10.12	-0.89	1.48	2.85	1.32	-1.37
160706_S_CCES_51	-2.99	-6.25	-2.43	0.96	-2.04	-1.04	-2.99	-2.86	-3.31	-4.79	3.15	-2.28	-3.35	-2.44	-2.72	-3.18	-5.65	-4.78	-2.78	-1.92	-7.73	-2.36	-4.14	-0.73	0.37	0.66	1.39	-1.53	-0.07	-3.16	-0.67	-1.56	-5.89	-0.17	-0.1	-1.54	-0.39	-0.71	0.94	-0.34	-0.6	-0.53	2.13	-1.37	-1.71	0.59	2.24	1.48	-1.51
160706_S_CCES_52	-1.91	-5.11	-1.63	2.13	-0.57	1.31	-2.07	-2.13	-2.42	-5.12	3.41	-2.32	-4.17	-2.55	-2.94	-3.57	-6.16	-5.36	-3.19	-1.8	-7.24	-2.2	-3.54	-0.85	0.04	0.69	1.49	-1.36	0.18	-3.23	-0.84	-1.54	-5.55	0.07	-0.07	-1.44	0.21	0.18	-1.53	0.32	0.26	1.36	3.56	-7.83	-1.54	0.44	2.05	0.74	-2.19
160706_S_CCES_53	0.22	-2.86	1.24	2.5	-0.39	1.16	-1.81	-1.48	-2.12	-4.1	4.48	-0.95	-2.52	-0.75	-1.77	-2.76	-4.93	-3.55	-1.63	-0.98	-7.7	-0.96	-1.5	0.02	1.06	1.27	2.41	-0.44	0.79	-2.01	-0.18	-0.83	-5	0.44	0.63	-0.41	1.01	0.8	3.29	1.32	1.63	-3.03	-0.18	0.23	0	2.23	3.41	1.01	-2.05
160706_S_CCES_54	1.12	-1.84	1.65	3.73	1.07	2.58	-0.2	0.22	-0.34	-5.28	4.06	-1.21	-2.36	-1.12	-1.89	-2.62	-5.04	-2.49	-0.9	-0.68	-5.65	-1.94	-3.3	-0.59	0.44	1.44	2.46	-0.38	0.8	-0.84	0.71	-0.84	-3.24	1.93	2.1	-1.79	1.44	1.18	-0.1	-0.16	0.36	-1.56	0.67	-7.27	-1.99	0.14	2.81	1.43	-1.65
160706_S_CCES_56	-2.34	-4.48	-1.4	0.83	-1.82	0.21	-2.07	-1.86	-2.23	-4.56	2.63	-2.23	-3	-2.39	-2.97	-3.81	-5.44	-4.4	-2.59	-1.55	-8.04	-1.6	-3	-1.82	-0.89	0.29	0.66	-1.25	-0.1	-2.12	-1.04	-1.96	-5.83	-0.7	-0.71	-2.43	-0.57	-0.86	1.9	1.84	2.35	-3.22	-0.88	-7.56	0.3	1.96	3.12	0.59	-2.02
160706_S_CCES_57	-3.34	-6.38	-2.46	1.5	-1.42	0.69	-6.35	-7.29	-5.91	-6.72	2.24	-3.48	-4.04	-3.96	-4.1	-4.29	-6.03	-6.73	-4.99	-3.26	-9.2	-2.78	-4.98	-2.16	-0.65	0.02	0.97	-1.96	-0.24	-3.65	-1.21	-2.08	-7.73	-1.98	-2.17	-3.1	-1.57	-1.35	-2.46	-0.95	-1.54	-0.97	1.18	-1.92	-2.86	-0.79	0.79	-0.19	-2.65
160706_S_CCES_58	-5.64	-8.48	-4.87	-0.33	-2.98	-0.71	-5.47	-5.86	-5.21	-7.51	2.42	-2.78	-4.98	-3.54	-4.19	-4.68	-7.04	-7.7	-5.53	-3.22	-8.83	-3.68	-6.51	-0.19	0.63	-0.27	0.14	-2.42	-1.01	-2.77	-0.7	-2.05	-8.29	-2.74	-2.82	-2.51	-0.73	-0.5	-5.29	-1.51	-2.16	0.58	2.79	-8.97	-3.37	-1.51	0.74	0.08	-2.66
160706_S_CCES_59	-4.26	-6.98	-3.8	-0.7	-3.61	-1.63	-5.78	-5.52	-5.13	-8.83	2.04	-3.31	-3	-2.53	-3.14	-3.22	-6.32	-5.49	-3.34	-2.84	-9.2	-3.27	-4.29	-2.51	-1.1	0.53	1.05	-1.44	-0.3	-1.17	0.3	-0.94	-9.83	-4.55	-4.82	-2.83	-0.42	-0.25	-1.37	-2.24	-3.1	-0.19	2.09	-8.9	-3.55	-1.58	1.01	1.59	-0.84
160706_S_CCES_60	-2.06	-4.96	-1.36	1.17	-1.6	-0.04	-3.45	-3.7	-3.31	-5.7	3.12	-2.97	-4.35	-2.66	-3.74	-4.01	-5.89	-5.11	-3.48	-2.26	-8.33	-2.69	-4.64	-2.52	-0.97	0.45	1.56	-1.64	-0.37	-2.68	-0.61	-1.88	-6.6	-0.95	-0.94	-1.97	-0.21	-0.21	-0.9	-0.42	-0.23	-3.04	-0.74	-8.33	-0.8	1.33	2.27	0.91	-1.41
160706_S_CCES_61	-4.29	-6.98	-3.57	0.8	-2.03	-0.2	-4.26	-4.36	-4.32	-6.38	2.18	-2.96	-4.16	-2.97	-3.26	-4.33	-5.78	-5.51	-3.65	-2.04	-7.53	-3.05	-4.62	-2.16	-1.02	0.43	0.88	-1.7	-0.14	-2.09	0.13	-1.38	-6.29	-0.59	-0.47	-1.77	0.17	0.19	-0.89	-0.35	-0.5	0.25	2.39	-1.7	-1.94	-0.14	2.12	1.17	-1.45
160706_S_CCES_62	-3.68	-6.51	-2.8	-0.07	-3.07	-1.44	-4.73	-3.96	-4.6	-6.06	2.32	-3.41	-3.95	-3.04	-3.88	-4.9	-6.47	-6.16	-4.09	-2.7	-8.38	-3.56	-5.14	-0.69	0.97	0.01	0.65	-2.46	-0.72	-3.04	-0.73	-2.18	-7.73	-1.8	-1.73	-2.24	-0.93	-0.45	-0.71	-0.56	-0.97	-2.97	-0.72	-2.1	-1.61	0.32	1.47	-0.62	-3.38
160706_S_CCES_63	-3.54	-5.4	-2.84	-0.44	-2.32	-0.19	-5.09	-4.23	-4.42	-5.89	2.06	-2.77	-2.52	-2.29	-2.5	-2.88	-5.28	-5.57	-3.65	-1.99	-8.2	-2.16	-4.4	-1.72	-0.45	0.56	0.64	-1.5	-0.22	-3.21	-0.73	-1.42	-6.6	-1.41	-1.43	-3.1	0.1	-0.11	-0.59	1.43	1.75	0.17	1.99	-1.21	-1.32	-0.03	2.23	1.03	-1.86
160706_S_CCES_64	-1.52	-3.91	-0.98	1.93	-0.88	0.99	-2.95	-2.49	-2.82	-4.5	3.17	-2.3	-3.99	-2.61	-3.33	-3.7	-5.76	-4.61	-2.8	-1.29	-8.24	-2.6	-3.68	-1.36	-0.51	0.48	1.15	-1.34	-0.22	-2.3	-0.8	-1.4	-6.75	-1.52	-1.33	-1.9	-0.59	-0.5	0.1	0.43	0.68	-2.94	-0.3	-7.8	0.37	2.2	3.12	0.65	-2.02
160706_S_CCES_65	-3.86	-6.69	-3.06	-0.49	-3.37	-1.5	-4.6	-3.86	-4.39	-6.52	1.52	-3.7	-3.25	-2.85	-3.6	-4.44	-5.93	-6.31	-4.19	-2.68	-8.48	-3.73	-5.17	-2.46	-1.08	0.28	0.83	-1.53	0.04	-2.37	-0.25	-1.7	-7.86	-2.43	-2.36	-2.09	-0.61	-0.36	0.02	-0.76	-1.44	-2.14	0.04	-9.83	-2.2	-0.58	1.12	0.9	-1.36
160706_S_CCES_66	-0.56	-3.74	0.1	2.23	0.75	2.43	-3.1	-2.39	-3.09	-3.54	4.54	-0.85	-2.67	-1.19	-2.3	-3.04	-5.15	-5.11	-2.93	-1.1	-7	-0.76	-1.82	-1.53	-0.55	2.06	2.64	-0.18	1.09	-2.47	0.03	-1.23	-2.88	2.38	2.77	-0.09	-0.06	0.16	-3.21	0.78	1.39	-1.7	1.26	-2.09	-1.86	-0.12	2.5	1.87	-0.95
160706_S_CCES_67	-2.62	-5.74	-2.3	1.27	-1.27	0.85	-2.08	-2.24	-2.01	-5.44	3.29	-1.18	-1.9	-2.59	-3.41	-3.64	-6.11	-4.37	-2.33	-2.14	-8.76	-1.63	-3.09	0.12	1.34	0.53	1.57	-0.85	0.18	-0.89	-0.45	-1.55	0.12	4.32	4.54	-0.11	1.06	1.51	-1.52	-0.6	-0.67	-0.82	1.84	-2.45	-3.74	-0.75	2.28	1.16	-1.15
160706_S_CCES_68	-0.71	-3.78	-0.09	2.74	-0.1	1.96	-3.84	-3.73	-3.62	-6.29	3.3	-1.73	-3.62	-2.33	-3.19	-3.8	-5.82	-3.72	-1.62	-1.64	-6.86	-2.45	-3.56	-1.71	-0.59	0.82	1.85	-0.85	0.6	-0.38	1.51	-0.63	-3.36	1.97	2.15	-1.23	0.39	0.49	1	-0.63	-0.59	-2.1	0.25	-8.59	-1.84	0.68	2.14	1.42	-1.36
160706_S_CCES_69	-2.03	-5.09	-1.35	1.67	-0.31	1.93	-1.41	-1.72	-1.65	-3.94	3.32	-1.3	-2.83	-2.02	-2.61	-3.14	-5.37	-4.57	-2.28	-1.25	-7.83	-1.18	-2.64	-0.62	0.25	0.64	1.49	-0.87	0.37	-1.81	-0.21	-1.22	-5.37	-0.24	-0.2	-0.76	0.54	0.58	-0.83	1.76	2.19	-0.36	2.38	-0.12	-0.34	1.98	3.3	1.69	-0.92
160706_S_CCES_70	-0.62	-3.81	-0.04	2.63	0.06	2.1	-1.15	-0.98	-1.34	-3.98	3.65	-1.32	-3.2	-1.91	-2.67	-3.72	-5.33	-3.27	-0.99	-1.02	-6.88	-1.4	-2.41	-0.56	0.49	0.7	1.73	-0.77	0.24	-2.17	-0.43	-1.22	-5.19	0.11	0.28	-1.54	0.19	-0.13	0.63	2.27	2.75	0.83	3.58	-9.29	-0.47	2	3.25	1.56	-1.59
160706_S_CCES_71	-2.99	-5.6	-2.19	-0.1	-0.83	-1.61	-3.95	-3.71	-3.92	-5.76	2.56	-3.29	-1.32	-2.86	-3.24	-3.8	-6.28	-4.54	-3.2	-2.96	-8.08	-3.28	-4.21	-2.1	-0.82	0.08	1.37	-2.13	0.05	-2.67	-0.89	-1.32	-5.06	-0.64	-0.66	-1.29	0.09	-0.28	-1.77	-1.01	-1.67	-0.29	2.05	-1.61	-3.29	0.14	1.89	0.62	-2.65
160706_S_CCES_72	-1.5	-4.92	-1.3	2.74	0.22	2.1	-3.76	-3.77	-3.74	-4.26	4.2	-1.2	-2.23	-3.12	-3.31	-3.31	-5.93	-4.51	-2.27	-1.7	-8.16	-2.31	-3.68	-0.24	1	0.99	1.71	-0.93	0.18	-3.21	-0.86	-1.82	-5.18	0.11	0.02	-1.11	0.45	0.39	-1.84	1.65	1.7	0.69	3.14	-7.27	-2.34	-0.13	2.66	1.28	-1.71
160706_S_CCES_73	-2.67	-5.37	-1.64	1.81	-1.31	0.71	-2.44	-3.32	-2.71	-4.97	1.93	-3.21	-3.89	-2.9	-3.3	-4.58	-5.48	-5.21	-3.63	-2.02	-8.43	-1.51	-5.55	-1.96	-0.37	0.65	1.49	-1.56	0.72	-1.52	0.6	-0.78	-6.93	-0.93	-0.85	-1.62	0.53	0.68	-1.06	0.73	1	-1.68	0.6	-7.93	-0.89	1.09	1.99	0.54	-1.75
160706_S_CCES_74	-2.96	-6.27	-2	0.54	-2.51	-0.23	-2.9	-2.56	-2.93	-7.45	3.5	-1.89	-3.19	-2.36	-3	-3.89	-5.75	-5.28	-3.05	-2.29	-7.62	-3	-4.18	-1.65	-0.46	0.07	1.07	-1.69	-0.03	-1.99	-0.28	-0.46	-7.02	-1.6	-1.49	-2.07	-0.59	-0.28	-0.46	0.14	-0.17	2.42	4.67	-7.1	-3.45	-0.84	1.43	1.47	-1.07
160706_S_CCES_75	-0.21	-3.3	0.42	3.25	0.65	2.6	-2.18	-2.33	-2.22	-4.8	3.68	-1.28	-2.09	-1.57	-2.37	-3.06	-5.71	-3.58	-1.4	-1.35	-7.41	-1.84	-2.55	-0.62	-0.01	0.65	1.45	-1.03	0.15	-1.17	0.31	-0.36	-4.07	1.27	1.45	-0.45	0.61	0.5	0.78	1.25	1.68	-2.09	0.65	-7.38	-1.08	1.47	2.84	1.72	-1.32
160706_S_CCES_76	-2.78	-6.03	-2.57	0.48	-2.49	-0.18	-5.6	-6.42	-4.88	-6.93	3.15	-2.04	-2.65	-2.61	-2.64	-2.79	-5.53	-5.4	-3.02	-2.17	-8.16	-2.88	-4.34	-1.37	0.19	0.73	1.55	-1.2	-0.19	-2.55	-0.55	-1.04	-7.02	-1.71	-2	-2.27	0.78	0.69	-1.98	0.27	0.69	2	3.92	-8	-2.7	-0.59	2	2.05	-0.57
160706_S_CCES_77	-1.19	-4.02	-0.2	2.96	0.28	2.26	-2.5	-2.69	-2.49	-5.11	3.43	-1.78	-3.25	-2.23	-3.08	-3.48	-5.62	-4.63	-2.65	-1.17	-7.51	-2.52	-5.76	-0.86	0.43	0.74	1.79	-1.09	0.29	-2.6	-0.62	-1.01	-5.45	0.03	0.08	-1.45	0.49	0.51	-0.11	1.8	2.2	-1.76	0.74	0.07	-0.38	1.98	2.87	0.64	-2.08
160706_S_CCES_78	-0.98	-4.16	-0.4	2.76	-0.38	1.68	-1.97	-1.57	-1.97	-6.01	3.78	-1.52	-2.72	-2.31	-2.9	-3.71	-5.59	-4.27	-2.17	-1.44	-7.9	-2.06	-3.5	-0.94	0.16	0.83	1.81	-1	0.41	-2.38	-0.36	-1.41	-4.49	1.04	1.02	-2.42	0.42	0.5	0.43	0.04	0.46	-0.86	1.42	-7.48	-1.72	0.47	2.46	0.97	-1.87
160706_S_CCES_79	-1.77	-5.22	-2.06	0.37	-1.97	-0.3	-2.28	-2.69	-2.32	-5.93	3.39	-2.47	-3.94	-2.39	-3.39	-2.34	-6.86	-4.9	-2.41	-2.66	-9.97	-2.85	-4.28	-1.47	-0.54	1.62	2.59	-0.28	0.95	-3.14	-1.49	-1.73	-5.89	-0.62	-0.73	-0.61	1.12	1.51	-6.01	0.06	0.38	-1.03	1.43	-3.33	-2.82	-1.18	1.88	1.19	-1.67
160706_S_CCES_80	-1.77	-4.64	-0.96	2.35	-0.1	1.94	-2.39	-2.48	-2.4	-5.32	3.04	-2.05	-3.57	-1.69	-2.36	-2.63	-5.24	-4.48	-2.16	-2.27	-8.64	-2.31	-4.64	-0.61	0.63	1.05	1.9	-0.84	0.8	-1.64	-0.22	-0.69	-5.35	0.02	0.12	-0.37	0.32	0.55	-2.04	0.61	0.84	-0.21	2.43	-1.94	-2.8	-0.72	1.92	1.05	-1.66
160706_S_CCES_81	-2.83	-5.87	-2.01	0.88	-2.31	-0.13	-3.19	-4.5	-3.08	-4.97	3.33	-2.25	-2.67	-2.22	-2.77	-3.55	-5.75	-5.35	-3.16	-1.7	-8.12	-2.48	-3.53	-0.29	1.12	0.63	1.64	-1.32	0.17	-1.53	0.28	-0.31	-6.41	-0.68	-0.47	-1.86	-0.18	-0.28	1.23	-0.24	-0.48	0.44	2.96	-1.26	-1.5	0.64	2.16	1.93	-0.83
160706_S_CCES_82	-1.88	-5.21	-1.36	2.29	-0.6	1.3	-2.08	-2.49	-2.1	-5.35	3.47	-2.24	-3.28	-2.56	-3.16	-4.38	-5.87	-5.83	-3.66	-1.62	-7.27	-1.2	-3	-1.19	0.48	0.62	1.68	-1.53	0	-2.22	-0.3	-1.64	-6.8	-1.16	-1.02	-0.91	0.83	0.98	-0.69	0.09	0.11	-0.26	2.3	-1.03	-1.6	0.86	2.11	1.18	-1.43
160706_S_CCES_83	0.29	-2.5	1.12	2.74	0.14	2.19	-5.58	-6.73	-4.37	-4.59	3.01	-2.04	-3.46	-3.01	-3.84	-3.33	-6.16	-4.93	-3.09	-2.26	-8.43	-3.57	-5.67	-1.82	-0.56	0.38	1.03	-1.56	-0.52	-3.23	-1.3	-1.35	-4.23	1.12	1.15	-1.2	-0.32	-0.08	0.04	0.59	0.96	0.39	2.52	-9.12	-2.25	-0.04	1.98	0.83	-2.04
160706_S_CCES_84	-5.47	-8.08	-5.14	-0.42	-4.18	-2.08	-6.52	-2.81	-6.1	-6.08	1.54	-4.24	-4.88	-4.18	-4.4	-5.02	-6.73	-6.88	-5.22	-3.56	-8.53	-4.63	-8.24	-3.23	-1.68	-0.1	0.55	-2.33	-0.51	-4.18	-1.54	-2.51	-7.33	-1.58	-1.53	-3.83	-0.36	-0.11	-2.6	-0.56	-1.49	-2.03	-0.29	-6.57	-3.9	-2.35	0.24	-0.47	-2.93
160706_S_CCES_85	-0.6	-3.76	-1.01	4.45	0.83	2.32	-3.93	-3.18	-3.75	-4.63	3.51	-2.99	-4.76	-3.47	-3.49	-3.32	-5.02	-5.79	-3.44	-2.9	-7.56	-3.86	-8.24	-2.33	-0.47	1.62	2.61	-1.35	0.8	-3.17	-0.2	-1.03	-5.16	0.81	0.54	-2.82	0.55	0.69	-1.83	-0.54	-1.9	-0.52	1.4	-2.56	-2.95	-1.6	0.97	0.39	-2.29
160706_S_CCES_86	-4.45	-7.14	-4.37	-0.4	-3.87	-2.26	-6.44	-5.73	-6.47	-7.22	0.68	-5.32	-5.41	-5.5	-5.4	-6.41	-7.08	-8.12	-5.97	-4.08	-7.29	-4.53	-7.76	-3.8	-1.54	-1.27	-0.34	-3.62	-1.37	-3.99	-1.38	-2.44	-9.59	-2.96	-3.37	-4.04	-0.78	-0.54	-3.08	-0.49	-1.71	-0.6	1.1	-8.76	-3.58	-1.62	-0.13	-2.12	-4.16
160706_S_CCES_87	-7.08	-9.04	-6.76	-3.15	-6	-4.5	-7.14	-6.66	-7.08	-8.7	-1.56	-6.69	-6.39	-6.91	-6.73	-8.29	-8.43	-8.64	-7.02	-6.11	-9.7	-6.39	-9.7	-6.39	-3.96	-2.9	-2.17	-4.82	-2.76	-7.08	-3.99	-4.43	-9.59	-2.96	-3.37	-6.73	-2.86	-2.29	-3.58	-3.42	-5.55	-4.27	-3.05	-9.04	-5.12	-3.96	-2.38	-3.74	-5.7
160721_S_CCES_11	-5.32	-8.38	-4.62	-2.13	-3.95	-2.51	-6.83	-6.81	-6.15	-8	1.37	-4.42	-4.72	-4.98	-5.38	-4.87	-7.33	-7.56	-5.28	-4.66	-8.64	-4.03	-5.82	-2.14	0.98	-1.43	-1.24	-3.95	-1.99	-4.7	-2.75	-3.38	-5.51	-0.06	-0.44	-4.51	-2.08	-1.91	-2.09	-0.21	-0.27	-1.09	1.01	-10.29	-5.23	-2.66	-0.18	-1.15	-3.35
160721_S_CCES_12	-2.42	-5.18	-1.94	1.34	-1.26	0.41	-1.19	-1.15	-1.17	-4.81	2.24	-2.92	-2.3	-2.79	-3.39	-3.32	-6.18	-5.68	-3.64	-2.44	-9.48	-1.8	-2.2	-1.94	-0.79	1.04	2.04	-0.36	0.58	-3.11	-1.3	-1.5	-5.79	-0.7	-0.64	-0.72	1.4	1.32	-3.22	0.06	0.28	-0.34	2.36	-2.91	-2.03	0.09	2.09	1.33	-1.45
160721_S_CCES_13	-5.14	-7.22	-4.51	-0.49	-2.5	-0.7	-5.91	-6.37	-5.5	-7.38	1.66	-4.13	-5.04	-5.1	-5.18	-4.64	-7.48	-7.31	-5.03	-3.65	-9.29	-4.2	-4.9	-3.22	-1.75	-0.79	-0.38	-2.89	-1.73	-4.33	-2.33	-2.79	-8.48	-3.28	-3.64	-3.16	-0.82	-1.11	-1.05	-0.31	-0.28	-2.73	-0.56	-1.77	-3.6	-1.47	0.77	0.57	-2.27
160721_S_CCES_14	-5.21	-7.36	-4.72	-1	-3.02	-1.18	-5.58	-5.78	-5.3	-8.12	0.84	-4.3	-4.74	-4.5	-5.04	-4.93	-7.48	-6.97	-5.37	-3.76	-9.04	-4.02	-5.22	-2.43	-0.98	-1.6	-1.33	-3.84	-2.17	-5.42	-3.41	-2.77	-5.17	-0.14	-0.29	-3.5	-1.8	-1.66	-3.34	-1.77	-2.33	0.1	2.24	-2.77	-4.26	-2.32	0.25	-0.64	-3.59
160721_S_CCES_15	-3.83	-7.04	-3.55	-0.17	-3.31	-1.68	-1.33	-0.73	-1.44	-6.37	2.23	-3.29	-2.74	-2.25	-3.66	-3.88	-5.92	-4.68	-2.89	-2	-7.08	-2.73	-3.99	-3.24	-1.98	0.86	2.16	-0.72	0.61	-2	-0.38	-1.66	-5.62	-0.57	-0.35	-1.2	0.94	0.66	3.25	-0.2	-0.24	-3.11	-0.05	-8.04	-1.92	0.46	2.36	1.6	-0.77
160721_S_CCES_16	-0.82	-3.7	-0.47	2.63	0.64	2.24	0.78	0.72	0.76	-5.24	3.21	-1.7	-2.16	-0.39	-1.78	-2.11	-5.1	-3.3	-1.5	-1.09	-7.14	-1.74	-3.09	0.03	1	1.38	2.26	-0.12	1.06	-1.42	-0.22	-0.1	-3.9	1.02	1.18	0.48	1.58	1.43	-0.08	-0.47	-0.29	1.16	3.91	-7.16	-1.47	0.66	3	1.46	-1.11
160721_S_CCES_17	0.21	-2.98	0.45	2.85	0.34	1.99	0.53	0.52	0.36	-6.75	3.75	-1.18	-2.1	-1.23	-2.54	-2.82	-5	-3.83	-1.91	-1.05	-6.8	-3.13	-4.21	0.88	1.82	1.6	2.61	0.07	1.16	-1.21	0.28	-0.1	-3.93	0.79	0.89	-0.71	1.57	1.41	1.15	0.05	0.29	1.21	3.6	-7.38	-2.89	-0.49	2.66	1.71	-0.9
160721_S_CCES_18	1.03	-1.89	1.44	2.83	0.28	2.07	-0.72	0.34	-0.7	-4.91	4.43	-0.17	-1.57	-0.55	-2.29	-2.19	-4.91	-3.24	-1.25	-0.86	-6.35	-1.29	-1.81	0.6	1.37	1.7	3.1	0.64	1.76	-0.04	0.61	-0.52	-2.99	1.65	2	0.34	1.2	1.19	1.2	-0.55	-0.22	-0.82	2.39	-7.36	-0.27	1.92	3.64	1.93	-0.67
160721_S_CCES_19	-0.21	-3.45	-0.13	2.57	0.82	2.42	-1.33	-1.08	-1.27	-5.57	4.16	-1.06	-1.69	-0.75	-2.11	-2.35	-5.35	-3.8	-1.65	-0.77	-4.01	-2.02	-2.81	1.03	2.22	1.62	2.6	0.17	0.98	-1.52	-0.04	-0.91	-3.89	0.79	0.97	-0.5	1.38	1.11	0.37	-1.35	-1.1	0.62	3.43	-0.29	-1.63	0.76	3.12	1.64	-1.05
160721_S_CCES_20	-3.19	-5.92	-2.64	1.44	-1.11	0.61	-2.88	-2.5	-2.82	-4.76	3.31	-2.04	-2.83	-2.32	-3.27	-3.33	-5.35	-4.8	-2.84	-1.58	-8.38	-1.6	-2.61	-0.87	0.43	1.13	1.63	-1.06	0.45	-2.88	-0.91	-1.11	-5.86	-0.8	-0.92	-2.98	0.12	-0.04	1.25	-0.01	0.51	-0.46	2.15	-7.7	-0.03	1.7	3.1	1.79	-1
160721_S_CCES_21	-9.83	-10.97	-10.12	-1.44	-6.57	-5.66	-9.29	-5.39	-8.33	-8.7	-2.51	-8.2	-7.97	-8.08	-8.08	-7.59	-9.04	-9.97	-8.48	-7.31	-8.83	-7.02	-9.2	-7.93	-4.01	-2.93	-2.25	-4.72	-2.58	-8.33	-4.54	-5.07	-10.97	-2.21	-3.08	-7.9	-3.36	-1.7	-6.29	-2.38	-8.48	-3.2	-3.5	-4.51	-6.59	-5.36	-3.36	-4.88	-6.06
160721_S_CCES_22	-2.91	-5.35	-2.84	0.09	-2.06	-0.07	-3.72	-3.52	-3.69	-6.57	2.74	-2.77	-4.22	-3.72	-4.12	-3.9	-5.9	-5.97	-3.59	-2.45	-8.43	-2.58	-4.39	-1.34	-0.12	0.52	1.05	-1.81	-0.32	-2.72	-1.11	-1.11	-7.24	-2.22	-2.35	-3.72	-0.8	-0.78	-0.89	-0.38	-0.02	0.51	2.9	-7.12	-1.4	0.52	2.67	0.62	-1.89
160721_S_CCES_23	-1.86	-4.55	-1.59	2.15	-0.63	0.99	-3.6	-3.38	-3.11	-5.3	3.35	-2.04	-3.14	-1.78	-2.51	-2.6	-5.27	-4.57	-2.78	-1.63	-8.38	-1.79	-3.36	-0.7	1.03	1.74	2.43	-0.52	1	-2.32	-1.21	-1.09	-4.98	0.26	0.23	-2.61	0.64	0.53	-0.16	0.26	0.79	1.2	3.25	-8.24	-1.23	0.53	2.8	1.19	-1.41
160721_S_CCES_24	-2.3	-5.03	-2.16	2.9	0.28	1.94	-2.44	-1.86	-2.22	-4.78	3.66	-1.48	-3.41	-2.43	-3.28	-3.07	-5.83	-4.3	-2.46	-1.68	-7.67	-2.48	-2.92	-1.33	-0.05	1.18	1.78	-0.66	0.43	-2.04	-0.59	-0.9	-4.78	0.16	0.32	-1.59	0.57	0.46	-0.27	-0.13	0.12	0.78	3.21	-1.69	-2.58	-0.91	2.29	1.92	-0.78
160721_S_CCES_25	-3.32	-5.7	-3.21	0.3	-0.3	0.49	-4.42	-3.6	-4.44	-7.8	2.93	-2.4	-3.73	-4.83	-5.74	-5.15	-8.76	-5.61	-3.82	-4.21	-8.83	-4.55	-3.85	-1.2	0.26	-1.57	0.38	-1.62	-1.23	-3.12	-2.39	-2.83	-4.35	-1.48	-1.69	-3.71	-1.39	-1.91	-1.6	-1.72	-1.95	-0.87	1.91	-9.2	-5.36	-1.63	1.02	0.76	-2.33
160721_S_CCES_26	-3.04	-5.87	-2.85	0.92	-1.23	0.4	-4.2	-4.03	-4.09	-7.29	1.85	-3.19	-4.41	-3.29	-4.41	-4.31	-6.69	-6.15	-4.34	-3.27	-8.97	-3.74	-8.24	-2.62	-1.77	0.13	0.89	-1.72	-0.12	-3.15	-1.38	-1.35	-6.93	-1.66	-1.69	-2.5	-0.81	-0.74	-3.1	-0.77	-2.89	-0.15	1.92	-9.29	-3.21	-1.6	0.77	0.03	-2.19
160721_S_CCES_27	-8.29	-9.38	-7.97	-2.62	-8.08	-2.55	-8.83	-7.27	-6.16	-8.48	-1.27	-7.59	-7.97	-7.22	-7.2	-6.07	-7.76	-8.7	-7.2	-6.73	-8.53	-7.04	-9.59	-7.86	-4.64	-2.8	-1.04	-5	-1.86	-7.73	-4.18	-4.56	-10.7	-2.45	-2.73	-6.09	-4.69	-1.51	-3.03	-3.35	-9.04	-4.76	-4.58	-6.23	-5.2	-4.23	-1.79	-3.72	-5.64
160721_S_CCES_28	-2.26	-4.64	-1.74	2.1	-0.71	0.82	-4.19	-4.25	-3.68	-5.56	1.88	-3.26	-4.15	-2.75	-3.82	-4.01	-5.8	-4.95	-3.06	-2.47	-8.12	-2.52	-5.89	-1.25	0.99	0.74	1.6	-1	0.57	-2.76	-0.66	-1.33	-5.38	0.07	0.16	-1.66	-0.76	-0.11	-1.71	-1.03	-1.8	-1.65	0.51	-0.85	-1.3	0.25	1.83	0.45	-1.98
160721_S_CCES_29	-6.11	-8.29	-5.45	-1.07	-3.62	-2.44	-5.21	-5.11	-5.08	-7.62	1.56	-3.59	-3.73	-3.56	-5.1	-5.18	-6.41	-6.03	-4.62	-3.42	-7.56	-4.21	-8.16	-2.49	-0.69	-0.42	0.69	-2.66	-0.37	-3.44	-1.11	-1.97	-7.62	-1.7	-1.73	-3.66	-0.96	-0.54	-1.35	-1.47	-3.38	-1.27	0.68	-8.53	-2.92	-1.14	0.59	-0.15	-2.4
160721_S_CCES_30	-3.13	-6.01	-3.14	0.81	-1.56	-0.07	-3.93	-3.81	-3.36	-5.17	3.01	-1.97	-3.11	-2.21	-3.35	-3.54	-5.21	-4.99	-2.78	-2.07	-7.04	-2.3	-5.48	-1.37	0.17	1.62	2.43	-1	1.05	-2.25	-0.33	-0.01	-5.84	-0.86	-0.81	-1.92	0.05	0.27	-1.39	-0.32	NaN	-0.64	2.02	-1.76	-1.66	0.17	2.29	1.53	-1.02
160721_S_CCES_31	-0.72	-4.32	-0.72	1.88	-0.16	1.41	-1.98	-1.6	-2.28	-3.48	3.76	-1.51	-2.61	-1.38	-2.27	-2.79	-4.08	-4.67	-3.83	-1.03	-7.51	-1.24	-2.62	0.37	1.85	1.51	2.41	-0.83	0.86	-0.92	0.69	-0.19	-4.6	0.49	0.58	-1.27	0.65	0.73	1.26	2.01	2.51	0.18	2.98	-11.7	1.14	2.77	3.75	2.64	-0.23
160721_S_CCES_32	0.44	-2.97	0.49	2.72	0.88	2.21	-2.99	-2.9	-2.67	-3.81	3.85	-1.63	-3.17	-1.2	-1.91	-1.81	-4.18	-4.08	-1.67	-1.31	-8.04	-1.07	-3.73	-0.35	1.07	1.78	2.3	-0.74	0.45	-1.55	0.48	-0.41	-4.41	0.62	0.6	-0.07	0.88	0.8	-0.42	1.54	2.13	2.33	4.6	-0.31	0.68	2.48	3.54	2.42	-0.26
160721_S_CCES_33	-2.5	-5.43	-2.05	2.88	0.69	2.54	-2.56	-2.36	-2.22	-4.39	3.86	-0.22	-2.47	-2.08	-2.8	-2.72	-5.6	-4.36	-2.38	-1.42	-7.38	-2.65	-3.68	0.59	1.8	1.49	2.62	-0.36	1.21	-0.63	0.23	-1.26	-3.16	1.23	1.37	-0.08	0.53	1.72	1.01	-0.93	-1.69	0.01	2.64	-1.84	-2.81	0.1	2.9	1.33	-0.75
160721_S_CCES_34	-3.87	-6.88	-3.39	0.23	-2.55	-0.6	-2.34	-2.15	-2.86	-5.47	2.93	-2.13	-1.46	-1.63	-2.64	-3.51	-5.09	-4.56	-2.49	-1.81	-5.77	-2.62	-4.96	0	1.85	0.43	1.94	-1.46	0.64	-1.34	-0.15	-0.69	-5.51	-0.37	-0.37	-1.29	1.21	0.91	2.94	-0.62	-1.15	-1.76	1.01	-0.79	-1.87	0.47	2.12	0.76	-1.3
160721_S_CCES_35	-0.88	-4.18	-0.37	3.37	1.65	3.06	-1.26	-0.84	-1.56	-4.93	4.64	-0.56	-1.73	-0.73	-2.04	-2.52	-4.84	-3.2	-1.12	-0.66	-7.45	-1.97	-2.44	-0.12	0.96	1.46	2.77	-0.01	1.12	-0.51	0.34	0.79	-4.2	0.81	0.94	-1.72	0.84	0.61	1.44	2.05	2.74	-0.06	3.28	0.33	-0.47	2.2	3.61	1.91	-0.69
160721_S_CCES_36	-2.18	-5.4	-1.96	1.88	-0.9	0.77	-3.68	-3.91	-3.29	-4.51	2.97	-2.17	-2.35	-2.07	-2.63	-2.92	-4.76	-5.13	-2.95	-2.26	-8.12	-1.51	-2.2	-1.02	0.81	1.17	2.04	-0.94	0.45	-1.53	-0.65	-0.72	-4.47	0.37	0.25	-0.43	0.74	0.72	-1.45	1.64	1.84	0.12	2.74	-7.56	-1.6	0.69	2.58	1.37	-1.05
160721_S_CCES_37	-2.56	-6.06	-2.65	1.24	-1.73	-0.04	-4.92	-5.79	-4.66	-4.58	2.25	-3.87	-3.32	-2.17	-1.99	-2.74	-4.71	-5.59	-4.15	-1.87	-7.45	-3.17	-6.28	-1.56	0.19	0.81	1.99	-1.29	0.32	-3.43	0.26	-1.12	-8.97	-2.73	-3.1	-2.19	0.59	0.4	-0.49	2.27	2.67	-0.42	1.8	-8.08	-0.7	0.77	2.46	1.41	-1.52
160721_S_CCES_38	-5.92	-8.64	-5.33	0.47	-2.65	-1.51	-5.88	-4.89	-5.59	-7.62	1.44	-3.59	-4.47	-3.95	-4.55	-5.13	-6.69	-7.53	-5.89	-3.33	-7.97	-3.49	-9.59	-3.33	-1.12	-0.86	0.8	-2.64	-0.48	-2.41	-1.13	-1.45	-7.45	-1.87	-2.22	-3.23	-0.75	-0.36	-2.28	0.01	-0.07	-0.62	1.13	-8.43	-2.78	-0.83	0.27	-0.81	-2.69
160721_S_CCES_39	-1.29	-4.3	-0.88	3.22	0	1.71	-1	-0.79	-1.35	-4.97	3.7	-1.77	-3.49	-2.38	-2.56	-2.71	-4.75	-4.86	-2.81	-1.55	-6.91	-2.32	-3.99	-0.92	0.65	1.46	2.35	-0.67	0.93	-1.54	-0.2	-0.03	-5.67	-0.17	-0.25	-1.43	1.42	1.25	0.84	1.19	1.59	2.49	4.84	-0.71	-1.31	0.92	2.6	1.67	-0.87
160721_S_CCES_40	-3.99	-7.38	-3.17	0.98	-2.8	-1.41	-3.27	-3.01	-3.46	-6.24	1.73	-4.45	-4.82	-4.21	-4.02	-5.85	-5.62	-7.02	-5.36	-2.6	-7.53	-2.79	-5.16	-2.94	-0.69	-0.06	1.49	-2.36	0.24	-5.12	-1.46	-1.55	-7.59	-0.73	-0.97	-3.3	0.53	0.73	-2.2	0.93	0.54	0.77	2.53	-7.7	-1.33	0.39	1.14	-0.82	-3.16
160721_S_CCES_41	-3.68	-6.49	-3.21	0.87	-1.87	-0.13	-5.24	-4.74	-4.74	-5.7	2.48	-2.63	-4.07	-3.52	-4.07	-4.81	-5.94	-6.36	-4.56	-3.04	-7.93	-3.62	-6.97	-2.86	-1.18	0.45	1.35	-1.57	0.18	-2.94	-1.02	-1.83	-6.67	-1.09	-1.18	-2.24	0.21	0.51	-2.85	-0.32	-0.79	-0.56	1.43	-7.14	-3.33	-1.31	0.9	-0.17	-2.29
160721_S_CCES_42	-2.47	-5.65	-2.26	2.84	0.05	1.56	-1.91	-2.37	-2.01	-5.76	4.67	-0.79	-3.53	-2.44	-3.25	-3.36	-5.29	-5.49	-3.55	-1.77	-4.81	-2.28	-4.41	-0.31	1.25	1.31	2.31	-0.95	0.5	-2.6	-0.36	-0.68	-4.98	0.6	0.58	-1.2	1.41	1.35	-1.69	0.62	1.24	2.23	4.56	-1.72	-2.95	-0.4	2.05	1.4	-1.46
160721_S_CCES_43	-7.1	-9.29	-5.93	0.1	-4.52	-3.18	-4.87	-3.23	-4.65	-6.7	0.54	-5.27	-5.29	-4.36	-4.17	-6.55	-6.52	-6.47	-5.9	-3.68	-8.53	-3.96	-7.29	-4.74	-2.4	-1.41	0.29	-3.25	-0.52	-4.35	-1.26	-2.81	-8.04	-0.57	-0.66	-4.82	-0.89	-0.32	-2.94	-1.48	-2.25	-2.16	-1.28	-9.12	-2.05	-0.81	0	-2.91	-4.45
160721_S_CCES_44	-2.48	-5.81	-2.62	2.67	0.12	1.43	-3.96	-4.68	-3.86	-5.11	3.78	-2.28	-2.37	-2.28	-2.77	-2.93	-5.13	-4.83	-2.39	-1.36	-8.04	-2.42	-4.44	-0.5	1.06	1.55	2.6	-0.56	1.04	-2.91	-0.67	-0.77	-4.75	0.94	0.88	-0.9	1.12	1.04	-1.03	0.62	0.81	0.17	2.89	-7.51	-1.97	0.03	2.35	1.18	-1.67
160721_S_CCES_45	0.66	-3.76	0.61	0.6	0.57	2	-1.99	-2.01	-2.13	-3.01	3.7	-2.57	-2.74	-0.6	-2.59	-1.86	-4.17	-3.55	-1.44	-1.89	-8.76	-0.15	-3.74	-2.44	0.08	0.95	2.39	-1.43	0.11	-0.38	1.26	-1.45	-3.48	1.97	2.39	-0.31	1.41	0.98	-1.09	0.17	0.56	1.09	3.92	-7.97	-2.64	-1.04	2.1	1.54	-1.29
160721_S_CCES_46	-3.09	-6.22	-2.78	0.69	-2.82	-1.06	-2.92	-1.89	-3.15	-4.69	2.35	-3.91	-3.29	-2.75	-2.99	-3.7	-5.15	-5.8	-3.78	-1.9	-7	-2.55	-4.88	-1.85	-0.34	0.65	1.56	-2.26	-0.17	-3.15	-0.29	-1.04	-6.52	-0.65	-0.77	-1.04	1.08	1.01	1.44	-0.29	0.04	0.23	2.79	-1.32	-1.04	0.73	2.16	1.58	-1.35
160721_S_CCES_47	-3.03	-6.48	-3.06	1.66	-0.88	0.43	-3.64	-2.13	-3.76	-5.85	3.07	-2.39	-3.51	-3.86	-3.81	-3.77	-5.7	-6.45	-4.22	-2.36	-7.51	-2.63	-4.47	-2.66	-0.47	0.61	1.94	-1.96	0.04	-1.54	0.02	-1.41	-7.08	-1.56	-1.9	-1.84	0.64	0.6	-2.24	0.28	0.09	-0.65	2.04	-7.76	-1.14	0.52	1.81	0.66	-1.14
160721_S_CCES_48	-2.57	-5.59	-2.32	2.1	-0.92	0.92	-3.44	-3.87	-3.09	-6.29	4.12	-1.8	-2.3	-1.57	-2.38	-3.62	-4.92	-4.39	-2.23	-1.08	-7.93	-2.35	-4.42	-1.57	0.85	1.77	2.99	-0.05	1.49	-1.63	0.61	-1.41	-4.78	0.87	0.99	-0.71	1.48	1.35	-2.07	1	1.27	1.33	3.34	-7.56	-2.46	-0.51	2.12	1.04	-1.28
160721_S_CCES_49	-2.13	-5	-1.59	2.42	-1.25	0.44	0.71	0.84	0.23	-5.84	4.05	-1.78	-1.07	-0.37	-1.17	-2.27	-3.96	-3.69	-1.66	-0.78	-7.51	-1.92	-3.84	-0.65	0.78	1.39	2.61	-0.81	1.13	-2.06	0.47	0.27	-3.9	1.96	2.14	0.21	1.19	1.04	3.19	1.9	2.39	0.87	3.36	-7.59	-0.42	1.43	2.81	1.78	-1.35
160721_S_CCES_50	-1.68	-4.67	-1.34	2.09	-1.12	0.57	-3.3	-3.49	-3.39	-4.49	3.56	-2.12	-2.69	-2.2	-3.13	-3.53	-5.61	-5.8	-3.82	-1.85	-8.76	-2.05	-4.34	-1.16	0.33	1.3	2.24	-0.96	0.88	-2.22	-0.19	-0.58	-6.3	-0.45	-0.43	-0.38	0.45	0.22	-1.33	0.59	0.74	0.14	2.78	-7.59	-0.58	0.93	2.27	0.7	-2.01
160721_S_CCES_51	-0.88	-3.88	-0.72	3.17	0.37	1.71	-0.12	0.28	-0.14	-3.44	4.3	-0.94	-3.26	-1.98	-2.2	-2.4	-5.2	-4.84	-2.77	-2.23	-8.48	-1.04	-3.3	-0.06	2.13	1.61	2.32	-1.3	0.51	-1.95	-0.34	-0.98	-3.33	1.81	1.77	-2.11	1.09	0.77	-0.3	-2.05	-1.84	0.83	3.22	-7.9	-2.33	-0.69	2.45	1.42	-1.39
160721_S_CCES_52	-2.32	-4.86	-1.63	2.62	0.43	1.82	-4.04	-4.52	-3.75	-4.17	3.02	-1.01	-2.48	-1.59	-2.52	-3.19	-4.36	-4.8	-2.7	-1.48	-7.31	-2.13	-3.74	-0.4	1.27	1.72	2.51	-0.22	1.51	-0.99	0.07	-2.18	-4.29	0.55	0.59	-0.5	-0.46	0.46	-0.14	0.75	1.09	0.35	2.92	-0.43	-0.67	0.93	2.44	1.25	-0.89
160721_S_CCES_53	-2.9	-5.33	-2.41	1.47	-1.94	-0.44	-0.88	-0.86	-1.17	-4.65	3.81	-2.2	-1.5	-0.61	-1.59	-2.86	-4.29	-4.15	-2.04	-0.66	-6.93	-1.56	-3.4	0.45	2.04	1.35	2.49	-0.72	1.26	-2.09	0.41	-0.29	-6.12	-0.39	-0.16	-0.74	0.54	0.76	2.19	2.36	2.78	-0.49	2.1	-6.88	-0.26	1.31	3.09	1.61	-1.38
160721_S_CCES_54	-4.68	-7.12	-5.11	0.17	-3.27	-1.64	-4.9	-2.16	-4.67	-7	1.6	-4.58	-4.74	-3.25	-4.41	-4.87	-6.63	-6.83	-4.99	-2.98	-8.29	-4.31	-6.69	-2.47	-0.01	0.54	1.57	-1.6	0.74	-3.97	-2.37	-1.69	-6.73	-1.95	-2.04	-3.61	-0.49	-0.34	-0.18	-0.84	-2.27	0.67	1.62	-9.12	-2.71	-1.08	0.59	-0.75	-2.82
160721_S_CCES_55	-4.16	-6.48	-2.61	3.2	-1.07	0.49	-5.07	-4.47	-5.19	-5.4	1.71	-4.19	-3.02	-2.95	-2.78	-4.9	-5.36	-5.39	-3.91	-2.47	-9.48	-4.43	-7.12	-3.87	-2.07	0.62	2.11	-1.58	1.3	-4.86	-1.31	-1.68	-7.8	-1.03	-1.19	-4.14	-0.54	0.36	0.54	-2.49	-3.11	-1.2	0.71	-2.41	-3.57	-2.03	0.42	-1.35	-3.61
160721_S_CCES_56	-1.76	-4.63	-0.91	1.77	-2	-0.54	-1.39	-1.62	-1.42	-4.08	3.14	-2.64	-2.52	-0.56	-2.02	-3.47	-4	-3.55	-2.32	-1.03	-7.38	-2.05	-4.27	-1.84	-0.5	0.81	2.43	-1.2	1.47	-1.92	-0.11	-0.64	-5.67	0.01	0.37	-1.01	0.86	1.08	1.29	0.21	-0.2	-0.06	2.84	0.56	0.82	2.49	3.59	0.55	-1.56
160721_S_CCES_57	-4.14	-7.2	-4.28	-0.24	-3.88	-3.05	-5.16	-5.22	-5.21	-7.22	-0.15	-4	-4.65	-3.61	-4.64	-6.39	-6.72	-7.73	-6.23	-3.84	-7.56	-4.36	-7.67	-3.3	-0.16	-1.82	-0.03	-3.35	-0.2	-3.87	-2.45	-2	-7.08	-2	-2.19	-2.84	-0.91	-0.32	-2.72	-1.5	-3.62	0.06	0.77	-8.33	-2.35	-1.16	-0.85	-2.31	-3.21
[truncated: 31 more columns]
